# Supplementary material for: Synechococcus Under Stress: Contrasting Physiological and Transcriptional Responses to Salinity and Temperature in Marine Versus Euryhaline Strains
Source: Environ Microbiol Rep. 2026 Jan 26;18(1):e70273. doi: 10.1111/1758-2229.70273 (PMC12834511; doi:10.1111/1758-2229.70273)
Supplement: Supplementary file 2 — Table S1: Read counts obtained by HTSeq for each protein‐coding gene in Synechococcus sp. RS9907 in the samples collected during the salinity range. The sample names include the temperature, salinity and the replicate number. Gene IDs, annotated gene products and Refseq Locus Tag according to the Bacterial and Viral Bioinformatics Resource Center (BV‐BRC) are shown. [file EMI4-18-e70273-s004.xlsx]

## Sheet: TableS1_RS9907_paper
Gene ID	RefSeq Locus Tag	Gene Product	RS9907_18PSU_20C_R1	RS9907_18PSU_20C_R2	RS9907_18PSU_20C_R3	RS9907_18PSU_28C_R1	RS9907_18PSU_28C_R2	RS9907_18PSU_28C_R3	RS9907_36PSU_20C_R1	RS9907_36PSU_20C_R2	RS9907_36PSU_20C_R3	RS9907_36PSU_20C_R4	RS9907_36PSU_28C_R2	RS9907_36PSU_28C_R3	RS9907_36PSU_28C_R4	RS9907_50PSU_20C_R1	RS9907_50PSU_20C_R2	RS9907_50PSU_20C_R3	RS9907_50PSU_28C_R1	RS9907_50PSU_28C_R2	RS9907_50PSU_28C_R3	RS9907_50PSU_28C_R4
fig.221350.3.peg.1	SynRS9907_00001	DNA polymerase III beta subunit (EC 2.7.7.7)	89	91	69	64	113	200	251	1093	599	729	92	151	156	32	118	84	97	330	287	61
fig.221350.3.peg.10	SynRS9907_00010	Transcription termination protein NusB	81	179	74	84	181	297	287	841	1162	959	93	169	173	31	110	117	63	237	227	45
fig.221350.3.peg.100	SynRS9907_00106	DedA family; putative alkaline phosphatase-like protein	24	75	41	11	31	80	125	479	267	517	15	37	35	20	26	21	36	167	58	13
fig.221350.3.peg.1000	SynRS9907_01034	hypothetical protein	31	97	43	30	48	112	103	434	406	645	27	48	48	15	73	24	42	66	66	23
fig.221350.3.peg.1001	SynRS9907_01035	hypothetical protein	13	72	33	13	20	71	61	372	219	296	17	34	34	10	20	29	22	65	54	19
fig.221350.3.peg.1002	SynRS9907_01036	L,D-transpeptidase	42	69	53	28	70	84	352	978	743	923	72	89	80	36	93	99	61	162	144	46
fig.221350.3.peg.1003	SynRS9907_01037	Phosphoribosyl-AMP cyclohydrolase (EC 3.5.4.19) / Phosphoribosyl-ATP pyrophosphatase (EC 3.6.1.31)	60	137	56	45	93	220	93	343	1847	710	54	97	79	18	38	36	38	152	54	37
fig.221350.3.peg.1004	SynRS9907_01038	6-carboxy-5,6,7,8-tetrahydropterin synthase (EC 4.1.2.50)	12	32	13	17	42	80	62	214	433	449	22	32	24	7	27	13	14	57	50	8
fig.221350.3.peg.1005	SynRS9907_01039	Chaperone protein ClpB (ATP-dependent unfoldase)	215	309	196	462	564	1786	679	2194	10028	6007	157	228	179	89	151	295	122	385	336	130
fig.221350.3.peg.1006	SynRS9907_01040	hypothetical protein	4	17	8	13	17	41	27	54	172	114	16	31	26	0	8	15	17	35	15	4
fig.221350.3.peg.1007	SynRS9907_01041	FIG01152802: hypothetical protein	3	11	3	8	12	19	18	33	67	48	6	5	9	1	7	18	6	6	14	9
fig.221350.3.peg.1008	SynRS9907_01042	hypothetical protein	4	22	7	1	5	24	24	134	118	183	10	11	14	2	11	8	4	29	6	8
fig.221350.3.peg.1009	SynRS9907_01043	FIG01149944: hypothetical protein	38	39	39	63	122	94	340	657	761	531	209	234	216	42	132	201	96	106	265	184
fig.221350.3.peg.101	SynRS9907_00107	Single-stranded DNA-binding protein	150	210	130	168	329	596	542	1090	3978	2329	158	249	247	46	61	148	125	381	217	81
fig.221350.3.peg.1010	SynRS9907_01044	Cytochrome C553 (soluble cytochrome f)	24	41	46	21	51	72	263	590	973	766	53	78	89	10	63	64	47	181	86	24
fig.221350.3.peg.1011	SynRS9907_01045	Plastocyanin	990	1381	1431	869	1818	3068	5122	19541	20207	23373	2055	2775	2863	300	1397	1721	2121	4030	2701	940
fig.221350.3.peg.1012	SynRS9907_01046	hypothetical protein	120	179	147	17	67	140	276	1101	1033	1004	57	133	149	58	87	80	292	1231	288	40
fig.221350.3.peg.1013	SynRS9907_01047	Uroporphyrinogen III decarboxylase (EC 4.1.1.37)	290	456	406	51	208	466	832	3239	3302	3753	297	452	629	90	280	252	1086	3629	1164	193
fig.221350.3.peg.1014	SynRS9907_01048	1,4-alpha-glucan (glycogen) branching enzyme, GH-13-type (EC 2.4.1.18)	415	522	420	377	802	2374	1612	4371	1851	1968	395	550	529	149	434	495	506	1664	1321	550
fig.221350.3.peg.1015	SynRS9907_01049	hypothetical protein	57	131	80	115	204	395	295	843	1066	929	122	183	132	33	48	81	111	280	221	92
fig.221350.3.peg.1016	SynRS9907_01050	Hydrolase, alpha/beta fold family	73	126	65	71	118	221	298	699	2023	1325	70	63	62	29	67	58	33	103	83	21
fig.221350.3.peg.1017	SynRS9907_01051	FIG01150679: hypothetical protein	117	131	125	169	222	288	556	1822	1707	2655	174	189	185	40	174	162	110	188	153	70
fig.221350.3.peg.1018	SynRS9907_01052	hypothetical protein	10	28	5	4	15	47	8	86	102	112	8	16	7	2	11	5	12	43	16	5
fig.221350.3.peg.1019	SynRS9907_01053	hypothetical protein	23	49	34	25	54	122	96	291	551	677	24	35	33	19	28	12	33	60	77	17
fig.221350.3.peg.102	SynRS9907_00108	Rod shape-determining protein MreB	99	160	165	61	126	263	539	1642	785	924	70	105	112	49	61	106	123	465	183	50
fig.221350.3.peg.1020	SynRS9907_01054	hypothetical protein	39	87	50	16	50	163	172	806	379	470	40	76	100	35	60	58	63	255	169	48
fig.221350.3.peg.1021	SynRS9907_01055	Transcriptional regulator/sugar kinase, NOT Glucokinase (PMID:15879711)	19	40	20	11	18	24	59	148	82	109	7	11	9	5	2	4	12	52	26	8
fig.221350.3.peg.1022	SynRS9907_01056	Gamma-glutamyl phosphate reductase (EC 1.2.1.41)	80	194	85	46	121	311	260	1252	1256	1580	74	112	111	28	87	70	71	307	215	57
fig.221350.3.peg.1023	SynRS9907_01057	Dihydroneopterin aldolase (EC 4.1.2.25)	11	42	21	9	34	53	68	266	196	210	16	27	27	14	32	13	22	68	59	15
fig.221350.3.peg.1024	SynRS9907_01058	Lipase (EC 3.1.1.3) family protein, sll1969 homolog	12	24	10	2	4	9	8	55	49	107	0	9	4	2	20	4	7	21	18	5
fig.221350.3.peg.1025	SynRS9907_01059	Oligopeptidase A (EC 3.4.24.70)	195	717	124	279	643	1354	286	1290	2120	1638	336	651	558	174	203	223	154	634	819	390
fig.221350.3.peg.1026	SynRS9907_01060	NADH dehydrogenase I subunit 4, Involved in photosystem-1 cyclic electron flow	89	415	76	183	406	1034	184	1007	2134	2348	223	407	334	116	181	93	126	338	505	220
fig.221350.3.peg.1027	SynRS9907_01061	Homoserine kinase (EC 2.7.1.39)	143	293	134	78	198	403	453	1318	3132	2340	132	223	202	29	135	134	148	478	267	68
fig.221350.3.peg.1028	SynRS9907_01062	Glucokinase (EC 2.7.1.2)	15	21	14	12	19	59	91	215	209	209	19	31	32	5	31	24	10	82	32	6
fig.221350.3.peg.1029	SynRS9907_01063	hypothetical protein	36	64	34	36	45	133	69	214	370	227	59	88	105	3	17	57	49	158	71	53
fig.221350.3.peg.103	SynRS9907_00109	Rod shape-determining protein MreC	30	55	45	32	38	107	171	502	239	209	45	64	54	14	34	56	42	98	39	17
fig.221350.3.peg.1030	SynRS9907_01064	Threonyl-tRNA synthetase (EC 6.1.1.3)	214	430	180	193	424	835	622	2185	1727	2253	314	563	485	79	244	274	327	913	635	255
fig.221350.3.peg.1031	SynRS9907_01065	hypothetical protein	13	24	15	10	17	33	13	65	245	69	10	20	19	0	0	10	22	41	5	12
fig.221350.3.peg.1032	SynRS9907_01066	putative endolysin	18	56	22	13	48	71	70	169	151	61	26	54	51	7	22	54	37	134	52	48
fig.221350.3.peg.1033	SynRS9907_01067	Tryptophanyl-tRNA synthetase (EC 6.1.1.2)	336	801	342	103	252	547	806	2971	1075	1299	239	405	374	110	253	263	199	768	401	129
fig.221350.3.peg.1034	SynRS9907_01068	hypothetical protein	260	548	255	94	223	491	462	2320	1075	1331	171	302	272	67	187	141	167	647	392	109
fig.221350.3.peg.1035	SynRS9907_01069	hypothetical protein	15	20	17	13	21	33	42	131	135	99	28	28	30	6	8	31	20	47	38	32
fig.221350.3.peg.1036	SynRS9907_01070	Cobalt-zinc-cadmium resistance protein	54	120	77	61	97	119	684	1227	971	954	93	109	98	38	119	81	69	286	204	36
fig.221350.3.peg.1037	SynRS9907_01071	hypothetical protein	140	249	173	113	209	556	533	2257	1801	2215	155	244	277	77	208	215	268	848	572	164
fig.221350.3.peg.1038	SynRS9907_01072	Photosystem II protein D1 (PsbA)	5440	2005	11895	4537	14613	10300	110246	247066	23441	18457	32066	44965	41951	1533	7509	11121	20969	39806	56423	8894
fig.221350.3.peg.1039	SynRS9907_01073	hypothetical protein	34	35	21	15	31	70	77	117	1526	325	11	19	21	0	3	29	12	33	8	8
fig.221350.3.peg.104	SynRS9907_00110	Rod shape-determining protein MreD	3	13	1	2	13	19	43	86	65	90	6	3	10	7	18	7	7	25	24	4
fig.221350.3.peg.1040	SynRS9907_01074	hypothetical protein	4	10	3	2	19	22	9	49	90	77	5	11	6	5	0	8	9	12	8	2
fig.221350.3.peg.1041	SynRS9907_01076	hypothetical protein	3	3	1	0	4	9	23	21	74	69	1	3	2	3	2	3	6	25	12	1
fig.221350.3.peg.1042	SynRS9907_01077	hypothetical protein	204	73	379	30	49	41	4192	5112	4282	2606	196	264	267	45	154	292	289	1470	345	17
fig.221350.3.peg.1043	SynRS9907_01078	FIG01153146: hypothetical protein	14	22	10	9	28	37	32	108	58	58	8	23	21	6	7	25	13	48	16	9
fig.221350.3.peg.1044	SynRS9907_01079	Putative transcription regulator	36	65	19	21	51	81	112	302	133	113	40	64	65	3	38	64	42	71	50	37
fig.221350.3.peg.1045	SynRS9907_01080	FIG01152985: hypothetical protein	121	254	94	64	104	227	312	765	549	418	83	122	160	49	65	88	102	214	134	93
fig.221350.3.peg.1046	SynRS9907_01081	hypothetical protein	20	52	21	6	18	50	20	134	96	99	8	10	17	7	4	10	19	44	13	7
fig.221350.3.peg.1047	SynRS9907_01082	hypothetical protein	55	139	56	24	35	84	97	400	413	262	42	65	70	14	29	70	40	183	31	61
fig.221350.3.peg.1048	SynRS9907_01083	hypothetical protein	42	104	52	41	80	187	176	533	722	1028	41	61	58	18	32	45	58	170	118	22
fig.221350.3.peg.1049	SynRS9907_01084	Putative permease	15	16	8	3	13	19	40	151	125	185	14	11	18	6	31	15	18	45	32	4
fig.221350.3.peg.105	SynRS9907_00111	ABC transporter, substrate-binding protein (cluster 1, maltose/g3p/polyamine/iron)	23	48	30	19	33	79	103	485	229	298	19	33	41	16	39	25	27	116	70	4
fig.221350.3.peg.1050	SynRS9907_01085	hypothetical protein	14	20	13	5	21	30	62	140	128	183	18	19	16	12	35	35	12	46	31	12
fig.221350.3.peg.1051	SynRS9907_01086	hypothetical protein	31	83	29	26	73	109	59	134	530	298	23	41	47	4	25	23	22	58	12	18
fig.221350.3.peg.1052		hypothetical protein	7	12	20	3	13	12	115	258	77	108	19	30	20	11	27	37	19	69	26	11
fig.221350.3.peg.1053	SynRS9907_01087	FIG01149306: hypothetical protein	4	6	16	2	6	8	51	95	66	129	1	7	7	3	12	18	3	61	1	2
fig.221350.3.peg.1054	SynRS9907_01088	hypothetical protein	31	35	63	14	28	43	242	348	719	1067	48	52	44	11	40	58	27	111	91	17
fig.221350.3.peg.1055	SynRS9907_01089	putative membrane protein	34	162	41	90	181	698	40	202	3125	3374	19	48	37	11	25	28	14	55	26	26
fig.221350.3.peg.1056	SynRS9907_01090	hypothetical protein	16	24	17	12	28	51	50	91	207	267	14	13	26	4	17	26	15	54	28	7
fig.221350.3.peg.1057	SynRS9907_01091	putative conserved membrane protein	15	26	22	16	40	54	69	143	173	354	29	32	33	1	32	24	14	48	32	15
fig.221350.3.peg.1058	SynRS9907_01092	FIG01151470: hypothetical protein	18	47	15	28	57	81	81	242	225	268	38	48	53	4	25	33	25	65	50	37
fig.221350.3.peg.1059	SynRS9907_01093	FIG01151904: hypothetical protein	5	16	3	2	3	27	2	16	34	35	0	7	4	0	4	0	1	3	5	6
fig.221350.3.peg.106	SynRS9907_00112	Two-component transcriptional response regulator, OmpR family	120	478	92	104	270	551	360	1279	2417	2563	94	197	236	129	259	178	125	598	340	132
fig.221350.3.peg.1060	SynRS9907_01094	putative conserved membrane protein	0	4	0	0	2	12	0	5	15	22	2	1	1	0	0	2	0	2	1	3
fig.221350.3.peg.1061	SynRS9907_01095	FIG01152121: hypothetical protein	4	12	1	3	7	19	3	11	103	89	1	5	4	2	0	1	1	1	0	1
fig.221350.3.peg.1062	SynRS9907_01096	SSU ribosomal protein S21p	218	272	147	542	604	962	469	810	10254	1729	603	712	734	51	249	711	397	1005	211	737
fig.221350.3.peg.1063	SynRS9907_01097	FIG01153215: hypothetical protein	35	8	47	3	3	6	161	368	290	296	25	17	27	4	20	38	63	369	64	3
fig.221350.3.peg.1064	SynRS9907_01098	FIG01156243: hypothetical protein	60	29	62	38	40	49	988	669	281	414	132	178	168	14	42	85	105	182	209	31
fig.221350.3.peg.1065	SynRS9907_01099	Possible Early Protein	13	28	8	7	22	42	40	75	56	43	19	33	29	12	11	31	26	35	35	23
fig.221350.3.peg.1066	SynRS9907_01100	hypothetical protein	80	164	69	118	198	282	344	661	670	244	282	357	288	8	84	326	139	297	107	230
fig.221350.3.peg.1067	SynRS9907_01101	FIG01153323: hypothetical protein	9	8	20	0	10	8	91	94	251	97	15	10	39	0	0	10	27	99	21	2
fig.221350.3.peg.1068	SynRS9907_01102	hypothetical protein	10	16	9	3	7	21	55	163	78	136	10	20	19	1	8	10	12	48	42	9
fig.221350.3.peg.1069	SynRS9907_01103	FIG01152871: hypothetical protein	12	18	2	14	7	45	11	16	75	89	5	14	10	3	2	4	2	8	2	15
fig.221350.3.peg.107	SynRS9907_00113	Lysyl-tRNA synthetase (class II) (EC 6.1.1.6)	115	267	153	81	173	340	383	1667	1442	1325	166	289	283	49	123	168	157	583	311	147
fig.221350.3.peg.1070	SynRS9907_01104	FIG01152790: hypothetical protein	7	13	5	7	6	10	31	71	87	68	11	13	24	1	3	7	8	36	2	4
fig.221350.3.peg.1071	SynRS9907_01105	FIG01155042: hypothetical protein	15	77	13	73	131	269	49	82	503	229	51	81	62	13	34	39	12	15	43	70
fig.221350.3.peg.1072	SynRS9907_01106	FIG01152889: hypothetical protein	4	22	1	13	14	26	5	10	58	21	3	6	5	1	4	1	2	3	0	6
fig.221350.3.peg.1073	SynRS9907_01107	hypothetical protein	9	13	8	10	9	16	15	25	51	22	16	24	20	0	0	16	7	22	5	8
fig.221350.3.peg.1074		hypothetical protein	11	67	10	65	103	213	13	61	253	163	9	39	18	10	17	9	6	6	8	31
fig.221350.3.peg.1075	SynRS9907_01108	hypothetical protein	16	43	8	95	132	196	18	54	515	202	13	50	43	31	17	26	6	26	18	23
fig.221350.3.peg.1076	SynRS9907_01109	hypothetical protein	23	28	24	26	53	60	118	182	337	206	47	71	63	5	47	55	42	84	32	30
fig.221350.3.peg.1077	SynRS9907_01110	FIG01153408: hypothetical protein	0	2	0	0	0	2	2	6	9	8	1	1	2	0	0	3	2	0	2	4
fig.221350.3.peg.1078	SynRS9907_01111	possible ATLS1-like light-inducible protein	13	28	22	9	33	50	93	329	55	84	33	57	51	18	27	10	28	87	49	21
fig.221350.3.peg.1079	SynRS9907_01112	hypothetical protein	7	7	7	4	6	5	23	47	41	26	8	11	9	2	7	6	3	15	6	0
fig.221350.3.peg.108	SynRS9907_00114	hypothetical protein	228	467	263	292	589	1273	740	3328	5560	5444	366	678	682	71	337	256	503	1211	888	265
fig.221350.3.peg.1080	SynRS9907_50007	hypothetical protein	20	67	29	18	51	93	82	282	222	235	46	75	70	20	30	62	57	105	83	18
fig.221350.3.peg.1081	SynRS9907_01114	Urea carboxylase-related ABC transporter, ATP-binding protein	13	20	3	6	7	27	18	38	97	73	3	17	12	0	6	5	5	25	14	7
fig.221350.3.peg.1082	SynRS9907_01115	Urea carboxylase-related ABC transporter, permease protein	6	21	8	7	16	28	30	114	150	124	14	20	12	2	3	8	10	30	23	9
fig.221350.3.peg.1083	SynRS9907_01116	Urea carboxylase-related ABC transporter, substrate-binding protein	23	34	41	17	32	95	66	327	428	443	50	46	77	4	26	20	45	61	71	37
fig.221350.3.peg.1084	SynRS9907_01117	[NiFe] hydrogenase nickel incorporation-associated protein HypB	18	27	11	12	36	56	81	133	321	271	39	57	65	5	18	28	27	39	99	30
fig.221350.3.peg.1085	SynRS9907_01118	[NiFe] hydrogenase nickel incorporation protein HypA	13	2	7	8	12	19	15	12	157	25	7	12	6	0	10	6	4	5	1	4
fig.221350.3.peg.1086	SynRS9907_01119	Arginase/agmatinase/formimionoglutamate hydrolase, arginase family	27	24	18	16	11	58	17	79	577	353	9	14	4	0	2	5	3	11	3	5
fig.221350.3.peg.1087	SynRS9907_01120	hypothetical protein	0	0	0	0	0	0	0	0	1	2	0	0	0	0	0	0	1	0	0	0
fig.221350.3.peg.1088	SynRS9907_01121	hypothetical protein	5	2	4	3	3	4	14	18	52	38	8	12	10	0	8	6	10	15	3	4
fig.221350.3.peg.1089	SynRS9907_01122	FIG01153522: hypothetical protein	14	6	10	1	5	5	14	10	57	37	15	17	8	0	12	2	6	35	0	1
fig.221350.3.peg.109	SynRS9907_00115	hypothetical protein	7	25	16	5	14	34	29	84	111	149	3	16	12	8	8	3	15	29	15	6
fig.221350.3.peg.1090	SynRS9907_01123	FIG01150721: hypothetical protein	14	18	9	4	9	22	16	49	182	139	7	17	14	1	7	5	8	20	14	8
fig.221350.3.peg.1091	SynRS9907_01124	FIG01153081: hypothetical protein	5	5	4	12	12	24	23	68	53	91	9	19	21	8	3	6	22	36	22	10
fig.221350.3.peg.1092	SynRS9907_01125	hypothetical protein	0	0	0	0	0	0	0	0	0	1	0	0	0	0	0	0	0	4	0	0
fig.221350.3.peg.1093	SynRS9907_01126	hypothetical protein	3	4	5	2	2	7	11	25	47	39	3	3	3	1	0	7	0	2	0	0
fig.221350.3.peg.1094	SynRS9907_01127	FIG01153048: hypothetical protein	2	3	1	1	0	4	16	39	53	43	2	4	3	4	4	2	1	3	0	2
fig.221350.3.peg.1095	SynRS9907_01128	Short-chain dehydrogenase/reductase (SDR) superfamily	28	21	23	6	36	56	102	365	354	385	21	24	41	6	44	27	23	123	50	23
fig.221350.3.peg.1096	SynRS9907_01129	DnaJ domain-containing protein	8	39	16	10	8	25	62	216	177	150	14	25	24	8	13	23	13	41	35	14
fig.221350.3.peg.1097	SynRS9907_01130	hypothetical protein	11	7	10	2	9	17	7	28	42	15	5	12	25	0	1	7	9	24	1	8
fig.221350.3.peg.1098		hypothetical protein	116	94	86	85	138	146	240	560	9596	2598	44	127	159	97	246	373	96	301	33	72
fig.221350.3.peg.1099	SynRS9907_01131	hypothetical protein	9	12	6	15	18	32	23	19	146	52	30	17	14	2	0	16	6	6	6	21
fig.221350.3.peg.11	SynRS9907_00011	Signal recognition particle receptor FtsY	217	470	168	199	430	730	763	2099	2754	1982	298	512	512	117	252	202	254	602	398	136
fig.221350.3.peg.110	SynRS9907_00116	hypothetical protein	18	29	17	15	26	46	41	32	242	49	51	51	52	0	18	32	26	92	14	44
fig.221350.3.peg.1100	SynRS9907_01132	FIG01153876: hypothetical protein	0	0	2	0	0	2	9	25	28	20	3	3	5	0	8	4	0	3	1	4
fig.221350.3.peg.1101	SynRS9907_01133	FIG01157090: hypothetical protein	4	6	2	4	9	13	28	48	87	53	10	21	22	1	7	15	9	11	19	6
fig.221350.3.peg.1102	SynRS9907_01135	hypothetical protein	3	1	4	1	2	17	10	32	176	100	3	1	13	0	3	3	1	8	1	4
fig.221350.3.peg.1103	SynRS9907_01136	hypothetical protein	9	22	15	5	13	29	38	106	114	188	12	16	28	4	10	22	21	51	16	2
fig.221350.3.peg.1104	SynRS9907_01137	FIG01152285: hypothetical protein	10	22	8	14	15	37	52	116	165	175	23	35	38	4	17	29	12	43	22	13
fig.221350.3.peg.1105	SynRS9907_01139	Pro-zeta-carotene desaturase, prolycopene producing (EC 1.-.-.-)	34	69	43	26	47	82	116	513	264	350	44	51	50	17	42	32	42	94	71	25
fig.221350.3.peg.1106	SynRS9907_01140	hypothetical protein	11	8	35	0	8	7	110	368	232	222	28	24	45	1	21	24	64	196	35	8
fig.221350.3.peg.1107	SynRS9907_01141	hypothetical protein	47	94	56	29	80	104	176	441	712	305	28	63	48	6	54	67	44	242	44	15
fig.221350.3.peg.1108	SynRS9907_01142	hypothetical protein	8	3	7	5	5	3	2	7	30	15	8	5	3	0	5	13	5	6	0	4
fig.221350.3.peg.1109	SynRS9907_01143	hypothetical protein	14	10	8	4	6	7	44	51	203	111	5	12	7	0	0	20	7	23	4	8
fig.221350.3.peg.111	SynRS9907_00118	Serine/threonine kinase	42	73	46	39	71	108	137	439	322	339	48	94	70	38	49	32	54	152	114	37
fig.221350.3.peg.1110	SynRS9907_01144	hypothetical protein	1	2	2	1	0	0	10	4	55	10	3	3	7	0	4	4	2	10	3	1
fig.221350.3.peg.1111	SynRS9907_01145	hypothetical protein	12	15	6	10	21	20	34	97	143	99	23	20	32	1	11	36	12	44	32	19
fig.221350.3.peg.1112	SynRS9907_01146	hypothetical protein	8	9	7	9	9	5	11	25	95	65	5	14	7	3	15	9	7	26	2	4
fig.221350.3.peg.1113	SynRS9907_01148	hypothetical protein	701	1027	615	1437	2778	2929	2559	3640	19332	2499	3189	4449	4699	102	438	2706	2226	4204	974	2500
fig.221350.3.peg.1114	SynRS9907_01149	hypothetical protein	7	19	2	4	2	27	13	26	51	30	2	2	3	0	0	3	3	6	1	1
fig.221350.3.peg.1115	SynRS9907_01150	hypothetical protein	7	15	4	5	9	15	3	26	60	46	0	3	0	0	0	1	0	4	2	1
fig.221350.3.peg.1116	SynRS9907_01151	hypothetical protein	11	42	8	24	41	84	17	32	356	168	5	14	13	1	6	10	4	7	0	6
fig.221350.3.peg.1117	SynRS9907_01152	hypothetical protein	29	78	17	13	24	53	51	50	515	342	12	32	25	4	30	29	13	15	2	12
fig.221350.3.peg.1118	SynRS9907_01153	hypothetical protein	37	67	16	16	38	43	78	97	868	273	58	70	77	11	17	89	26	28	17	30
fig.221350.3.peg.1119	SynRS9907_01154	hypothetical protein	24	19	15	20	23	22	89	97	200	122	53	50	57	7	27	107	19	21	18	19
fig.221350.3.peg.112	SynRS9907_00119	tmRNA-binding protein SmpB	38	91	37	30	75	127	240	275	959	342	85	135	90	6	28	83	39	155	97	39
fig.221350.3.peg.1120	SynRS9907_01155	hypothetical protein	21	36	26	11	28	16	235	165	743	362	16	26	17	10	31	111	7	33	1	5
fig.221350.3.peg.1121	SynRS9907_01156	hypothetical protein	0	2	0	1	0	1	1	3	10	6	0	4	1	0	0	3	0	4	0	0
fig.221350.3.peg.1122		hypothetical protein	3	3	2	1	1	6	1	7	32	19	1	4	1	0	5	0	1	3	0	0
fig.221350.3.peg.1123	SynRS9907_01157	hypothetical protein	2	0	2	1	0	1	1	3	16	7	0	7	3	0	0	4	0	8	0	2
fig.221350.3.peg.1124	SynRS9907_01158	hypothetical protein	5	17	5	9	9	7	18	19	69	33	13	15	13	4	8	19	8	14	10	12
fig.221350.3.peg.1125	SynRS9907_01159	hypothetical protein	18	41	12	5	5	9	45	60	142	83	14	20	11	10	1	60	11	25	17	9
fig.221350.3.peg.1126	SynRS9907_01160	hypothetical protein	26	105	18	11	7	24	99	200	543	453	13	28	39	11	50	57	14	70	19	16
fig.221350.3.peg.1127		hypothetical protein	370	826	235	103	189	230	667	672	6349	2336	177	293	289	71	93	288	59	146	24	42
fig.221350.3.peg.1128	SynRS9907_01161	Photosystem II protein D1 (PsbA)	28	143	25	16	26	71	26	119	458	257	8	27	17	9	15	19	12	10	15	5
fig.221350.3.peg.1129	SynRS9907_01162	hypothetical protein	16	20	7	5	10	21	14	39	27	25	9	28	14	0	32	19	2	9	16	6
fig.221350.3.peg.113	SynRS9907_00120	Holliday junction ATP-dependent DNA helicase RuvB (EC 3.6.4.12)	31	88	45	25	54	127	281	653	1535	1560	31	51	53	27	78	33	40	245	155	12
fig.221350.3.peg.1130	SynRS9907_01163	hypothetical protein	17	41	15	10	25	27	45	111	163	188	12	21	26	3	15	18	7	36	16	28
fig.221350.3.peg.1131	SynRS9907_01164	hypothetical protein	15	27	19	17	24	36	53	142	129	100	37	55	44	7	18	34	17	47	59	23
fig.221350.3.peg.1132	SynRS9907_01165	hypothetical protein	18	35	19	9	19	37	52	128	63	87	16	36	26	15	13	19	14	25	46	9
fig.221350.3.peg.1133	SynRS9907_01166	Phosphonate dehydrogenase (EC 1.20.1.1)	3	7	7	4	3	7	39	63	68	52	9	11	3	2	3	5	9	18	13	4
fig.221350.3.peg.1134	SynRS9907_01167	Phosphonate ABC transporter permease protein PtxC (TC 3.A.1.9.1)	5	25	2	4	14	8	25	106	50	42	13	19	23	0	6	4	10	11	17	8
fig.221350.3.peg.1135	SynRS9907_01168	Phosphonate ABC transporter substrate-binding protein PtxB (TC 3.A.1.9.1)	12	15	8	12	26	32	52	99	113	81	19	20	27	2	10	22	14	35	21	9
fig.221350.3.peg.1136	SynRS9907_01169	Phosphonate ABC transporter ATP-binding protein PhnC (TC 3.A.1.9.1)	0	6	4	1	1	12	6	14	38	23	2	4	4	0	0	13	3	17	3	2
fig.221350.3.peg.1137	SynRS9907_01170	hypothetical protein	0	3	0	0	2	1	0	3	27	8	0	2	1	0	1	0	0	6	0	1
fig.221350.3.peg.1138	SynRS9907_01171	hypothetical protein	1	0	0	0	0	1	3	0	5	2	0	1	0	0	0	1	0	1	0	0
fig.221350.3.peg.1139		hypothetical protein	3	5	3	1	6	5	2	4	4	7	3	4	5	0	0	2	2	5	0	0
fig.221350.3.peg.114	SynRS9907_00121	TPR-domain-containing protein	20	51	29	10	24	50	152	311	616	862	15	32	26	20	33	22	28	94	78	7
fig.221350.3.peg.1140	SynRS9907_01172	hypothetical protein	16	26	15	8	14	31	29	60	125	103	19	31	25	0	4	13	10	32	19	12
fig.221350.3.peg.1141	SynRS9907_01173	hypothetical protein	5	6	1	2	9	4	12	17	22	20	2	2	6	0	1	7	4	10	10	5
fig.221350.3.peg.1142		hypothetical protein	4	20	6	5	11	15	15	22	49	14	9	14	18	1	0	25	6	13	15	5
fig.221350.3.peg.1143	SynRS9907_01174	hypothetical protein	1	7	1	1	1	1	1	20	25	7	1	5	7	0	7	2	1	13	2	4
fig.221350.3.peg.1144		hypothetical protein	2	0	1	0	0	0	0	2	2	0	0	1	0	0	0	1	0	2	0	1
fig.221350.3.peg.1145		hypothetical protein	0	1	0	0	0	3	2	3	5	5	0	3	2	0	0	3	0	0	1	0
fig.221350.3.peg.1146	SynRS9907_01176	hypothetical protein	0	1	0	0	1	3	1	0	1	0	0	0	0	0	0	0	1	0	3	0
fig.221350.3.peg.1147	SynRS9907_01178	hypothetical protein	3	11	5	6	14	19	33	48	127	152	7	9	13	0	11	4	7	24	4	9
fig.221350.3.peg.1148	SynRS9907_01180	hypothetical protein	4	12	13	6	10	28	71	125	105	127	11	20	19	2	10	28	9	40	18	8
fig.221350.3.peg.1149	SynRS9907_01181	hypothetical protein	2	1	2	6	17	17	40	37	152	186	13	13	19	0	14	5	8	12	29	0
fig.221350.3.peg.115	SynRS9907_00122	N-acyl-L-amino acid amidohydrolase (EC 3.5.1.14)	38	68	27	20	35	81	150	354	986	623	41	46	45	18	44	80	46	159	85	33
fig.221350.3.peg.1150	SynRS9907_01182	hypothetical protein	3	0	6	2	1	3	2	9	23	14	1	9	5	0	3	7	1	2	2	0
fig.221350.3.peg.1151	SynRS9907_01183	hypothetical protein	0	1	3	0	1	5	11	16	28	26	2	0	6	2	4	2	4	32	16	4
fig.221350.3.peg.1152	SynRS9907_01184	hypothetical protein	13	15	9	14	51	24	36	39	139	57	43	62	44	0	0	22	19	24	17	20
fig.221350.3.peg.1153	SynRS9907_01185	hypothetical protein	2	10	3	4	10	4	11	23	65	69	3	6	12	0	0	5	4	12	1	6
fig.221350.3.peg.1154	SynRS9907_01186	hypothetical protein	8	4	9	2	1	4	21	48	98	108	4	3	21	0	7	4	8	37	8	3
fig.221350.3.peg.1155	SynRS9907_01187	hypothetical protein	15	20	17	15	23	49	55	100	139	182	23	32	41	10	29	50	25	120	44	37
fig.221350.3.peg.1156	SynRS9907_01188	hypothetical protein	6	8	5	5	11	29	9	43	36	33	7	6	17	1	0	9	5	15	2	3
fig.221350.3.peg.1157	SynRS9907_01189	hypothetical protein	0	2	4	1	2	12	1	12	20	3	3	6	5	0	1	3	3	2	0	3
fig.221350.3.peg.1158	SynRS9907_01190	hypothetical protein	2	2	1	3	5	4	9	11	15	14	4	4	8	0	9	3	4	16	10	4
fig.221350.3.peg.1159	SynRS9907_01191	hypothetical protein	3	4	0	0	0	2	1	1	2	4	1	4	4	0	0	3	1	9	2	2
fig.221350.3.peg.116	SynRS9907_00123	FIG01149755: hypothetical protein	2	7	10	5	9	16	17	53	107	141	8	15	14	0	2	0	11	14	20	9
fig.221350.3.peg.1160	SynRS9907_01192	hypothetical protein	6	3	2	0	4	4	2	17	7	10	6	8	7	0	1	2	1	7	4	3
fig.221350.3.peg.1161	SynRS9907_01193	hypothetical protein	0	0	1	2	4	0	2	18	1	11	0	2	5	1	0	1	0	2	0	0
fig.221350.3.peg.1162	SynRS9907_01194	Tat (twin-arginine translocation) pathway signal sequence domain protein	4	21	8	7	7	22	22	66	100	80	7	13	17	2	13	9	11	34	19	8
fig.221350.3.peg.1163	SynRS9907_01195	FIG01149411: hypothetical protein	7	4	1	1	2	7	7	36	34	20	6	9	8	3	0	2	1	9	9	1
fig.221350.3.peg.1164	SynRS9907_01196	Arsenical-resistance protein ACR3	2	1	0	1	0	3	3	6	5	8	0	0	2	0	11	0	0	0	0	3
fig.221350.3.peg.1165	SynRS9907_01197	hypothetical protein	1	0	4	1	1	2	3	3	2	4	4	3	4	2	0	8	0	4	5	1
fig.221350.3.peg.1166	SynRS9907_01198	hypothetical protein	23	28	11	37	49	83	52	96	172	95	73	66	95	1	15	83	40	77	6	85
fig.221350.3.peg.1167	SynRS9907_01199	conserved hypothetical protein (DUF1651)	10	10	12	4	23	18	61	58	47	27	27	39	30	6	8	44	37	60	12	11
fig.221350.3.peg.1168	SynRS9907_01200	hypothetical protein	2	0	0	1	0	1	0	2	3	6	2	1	0	0	0	2	0	0	0	4
fig.221350.3.peg.1169	SynRS9907_01201	Possible porin precursor	51	50	41	89	171	274	141	181	228	113	99	128	146	7	25	119	80	151	52	98
fig.221350.3.peg.117	SynRS9907_00124	Phycobiliprotein lyase, HEAT subunit	32	113	44	31	58	134	184	452	1163	1070	39	82	57	16	67	47	22	136	97	42
fig.221350.3.peg.1170	SynRS9907_01202	Alkaline phosphatase (EC 3.1.3.1)	24	34	35	120	139	271	160	217	376	122	113	101	92	4	21	84	90	185	44	129
fig.221350.3.peg.1171	SynRS9907_01203	hypothetical protein	2	6	2	3	5	12	20	70	185	75	6	4	10	0	0	9	6	28	8	2
fig.221350.3.peg.1172	SynRS9907_01205	hypothetical protein	10	14	2	5	16	25	22	71	72	72	8	13	12	3	24	7	3	29	18	2
fig.221350.3.peg.1173	SynRS9907_01206	Arsenical-resistance protein ACR3	5	11	5	2	7	23	24	80	85	94	2	14	10	1	5	6	3	20	13	2
fig.221350.3.peg.1174	SynRS9907_01207	Chromate transport protein ChrA	1	4	2	1	3	10	4	25	18	28	6	3	8	1	13	4	5	4	2	6
fig.221350.3.peg.1175	SynRS9907_01208	Glutathione S-transferase (EC 2.5.1.18)	15	17	12	22	44	45	155	236	259	203	45	75	63	12	23	80	34	68	101	23
fig.221350.3.peg.1176	SynRS9907_01209	CopG protein	38	69	53	34	70	148	201	351	567	404	39	68	62	12	24	44	44	109	47	23
fig.221350.3.peg.1177	SynRS9907_01210	hypothetical protein	33	51	43	12	24	75	98	388	150	235	15	32	37	17	40	13	42	123	121	17
fig.221350.3.peg.1178		hypothetical protein	9	12	4	6	7	15	25	112	91	144	13	14	12	14	34	9	25	60	46	4
fig.221350.3.peg.1179	SynRS9907_01212	hypothetical protein	132	254	139	64	125	164	987	2779	3979	3137	230	294	256	87	156	342	338	1054	791	314
fig.221350.3.peg.118	SynRS9907_00125	Phosphomethylpyrimidine synthase ThiC (EC 4.1.99.17)	388	623	377	397	886	2069	2312	6547	9434	6258	825	1385	1435	159	361	419	788	1942	1254	436
fig.221350.3.peg.1180	SynRS9907_01213	Transcriptional regulator, MerR family	8	24	7	7	40	22	57	93	212	183	8	20	22	2	1	16	13	28	11	9
fig.221350.3.peg.1181	SynRS9907_01214	Laccase (EC 1.10.3.2)	47	109	59	58	93	209	282	711	1124	1032	96	122	142	20	92	61	99	277	211	77
fig.221350.3.peg.1182	SynRS9907_01215	hypothetical protein	22	27	17	13	38	59	96	299	373	355	39	50	44	13	44	50	31	205	136	40
fig.221350.3.peg.1183	SynRS9907_01216	CopG protein	4	7	7	6	16	15	25	85	157	109	12	17	23	8	20	14	22	86	31	25
fig.221350.3.peg.1184	SynRS9907_01217	CopG protein	22	19	20	19	26	72	144	480	783	641	27	53	45	28	31	40	62	255	77	45
fig.221350.3.peg.1185	SynRS9907_01218	Two-component system sensor histidine kinase	38	77	49	26	57	88	179	497	379	304	47	98	65	36	50	76	47	141	45	39
fig.221350.3.peg.1186	SynRS9907_01219	Two-component system response regulator QseB	11	13	10	8	14	27	58	193	104	130	11	12	12	2	10	10	12	42	9	21
fig.221350.3.peg.1187	SynRS9907_01220	hypothetical protein	74	159	103	22	65	132	755	2996	2606	2113	82	90	97	36	150	120	105	288	94	42
fig.221350.3.peg.1188	SynRS9907_01221	CzcABC family efflux RND transporter, transmembrane protein	196	455	287	106	266	601	2387	7310	5869	6917	183	357	289	121	552	252	250	1205	885	118
fig.221350.3.peg.1189	SynRS9907_01222	hypothetical protein	68	194	88	44	121	230	715	2096	1721	1524	96	139	125	50	175	98	100	428	296	63
fig.221350.3.peg.119	SynRS9907_00126	Transketolase (EC 2.2.1.1)	1516	3308	1551	1301	3156	6683	6397	19727	13660	10666	3296	5218	4891	737	1575	1820	2769	7195	5668	1768
fig.221350.3.peg.1190	SynRS9907_01223	hypothetical protein	39	60	27	26	50	68	169	479	333	397	37	65	59	9	36	54	50	142	80	23
fig.221350.3.peg.1191	SynRS9907_01224	Sll1399 protein	40	88	63	84	151	201	213	609	673	672	108	122	136	31	53	114	79	233	206	109
fig.221350.3.peg.1192	SynRS9907_01225	hypothetical protein	164	327	153	202	342	789	854	1644	2911	2707	312	483	474	132	240	440	232	837	516	345
fig.221350.3.peg.1193	SynRS9907_01226	Signal peptidase I (EC 3.4.21.89)	19	39	13	6	43	50	57	161	318	204	8	14	21	5	26	16	8	76	14	13
fig.221350.3.peg.1194	SynRS9907_01227	2-succinyl-5-enolpyruvyl-6-hydroxy-3-cyclohexene-1-carboxylic-acid synthase (EC 2.2.1.9)	29	86	46	34	86	174	151	518	761	885	26	40	65	14	52	23	60	166	126	9
fig.221350.3.peg.1195	SynRS9907_01228	Naphthoate synthase (EC 4.1.3.36)	43	93	31	38	122	190	194	558	826	519	62	124	105	15	55	33	68	185	126	24
fig.221350.3.peg.1196	SynRS9907_01229	L,D-transpeptidase	13	40	22	23	43	81	87	287	625	525	23	29	28	7	25	35	42	77	36	12
fig.221350.3.peg.1197	SynRS9907_01230	Glycogen synthase, ADP-glucose transglucosylase (EC 2.4.1.21)	226	266	224	118	232	731	558	1871	912	1142	84	143	133	50	114	104	208	657	466	94
fig.221350.3.peg.1198	SynRS9907_01231	hypothetical protein	30	65	34	29	56	147	111	304	174	234	18	28	35	13	29	15	31	114	75	18
fig.221350.3.peg.1199	SynRS9907_01232	UDP-N-acetylmuramoyl-tripeptide--D-alanyl-D-alanine ligase (EC 6.3.2.10)	28	52	26	24	49	124	116	387	359	296	31	63	50	16	21	30	38	128	74	26
fig.221350.3.peg.12	SynRS9907_00012	Serine phosphatase RsbU, regulator of sigma subunit	78	92	66	28	58	154	372	973	1950	1214	53	100	84	22	35	90	88	336	134	31
fig.221350.3.peg.120	SynRS9907_00127	3-oxoacyl-[acyl-carrier-protein] synthase, KASII (EC 2.3.1.179)	969	2071	929	657	1594	3139	3487	12862	4774	6023	1481	2415	2317	358	1005	782	1367	3720	3513	754
fig.221350.3.peg.1200	SynRS9907_01233	N-acetylglucosamine-1-phosphate uridyltransferase (EC 2.7.7.23) / Glucosamine-1-phosphate N-acetyltransferase (EC 2.3.1.157)	92	203	110	43	111	232	401	1512	814	709	91	159	160	45	152	112	95	402	211	87
fig.221350.3.peg.1201	SynRS9907_01234	tRNA (5-methylaminomethyl-2-thiouridylate)-methyltransferase (EC 2.1.1.61)	8	31	7	3	10	43	23	81	207	225	8	9	12	4	16	5	8	37	15	4
fig.221350.3.peg.1202	SynRS9907_01235	3-phosphoshikimate 1-carboxyvinyltransferase (EC 2.5.1.19)	66	213	72	80	178	364	305	1070	1840	1760	87	187	163	57	110	105	83	360	164	72
fig.221350.3.peg.1203	SynRS9907_01236	3-polyprenyl-4-hydroxybenzoate carboxy-lyase (EC 4.1.1.98)	58	187	70	30	96	280	183	532	1591	1533	40	81	72	32	63	31	21	140	82	36
fig.221350.3.peg.1204	SynRS9907_01237	Probable 2-phosphosulfolactate phosphatase (EC 3.1.3.71)	32	88	34	19	35	78	79	277	346	443	33	41	48	35	68	14	31	113	68	18
fig.221350.3.peg.1205	SynRS9907_01238	Aliphatic amidase AmiE (EC 3.5.1.4)	34	113	101	32	83	206	223	967	777	932	50	82	84	10	50	74	82	353	116	40
fig.221350.3.peg.1206	SynRS9907_01239	N-acetylmuramoyl-L-alanine amidase (EC 3.5.1.28)	25	36	34	14	27	73	117	312	221	276	19	41	33	11	32	21	32	129	123	9
fig.221350.3.peg.1207	SynRS9907_01240	Glutamate racemase (EC 5.1.1.3)	18	46	26	8	41	105	119	440	249	358	15	30	55	12	51	15	19	123	78	15
fig.221350.3.peg.1208	SynRS9907_01241	Nonaprenyl diphosphate synthase (geranylgeranyl-diphosphate specific) (EC 2.5.1.85)	95	305	77	50	122	360	215	791	1809	1862	31	103	130	24	71	37	78	268	134	41
fig.221350.3.peg.1209	SynRS9907_01242	Pseudouridine-5' phosphatase (EC 3.1.3.-)	29	64	33	18	67	174	142	380	404	398	31	32	68	8	8	19	27	175	77	10
fig.221350.3.peg.121	SynRS9907_00128	Acyl carrier protein	479	690	429	361	703	877	1541	3096	3515	1704	564	820	975	114	240	420	441	1943	271	409
fig.221350.3.peg.1210	SynRS9907_01243	Acetyl-CoA synthetase (EC 6.2.1.1)	194	280	422	112	256	607	1907	4988	3213	3668	269	474	444	108	261	202	515	1990	928	135
fig.221350.3.peg.1211	SynRS9907_01244	hypothetical protein	14	55	9	10	35	93	33	134	391	457	9	18	23	16	24	4	13	41	43	4
fig.221350.3.peg.1212	SynRS9907_01245	Alkyl hydroperoxide reductase subunit C-like protein	28	107	33	31	81	180	60	346	903	946	31	56	46	11	16	24	18	72	43	30
fig.221350.3.peg.1213	SynRS9907_01246	hypothetical protein	30	55	47	35	54	132	134	504	741	598	56	70	91	13	47	54	58	170	77	23
fig.221350.3.peg.1214	SynRS9907_01247	hypothetical protein	6	7	5	3	1	13	75	74	316	213	7	9	13	3	11	11	3	17	3	4
fig.221350.3.peg.1215	SynRS9907_01248	Phosphate ABC transporter, substrate-binding protein PstS (TC 3.A.1.7.1)	119	268	136	85	208	449	767	2317	2845	3017	153	248	199	65	121	111	118	465	400	83
fig.221350.3.peg.1216	SynRS9907_01249	Phosphate ABC transporter, substrate-binding protein PstS (TC 3.A.1.7.1)	37	89	79	116	263	582	287	1138	364	306	121	162	145	5	23	46	104	269	229	75
fig.221350.3.peg.1217	SynRS9907_01250	Crp family transcriptional regulatory protein	0	3	2	4	11	12	16	55	41	68	3	5	9	0	10	6	3	8	23	5
fig.221350.3.peg.1218	SynRS9907_01252	hypothetical protein	13	13	14	8	20	35	30	104	73	70	17	15	34	6	7	21	13	61	19	15
fig.221350.3.peg.1219	SynRS9907_01254	FIG01151948: hypothetical protein	20	44	14	16	47	94	45	116	185	131	32	48	48	5	31	44	35	50	30	32
fig.221350.3.peg.122	SynRS9907_00129	Photosystem I iron-sulfur center (EC 1.97.1.12)	845	703	1352	107	343	687	2378	7622	5310	3540	985	1391	1654	45	291	665	1467	3958	1017	264
fig.221350.3.peg.1220	SynRS9907_01255	Peptide-methionine (S)-S-oxide reductase MsrA (EC 1.8.4.11)	119	397	126	88	212	711	509	1821	2549	2209	105	141	128	71	118	94	88	276	255	66
fig.221350.3.peg.1221	SynRS9907_01256	hypothetical protein	102	159	114	89	175	388	151	380	1006	510	168	226	287	23	35	117	142	258	107	141
fig.221350.3.peg.1222	SynRS9907_01257	hypothetical protein	44	63	82	36	70	59	527	746	744	459	86	69	105	8	70	98	44	137	137	11
fig.221350.3.peg.1223	SynRS9907_01258	Efflux ABC transporter, permease/ATP-binding protein slr0615	106	237	103	67	159	312	460	1587	1424	2038	174	312	234	72	96	128	136	458	325	123
fig.221350.3.peg.1224	SynRS9907_01259	Anthranilate phosphoribosyltransferase (EC 2.4.2.18)	12	39	17	15	27	82	88	490	158	260	25	40	26	7	14	25	25	144	80	8
fig.221350.3.peg.1225	SynRS9907_01260	Carbamoyl-phosphate synthase small chain (EC 6.3.5.5)	113	205	134	124	270	437	493	1351	2164	1987	217	336	339	55	122	125	148	509	297	148
fig.221350.3.peg.1226	SynRS9907_01261	Putative anti-sigma factor antagonist	95	121	192	73	142	192	1147	2457	1018	1109	166	188	183	44	113	134	123	523	313	53
fig.221350.3.peg.1227	SynRS9907_01262	Mini-ribonuclease III	19	38	23	17	20	63	147	340	184	253	35	35	33	10	26	34	52	118	68	16
fig.221350.3.peg.1228	SynRS9907_01263	23S rRNA (guanosine(2251)-2'-O)-methyltransferase (EC 2.1.1.185)	120	362	220	92	234	602	504	2086	1294	2006	94	179	156	92	139	114	138	480	283	38
fig.221350.3.peg.1229	SynRS9907_01264	Hypothetical protein, Slr0957 homolog	17	30	17	17	34	84	30	204	167	156	14	38	26	3	11	21	24	42	25	24
fig.221350.3.peg.123	SynRS9907_00130	Glutamine--fructose-6-phosphate aminotransferase [isomerizing] (EC 2.6.1.16)	107	245	76	41	108	255	354	1047	546	760	72	164	99	57	110	69	90	381	261	71
fig.221350.3.peg.1230	SynRS9907_01265	Aspartyl-tRNA(Asn) amidotransferase subunit A (EC 6.3.5.6) @ Glutamyl-tRNA(Gln) amidotransferase subunit A (EC 6.3.5.7)	267	496	251	140	378	625	733	3093	2232	2422	360	658	664	128	323	251	320	1018	864	222
fig.221350.3.peg.1231	SynRS9907_01266	DNA polymerase III alpha subunit (EC 2.7.7.7)	233	448	247	324	614	1471	984	2387	4508	3695	313	449	459	79	224	259	342	905	527	191
fig.221350.3.peg.1232	SynRS9907_01267	hypothetical protein	60	196	78	63	201	283	160	620	618	905	77	96	109	40	89	57	69	223	134	40
fig.221350.3.peg.1233	SynRS9907_01268	SSU ribosomal protein S15p (S13e)	486	978	494	924	1762	2105	682	1741	5870	2574	1005	1388	1352	64	198	554	581	1585	452	620
fig.221350.3.peg.1234	SynRS9907_01269	Holliday junction ATP-dependent DNA helicase RuvA (EC 3.6.4.12)	11	19	14	5	11	16	44	185	80	107	15	32	25	4	15	11	5	72	10	13
fig.221350.3.peg.1235	SynRS9907_01270	Slr0243 protein	21	54	43	30	84	169	167	590	231	307	87	90	78	16	33	62	57	124	151	41
fig.221350.3.peg.1236	SynRS9907_01271	Permease of the drug/metabolite transporter (DMT) superfamily	14	46	19	14	28	48	59	264	216	248	13	24	26	17	29	35	19	58	58	4
fig.221350.3.peg.1237	SynRS9907_01272	DNA primase DnaG	38	69	39	44	61	149	319	700	1658	1166	56	77	56	16	65	56	47	183	83	33
fig.221350.3.peg.1238	SynRS9907_01273	hypothetical protein	13	22	20	13	36	47	58	216	151	141	31	25	32	11	10	17	14	57	30	29
fig.221350.3.peg.1239	SynRS9907_01274	hypothetical protein	24	14	20	13	23	39	69	216	178	243	24	26	12	17	21	16	9	44	28	1
fig.221350.3.peg.124	SynRS9907_00131	Mannose-1-phosphate guanylyltransferase (EC 2.7.7.13) / Mannose-6-phosphate isomerase (EC 5.3.1.8)	136	270	164	157	315	655	509	1459	2048	1709	149	251	256	43	109	86	155	550	252	112
fig.221350.3.peg.1240	SynRS9907_01275	Error-prone, lesion bypass DNA polymerase V (UmuC)	12	33	22	13	14	39	25	102	180	200	5	14	10	0	4	6	8	43	11	1
fig.221350.3.peg.1241	SynRS9907_01276	Error-prone repair protein UmuD	12	20	11	13	20	37	18	37	255	121	8	12	14	6	22	11	4	12	1	9
fig.221350.3.peg.1242	SynRS9907_01277	hemolysin-type calcium-binding repeat family protein	15	36	30	23	52	58	94	136	161	60	62	61	70	7	20	56	34	116	61	55
fig.221350.3.peg.1243	SynRS9907_01278	hypothetical protein	10	23	7	12	16	31	28	40	103	53	18	36	27	0	8	14	13	60	25	11
fig.221350.3.peg.1244	SynRS9907_01279	hypothetical protein	23	38	26	18	52	76	137	234	229	169	31	59	45	15	30	42	27	74	54	9
fig.221350.3.peg.1245	SynRS9907_01280	hypothetical protein	31	72	50	34	77	125	224	515	412	331	72	95	70	19	37	91	56	144	108	38
fig.221350.3.peg.1246	SynRS9907_01281	23S rRNA (pseudouridine(1915)-N(3))-methyltransferase (EC 2.1.1.177)	17	41	11	18	18	52	48	125	61	48	29	30	35	1	15	27	13	47	21	22
fig.221350.3.peg.1247	SynRS9907_01282	FIG01152747: hypothetical protein	38	67	30	36	62	104	61	177	135	101	73	87	91	3	42	48	41	64	58	47
fig.221350.3.peg.1248	SynRS9907_01283	Putative thylakoid membrane protein, contains 8 pentapeptide repeats, sll0274 homolog	104	197	107	106	221	316	403	1125	1140	1022	167	217	262	43	93	116	139	292	238	123
fig.221350.3.peg.1249	SynRS9907_01285	UPF0102 protein YraN	1	0	0	2	5	4	9	22	36	28	3	3	3	0	0	6	1	6	8	3
fig.221350.3.peg.125	SynRS9907_00132	16S rRNA processing protein RimM	30	36	26	18	50	122	185	593	487	624	23	49	33	8	17	37	16	124	98	28
fig.221350.3.peg.1250	SynRS9907_01286	SSU rRNA (adenine(1518)-N(6)/adenine(1519)-N(6))-dimethyltransferase (EC 2.1.1.182)	19	31	23	13	44	54	74	179	321	348	25	29	28	16	26	28	16	115	27	19
fig.221350.3.peg.1251	SynRS9907_01287	4-diphosphocytidyl-2-C-methyl-D-erythritol kinase (EC 2.7.1.148)	16	69	34	23	42	94	96	493	293	367	37	57	56	17	27	18	35	150	105	12
fig.221350.3.peg.1252	SynRS9907_01288	hypothetical protein	6	8	1	5	10	36	30	105	53	52	6	21	22	1	8	6	5	40	22	2
fig.221350.3.peg.1253		hypothetical protein	4	8	8	9	12	6	27	97	93	55	12	16	13	14	16	1	8	10	1	0
fig.221350.3.peg.1254	SynRS9907_01290	Pyruvate dehydrogenase E1 component beta subunit (EC 1.2.4.1)	210	465	160	209	428	889	718	2035	5378	4148	321	548	526	74	182	317	339	1110	492	296
fig.221350.3.peg.1255	SynRS9907_01291	Protein translocase subunit SecD	211	385	125	137	336	823	536	1894	2230	2291	215	448	407	136	181	99	223	794	624	103
fig.221350.3.peg.1256	SynRS9907_01292	Protein translocase subunit SecF	42	100	35	39	54	146	168	473	323	566	36	85	69	25	37	18	67	249	156	10
fig.221350.3.peg.1257	SynRS9907_01293	hypothetical protein	3	5	1	0	2	8	0	16	18	11	5	5	5	0	5	4	0	25	3	1
fig.221350.3.peg.1258	SynRS9907_01294	hypothetical protein	17	22	23	15	25	25	20	72	348	115	19	28	27	6	8	11	19	19	6	23
fig.221350.3.peg.1259	SynRS9907_01295	hypothetical protein	14	6	29	26	30	39	258	431	216	216	13	38	30	6	26	23	10	46	51	4
fig.221350.3.peg.126	SynRS9907_00133	Uncharacterized protein Ava_4585	13	14	4	8	32	58	37	121	132	105	5	22	21	7	23	4	16	41	7	12
fig.221350.3.peg.1260	SynRS9907_01296	hypothetical protein	0	3	2	1	5	2	9	6	8	1	1	1	5	0	0	0	0	3	3	1
fig.221350.3.peg.1261	SynRS9907_01297	hypothetical protein	15	27	24	45	50	73	109	144	259	97	59	41	60	7	21	30	29	64	29	24
fig.221350.3.peg.1262	SynRS9907_01298	Integrase, catalytic region	7	9	9	8	24	27	46	83	136	109	16	22	17	1	0	6	13	21	15	9
fig.221350.3.peg.1263	SynRS9907_01299	hypothetical protein	17	33	27	25	30	48	122	181	117	130	39	38	36	8	46	75	38	56	35	33
fig.221350.3.peg.1264	SynRS9907_01300	hypothetical protein	323	385	473	313	488	598	4617	5480	11381	7379	1231	1248	1303	205	779	2610	1456	2703	1499	1354
fig.221350.3.peg.1265	SynRS9907_01301	hypothetical protein	6	9	2	6	6	5	3	14	28	17	10	5	8	0	5	9	4	7	0	7
fig.221350.3.peg.1266		hypothetical protein	0	2	1	1	0	3	9	19	15	12	2	10	9	0	3	4	5	7	0	1
fig.221350.3.peg.1267	SynRS9907_01302	hypothetical protein	4	4	2	4	5	12	11	31	30	14	6	14	5	0	0	8	2	16	4	6
fig.221350.3.peg.1268		hypothetical protein	1	3	4	2	3	4	7	4	19	16	4	3	4	0	3	9	2	10	1	9
fig.221350.3.peg.1269	SynRS9907_01303	hypothetical protein	16	55	46	11	39	39	255	453	233	258	34	34	49	14	62	97	37	140	43	38
fig.221350.3.peg.127	SynRS9907_00134	Potassium voltage-gated channel subfamily KQT; possible potassium channel, VIC family	26	68	23	26	53	102	121	591	199	285	39	61	62	8	27	20	24	119	128	15
fig.221350.3.peg.1270	SynRS9907_01304	hypothetical protein	16	21	12	19	39	28	90	90	191	130	39	24	46	0	1	59	23	55	24	30
fig.221350.3.peg.1271	SynRS9907_01306	hypothetical protein	12	8	7	27	19	12	19	14	82	16	16	10	15	0	10	38	3	5	3	15
fig.221350.3.peg.1272	SynRS9907_01307	hypothetical protein	124	124	118	222	225	239	559	545	1134	560	427	417	355	23	90	456	124	233	151	270
fig.221350.3.peg.1273	SynRS9907_01308	Uncharacterized UPF0118 membrane protein	19	55	26	30	58	126	224	505	518	423	47	61	53	21	28	50	29	88	77	18
fig.221350.3.peg.1274	SynRS9907_01309	Uncharacterized UPF0118 membrane protein	53	139	79	50	126	256	535	1685	893	1136	85	120	112	56	113	79	70	290	296	25
fig.221350.3.peg.1275	SynRS9907_01310	Photosystem II 13 kDa protein Psb28 (PsbW)	265	511	269	491	958	1700	1568	3636	4767	3048	858	1017	999	78	342	577	507	1076	1139	583
fig.221350.3.peg.1276	SynRS9907_01311	Selenophosphate-dependent tRNA 2-selenouridine synthase	41	94	51	29	56	117	127	176	900	448	36	64	44	7	16	66	42	143	38	29
fig.221350.3.peg.1277	SynRS9907_01312	GUN4-like protein Sll0558	59	168	49	61	130	275	241	787	839	624	126	129	131	49	79	94	129	305	136	94
fig.221350.3.peg.1278	SynRS9907_01313	Serine-protein kinase RsbW (EC 2.7.11.1)	30	51	35	22	57	79	124	473	257	275	47	84	72	10	57	41	46	137	103	31
fig.221350.3.peg.1279	SynRS9907_01315	hypothetical protein	7	10	11	6	18	25	29	87	59	75	7	9	12	7	22	4	9	35	10	0
fig.221350.3.peg.128	SynRS9907_00135	Ribonuclease III (EC 3.1.26.3)	101	269	106	70	147	293	631	1731	1785	1965	118	188	170	131	226	137	108	572	370	68
fig.221350.3.peg.1280	SynRS9907_01316	hypothetical protein	40	119	51	17	36	67	269	618	1805	1990	47	68	38	23	84	107	56	208	100	28
fig.221350.3.peg.1281	SynRS9907_01317	SAM-dependent methyltransferase	131	343	109	144	265	730	213	1071	2543	2009	98	185	184	21	60	55	80	222	173	58
fig.221350.3.peg.1282	SynRS9907_01318	Glutamine synthetase type I (EC 6.3.1.2)	1483	2208	1630	1199	2423	4405	9130	24357	20210	16142	2688	4200	3901	513	1356	1489	2211	6068	4417	1534
fig.221350.3.peg.1283	SynRS9907_01319	Phycobilisome core component	265	242	424	106	264	435	1667	4362	3338	2776	505	674	755	63	316	366	815	2061	1064	195
fig.221350.3.peg.1284	SynRS9907_01320	Serine--pyruvate aminotransferase (EC 2.6.1.51) / L-alanine:glyoxylate aminotransferase (EC 2.6.1.44)	445	1048	457	397	776	1646	1143	4693	6831	5877	489	854	898	214	457	397	554	1793	991	245
fig.221350.3.peg.1285	SynRS9907_01321	tRNA-specific adenosine-34 deaminase (EC 3.5.4.33)	2	3	2	0	3	13	6	17	61	46	3	6	4	0	11	7	2	26	3	1
fig.221350.3.peg.1286	SynRS9907_01322	Pyridoxal-dependent decarboxylase family protein	23	90	26	39	82	168	140	551	1154	1450	38	57	62	17	63	42	42	169	85	23
fig.221350.3.peg.1287	SynRS9907_01323	Small GTP-binding protein domain	48	80	53	29	54	157	331	697	409	488	49	90	89	25	35	32	58	189	146	24
fig.221350.3.peg.1288	SynRS9907_01324	Lipoprotein signal peptidase (EC 3.4.23.36)	18	33	18	16	40	65	111	375	180	312	12	25	40	1	14	12	28	65	72	7
fig.221350.3.peg.1289	SynRS9907_01325	Substrate-specific component BioY of biotin ECF transporter	32	81	63	26	52	116	230	1012	380	817	34	65	78	35	50	26	43	180	138	13
fig.221350.3.peg.129	SynRS9907_00137	hypothetical protein	115	175	127	62	89	277	548	1505	734	763	209	264	223	24	86	106	99	167	251	57
fig.221350.3.peg.1290	SynRS9907_01326	hypothetical protein	24	41	21	20	32	105	72	140	455	292	18	30	23	3	14	15	17	63	20	2
fig.221350.3.peg.1291	SynRS9907_01327	FIG015287: Zinc protease	21	52	18	25	44	128	69	333	233	242	30	45	38	8	30	25	22	61	56	13
fig.221350.3.peg.1292	SynRS9907_01328	FIG015547: peptidase, M16 family	54	103	55	60	117	224	277	801	725	749	45	78	66	37	53	60	52	153	103	25
fig.221350.3.peg.1293	SynRS9907_01329	Phycocyanobilin:ferredoxin oxidoreductase PcyA (EC 1.3.7.5)	83	207	80	74	184	295	353	1078	840	678	98	187	165	32	136	76	81	294	227	65
fig.221350.3.peg.1294	SynRS9907_01330	ABC exporter membrane fusion component of DevB family	62	160	49	24	80	223	171	616	723	757	51	72	77	28	58	73	43	128	157	53
fig.221350.3.peg.1295	SynRS9907_01331	ABC exporter permease subunit of DevC family	34	94	26	20	56	141	117	381	425	591	23	62	56	12	27	31	34	87	46	12
fig.221350.3.peg.1296	SynRS9907_01332	ABC exporter, ATP-binding subunit of DevA family	17	65	17	16	30	62	52	65	148	123	31	21	29	8	8	20	19	56	21	16
fig.221350.3.peg.1297	SynRS9907_01333	Uncharacterized protein Ava_1806	66	76	47	46	90	69	238	337	504	638	55	99	89	20	80	126	63	536	58	87
fig.221350.3.peg.1298	SynRS9907_01334	Glycosyl transferase, family 2	32	67	43	22	73	168	236	799	630	813	58	141	122	40	101	93	109	275	228	52
fig.221350.3.peg.1299	SynRS9907_01335	SSU ribosomal protein S2p (SAe)	852	2095	879	882	2091	3199	1793	6175	10684	7681	1605	2627	2560	239	678	807	1211	2583	2050	769
fig.221350.3.peg.13	SynRS9907_00013	Argininosuccinate lyase (EC 4.3.2.1)	77	119	88	50	148	181	382	1140	1793	1751	103	142	165	55	151	112	113	391	216	62
fig.221350.3.peg.130	SynRS9907_00138	hypothetical protein	159	361	220	218	382	870	988	3034	3637	3217	304	464	445	130	245	236	306	1142	605	193
fig.221350.3.peg.1300	SynRS9907_01336	Translation elongation factor Ts	272	726	290	198	348	732	551	2401	1999	1816	395	625	597	62	162	265	294	803	453	270
fig.221350.3.peg.1301	SynRS9907_01337	hypothetical protein	57	180	62	28	86	144	110	512	297	158	93	180	133	31	43	64	82	175	101	64
fig.221350.3.peg.1302	SynRS9907_01338	ATP-dependent DNA helicase RecG (EC 3.6.4.12)	27	84	32	31	62	138	135	403	458	389	53	96	68	11	39	36	53	161	56	22
fig.221350.3.peg.1303	SynRS9907_01339	D-alanyl-D-alanine dipeptidase (EC 3.4.13.22)	12	29	13	9	18	22	47	153	211	207	9	26	12	6	32	10	9	46	39	2
fig.221350.3.peg.1304	SynRS9907_01340	Ferredoxin--sulfite reductase (EC 1.8.7.1)	281	629	341	339	638	1330	1181	3616	13384	9463	364	626	564	101	356	310	417	1516	689	219
fig.221350.3.peg.1305	SynRS9907_01341	Glycyl-tRNA synthetase beta chain (EC 6.1.1.14)	195	513	227	150	412	846	633	2792	1493	1835	258	460	440	88	190	137	297	974	583	165
fig.221350.3.peg.1306	SynRS9907_01342	hypothetical protein	12	16	16	6	24	47	75	159	119	103	19	31	28	6	8	21	14	52	24	9
fig.221350.3.peg.1307	SynRS9907_01343	Geranylgeranyl diphosphate reductase (EC 1.3.1.83)	858	1209	1350	491	1134	2259	5266	12502	19090	19358	1005	1335	1481	263	874	712	1011	4147	1992	429
fig.221350.3.peg.1308	SynRS9907_01344	D-alanyl-D-alanine carboxypeptidase (EC 3.4.16.4)	57	79	63	74	120	188	376	674	567	496	114	213	166	21	105	83	67	275	129	43
fig.221350.3.peg.1309	SynRS9907_01345	Uncharacterized protease Npun_R3500	63	129	65	29	84	149	263	685	451	571	46	98	96	20	51	58	53	212	152	19
fig.221350.3.peg.131	SynRS9907_00139	Glycogen phosphorylase (EC 2.4.1.1)	257	501	352	149	290	350	1876	4124	3915	3257	401	553	444	263	589	655	280	764	711	135
fig.221350.3.peg.1310	SynRS9907_01346	hypothetical protein	1	0	0	0	0	1	2	3	0	5	4	2	1	0	0	1	0	6	0	1
fig.221350.3.peg.1311	SynRS9907_01348	hypothetical protein	10	14	8	9	11	20	44	50	136	55	15	20	25	4	12	26	23	43	11	14
fig.221350.3.peg.1312	SynRS9907_01349	hypothetical protein	3	5	2	0	3	7	8	36	44	30	0	0	4	1	2	1	1	5	1	1
fig.221350.3.peg.1313	SynRS9907_01350	hypothetical protein	1	5	1	1	0	10	19	24	110	45	4	4	1	0	2	3	1	3	4	1
fig.221350.3.peg.1314		hypothetical protein	0	1	0	1	5	1	4	9	6	7	1	0	1	0	0	0	0	1	0	0
fig.221350.3.peg.1315	SynRS9907_01351	hypothetical protein	3	3	1	3	2	4	6	16	23	33	3	5	3	0	0	3	1	4	3	0
fig.221350.3.peg.1316	SynRS9907_01352	hypothetical protein	0	0	0	0	0	0	0	1	0	1	0	0	0	0	0	0	1	0	0	0
fig.221350.3.peg.1317	SynRS9907_01353	hypothetical protein	52	116	32	91	218	226	237	251	1646	753	202	236	190	17	17	150	78	162	100	174
fig.221350.3.peg.1318	SynRS9907_01354	hypothetical protein	4	15	6	6	19	35	14	41	116	98	22	20	16	5	0	17	4	29	13	21
fig.221350.3.peg.1319	SynRS9907_01355	hypothetical protein	16	20	11	18	30	40	52	99	111	84	54	52	38	0	31	36	12	42	18	56
fig.221350.3.peg.132	SynRS9907_00141	Na+/H+ antiporter Nhas3 @ Thylakoid	183	484	272	129	247	570	1233	4658	1306	1968	204	402	281	221	385	197	251	809	735	63
fig.221350.3.peg.1320	SynRS9907_01356	hypothetical protein	22	26	16	48	60	96	52	85	124	96	78	92	84	0	1	38	41	51	13	72
fig.221350.3.peg.1321	SynRS9907_01357	GTP-binding protein TypA/BipA	367	987	334	363	784	1549	789	4267	4441	4776	502	899	836	225	386	418	436	985	1057	555
fig.221350.3.peg.1322	SynRS9907_01358	Metal-dependent hydrolase	8	29	10	4	14	35	13	86	79	141	5	8	15	10	18	3	10	27	16	1
fig.221350.3.peg.1323	SynRS9907_01359	hypothetical protein	71	123	69	77	194	338	303	902	1603	1098	86	188	171	20	69	73	110	472	223	59
fig.221350.3.peg.1324	SynRS9907_01360	Lipopolysaccharide ABC transporter, ATP-binding protein LptB	31	55	18	33	78	110	110	380	502	466	39	46	37	16	42	32	33	174	128	43
fig.221350.3.peg.1325	SynRS9907_01361	Unclassified ABC-type transport system permease	58	113	49	50	127	249	257	809	714	706	75	157	155	26	101	70	108	229	226	60
fig.221350.3.peg.1326	SynRS9907_01362	Cytochrome c-type biogenesis protein CcsA/ResC	94	191	126	68	137	280	383	1247	1824	2173	99	140	140	49	116	55	131	276	255	32
fig.221350.3.peg.1327	SynRS9907_01363	cAMP phosphodiesterase	179	300	92	712	1038	2746	209	433	1327	896	49	50	44	9	5	28	31	78	41	17
fig.221350.3.peg.1328	SynRS9907_01364	hypothetical protein	20	11	9	3	15	32	11	22	39	20	10	8	12	0	5	11	12	18	0	5
fig.221350.3.peg.1329	SynRS9907_01366	hypothetical protein	3	5	1	1	6	4	8	24	17	13	1	11	5	0	4	3	1	7	0	0
fig.221350.3.peg.133	SynRS9907_00142	hypothetical protein	14	38	6	7	20	43	31	90	120	171	7	7	4	11	15	4	11	31	26	2
fig.221350.3.peg.1330	SynRS9907_01367	hypothetical protein	13	46	12	12	22	44	28	35	2400	1038	3	13	8	1	13	1	3	10	0	13
fig.221350.3.peg.1331	SynRS9907_01368	Ribulose-phosphate 3-epimerase (EC 5.1.3.1)	334	681	376	342	807	1893	1287	5329	3324	2711	507	841	911	150	234	322	703	1926	1079	616
fig.221350.3.peg.1332	SynRS9907_01369	Fructose-1,6-bisphosphatase, GlpX type (EC 3.1.3.11) @ Sedoheptulose-1,7-bisphosphatase (EC 3.1.3.37)	851	1560	808	507	1191	3334	1534	7455	3651	3384	668	1083	1176	208	470	362	1055	2804	1709	665
fig.221350.3.peg.1333	SynRS9907_01370	Glutamyl-tRNA reductase (EC 1.2.1.70)	349	531	315	258	486	1232	1042	2820	2422	2259	446	687	761	128	393	390	605	1322	964	346
fig.221350.3.peg.1334	SynRS9907_01371	Glucose-1-phosphate adenylyltransferase (EC 2.7.7.27)	578	566	529	301	584	1248	2258	4216	2164	1619	564	642	688	231	874	1219	1016	2287	1552	1173
fig.221350.3.peg.1335	SynRS9907_01372	6-phosphogluconate dehydrogenase, decarboxylating (EC 1.1.1.44)	203	295	300	193	295	362	2635	4748	4443	3935	389	446	375	80	221	274	161	425	470	78
fig.221350.3.peg.1336	SynRS9907_01373	6-phosphogluconolactonase (EC 3.1.1.31), eukaryotic type	19	42	32	12	29	44	236	615	281	488	8	28	38	13	19	11	20	57	39	0
fig.221350.3.peg.1337	SynRS9907_01374	NAD-dependent epimerase/dehydratase	14	24	3	11	9	43	43	145	303	498	7	9	9	6	15	8	3	25	8	4
fig.221350.3.peg.1338	SynRS9907_01375	Possible Insulin-like growth factor binding pr	10	8	4	4	7	27	23	90	112	170	7	9	9	1	12	8	8	11	29	3
fig.221350.3.peg.1339	SynRS9907_01376	Dihydroxy-acid dehydratase (EC 4.2.1.9)	231	532	248	209	473	886	965	3491	6865	8632	319	478	497	173	300	243	277	1149	731	155
fig.221350.3.peg.134	SynRS9907_00143	Possible alpha/beta hydrolase superfamily, slr1235 homolog	81	206	71	62	133	430	154	652	1698	2398	38	42	54	17	51	26	42	167	90	23
fig.221350.3.peg.1340	SynRS9907_01377	hypothetical protein	22	62	60	27	37	59	164	878	386	420	45	72	74	17	40	35	48	193	132	31
fig.221350.3.peg.1341	SynRS9907_01378	Uracil phosphoribosyltransferase (EC 2.4.2.9)	100	267	132	58	156	354	260	1297	1692	1898	98	187	142	39	105	75	105	276	174	55
fig.221350.3.peg.1342	SynRS9907_01379	Putative lumenal protein, contains 8 pentapeptide repeats, sll0577 homolog	124	232	98	95	219	546	210	665	1343	1267	78	133	128	16	76	60	76	261	176	53
fig.221350.3.peg.1343	SynRS9907_01380	Metal chaperone, involved in Zn homeostasis	163	278	163	201	368	613	516	1499	1181	1044	294	373	376	64	130	272	180	444	409	361
fig.221350.3.peg.1344	SynRS9907_01382	hypothetical protein	8	8	13	5	7	17	72	144	138	201	15	19	14	7	5	14	8	57	27	6
fig.221350.3.peg.1345	SynRS9907_01383	Light-dependent protochlorophyllide reductase (EC 1.3.1.33)	19	38	25	13	41	49	76	217	104	69	38	45	62	6	28	42	22	75	47	36
fig.221350.3.peg.1346	SynRS9907_01384	conserved hypothetical inner membrane protein	30	37	35	16	26	48	107	205	108	65	53	67	70	2	29	40	38	76	40	8
fig.221350.3.peg.1347	SynRS9907_01385	Lysine decarboxylase family	9	15	12	9	21	31	35	127	93	128	19	17	12	5	11	8	15	40	12	4
fig.221350.3.peg.1348	SynRS9907_01386	Short-chain dehydrogenase/reductase family enzyme	15	26	17	20	27	77	50	169	297	293	31	24	31	12	18	18	18	80	27	15
fig.221350.3.peg.1349	SynRS9907_01387	hypothetical protein	16	20	12	6	17	31	51	163	116	122	17	26	37	1	2	8	17	39	21	8
fig.221350.3.peg.135	SynRS9907_00144	hypothetical protein	14	38	12	3	21	64	39	120	228	204	9	14	22	6	12	13	10	39	12	12
fig.221350.3.peg.1350	SynRS9907_01388	hypothetical protein	3	12	7	6	11	22	39	89	33	25	18	19	16	1	10	10	11	25	25	4
fig.221350.3.peg.1351	SynRS9907_01389	FIG01149556: hypothetical protein	41	51	45	17	50	83	188	388	1030	1039	34	46	40	29	63	81	29	84	49	18
fig.221350.3.peg.1352	SynRS9907_01390	FIG01151177: hypothetical protein	28	38	32	37	54	84	124	473	1118	1167	13	29	35	23	46	56	33	91	36	12
fig.221350.3.peg.1353		hypothetical protein	1	1	0	0	0	0	1	4	4	7	0	0	0	0	0	0	0	2	1	0
fig.221350.3.peg.1354	SynRS9907_01391	hypothetical protein	0	0	0	0	0	0	0	2	1	2	0	1	1	0	0	0	0	1	3	0
fig.221350.3.peg.1355	SynRS9907_01392	hypothetical protein	8	17	5	6	21	29	27	54	65	60	10	28	16	2	8	17	10	22	6	10
fig.221350.3.peg.1356	SynRS9907_01393	hypothetical protein	4	11	10	3	3	5	11	45	88	102	10	3	4	1	3	6	5	8	2	4
fig.221350.3.peg.1357	SynRS9907_01394	ATP-dependent RNA helicase, DEAD/DEAH box family	51	82	52	74	149	213	362	761	818	752	91	151	144	26	89	127	110	410	182	81
fig.221350.3.peg.1358	SynRS9907_01395	hypothetical protein	65	116	73	102	181	234	518	774	535	483	132	208	222	46	135	235	142	406	235	184
fig.221350.3.peg.1359	SynRS9907_01396	Superfamily II DNA and RNA helicase	74	107	67	97	178	230	426	791	770	526	152	203	177	38	106	168	113	303	138	100
fig.221350.3.peg.136	SynRS9907_00145	Glycolate dehydrogenase (EC 1.1.99.14), FAD-binding subunit GlcE	22	70	28	16	46	92	120	428	555	692	18	35	25	53	48	25	38	190	96	14
fig.221350.3.peg.1360	SynRS9907_01397	hypothetical protein	26	31	22	18	57	87	120	248	220	151	36	64	68	26	44	51	29	98	31	28
fig.221350.3.peg.1361	SynRS9907_01398	hypothetical protein	4	10	9	6	5	24	29	69	44	36	5	12	13	10	19	20	11	24	14	5
fig.221350.3.peg.1362	SynRS9907_01399	hypothetical protein	5	4	2	0	1	1	2	13	23	14	2	3	0	0	0	3	2	13	4	3
fig.221350.3.peg.1363		hypothetical protein	1	2	3	1	1	3	11	16	44	38	3	2	1	4	10	0	0	1	4	0
fig.221350.3.peg.1364	SynRS9907_01400	hypothetical protein	8	15	5	7	28	36	37	77	43	25	9	20	24	0	9	15	15	27	5	11
fig.221350.3.peg.1365		hypothetical protein	3	3	0	2	2	2	29	22	61	47	3	1	6	0	5	6	12	13	0	3
fig.221350.3.peg.1366	SynRS9907_01402	hypothetical protein	10	15	8	10	22	63	36	121	481	481	10	10	11	8	10	7	5	24	26	5
fig.221350.3.peg.1367		hypothetical protein	15	22	14	18	33	51	58	117	399	300	13	19	19	6	27	7	6	43	10	10
fig.221350.3.peg.1368	SynRS9907_01403	hypothetical protein	325	625	303	149	301	587	1802	5724	2585	3056	554	755	660	236	639	910	523	1213	923	632
fig.221350.3.peg.1369	SynRS9907_01405	hypothetical protein	5	9	3	2	8	21	6	28	25	23	5	9	14	0	14	4	5	18	20	7
fig.221350.3.peg.137	SynRS9907_00147	Glycolate dehydrogenase (EC 1.1.99.14), iron-sulfur subunit GlcF	57	140	69	48	92	325	256	757	1927	1399	58	85	79	32	67	45	87	253	97	20
fig.221350.3.peg.1370	SynRS9907_01406	hypothetical protein	4	16	5	15	27	42	40	84	114	89	26	40	28	4	27	40	24	42	21	27
fig.221350.3.peg.1371	SynRS9907_01407	hypothetical protein	5	4	1	1	1	2	3	7	58	21	7	3	3	0	4	4	8	7	15	5
fig.221350.3.peg.1372	SynRS9907_01408	phage integrase family	19	32	22	22	38	93	157	369	273	263	34	41	35	22	67	37	26	102	118	14
fig.221350.3.peg.1373	SynRS9907_01409	hypothetical protein	0	4	1	0	1	3	2	8	15	9	0	3	3	0	0	1	2	3	0	5
fig.221350.3.peg.1374	SynRS9907_01410	hypothetical protein	4	6	6	7	14	24	33	55	89	99	10	20	12	4	11	20	10	26	10	10
fig.221350.3.peg.1375	SynRS9907_01411	hypothetical protein	0	1	0	0	0	1	0	1	1	1	0	0	0	0	3	0	0	1	0	0
fig.221350.3.peg.1376	SynRS9907_01412	hypothetical protein	1	0	1	1	0	0	2	0	4	1	0	1	0	0	3	0	0	0	0	2
fig.221350.3.peg.1377	SynRS9907_01413	hypothetical protein	0	1	0	0	1	0	0	2	2	4	0	0	1	0	0	0	0	1	0	0
fig.221350.3.peg.1378	SynRS9907_01414	hypothetical protein	3	0	0	6	16	19	4	3	33	8	15	15	14	0	0	7	17	27	10	27
fig.221350.3.peg.1379	SynRS9907_01415	hypothetical protein	4	4	0	3	6	14	21	31	34	34	2	5	9	2	0	0	5	15	20	0
fig.221350.3.peg.138	SynRS9907_00148	Isocitrate dehydrogenase [NADP] (EC 1.1.1.42)	272	617	316	225	542	779	1359	4424	3084	3114	459	852	913	166	477	352	463	1414	1130	312
fig.221350.3.peg.1380	SynRS9907_01416	hypothetical protein	4	10	3	10	17	35	42	98	80	90	239	210	177	5	15	37	186	409	1047	244
fig.221350.3.peg.1381	SynRS9907_01417	hypothetical protein	26	34	20	13	40	68	71	225	232	196	29	32	37	1	69	46	29	106	45	48
fig.221350.3.peg.1382	SynRS9907_01418	Ribonucleotide reductase of class II (coenzyme B12-dependent) (EC 1.17.4.1)	856	1607	878	738	1503	4471	2287	9319	9473	8849	1034	1458	1352	154	514	579	933	2122	2125	567
fig.221350.3.peg.1383	SynRS9907_01419	SAM-dependent methyltransferase	6	15	16	14	12	37	20	91	105	115	9	17	18	4	14	4	7	19	15	9
fig.221350.3.peg.1384	SynRS9907_01420	Peptide chain release factor 3	86	169	100	100	247	421	381	1037	1303	1184	134	208	173	49	138	123	145	351	239	93
fig.221350.3.peg.1385	SynRS9907_01421	conserved hypotheticals	26	62	21	29	57	103	30	145	613	223	13	35	34	2	15	12	16	36	7	2
fig.221350.3.peg.1386	SynRS9907_01422	hypothetical protein	67	177	99	84	96	270	378	1342	2354	3142	65	144	143	30	83	77	95	285	111	50
fig.221350.3.peg.1387	SynRS9907_01423	33 kDa chaperonin HslO	90	174	74	46	86	212	239	1042	1431	1539	101	194	158	57	91	119	90	321	240	98
fig.221350.3.peg.1388	SynRS9907_01424	Zinc ABC transporter, ATP-binding protein ZnuC	27	52	37	21	46	86	71	248	586	409	20	43	42	5	24	23	30	99	45	13
fig.221350.3.peg.1389	SynRS9907_01425	hypothetical protein	112	119	88	87	188	279	301	825	671	875	138	187	159	20	160	151	96	241	183	144
fig.221350.3.peg.139	SynRS9907_00149	Glycosyl transferase, group 2 family	26	35	38	26	58	101	150	257	361	242	62	92	75	21	70	51	43	141	113	42
fig.221350.3.peg.1390	SynRS9907_01426	16S rRNA (uracil(1498)-N(3))-methyltransferase (EC 2.1.1.193)	10	19	21	17	29	42	33	101	121	82	6	18	16	2	4	5	13	26	18	4
fig.221350.3.peg.1391	SynRS9907_01427	FIG01151016: hypothetical protein	349	288	665	78	203	373	2139	5333	2404	2068	483	638	891	44	284	284	1187	3459	1010	101
fig.221350.3.peg.1392	SynRS9907_01428	Phytyl-phosphate kinase (EC 2.7.4.-)	18	40	13	20	40	71	52	156	295	352	28	34	44	15	23	25	28	71	57	15
fig.221350.3.peg.1393	SynRS9907_01429	RNA polymerase sigma factor SigB	1	3	6	8	17	34	37	137	54	32	11	12	15	0	5	0	15	40	32	8
fig.221350.3.peg.1394	SynRS9907_01430	hypothetical protein	16	34	26	15	29	70	45	127	322	161	18	32	25	0	30	23	24	113	10	16
fig.221350.3.peg.1395	SynRS9907_01431	hypothetical protein	6	6	15	14	40	60	292	589	72	48	41	45	72	2	27	7	55	172	70	10
fig.221350.3.peg.1396	SynRS9907_01432	hypothetical protein	8	33	9	12	35	48	76	156	277	304	21	32	25	21	36	39	20	65	28	13
fig.221350.3.peg.1397	SynRS9907_01433	ABC transporter, permease protein	28	39	17	23	32	62	69	344	313	440	22	32	21	24	31	23	16	47	70	7
fig.221350.3.peg.1398	SynRS9907_01434	ABC transporter, ATP-binding protein	21	44	20	10	58	79	57	185	221	345	15	19	24	14	18	11	17	61	27	12
fig.221350.3.peg.1399	SynRS9907_01435	ABC transporter, substrate-binding protein (cluster 12, methionine/phosphonates)	63	104	66	67	196	218	221	743	729	809	81	146	128	32	87	71	59	200	113	42
fig.221350.3.peg.14	SynRS9907_00014	RNA-binding region RNP-1 (RNA recognition motif)	182	348	251	176	365	619	732	1925	1980	1846	329	415	336	26	122	160	185	534	258	115
fig.221350.3.peg.140	SynRS9907_00150	hypothetical protein	30	98	49	46	87	195	184	599	445	411	76	121	110	27	74	67	76	261	136	38
fig.221350.3.peg.1400	SynRS9907_01436	Aspartate aminotransferase (EC 2.6.1.1)	53	161	88	78	188	328	293	905	620	760	80	148	155	29	67	71	82	240	165	51
fig.221350.3.peg.1401	SynRS9907_01437	hypothetical protein	6	15	14	10	9	47	19	69	139	135	0	5	9	2	4	9	4	14	5	2
fig.221350.3.peg.1402	SynRS9907_01438	Uracil-DNA glycosylase, family 4 (EC 3.2.2.27)	4	13	8	8	7	27	22	33	73	77	5	5	10	9	4	3	6	14	17	2
fig.221350.3.peg.1403	SynRS9907_01439	(E)-4-hydroxy-3-methylbut-2-enyl-diphosphate synthase (ferredoxin) (EC 1.17.7.1)	178	330	179	121	236	417	395	1353	1321	1492	186	289	295	62	138	134	179	505	304	104
fig.221350.3.peg.1404	SynRS9907_01440	Periplasmic protease	154	233	151	146	275	576	526	1621	2276	2352	194	256	229	41	127	142	156	442	267	87
fig.221350.3.peg.1405	SynRS9907_01441	hypothetical protein	2	16	3	14	27	65	5	36	222	158	11	14	11	2	16	13	3	16	0	11
fig.221350.3.peg.1406	SynRS9907_01442	Transcription-repair coupling factor	98	205	75	83	202	381	277	1122	3435	2762	145	209	182	60	165	144	154	449	264	115
fig.221350.3.peg.1407	SynRS9907_01443	Uncharacterized membrane protein	14	30	11	9	17	27	60	170	241	136	12	20	22	5	12	8	12	76	29	3
fig.221350.3.peg.1408	SynRS9907_01444	hypothetical protein	7	16	13	6	10	15	24	196	42	107	6	22	21	10	0	10	15	23	24	9
fig.221350.3.peg.1409	SynRS9907_01445	hypothetical protein	18	22	16	10	23	48	87	152	466	493	29	35	31	4	35	53	54	215	53	14
fig.221350.3.peg.141	SynRS9907_00151	5'-methylthioadenosine nucleosidase (EC 3.2.2.16) @ S-adenosylhomocysteine nucleosidase (EC 3.2.2.9)	33	54	36	25	49	94	146	425	404	371	43	61	67	38	34	34	58	263	102	47
fig.221350.3.peg.1410	SynRS9907_01446	hypothetical protein	35	58	28	25	47	74	65	170	319	202	49	57	77	7	38	110	52	117	25	86
fig.221350.3.peg.1411	SynRS9907_01447	hypothetical protein	1	1	3	0	4	9	6	14	24	2	17	8	7	0	0	11	4	0	0	5
fig.221350.3.peg.1412	SynRS9907_01448	hypothetical protein	1	0	1	0	1	4	4	14	14	2	3	5	8	0	0	1	5	7	0	5
fig.221350.3.peg.1413	SynRS9907_01449	hypothetical protein	0	1	0	1	0	4	1	7	1	5	2	4	2	0	6	0	3	2	0	0
fig.221350.3.peg.1414	SynRS9907_01450	hypothetical protein	7	5	7	3	16	21	19	46	62	19	15	16	24	6	13	10	11	10	14	12
fig.221350.3.peg.1415	SynRS9907_01451	hypothetical protein	18	27	7	20	18	40	63	109	197	76	45	62	56	2	28	89	42	75	40	104
fig.221350.3.peg.1416	SynRS9907_01452	hypothetical protein	1	2	2	2	3	5	8	17	18	25	1	6	2	0	1	3	4	10	0	0
fig.221350.3.peg.1417	SynRS9907_01453	hypothetical protein	10	12	14	23	34	26	75	144	61	40	37	50	38	2	3	28	10	78	22	23
fig.221350.3.peg.1418	SynRS9907_01454	hypothetical protein	13	19	15	12	19	41	41	88	465	180	7	31	18	7	9	7	13	36	12	7
fig.221350.3.peg.1419	SynRS9907_01455	hypothetical protein	86	119	55	249	414	382	629	914	733	630	587	576	648	28	74	333	168	325	249	580
fig.221350.3.peg.142	SynRS9907_00152	hypothetical protein	9	8	7	5	12	20	52	120	223	222	3	11	15	2	19	20	9	61	32	10
fig.221350.3.peg.1420	SynRS9907_01456	hypothetical protein	7	8	7	4	19	20	7	28	113	58	14	13	19	5	13	6	6	16	9	9
fig.221350.3.peg.1421	SynRS9907_01457	ATPase involved in DNA repair	6	2	5	7	12	29	18	45	132	52	12	12	16	6	12	26	13	15	29	8
fig.221350.3.peg.1422	SynRS9907_01459	possible phage integrase family	6	13	6	13	14	45	50	106	93	96	29	19	21	5	17	26	21	42	6	15
fig.221350.3.peg.1423	SynRS9907_01460	hypothetical protein	39	85	41	42	78	110	253	406	407	231	96	132	137	18	19	40	50	126	88	43
fig.221350.3.peg.1424	SynRS9907_01461	TerC family protein	25	43	17	14	42	69	84	232	530	649	12	40	28	23	20	13	23	48	31	21
fig.221350.3.peg.1425	SynRS9907_01462	hypothetical protein	1	15	8	7	8	17	7	40	69	66	4	18	10	0	1	4	3	8	10	6
fig.221350.3.peg.1426	SynRS9907_01463	hypothetical protein	19	36	10	16	47	62	69	107	155	83	36	45	54	1	11	24	19	41	18	34
fig.221350.3.peg.1427	SynRS9907_01464	Methionyl-tRNA formyltransferase (EC 2.1.2.9)	25	65	37	35	52	100	123	314	398	312	25	54	39	20	52	59	44	148	62	25
fig.221350.3.peg.1428	SynRS9907_01465	TldE protein, part of TldE/TldD proteolytic complex	167	443	221	121	308	782	1106	2741	2580	2207	191	359	354	97	232	200	271	801	535	89
fig.221350.3.peg.1429	SynRS9907_01466	TldD protein, part of TldE/TldD proteolytic complex	149	454	243	123	220	624	953	2901	2485	2621	135	286	311	82	182	161	231	861	484	74
fig.221350.3.peg.143	SynRS9907_00153	Heme oxygenase (EC 1.14.99.3)	294	248	471	35	129	299	1172	5070	4035	4394	383	412	591	54	187	220	809	2299	791	97
fig.221350.3.peg.1430	SynRS9907_01467	Mg protoporphyrin IX monomethyl ester oxidative cyclase (aerobic) (EC 1.14.13.81)	506	855	513	487	1087	1867	2602	5985	7114	5866	1048	1451	1571	195	473	680	1033	2395	1497	547
fig.221350.3.peg.1431	SynRS9907_01468	hypothetical protein	53	119	70	56	113	257	165	808	609	813	63	116	130	20	56	28	62	237	174	48
fig.221350.3.peg.1432	SynRS9907_01469	hypothetical protein	16	35	9	22	34	63	73	195	193	126	23	54	43	5	37	20	23	52	40	26
fig.221350.3.peg.1433	SynRS9907_01470	Flavin prenyltransferase UbiX	5	39	17	20	36	65	57	211	165	152	38	41	29	6	21	26	16	51	46	12
fig.221350.3.peg.1434	SynRS9907_01471	3'-to-5' exoribonuclease RNase R	174	484	198	248	540	1068	630	2145	2269	1598	528	753	683	112	238	229	261	787	507	202
fig.221350.3.peg.1435	SynRS9907_01472	hypothetical protein	11	28	24	4	16	24	55	195	60	76	8	32	45	9	17	11	25	61	49	8
fig.221350.3.peg.1436	SynRS9907_01473	hypothetical protein	3	9	14	2	9	13	31	92	32	76	4	6	5	2	19	3	6	27	16	4
fig.221350.3.peg.1437	SynRS9907_01474	Fe-S cluster protein	10	12	2	7	17	21	50	85	99	81	21	13	37	12	4	25	14	33	22	12
fig.221350.3.peg.1438	SynRS9907_01475	hypothetical protein	1	1	2	3	3	4	1	8	13	11	2	3	2	3	5	1	0	10	0	1
fig.221350.3.peg.1439	SynRS9907_01476	Photosystem II reaction center protein ycf12	183	264	175	117	297	507	190	917	1200	551	422	622	708	34	99	351	507	733	189	302
fig.221350.3.peg.144	SynRS9907_00154	hypothetical protein	52	48	108	14	28	68	420	1366	685	969	60	104	100	9	128	43	224	789	406	13
fig.221350.3.peg.1440	SynRS9907_01477	Single-stranded-DNA-specific exonuclease RecJ	33	63	35	51	103	183	148	470	573	579	37	73	64	24	62	43	64	147	115	25
fig.221350.3.peg.1441	SynRS9907_01478	Xylulose-1,5-bisphosphate phosphatase CbbY, converts this Rubisco inhibiting byproduct to xylulose-5P	26	35	13	11	21	55	72	139	182	199	17	35	20	3	14	6	12	53	31	6
fig.221350.3.peg.1442	SynRS9907_01479	FIG01149379: hypothetical protein	5	10	5	7	11	15	23	127	56	125	9	17	22	1	15	1	12	33	14	5
fig.221350.3.peg.1443	SynRS9907_01480	D-glycerate 3-kinase (EC 2.7.1.31), plant type	15	36	23	25	37	52	81	278	195	206	27	41	34	14	15	38	35	90	42	20
fig.221350.3.peg.1444	SynRS9907_01481	LSU ribosomal protein L32p @ LSU ribosomal protein L32p, zinc-independent	374	692	380	239	451	587	278	757	1743	356	454	612	636	38	119	530	351	903	195	397
fig.221350.3.peg.1445	SynRS9907_01482	Cell division-associated, ATP-dependent zinc metalloprotease FtsH	100	241	104	67	148	328	550	1438	2466	2116	87	160	130	45	153	103	129	363	165	42
fig.221350.3.peg.1446	SynRS9907_01483	UPF0182 protein AF1421	97	192	132	89	192	351	544	1323	1201	988	217	322	305	58	103	146	148	380	346	110
fig.221350.3.peg.1447	SynRS9907_01484	Alkyl hydroperoxide reductase subunit C-like protein	1231	1943	1188	1460	3418	6083	3989	14116	7259	3662	3065	4643	4336	303	713	1395	1892	4027	2666	1205
fig.221350.3.peg.1448	SynRS9907_01485	hypothetical protein	110	201	90	139	257	322	328	505	1815	853	190	228	234	13	25	157	104	318	130	74
fig.221350.3.peg.1449	SynRS9907_01487	Putative peptidase	87	174	100	93	203	312	490	2109	375	600	218	389	398	88	258	308	323	768	516	286
fig.221350.3.peg.145	SynRS9907_00155	Efflux ABC transporter, permease/ATP-binding protein	109	170	90	123	238	374	416	1137	2168	2402	185	298	264	53	171	204	117	450	316	210
fig.221350.3.peg.1450	SynRS9907_01488	tRNA (cytidine(34)-2'-O)-methyltransferase (EC 2.1.1.207)	6	9	4	2	14	24	35	100	76	94	11	20	21	5	13	11	5	31	24	4
fig.221350.3.peg.1451	SynRS9907_01489	Adenosylcobinamide kinase (EC 2.7.1.156) / Adenosylcobinamide-phosphate guanylyltransferase (EC 2.7.7.62)	11	9	16	11	29	33	36	108	106	99	24	18	28	7	18	19	12	61	26	16
fig.221350.3.peg.1452	SynRS9907_01490	Membrane protein PxcA, involved in light-induced proton extrusion	53	105	86	70	145	246	357	933	502	492	140	185	214	45	80	86	118	260	270	47
fig.221350.3.peg.1453	SynRS9907_01491	hypothetical protein	135	251	161	174	338	602	1319	2889	1508	1778	296	433	411	91	199	202	276	627	749	151
fig.221350.3.peg.1454	SynRS9907_01492	hypothetical protein	18	19	12	22	22	27	111	286	111	92	26	41	36	15	4	24	17	36	34	11
fig.221350.3.peg.1455	SynRS9907_50017	hypothetical protein	24	45	29	20	56	101	123	270	469	522	39	59	47	13	37	26	25	120	84	13
fig.221350.3.peg.1456	SynRS9907_01495	Methionyl-tRNA synthetase (EC 6.1.1.10)	140	311	158	85	229	391	582	1910	1296	1758	151	260	237	45	147	141	181	464	356	115
fig.221350.3.peg.1457	SynRS9907_01496	hypothetical protein	22	63	42	31	55	85	187	463	774	641	50	79	44	42	63	65	43	150	121	29
fig.221350.3.peg.1458	SynRS9907_01497	RNase R-related protein	22	77	24	14	36	52	59	232	285	237	17	48	31	25	48	42	27	69	59	18
fig.221350.3.peg.1459	SynRS9907_01498	SSU ribosomal protein S18p @ SSU ribosomal protein S18p, zinc-independent	185	371	187	285	545	738	645	1923	1658	1999	633	790	749	89	276	427	279	667	1042	567
fig.221350.3.peg.146	SynRS9907_00156	hypothetical protein	65	178	91	74	186	323	278	1040	829	911	117	203	176	70	141	99	95	308	179	79
fig.221350.3.peg.1460	SynRS9907_01499	LSU ribosomal protein L33p @ LSU ribosomal protein L33p, zinc-dependent	385	638	342	415	783	1294	614	2306	4578	2330	599	906	950	91	299	409	391	901	481	374
fig.221350.3.peg.1461	SynRS9907_01500	Phenylalanyl-tRNA synthetase beta chain (EC 6.1.1.20)	247	505	251	124	310	721	735	3196	1600	2018	360	523	470	123	276	194	333	1050	760	251
fig.221350.3.peg.1462	SynRS9907_01501	RNA methyltransferase, TrmA family	24	49	37	26	78	76	97	291	352	306	39	101	82	4	54	44	52	117	68	13
fig.221350.3.peg.1463	SynRS9907_01502	Allophycocyanin-B	148	157	173	96	174	440	652	2086	2477	2771	262	349	418	24	95	142	442	1078	327	111
fig.221350.3.peg.1464	SynRS9907_01503	hypothetical protein	0	0	0	1	0	1	2	3	10	4	0	1	0	0	0	0	1	1	0	0
fig.221350.3.peg.1465	SynRS9907_01504	hypothetical protein	7	12	15	5	6	10	120	237	69	85	9	37	30	0	13	18	10	42	50	4
fig.221350.3.peg.1466	SynRS9907_01505	Possible DnaJ domain	26	49	30	22	50	100	152	441	350	344	47	49	82	11	13	49	50	156	82	49
fig.221350.3.peg.1467	SynRS9907_01506	hypothetical protein	27	50	25	34	49	98	224	563	338	362	64	78	82	26	52	64	34	136	104	17
fig.221350.3.peg.1468	SynRS9907_01508	Cyanobacterial SigF-related sigma factor	71	221	71	94	193	353	235	554	1356	744	99	200	197	57	83	169	114	249	162	134
fig.221350.3.peg.1469	SynRS9907_01509	Possible ATP adenylyltransferase (EC 2.7.7.53)	904	2135	984	984	2105	3993	3937	9168	19481	15786	1298	1844	1779	456	967	1224	981	2741	1886	918
fig.221350.3.peg.147	SynRS9907_00157	hypothetical protein	21	36	19	14	36	83	74	316	200	239	20	50	48	23	23	27	29	83	27	14
fig.221350.3.peg.1470	SynRS9907_01510	Sll0252 protein	55	114	77	44	107	150	300	661	682	448	77	113	97	23	68	56	98	325	102	47
fig.221350.3.peg.1471	SynRS9907_01511	Putative short-chain dehydrogenase	28	61	16	31	69	171	40	158	602	520	11	44	40	5	12	22	16	56	18	11
fig.221350.3.peg.1472	SynRS9907_01512	hypothetical protein	44	123	54	37	86	192	188	600	457	406	106	129	122	13	41	65	62	134	126	63
fig.221350.3.peg.1473	SynRS9907_01513	hypothetical protein	81	129	64	80	187	273	256	1183	901	905	233	317	348	92	168	202	269	801	536	217
fig.221350.3.peg.1474	SynRS9907_01514	hypothetical protein	40	80	62	24	68	108	125	377	144	163	37	54	63	20	22	27	33	105	66	24
fig.221350.3.peg.1475	SynRS9907_01515	5-methyltetrahydrofolate--homocysteine methyltransferase (EC 2.1.1.13)	181	364	160	228	519	1173	816	2280	3676	3325	312	507	520	88	228	243	359	1089	744	235
fig.221350.3.peg.1476	SynRS9907_01516	Branched-chain amino acid aminotransferase (EC 2.6.1.42)	128	336	164	172	397	673	683	1997	2752	2696	201	340	286	61	195	139	211	562	326	100
fig.221350.3.peg.1477	SynRS9907_01517	Aerobic cobaltochelatase CobN subunit (EC 6.6.1.2)	51	111	56	41	123	216	233	552	1100	934	41	93	84	30	76	65	77	263	144	64
fig.221350.3.peg.1478	SynRS9907_01518	hypothetical protein	174	254	276	137	256	518	716	2733	1848	2498	323	367	363	42	135	170	399	1249	538	181
fig.221350.3.peg.1479	SynRS9907_01519	PHP family metal-dependent phosphoesterase	12	24	13	5	32	63	47	165	250	172	15	38	34	3	14	20	35	108	34	16
fig.221350.3.peg.148	SynRS9907_00158	Alpha-1,4-N-acetylgalactosamine transferase PglH (EC 2.4.1.-)	13	47	24	6	28	46	85	313	269	328	11	24	23	17	18	23	21	87	60	5
fig.221350.3.peg.1480	SynRS9907_01520	Protoporphyrinogen IX oxidase, novel form, HemJ (EC 1.3.-.-)	35	64	40	24	45	113	117	606	953	1292	32	51	49	22	82	43	57	199	181	31
fig.221350.3.peg.1481	SynRS9907_01521	Photolyase protein family	44	147	32	30	61	221	157	454	918	926	30	51	54	44	32	39	26	88	92	32
fig.221350.3.peg.1482	SynRS9907_01522	hypothetical protein	13	15	4	3	17	24	24	43	124	197	2	3	6	0	8	2	11	6	9	3
fig.221350.3.peg.1483	SynRS9907_01523	Excinuclease ABC subunit C	49	149	54	61	110	201	173	602	545	538	104	119	106	29	39	82	68	197	130	61
fig.221350.3.peg.1484	SynRS9907_01524	DIM6/NTAB family protein	56	130	56	81	125	286	208	919	1017	1361	86	150	135	48	67	57	77	216	161	51
fig.221350.3.peg.1485	SynRS9907_01525	Phosphopantetheine adenylyltransferase (EC 2.7.7.3)	33	102	44	27	77	166	140	576	525	666	75	80	96	26	54	50	54	159	109	39
fig.221350.3.peg.1486	SynRS9907_01527	D-alanyl-D-alanine carboxypeptidase (EC 3.4.16.4)	34	69	36	35	82	140	291	605	927	1071	46	67	94	37	55	61	74	233	150	43
fig.221350.3.peg.1487	SynRS9907_01528	Tlr0729 protein	15	75	40	36	50	135	162	631	472	923	29	37	36	19	52	32	44	167	115	14
fig.221350.3.peg.1488	SynRS9907_01529	All3116 protein	29	110	54	42	83	197	107	330	793	995	24	37	42	25	56	13	52	145	79	23
fig.221350.3.peg.1489	SynRS9907_01530	Cysteine desulfurase (EC 2.8.1.7)	48	118	45	62	139	300	160	471	449	347	75	99	116	17	41	39	49	106	93	22
fig.221350.3.peg.149	SynRS9907_00159	hypothetical protein	24	47	32	21	39	67	119	321	442	302	40	58	78	31	45	61	43	81	93	32
fig.221350.3.peg.1490	SynRS9907_01531	Diaminopimelate epimerase (EC 5.1.1.7)	94	235	120	70	205	471	311	1281	1539	1735	107	178	121	33	64	55	83	350	257	27
fig.221350.3.peg.1491	SynRS9907_01532	hypothetical protein	10	22	12	6	12	16	34	112	62	101	11	11	7	5	7	8	4	37	17	7
fig.221350.3.peg.1492	SynRS9907_01533	Leucyl-tRNA synthetase (EC 6.1.1.4)	255	564	246	131	304	663	823	2939	2268	2452	270	462	409	108	284	274	252	890	496	216
fig.221350.3.peg.1493	SynRS9907_01534	Glucose-6-phosphate isomerase (EC 5.3.1.9)	136	277	152	104	221	448	790	3679	1271	1741	281	331	250	86	185	202	186	656	666	229
fig.221350.3.peg.1494	SynRS9907_01535	hypothetical protein	0	0	0	0	0	1	0	0	0	0	0	0	0	0	0	0	0	0	0	0
fig.221350.3.peg.1495	SynRS9907_01536	hypothetical protein	29	37	49	31	44	97	79	264	155	143	37	62	64	3	11	29	51	107	33	13
fig.221350.3.peg.1496	SynRS9907_01537	hypothetical protein	11	20	16	10	19	36	32	69	46	45	15	11	18	1	23	10	11	30	13	5
fig.221350.3.peg.1497	SynRS9907_01538	FIG01154235: hypothetical protein	2	12	2	8	7	10	4	18	110	71	1	6	6	0	2	3	1	5	8	0
fig.221350.3.peg.1498	SynRS9907_01539	N-acetylmuramoyl-L-alanine amidase (family 2); Negative regulator of beta-lactamase expression	14	41	19	3	26	37	92	256	253	331	19	33	31	44	37	18	19	77	37	12
fig.221350.3.peg.1499	SynRS9907_01540	hypothetical protein	25	81	41	33	64	152	329	817	942	1312	54	81	88	49	156	96	72	213	144	17
fig.221350.3.peg.15	SynRS9907_00015	tRNA-dihydrouridine(20/20a) synthase (EC 1.3.1.91)	19	30	14	10	33	35	43	105	574	459	14	12	9	2	17	16	8	83	31	6
fig.221350.3.peg.150	SynRS9907_00160	hypothetical protein	19	27	16	9	23	48	104	239	199	227	12	21	17	8	27	20	21	80	48	10
fig.221350.3.peg.1500	SynRS9907_01541	FIG01153618: hypothetical protein	57	115	60	79	118	235	588	1243	2037	1943	120	209	176	14	87	110	80	237	207	48
fig.221350.3.peg.1501	SynRS9907_01542	Phosphoribosylglycinamide formyltransferase (EC 2.1.2.2)	22	38	8	7	22	64	51	241	378	460	17	30	27	4	20	13	25	76	34	13
fig.221350.3.peg.1502	SynRS9907_01543	N-acetyl-gamma-glutamyl-phosphate reductase (EC 1.2.1.38)	120	315	120	77	182	483	485	2247	2376	3086	138	224	197	87	153	131	180	593	379	133
fig.221350.3.peg.1503	SynRS9907_01544	3,4-dihydroxy-2-butanone 4-phosphate synthase (EC 4.1.99.12) / GTP cyclohydrolase II (EC 3.5.4.25) / C-terminal extension specific for cyanobacteria	64	211	54	86	199	441	227	768	2203	1862	51	111	118	31	79	52	50	263	86	40
fig.221350.3.peg.1504	SynRS9907_01545	Peptidyl-prolyl cis-trans isomerase (EC 5.2.1.8)	369	765	403	257	576	1122	1438	6010	3591	6447	266	511	534	183	304	186	271	746	674	130
fig.221350.3.peg.1505	SynRS9907_01546	5'-methylthioadenosine phosphorylase (EC 2.4.2.28)	52	95	54	50	116	213	278	721	804	743	83	158	139	23	34	44	71	185	196	22
fig.221350.3.peg.1506	SynRS9907_01547	N-acetylmuramic acid 6-phosphate etherase (EC 4.2.1.126)	52	91	49	24	48	110	143	516	493	455	28	53	37	33	79	33	48	150	86	24
fig.221350.3.peg.1507	SynRS9907_01548	hypothetical protein	33	72	37	17	35	66	115	272	325	234	11	31	34	9	30	26	24	107	37	20
fig.221350.3.peg.1508	SynRS9907_01549	DnaJ-class molecular chaperone CbpA	19	31	17	15	36	102	53	224	219	339	21	33	21	25	58	23	26	88	74	17
fig.221350.3.peg.1509	SynRS9907_01550	Chaperone protein DnaK	119	199	95	99	186	426	429	1340	1784	1646	163	290	221	30	128	172	169	549	320	114
fig.221350.3.peg.151	SynRS9907_00161	hypothetical protein	63	106	32	47	115	153	106	332	186	108	119	162	186	14	76	119	80	162	91	168
fig.221350.3.peg.1510	SynRS9907_01551	Phosphate ABC transporter, permease protein PstC (TC 3.A.1.7.1)	66	175	111	88	195	296	557	1823	818	1116	194	322	301	62	184	121	173	480	387	86
fig.221350.3.peg.1511	SynRS9907_01552	Phosphate ABC transporter, permease protein PstA (TC 3.A.1.7.1)	67	145	78	55	170	221	392	1123	364	456	153	207	266	38	100	98	136	344	372	103
fig.221350.3.peg.1512	SynRS9907_01553	Phosphate ABC transporter, ATP-binding protein PstB (TC 3.A.1.7.1)	50	92	39	63	127	141	231	476	332	201	144	222	214	37	53	138	70	195	101	128
fig.221350.3.peg.1513	SynRS9907_01555	soluble [2Fe-2S] ferredoxin	27	52	41	24	38	107	109	354	448	350	51	65	71	15	30	59	33	152	27	37
fig.221350.3.peg.1514	SynRS9907_01556	Inositol-1-monophosphatase (EC 3.1.3.25)	24	80	38	28	58	119	168	623	540	654	33	46	40	18	49	24	31	138	88	18
fig.221350.3.peg.1515	SynRS9907_01557	ATP phosphoribosyltransferase regulatory subunit (EC 2.4.2.17)	133	248	109	79	166	325	377	1497	2018	1566	80	161	176	52	135	63	112	544	259	76
fig.221350.3.peg.1516	SynRS9907_01558	Ferredoxin	72	108	50	56	90	170	148	362	498	456	114	165	161	12	71	89	79	295	125	124
fig.221350.3.peg.1517	SynRS9907_01559	Chaperone protein HtpG	539	820	306	2350	3962	6792	1108	6287	1529	1497	1719	2266	1803	310	531	1002	679	1306	2445	1268
fig.221350.3.peg.1518	SynRS9907_01560	LSU ribosomal protein L28p @ LSU ribosomal protein L28p, zinc-independent	151	284	167	190	353	639	424	1159	2701	1769	314	473	522	40	176	281	354	931	235	218
fig.221350.3.peg.1519	SynRS9907_01561	Alkyl hydroperoxide reductase subunit C-like protein	38	93	22	12	51	106	155	576	525	499	42	50	68	31	56	54	59	209	117	36
fig.221350.3.peg.152	SynRS9907_00162	2-Keto-3-deoxy-D-manno-octulosonate-8-phosphate synthase (EC 2.5.1.55)	112	310	130	51	170	363	282	1387	552	512	157	278	287	30	133	92	136	374	249	105
fig.221350.3.peg.1520	SynRS9907_01562	Glucosylglycerol-phosphate synthase (EC 2.4.1.213)	40	69	32	33	48	106	324	784	1062	751	80	115	123	91	323	458	241	548	315	264
fig.221350.3.peg.1521	SynRS9907_01563	ABC transporter, substrate-binding protein (cluster 1, maltose/g3p/polyamine/iron)	49	76	29	39	68	178	164	521	642	589	73	93	80	45	158	100	97	352	228	73
fig.221350.3.peg.1522	SynRS9907_01564	Maltodextrin ABC transporter, permease protein MdxF	21	76	25	28	76	155	188	614	446	355	56	111	92	38	63	84	109	216	239	28
fig.221350.3.peg.1523	SynRS9907_01565	Maltodextrin ABC transporter, permease protein MdxG	23	40	13	12	51	91	106	324	232	187	41	70	58	15	105	47	40	102	90	29
fig.221350.3.peg.1524	SynRS9907_01566	Maltose/maltodextrin transport ATP-binding protein MalK (EC 3.6.3.19)	43	105	32	24	46	121	120	392	465	429	27	59	43	33	46	36	33	185	75	36
fig.221350.3.peg.1525	SynRS9907_01567	Polysaccharide pyruvyl transferase CsaB	20	24	14	7	18	30	74	224	153	202	11	9	20	9	19	5	20	63	70	8
fig.221350.3.peg.1526	SynRS9907_01568	Uncharacterized protein sll0608	7	15	16	8	8	38	36	176	185	291	4	20	13	0	8	5	5	40	11	3
fig.221350.3.peg.1527	SynRS9907_01569	Uncharacterized protein sll0609	9	10	4	10	8	19	18	76	95	100	3	6	6	3	13	6	5	32	16	7
fig.221350.3.peg.1528	SynRS9907_01570	Photosystem I subunit X (PsaK, PsaK1)	885	571	1907	221	498	771	6655	19176	6407	6376	1715	2088	2409	189	783	1143	2692	5761	2648	372
fig.221350.3.peg.1529	SynRS9907_01571	hypothetical protein	16	42	15	11	20	111	51	194	535	497	13	26	28	11	31	9	25	106	65	8
fig.221350.3.peg.153	SynRS9907_00163	hypothetical protein	30	54	18	38	75	73	69	120	162	53	67	81	78	3	32	70	22	56	24	63
fig.221350.3.peg.1530	SynRS9907_01572	1-deoxy-D-xylulose 5-phosphate synthase (EC 2.2.1.7)	238	618	241	289	626	1694	1166	3522	9524	10390	239	439	407	170	313	176	340	1090	795	169
fig.221350.3.peg.1531	SynRS9907_01573	Threonine dehydratase biosynthetic (EC 4.3.1.19)	61	127	87	44	131	273	238	604	1019	876	41	76	81	12	50	50	61	265	128	21
fig.221350.3.peg.1532	SynRS9907_01574	Segregation and condensation protein B	61	128	74	51	79	134	179	422	651	474	60	112	109	20	62	63	61	165	92	19
fig.221350.3.peg.1533	SynRS9907_01575	Cell division integral membrane protein, YggT and half-length relatives	99	218	142	89	190	443	447	1358	1631	1387	151	223	260	51	152	97	144	451	276	80
fig.221350.3.peg.1534	SynRS9907_01576	hypothetical protein	20	27	17	11	43	46	73	198	190	197	16	23	20	3	10	9	7	42	33	8
fig.221350.3.peg.1535	SynRS9907_01577	MazG-related NTP pyrophosphohydrolase BB0760	2	14	7	5	6	27	18	82	21	19	13	10	7	0	9	7	4	12	14	10
fig.221350.3.peg.1536	SynRS9907_01578	Pyruvate kinase (EC 2.7.1.40)	437	1013	452	257	567	1070	1610	5467	3539	4119	523	927	967	261	544	429	467	1680	940	388
fig.221350.3.peg.1537	SynRS9907_01579	ABC-type antimicrobial peptide transport system, permease component	42	122	51	35	95	173	220	824	524	620	77	93	109	28	66	91	49	241	119	57
fig.221350.3.peg.1538	SynRS9907_01580	Cell division-associated, ATP-dependent zinc metalloprotease FtsH	463	1675	284	1242	2288	7031	999	3483	13479	12948	516	1057	921	241	471	317	286	643	1216	651
fig.221350.3.peg.1539	SynRS9907_01581	Uncharacterized protein Caur_1846	11	14	13	4	10	21	7	30	13	12	2	5	3	1	7	4	1	11	0	3
fig.221350.3.peg.154	SynRS9907_00164	hypothetical protein	72	106	80	54	121	177	207	369	244	138	129	166	159	18	38	126	133	255	115	117
fig.221350.3.peg.1540	SynRS9907_01582	ATP-dependent Clp protease proteolytic subunit ClpP (EC 3.4.21.92)	143	319	158	123	246	618	670	2104	1340	1976	139	266	217	70	116	72	134	307	334	73
fig.221350.3.peg.1541	SynRS9907_01583	hypothetical protein	77	265	88	56	116	275	204	1042	1712	1458	79	146	142	24	85	58	95	297	121	53
fig.221350.3.peg.1542	SynRS9907_01584	hypothetical protein	7	12	4	6	10	9	41	154	117	114	6	9	4	6	13	4	10	32	10	5
fig.221350.3.peg.1543	SynRS9907_01585	putative conserved membrane protein	45	72	65	85	187	244	243	848	1356	2109	94	168	209	51	252	102	142	446	269	61
fig.221350.3.peg.1544	SynRS9907_01586	Cytochrome b6-f complex subunit VIII (PetN)	7	12	16	0	9	23	19	68	79	154	11	12	13	0	6	2	11	44	10	3
fig.221350.3.peg.1545	SynRS9907_01587	ATP-dependent Clp protease adaptor protein ClpS Cyano2	26	53	38	22	36	65	90	178	256	159	44	70	70	17	38	43	68	124	31	68
fig.221350.3.peg.1546	SynRS9907_01588	hypothetical protein	0	2	1	3	5	1	36	34	70	53	3	3	5	0	6	1	2	16	0	2
fig.221350.3.peg.1547	SynRS9907_01589	FIG113347: hypothetical protein	11	47	4	3	15	66	14	97	322	404	5	2	7	0	19	5	6	35	29	5
fig.221350.3.peg.1548		hypothetical protein	3	13	0	7	6	20	6	8	61	31	8	9	9	0	2	8	8	10	1	9
fig.221350.3.peg.1549	SynRS9907_01592	hypothetical protein	9	3	22	5	10	19	228	210	189	112	47	50	40	5	42	84	38	89	77	18
fig.221350.3.peg.155	SynRS9907_00165	ATP-dependent DNA helicase UvrD/PcrA (EC 3.6.4.12)	100	213	114	89	195	398	354	1127	1340	1530	89	168	171	28	85	115	105	327	242	68
fig.221350.3.peg.1550	SynRS9907_01593	hypothetical protein	21	27	18	31	57	58	60	38	376	67	148	189	168	7	17	159	113	157	45	145
fig.221350.3.peg.1551		hypothetical protein	23	41	20	16	28	42	44	159	359	492	26	32	42	10	12	10	14	65	17	12
fig.221350.3.peg.1552	SynRS9907_01594	N5-carboxyaminoimidazole ribonucleotide synthase (EC 6.3.4.18)	46	86	31	32	58	111	200	747	457	714	50	93	80	27	47	36	52	184	115	31
fig.221350.3.peg.1553	SynRS9907_01595	ABC transporter, permease protein 1 (cluster 1, maltose/g3p/polyamine/iron)	20	27	27	17	22	47	102	345	209	217	38	43	45	19	31	42	28	131	66	19
fig.221350.3.peg.1554	SynRS9907_01596	3-dehydroquinate synthase (EC 4.2.3.4)	40	81	53	32	85	232	251	673	1000	1213	65	97	101	31	89	58	79	251	203	45
fig.221350.3.peg.1555	SynRS9907_01597	SAM-dependent methyltransferase, MidA	18	46	29	10	14	54	93	488	555	640	24	31	38	25	79	59	27	108	77	25
fig.221350.3.peg.1556	SynRS9907_01598	hypothetical protein	60	155	82	55	105	387	170	592	2858	2623	43	85	105	9	21	24	89	287	99	27
fig.221350.3.peg.1557	SynRS9907_01599	putative endolysin	32	75	37	14	59	68	84	528	137	126	62	146	122	11	46	54	67	109	142	68
fig.221350.3.peg.1558	SynRS9907_01600	hypothetical protein	6	13	7	7	11	11	19	81	32	67	1	15	5	5	19	8	4	26	14	0
fig.221350.3.peg.1559	SynRS9907_01601	putative transcripton factor	3	10	5	2	6	11	40	98	78	129	5	12	6	4	4	8	18	33	26	3
fig.221350.3.peg.156	SynRS9907_00166	hypothetical protein	86	135	84	66	157	204	257	922	546	565	101	200	191	44	105	94	112	320	214	72
fig.221350.3.peg.1560	SynRS9907_01602	FIG01153966: hypothetical protein	1	0	1	1	0	2	5	3	10	5	0	6	2	0	0	0	2	3	4	0
fig.221350.3.peg.1561	SynRS9907_01603	Quinolinate synthetase (EC 2.5.1.72)	21	67	26	29	82	121	130	300	265	281	72	96	87	9	36	41	34	93	80	36
fig.221350.3.peg.1562	SynRS9907_01604	hypothetical protein	7	7	4	3	2	9	7	13	16	4	5	2	8	0	5	3	0	11	0	5
fig.221350.3.peg.1563	SynRS9907_01605	hypothetical protein	5	15	3	12	23	28	32	47	52	29	23	32	21	0	7	12	8	36	12	18
fig.221350.3.peg.1564	SynRS9907_01606	putative membrane protein	2	1	6	0	2	2	6	9	7	2	2	2	5	0	1	1	1	4	6	0
fig.221350.3.peg.1565	SynRS9907_01607	hypothetical protein	2	0	0	3	0	0	3	1	8	2	3	3	1	2	2	3	0	0	2	2
fig.221350.3.peg.1566	SynRS9907_01608	hypothetical protein	1971	1948	3393	669	1136	1269	48133	38139	43699	28986	4881	4323	4468	430	2740	9603	2422	4872	2558	1362
fig.221350.3.peg.1567	SynRS9907_01609	hypothetical protein	69	117	154	86	156	220	510	1745	418	429	135	206	148	18	72	107	107	247	191	43
fig.221350.3.peg.1568	SynRS9907_01610	mRNA 3-end processing exonuclease	34	58	22	29	55	152	88	282	892	930	27	59	35	8	19	23	24	76	26	35
fig.221350.3.peg.1569	SynRS9907_01611	hypothetical protein	54	39	101	8	24	31	351	1178	324	378	59	78	77	21	70	57	276	938	343	38
fig.221350.3.peg.157	SynRS9907_00167	3-deoxy-manno-octulosonate cytidylyltransferase (EC 2.7.7.38)	65	145	91	40	66	179	187	954	238	406	66	143	103	27	120	47	104	245	213	46
fig.221350.3.peg.1570	SynRS9907_01612	ATP-dependent DNA ligase (EC 6.5.1.1) LigC	19	40	20	28	57	172	72	227	690	492	24	38	42	16	18	26	26	89	62	19
fig.221350.3.peg.1571	SynRS9907_01613	ATP-dependent, 3'-5' DNA helicase with strand annealing activity	31	54	19	23	52	128	76	191	604	400	18	31	36	3	12	23	23	89	46	17
fig.221350.3.peg.1572	SynRS9907_01614	hypothetical protein	11	18	5	8	14	35	30	76	109	102	3	21	19	0	16	8	9	42	23	12
fig.221350.3.peg.1573	SynRS9907_01615	hypothetical protein	11	24	12	12	24	46	35	162	157	171	26	29	23	5	13	16	22	57	33	10
fig.221350.3.peg.1574	SynRS9907_01616	hypothetical protein	1	9	2	7	10	17	6	13	53	26	4	14	11	1	0	10	2	10	2	6
fig.221350.3.peg.1575	SynRS9907_01618	FIG01154719: hypothetical protein	52	125	44	29	58	122	86	387	345	269	57	80	65	17	74	73	44	129	51	67
fig.221350.3.peg.1576	SynRS9907_01619	hypothetical protein	2	6	2	2	5	8	13	24	24	14	9	4	5	1	0	14	0	13	2	4
fig.221350.3.peg.1577	SynRS9907_01620	hypothetical protein	1	13	11	11	18	24	7	35	42	34	10	23	14	1	6	15	11	20	7	12
fig.221350.3.peg.1578	SynRS9907_01621	hypothetical protein	3	2	2	2	7	6	9	18	22	13	1	5	5	1	4	2	3	10	6	4
fig.221350.3.peg.1579	SynRS9907_01622	hypothetical protein	9	24	11	11	15	32	40	91	193	160	18	34	22	7	19	12	15	33	13	10
fig.221350.3.peg.158	SynRS9907_00168	3-deoxy-D-manno-octulosonate 8-phosphate phosphatase (EC 3.1.3.45)	22	41	17	12	26	75	50	235	291	240	11	27	13	10	18	19	20	61	52	5
fig.221350.3.peg.1580	SynRS9907_01623	hypothetical protein	238	459	134	928	1221	3468	189	480	999	734	43	55	61	9	9	50	24	69	77	42
fig.221350.3.peg.1581	SynRS9907_01624	hypothetical protein	31	75	18	136	144	468	49	120	92	174	13	13	8	6	16	11	6	13	38	9
fig.221350.3.peg.1582	SynRS9907_01625	hypothetical protein	3	7	4	2	2	7	22	59	83	51	7	11	7	1	0	2	4	11	6	5
fig.221350.3.peg.1583	SynRS9907_01626	hypothetical protein	8	9	11	10	18	27	46	168	179	188	22	28	23	3	19	13	24	73	27	10
fig.221350.3.peg.1584	SynRS9907_01627	hypothetical protein	7	15	3	12	9	30	7	22	14	32	2	2	0	0	0	3	1	4	3	2
fig.221350.3.peg.1585	SynRS9907_01628	hypothetical protein	3	2	2	3	2	4	17	47	25	33	2	4	12	4	4	1	5	20	9	2
fig.221350.3.peg.1586	SynRS9907_01629	hypothetical protein	22	46	23	4	5	8	36	218	89	98	6	13	13	25	29	7	11	35	14	10
fig.221350.3.peg.1587	SynRS9907_01630	hypothetical protein	13	33	25	7	26	31	151	479	411	878	25	37	25	23	62	28	21	89	108	9
fig.221350.3.peg.1588	SynRS9907_01631	hypothetical protein	1	6	5	3	4	2	13	39	41	73	1	5	6	0	2	2	6	11	8	1
fig.221350.3.peg.1589	SynRS9907_01632	hypothetical protein	11	57	16	12	24	97	67	213	269	433	8	20	26	10	49	16	14	87	26	10
fig.221350.3.peg.159	SynRS9907_00169	D-arabinose-5-phosphate isomerase (EC 5.3.1.13)	112	290	116	125	275	588	355	1421	2328	1731	132	195	195	38	103	93	101	408	274	93
fig.221350.3.peg.1590	SynRS9907_01633	Possible high light inducible protein	3	9	5	2	9	21	13	87	140	218	3	2	6	11	23	0	3	34	20	0
fig.221350.3.peg.1591	SynRS9907_01634	putative conserved secreted protein	46	72	59	28	62	106	192	644	452	650	60	72	110	16	52	79	93	302	159	33
fig.221350.3.peg.1592	SynRS9907_01635	hypothetical protein	112	141	95	22	64	66	204	608	1437	1006	48	64	51	8	57	89	61	210	80	36
fig.221350.3.peg.1593	SynRS9907_01636	hypothetical protein	3	11	5	6	7	22	28	62	53	88	9	23	10	8	9	7	13	50	28	0
fig.221350.3.peg.1594	SynRS9907_01637	FIG01153719: hypothetical protein	36	54	25	18	49	109	73	264	437	535	15	29	39	8	22	34	31	104	44	18
fig.221350.3.peg.1595	SynRS9907_01638	NUDIX hydrolase	10	14	2	4	16	35	20	43	70	92	4	15	8	0	14	10	6	13	18	5
fig.221350.3.peg.1596	SynRS9907_01639	ABC transporter, ATP-binding protein	9	25	12	10	16	54	47	128	160	174	11	25	18	0	3	6	16	44	22	11
fig.221350.3.peg.1597	SynRS9907_01640	hypothetical protein	29	28	25	20	19	49	145	393	251	499	33	44	44	24	82	58	34	199	60	16
fig.221350.3.peg.1598	SynRS9907_01641	hypothetical protein	34	47	33	6	24	39	86	212	387	370	56	86	95	19	46	92	81	165	93	63
fig.221350.3.peg.1599	SynRS9907_01642	Manganese ABC transporter, inner membrane permease protein SitC @ Manganese ABC transporter, inner membrane permease protein SitD	46	116	42	27	82	181	228	587	1786	1833	39	54	80	16	60	29	47	178	111	25
fig.221350.3.peg.16	SynRS9907_00016	Peptide-methionine (R)-S-oxide reductase MsrB (EC 1.8.4.12)	32	66	22	21	39	119	80	236	514	626	24	47	38	14	22	13	26	87	68	23
fig.221350.3.peg.160	SynRS9907_00170	CCA tRNA nucleotidyltransferase (EC 2.7.7.72)	29	54	20	23	40	103	119	422	577	522	27	47	50	17	17	19	47	144	52	17
fig.221350.3.peg.1600	SynRS9907_01643	hypothetical protein	22	54	44	19	38	56	177	530	202	271	40	56	37	5	63	30	39	137	73	17
fig.221350.3.peg.1601	SynRS9907_01644	hypothetical protein	11	10	6	5	8	14	49	121	96	98	17	14	17	9	11	12	3	23	9	8
fig.221350.3.peg.1602	SynRS9907_01645	Inner membrane protein YqiK	135	167	217	66	193	210	2077	4722	1876	2065	244	299	297	40	145	211	210	653	414	49
fig.221350.3.peg.1603	SynRS9907_01646	Inner membrane protein YqiK	131	191	222	143	221	292	1723	3322	1691	1488	302	373	311	62	129	269	177	522	350	119
fig.221350.3.peg.1604	SynRS9907_01647	Manganese ABC transporter, ATP-binding protein SitB	29	32	46	12	23	67	148	338	504	613	13	36	43	8	34	28	70	144	78	10
fig.221350.3.peg.1605	SynRS9907_01648	Manganese ABC transporter, periplasmic-binding protein SitA	62	43	106	16	43	58	259	579	1680	1354	54	61	80	9	53	43	138	658	105	26
fig.221350.3.peg.1606	SynRS9907_01649	Endonuclease III (EC 4.2.99.18)	44	78	37	15	46	121	69	222	526	333	26	39	33	0	19	17	13	84	31	6
fig.221350.3.peg.1607	SynRS9907_01650	soluble [2Fe-2S] ferredoxin	17	15	22	2	5	15	70	138	37	79	9	18	13	7	12	15	21	116	26	10
fig.221350.3.peg.1608	SynRS9907_01651	hypothetical protein	23	30	27	9	23	67	60	113	3235	1119	11	15	23	4	10	31	22	47	22	7
fig.221350.3.peg.1609	SynRS9907_01652	FIG01153941: hypothetical protein	13	11	4	3	12	13	17	18	76	21	11	19	18	6	5	15	10	42	6	8
fig.221350.3.peg.161	SynRS9907_00171	NADH dehydrogenase-like protein / Selenide,water dikinase (EC 2.7.9.3)	42	140	43	16	54	137	109	485	335	370	45	95	82	49	54	38	60	214	141	31
fig.221350.3.peg.1610	SynRS9907_01653	hypothetical protein	8	12	5	6	16	19	36	107	198	152	11	25	8	2	6	25	20	101	19	10
fig.221350.3.peg.1611	SynRS9907_01655	hypothetical protein	292	584	322	622	1264	1404	1315	2080	15847	1037	989	1260	1613	47	181	771	1147	4004	413	846
fig.221350.3.peg.1612	SynRS9907_01656	Beta-lactamase class C-like and penicillin binding proteins (PBPs) superfamily	20	39	21	10	40	59	126	312	302	170	20	51	50	10	28	35	39	105	56	16
fig.221350.3.peg.1613	SynRS9907_01657	hypothetical protein	44	58	67	15	32	79	226	692	694	620	47	42	53	17	30	40	78	279	116	10
fig.221350.3.peg.1614	SynRS9907_01658	hypothetical protein	6	7	0	3	4	13	3	10	11	5	1	8	5	2	7	4	5	7	0	3
fig.221350.3.peg.1615	SynRS9907_01659	hypothetical protein	15	31	10	8	11	20	45	75	81	44	22	43	37	1	7	27	10	31	11	21
fig.221350.3.peg.1616	SynRS9907_01660	hypothetical protein	2	4	3	0	3	5	4	5	13	9	1	7	3	0	5	2	1	4	5	3
fig.221350.3.peg.1617	SynRS9907_01661	FIG01151861: hypothetical protein	5	18	4	3	9	4	34	38	36	21	12	9	17	0	7	15	11	11	6	4
fig.221350.3.peg.1618	SynRS9907_01662	hypothetical protein	10	28	14	9	33	63	68	158	942	568	8	18	20	6	38	23	11	52	41	13
fig.221350.3.peg.1619	SynRS9907_01663	hypothetical protein	14	25	11	11	21	71	55	106	581	504	13	23	25	2	9	7	6	40	20	10
fig.221350.3.peg.162	SynRS9907_00172	UDP-glucose 4-epimerase (EC 5.1.3.2)	120	277	137	76	154	381	340	1076	667	687	176	267	293	55	152	155	183	565	395	110
fig.221350.3.peg.1620	SynRS9907_01664	hypothetical protein	7	3	2	3	1	4	1	6	31	12	0	7	4	0	0	3	2	9	2	0
fig.221350.3.peg.1621	SynRS9907_01665	FIG01155455: hypothetical protein	25	15	17	3	2	20	55	164	417	671	6	8	14	4	15	14	12	28	4	3
fig.221350.3.peg.1622	SynRS9907_01666	hypothetical protein	5	6	5	0	0	2	11	49	55	291	0	1	2	0	11	1	0	15	0	0
fig.221350.3.peg.1623	SynRS9907_01667	hypothetical protein	0	0	0	0	0	1	0	1	0	2	0	0	0	0	0	0	0	0	0	0
fig.221350.3.peg.1624	SynRS9907_01668	Nucleoside-diphosphate-sugar epimerases	17	70	25	65	110	235	59	222	1083	1380	18	52	37	20	30	29	16	57	48	32
fig.221350.3.peg.1625	SynRS9907_01669	hypothetical protein	22	27	18	24	52	86	76	293	334	370	21	36	32	7	29	29	12	85	59	21
fig.221350.3.peg.1626	SynRS9907_01670	FIG01149364: hypothetical protein	8	24	15	7	18	42	53	125	198	149	13	27	16	6	12	13	15	53	48	7
fig.221350.3.peg.1627	SynRS9907_01672	hypothetical protein	20	3	25	6	7	16	75	43	70	73	21	18	32	0	0	19	101	146	33	6
fig.221350.3.peg.1628	SynRS9907_01673	hypothetical protein	55	85	82	25	31	80	118	299	288	193	43	59	58	11	56	72	97	216	133	53
fig.221350.3.peg.1629	SynRS9907_01674	Superoxide dismutase [Cu-Zn] precursor (EC 1.15.1.1)	40	106	41	48	68	194	155	492	1137	937	52	83	72	7	15	11	51	247	87	26
fig.221350.3.peg.163	SynRS9907_00173	hypothetical protein	192	368	239	169	301	493	562	1644	893	571	467	578	557	39	134	324	267	762	355	225
fig.221350.3.peg.1630	SynRS9907_01675	putative conserved secreted protein	2	6	2	2	6	6	3	19	23	33	1	5	7	2	6	4	2	11	2	2
fig.221350.3.peg.1631	SynRS9907_01676	hypothetical protein	3	16	0	9	7	11	5	17	76	46	1	5	8	3	0	7	5	26	6	2
fig.221350.3.peg.1632	SynRS9907_01677	FIG01156069: hypothetical protein	19	28	19	27	52	67	135	306	439	163	75	63	60	9	35	90	30	71	41	97
fig.221350.3.peg.1633	SynRS9907_01678	RNA-binding region RNP-1	136	404	132	89	225	329	396	1233	1721	1580	119	254	279	51	188	223	163	613	201	96
fig.221350.3.peg.1634	SynRS9907_01679	FIG01150682: hypothetical protein	50	57	35	18	24	41	455	311	2283	1088	31	42	45	3	13	44	28	64	28	22
fig.221350.3.peg.1635	SynRS9907_01680	Glycosyl transferase, family 2	22	33	17	6	23	24	103	386	345	457	22	37	36	18	44	21	27	57	49	9
fig.221350.3.peg.1636	SynRS9907_01681	hypothetical protein	2	1	6	1	2	7	20	63	20	33	0	11	4	11	7	0	3	7	7	3
fig.221350.3.peg.1637	SynRS9907_01682	hypothetical protein	31	10	15	15	14	16	128	69	345	82	22	25	15	2	17	25	12	24	15	10
fig.221350.3.peg.1638	SynRS9907_01683	hypothetical protein	4	14	7	9	13	22	26	69	82	65	4	9	3	1	8	4	3	14	2	5
fig.221350.3.peg.1639	SynRS9907_01684	Selenoprotein O and cysteine-containing homologs	52	156	65	74	168	317	271	749	1370	1200	70	107	120	23	35	59	92	218	106	34
fig.221350.3.peg.164	SynRS9907_00174	Cyclic-nucleotide-regulated bacteriocin/lantibiotic efflux ABC transporter, permease/ATP-binding protein	334	674	386	308	679	1285	2118	5234	1428	1479	868	1112	1048	161	428	541	581	1615	1076	342
fig.221350.3.peg.1640	SynRS9907_01685	FIG01153149: hypothetical protein	11	12	15	7	20	35	51	78	148	136	11	22	25	0	4	4	19	24	29	12
fig.221350.3.peg.1641	SynRS9907_01686	hypothetical protein	1	3	6	6	2	12	69	83	101	190	5	9	9	0	7	5	13	47	15	1
fig.221350.3.peg.1642	SynRS9907_01687	hypothetical protein	8	8	9	5	6	15	65	74	163	197	5	4	11	0	8	6	4	29	12	6
fig.221350.3.peg.1643	SynRS9907_01688	FIG01153953: hypothetical protein	1	4	0	0	3	0	11	42	20	28	3	5	4	0	2	9	4	12	8	0
fig.221350.3.peg.1644	SynRS9907_01689	FIG01152457: hypothetical protein	10	3	8	7	9	3	122	226	300	271	8	6	7	4	27	20	3	17	5	0
fig.221350.3.peg.1645	SynRS9907_01690	hypothetical protein	4	2	6	1	5	18	17	52	163	128	3	10	8	4	0	6	4	12	15	5
fig.221350.3.peg.1646	SynRS9907_01691	hypothetical protein	63	110	120	20	56	68	383	1013	673	790	62	110	88	27	49	126	109	564	119	33
fig.221350.3.peg.1647	SynRS9907_01692	hypothetical protein	15	26	16	12	46	31	22	81	159	99	44	46	37	5	36	49	35	40	7	29
fig.221350.3.peg.1648	SynRS9907_01693	FIG01155515: hypothetical protein	2	10	1	0	9	7	18	36	45	32	4	10	7	2	0	12	8	14	6	9
fig.221350.3.peg.1649	SynRS9907_01694	hypothetical protein	9	26	12	7	11	34	62	170	184	149	22	39	28	9	4	26	11	26	16	10
fig.221350.3.peg.165	SynRS9907_00175	Membrane-fusion protein	121	254	173	156	248	381	628	1587	569	397	364	459	458	60	176	331	206	606	255	244
fig.221350.3.peg.1650	SynRS9907_01695	AbrB family transciptional regulator	193	387	146	145	274	346	1096	3095	3589	3265	348	498	503	93	274	260	244	472	496	175
fig.221350.3.peg.1651	SynRS9907_01696	hypothetical protein	2	9	5	4	5	14	1	13	154	180	3	3	2	0	7	10	7	6	5	4
fig.221350.3.peg.1652	SynRS9907_01697	FIG01149629: hypothetical protein	12	12	9	5	17	18	28	91	234	209	9	28	26	6	4	22	13	41	5	4
fig.221350.3.peg.1653	SynRS9907_01698	FIG01150466: hypothetical protein	0	3	3	0	2	9	6	30	6	30	3	2	5	0	0	1	1	5	10	0
fig.221350.3.peg.1654	SynRS9907_01699	hypothetical protein	55	138	51	25	76	189	110	325	4541	3645	33	47	57	7	27	29	27	114	26	19
fig.221350.3.peg.1655	SynRS9907_01700	hypothetical protein	4	52	9	27	31	197	8	23	2181	2496	5	7	7	4	0	3	2	9	6	5
fig.221350.3.peg.1656	SynRS9907_01701	hypothetical protein	0	4	1	1	4	9	7	41	35	44	9	1	3	0	2	7	2	12	3	6
fig.221350.3.peg.1657	SynRS9907_01702	hypothetical protein	17	22	14	14	35	48	58	260	466	556	16	25	36	6	46	8	15	44	43	3
fig.221350.3.peg.1658	SynRS9907_01703	hypothetical protein	3	0	5	1	1	1	23	50	13	16	4	3	8	3	0	3	19	23	17	0
fig.221350.3.peg.1659	SynRS9907_01704	Phycobilisome rod linker polypeptide, phycocyanin-associated	1009	508	2183	186	458	1080	9545	30153	11993	11273	1762	1943	2171	185	1221	1495	4854	13263	6050	415
fig.221350.3.peg.166	SynRS9907_00176	Histidyl-tRNA synthetase (EC 6.1.1.21)	88	168	88	58	139	255	351	1146	592	561	123	184	177	39	85	153	113	408	165	80
fig.221350.3.peg.1660	SynRS9907_01705	possible Phosphate-binding protein	9	60	14	35	70	251	18	163	197	453	7	26	21	7	16	6	8	36	25	3
fig.221350.3.peg.1661	SynRS9907_01706	possible DNA-binding response regulator	19	30	34	28	46	65	105	366	431	249	25	19	38	3	15	10	35	82	81	5
fig.221350.3.peg.1662	SynRS9907_01707	hypothetical protein	2	6	5	2	1	8	8	6	5	3	3	2	2	7	0	8	5	10	0	2
fig.221350.3.peg.1663	SynRS9907_01708	hypothetical protein	9	1	5	1	2	8	7	13	92	77	1	3	8	0	0	1	3	19	5	3
fig.221350.3.peg.1664	SynRS9907_01709	hypothetical protein	1	3	2	0	3	3	7	20	36	41	5	5	9	0	2	3	3	18	4	0
fig.221350.3.peg.1665	SynRS9907_01710	hypothetical protein	13	5	27	0	1	3	81	99	236	201	28	13	23	0	6	8	39	130	12	4
fig.221350.3.peg.1666	SynRS9907_01711	hypothetical protein	2	1	0	0	3	5	14	13	48	38	5	8	12	0	1	3	1	6	8	3
fig.221350.3.peg.1667	SynRS9907_01712	FIG01152583: hypothetical protein	1	2	4	0	0	2	7	25	22	13	2	0	2	0	7	0	6	2	2	2
fig.221350.3.peg.1668	SynRS9907_01714	hypothetical protein	1	0	1	0	0	2	3	3	7	3	0	0	2	0	0	0	1	3	0	0
fig.221350.3.peg.1669	SynRS9907_01715	hypothetical protein	44	188	32	255	247	878	75	191	4331	2329	14	35	19	11	34	8	17	44	44	37
fig.221350.3.peg.167	SynRS9907_00177	UDP-glucuronate decarboxylase (EC 4.1.1.35)	41	86	44	26	59	127	166	390	248	237	67	79	89	17	32	84	58	189	76	43
fig.221350.3.peg.1670	SynRS9907_01716	Beta-carotene ketolase	46	108	23	226	222	616	112	249	1039	348	101	139	115	13	43	66	46	48	60	128
fig.221350.3.peg.1671	SynRS9907_01717	FIG01149484: hypothetical protein	7	40	4	31	27	65	27	83	142	147	24	20	25	4	7	21	7	23	30	23
fig.221350.3.peg.1672	SynRS9907_01718	hypothetical protein	2	8	8	4	11	17	25	58	96	75	7	14	16	0	8	12	6	20	17	3
fig.221350.3.peg.1673	SynRS9907_01719	Predicted ATPase related to phosphate starvation-inducible protein PhoH	4	3	4	1	5	4	12	34	38	24	4	11	2	0	3	1	2	10	0	0
fig.221350.3.peg.1674	SynRS9907_01720	Predicted ATPase related to phosphate starvation-inducible protein PhoH	2	7	6	3	9	9	23	38	212	131	9	17	8	5	0	15	9	37	9	9
fig.221350.3.peg.1675	SynRS9907_01722	FIG01150470: hypothetical protein	21	7	20	8	6	10	55	8	624	264	17	11	15	1	0	20	23	48	6	6
fig.221350.3.peg.1676	SynRS9907_01723	hypothetical protein	65	181	94	114	109	383	78	26	8182	900	55	90	106	19	64	102	27	241	5	75
fig.221350.3.peg.1677	SynRS9907_01724	FIG01153967: hypothetical protein	11	20	18	16	20	25	58	116	173	129	26	51	53	10	26	32	17	47	21	19
fig.221350.3.peg.1678	SynRS9907_01725	hypothetical protein	18	27	25	7	16	30	183	276	1178	778	45	52	65	2	21	26	29	71	25	9
fig.221350.3.peg.1679	SynRS9907_01726	hypothetical protein	8	29	10	1	3	6	5	40	37	40	0	1	2	1	0	2	3	5	8	1
fig.221350.3.peg.168	SynRS9907_00178	UDP-glucose 6-dehydrogenase (EC 1.1.1.22)	81	145	113	57	124	222	317	925	1014	1097	121	139	139	37	78	147	140	457	262	89
fig.221350.3.peg.1680	SynRS9907_01727	hypothetical protein	0	0	0	0	0	0	2	2	7	2	0	0	0	0	0	1	0	0	0	0
fig.221350.3.peg.1681	SynRS9907_01729	hypothetical protein	18	45	15	24	34	61	37	136	489	478	11	27	17	18	59	16	9	27	44	11
fig.221350.3.peg.1682	SynRS9907_01730	putative conserved membrane protein	8	18	14	38	40	57	22	47	241	184	25	47	36	2	4	30	13	13	24	27
fig.221350.3.peg.1683	SynRS9907_01731	hypothetical protein	81	175	79	46	87	171	108	395	1567	1219	50	77	67	7	22	70	34	96	81	41
fig.221350.3.peg.1684	SynRS9907_01732	hypothetical protein	0	6	1	2	8	5	21	31	38	49	10	9	16	0	5	3	3	23	8	7
fig.221350.3.peg.1685	SynRS9907_01733	hypothetical protein	10	31	9	9	17	28	9	35	97	72	9	9	11	0	1	20	4	10	8	18
fig.221350.3.peg.1686	SynRS9907_01734	hypothetical protein	26	36	33	10	5	8	48	81	297	205	10	4	23	0	17	21	26	101	8	11
fig.221350.3.peg.1687	SynRS9907_01735	hypothetical protein	1	1	2	3	1	1	1	1	32	43	0	1	0	0	0	3	0	4	10	1
fig.221350.3.peg.1688	SynRS9907_01736	hypothetical protein	0	2	0	0	4	1	2	1	9	4	2	0	2	0	0	0	0	4	0	0
fig.221350.3.peg.1689	SynRS9907_01737	hypothetical protein	2	2	2	0	0	0	0	2	12	4	3	1	1	0	0	4	2	2	3	2
fig.221350.3.peg.169	SynRS9907_00179	Putative nucleotide sugar epimerase	46	77	47	44	100	182	215	488	614	447	79	138	89	32	71	64	99	283	123	51
fig.221350.3.peg.1690	SynRS9907_01738	putative conserved membrane protein	32	82	35	18	37	48	62	257	436	867	26	26	26	16	25	27	34	77	52	25
fig.221350.3.peg.1691	SynRS9907_01739	hypothetical protein	4	11	5	5	13	24	22	87	118	219	0	11	8	3	0	7	6	24	4	1
fig.221350.3.peg.1692		hypothetical protein	18	22	7	10	5	2	26	108	125	75	15	20	28	4	26	23	27	47	16	11
fig.221350.3.peg.1693	SynRS9907_01740	putative membrane protein	8	4	3	4	3	10	12	24	601	294	2	2	4	0	6	6	3	5	17	4
fig.221350.3.peg.1694	SynRS9907_01741	hypothetical protein	60	100	62	20	38	147	87	293	8786	4135	21	24	13	0	18	32	30	60	44	12
fig.221350.3.peg.1695	SynRS9907_01743	hypothetical protein	13	4	29	3	5	9	42	118	88	120	8	12	9	6	27	25	46	78	18	5
fig.221350.3.peg.1696	SynRS9907_01744	FIG01154481: hypothetical protein	1	4	2	3	2	7	8	15	84	57	4	4	13	0	19	4	2	10	6	7
fig.221350.3.peg.1697	SynRS9907_01745	hypothetical protein	41	11	77	4	8	30	360	319	852	809	27	45	41	0	12	33	145	441	61	5
fig.221350.3.peg.1698	SynRS9907_01746	hypothetical protein	3	12	15	3	14	24	103	183	216	192	18	17	14	4	9	16	62	120	51	3
fig.221350.3.peg.1699	SynRS9907_01747	hypothetical protein	0	3	3	1	3	1	8	3	29	4	6	14	5	0	0	32	27	63	5	9
fig.221350.3.peg.17	SynRS9907_00017	HI0933-like protein	40	72	40	41	82	154	97	258	558	387	44	85	85	6	21	39	54	232	63	24
fig.221350.3.peg.170	SynRS9907_00180	Photosystem II protein PsbJ	60	133	108	66	137	306	237	808	734	862	83	167	183	36	77	55	150	453	176	29
fig.221350.3.peg.1700	SynRS9907_01748	hypothetical protein	5	5	9	0	1	1	20	16	9	11	3	10	6	0	4	15	41	169	17	1
fig.221350.3.peg.1701	SynRS9907_01749	hypothetical protein	11	5	11	2	1	7	12	37	51	41	14	10	13	1	14	13	38	271	33	3
fig.221350.3.peg.1702	SynRS9907_01750	hypothetical protein	7	8	9	4	9	11	70	116	114	102	15	8	19	1	17	33	59	216	41	0
fig.221350.3.peg.1703	SynRS9907_01751	Phycobilisome phycoerythrin-associated linker polypeptide	138	46	247	42	76	123	2528	2359	1892	1010	297	360	503	19	224	414	871	2248	572	77
fig.221350.3.peg.1704	SynRS9907_01752	Gamma-glutamyltranspeptidase (EC 2.3.2.2) @ Glutathione hydrolase (EC 3.4.19.13)	22	53	28	25	21	76	98	294	549	602	20	30	28	14	36	21	24	90	63	5
fig.221350.3.peg.1705	SynRS9907_01753	hypothetical protein	45	138	49	29	57	127	313	1082	842	1535	48	84	74	30	71	32	50	167	187	14
fig.221350.3.peg.1706	SynRS9907_01754	GCN5-related N-acetyltransferase	12	14	19	9	27	21	67	142	241	234	23	27	39	10	31	40	13	52	25	17
fig.221350.3.peg.1707	SynRS9907_01755	FIG01154918: hypothetical protein	3	18	5	6	14	31	18	119	270	286	3	7	7	6	7	4	6	26	14	0
fig.221350.3.peg.1708	SynRS9907_01756	hypothetical protein	2	6	2	0	2	4	18	15	15	9	0	4	1	0	0	0	1	3	1	3
fig.221350.3.peg.1709	SynRS9907_01757	FIG01156487: hypothetical protein	38	109	56	33	80	117	291	1017	730	1217	67	81	103	151	533	84	80	385	399	75
fig.221350.3.peg.171	SynRS9907_00181	Photosystem II protein PsbL	20	31	22	12	18	73	90	463	66	182	28	45	57	8	31	21	54	100	124	19
fig.221350.3.peg.1710	SynRS9907_01758	hypothetical protein	2	9	3	6	6	6	11	9	86	12	7	12	10	2	0	3	2	3	2	2
fig.221350.3.peg.1711	SynRS9907_01759	hypothetical protein	3	13	4	3	8	9	7	25	137	71	5	10	12	0	2	9	2	10	5	4
fig.221350.3.peg.1712	SynRS9907_01760	FIG01150032: hypothetical protein	5	10	9	10	22	25	19	83	55	46	8	26	19	1	2	21	17	40	13	7
fig.221350.3.peg.1713	SynRS9907_01761	FIG01154765: hypothetical protein	26	25	21	17	23	52	34	147	96	63	36	30	49	5	19	40	26	86	22	26
fig.221350.3.peg.1714	SynRS9907_01762	hypothetical protein	16	29	18	29	42	109	87	156	92	74	54	54	51	4	18	32	23	55	47	33
fig.221350.3.peg.1715	SynRS9907_01763	hypothetical protein	18	21	20	22	23	51	73	149	154	116	19	29	36	6	19	9	13	53	21	19
fig.221350.3.peg.1716	SynRS9907_01764	hypothetical protein	7	20	11	12	20	26	30	69	67	64	16	20	11	0	9	5	11	44	10	11
fig.221350.3.peg.1717	SynRS9907_01765	Metal chaperone, involved in Zn homeostasis	26	53	31	42	75	132	185	368	266	154	114	136	125	5	63	70	53	91	89	69
fig.221350.3.peg.1718	SynRS9907_01766	hypothetical protein	1	2	7	0	1	2	17	15	30	12	8	3	7	0	6	17	5	17	11	11
fig.221350.3.peg.1719	SynRS9907_01767	FIG01150289: hypothetical protein	7	15	5	13	29	33	22	93	118	43	19	27	22	10	0	16	20	28	7	14
fig.221350.3.peg.172	SynRS9907_00182	Cytochrome b559 beta chain (PsbF)	89	91	101	64	121	274	274	893	424	385	175	310	304	27	73	91	230	258	271	64
fig.221350.3.peg.1720	SynRS9907_01768	hypothetical protein	16	16	3	24	34	43	35	54	166	63	32	44	43	2	12	25	14	15	6	21
fig.221350.3.peg.1721	SynRS9907_01769	hypothetical protein	1	12	3	8	17	18	26	66	51	63	8	16	14	0	7	5	2	11	12	3
fig.221350.3.peg.1722	SynRS9907_01770	metallothionein/ family 14	62	73	87	30	41	61	592	862	3012	1031	36	53	74	13	54	55	52	171	29	7
fig.221350.3.peg.1723	SynRS9907_01771	Possible porin precursor	186	391	141	150	421	387	318	976	1685	1119	261	432	327	45	91	93	119	253	242	113
fig.221350.3.peg.1724	SynRS9907_01772	Possible peptidase family M20/M25/M40 precursor	11	17	5	16	26	35	16	16	205	82	38	24	24	0	0	19	10	50	6	10
fig.221350.3.peg.1725	SynRS9907_01773	Iron-uptake factor PiuC	10	10	5	10	12	18	28	63	82	43	7	14	12	2	8	21	10	22	9	11
fig.221350.3.peg.1726	SynRS9907_01774	Ferric iron ABC transporter, iron-binding protein	86	165	85	101	206	314	276	713	1505	1098	184	209	239	42	64	121	102	288	203	102
fig.221350.3.peg.1727	SynRS9907_01775	Bacterial regulatory proteins, Crp family	13	24	17	7	4	28	45	108	377	348	4	14	17	8	17	1	13	62	29	6
fig.221350.3.peg.1728	SynRS9907_01776	hypothetical protein	2	5	8	8	11	14	20	76	32	21	4	9	13	2	0	7	16	27	9	3
fig.221350.3.peg.1729	SynRS9907_01777	Possible porin precursor	397	548	686	212	441	776	2861	10294	4549	5807	662	867	779	165	576	657	1097	3250	1629	378
fig.221350.3.peg.173	SynRS9907_00183	Cytochrome b559 alpha chain (PsbE)	303	403	325	213	420	1052	3215	4119	4110	4084	567	844	996	125	575	351	648	1972	2086	257
fig.221350.3.peg.1730	SynRS9907_01778	Nickel-binding accessory protein UreJ-HupE	168	367	191	84	258	581	394	1933	880	985	191	327	314	71	142	137	259	853	333	105
fig.221350.3.peg.1731	SynRS9907_01779	hypothetical protein	25	37	24	19	38	66	70	211	92	79	19	28	34	7	5	8	20	56	24	6
fig.221350.3.peg.1732	SynRS9907_01780	FIG01154758: hypothetical protein	10	23	18	17	21	40	17	133	82	81	11	29	20	6	7	24	11	29	5	8
fig.221350.3.peg.1733	SynRS9907_01781	Uncharacterized methyltransferase PA5071	10	21	13	9	10	28	51	174	89	137	11	18	27	4	7	12	17	40	35	14
fig.221350.3.peg.1734	SynRS9907_01782	FIG01153822: hypothetical protein	23	24	20	14	25	38	175	225	247	348	30	29	49	6	8	13	22	127	69	21
fig.221350.3.peg.1735	SynRS9907_01784	FIG01153127: hypothetical protein	0	3	3	2	10	12	41	92	102	107	3	11	10	3	14	3	2	23	32	3
fig.221350.3.peg.1736	SynRS9907_01785	5-oxoprolinase (EC 3.5.2.9), HyuA-like domain / 5-oxoprolinase (EC 3.5.2.9), HyuB-like domain	28	92	42	25	66	141	220	594	2337	2061	46	77	62	38	116	45	66	237	162	32
fig.221350.3.peg.1737	SynRS9907_01786	Uncharacterized membrane protein, YraQ family	20	29	39	9	15	37	128	525	241	395	12	28	18	12	27	12	46	200	76	4
fig.221350.3.peg.1738	SynRS9907_01787	hypothetical protein	16	24	24	12	31	51	105	329	186	190	22	44	29	16	48	11	48	114	46	7
fig.221350.3.peg.1739	SynRS9907_01788	hypothetical protein	13	25	28	9	16	45	101	174	236	199	15	19	27	4	17	22	26	91	29	14
fig.221350.3.peg.174	SynRS9907_00184	Photosystem II stability/assembly factor HCF136/Ycf48	392	790	361	320	664	1657	1232	4693	2486	3024	476	879	835	93	257	227	318	807	885	221
fig.221350.3.peg.1740	SynRS9907_01789	Zinc ABC transporter, substrate-binding protein ZnuA	31	43	19	70	130	295	110	292	185	107	73	93	117	14	30	55	37	77	49	84
fig.221350.3.peg.1741	SynRS9907_01790	Zinc ABC transporter, substrate-binding protein ZnuA	37	64	24	67	136	477	88	283	61	55	38	63	47	2	26	16	18	57	100	29
fig.221350.3.peg.1742	SynRS9907_01791	Manganese ABC transporter, ATP-binding protein SitB	9	25	10	13	35	77	48	179	114	142	19	29	22	13	38	20	13	31	37	6
fig.221350.3.peg.1743	SynRS9907_01792	Zinc ABC transporter, permease protein ZnuB	9	23	7	10	25	37	36	136	85	106	8	11	11	3	9	11	5	24	19	4
fig.221350.3.peg.1744	SynRS9907_01793	hypothetical protein	7	6	5	3	5	10	9	23	30	27	4	6	11	0	0	5	3	8	7	4
fig.221350.3.peg.1745	SynRS9907_01794	FIG01151425: hypothetical protein	2	7	4	1	5	6	1	16	77	18	4	1	3	0	5	3	5	9	3	5
fig.221350.3.peg.1746	SynRS9907_01795	FIG01156288: hypothetical protein	3	11	7	5	7	16	10	24	16	4	12	14	17	6	3	17	5	11	1	11
fig.221350.3.peg.1747	SynRS9907_01796	hypothetical protein	119	123	113	193	273	409	491	814	444	281	360	413	339	30	71	295	202	321	246	352
fig.221350.3.peg.1748	SynRS9907_01797	hypothetical protein	6	17	2	9	15	22	15	26	22	23	12	12	14	0	3	6	9	25	2	7
fig.221350.3.peg.1749		hypothetical protein	1	0	2	2	2	3	1	0	17	1	8	6	4	0	1	3	6	13	0	3
fig.221350.3.peg.175	SynRS9907_00185	Rubredoxin	110	309	137	102	232	569	434	1649	883	1017	129	298	271	81	115	63	108	305	270	51
fig.221350.3.peg.1750	SynRS9907_01798	hypothetical protein	36	36	16	46	62	101	102	244	309	180	30	40	41	10	20	28	31	105	35	47
fig.221350.3.peg.1751	SynRS9907_01799	Ribose-phosphate pyrophosphokinase (EC 2.7.6.1)	115	281	140	111	246	392	366	1064	1560	1298	163	294	258	45	80	80	95	347	205	69
fig.221350.3.peg.1752	SynRS9907_01800	hypothetical protein	26	24	12	6	16	61	75	279	237	364	9	27	16	3	13	8	22	66	46	6
fig.221350.3.peg.1753	SynRS9907_01801	hypothetical protein	30	55	41	32	49	210	171	517	409	514	37	44	42	16	23	23	51	206	100	14
fig.221350.3.peg.1754	SynRS9907_01802	Divinyl protochlorophyllide a 8-vinyl-reductase (EC 1.3.1.75)	113	196	105	87	206	394	527	1121	2948	1925	131	185	226	38	72	115	143	464	160	67
fig.221350.3.peg.1755	SynRS9907_01803	4-alpha-glucanotransferase (amylomaltase) (EC 2.4.1.25)	74	179	124	51	94	216	853	2143	1094	1156	59	159	131	68	100	101	91	247	235	13
fig.221350.3.peg.1756	SynRS9907_01804	LSU rRNA pseudouridine(2605) synthase (EC 5.4.99.22)	24	40	28	14	29	84	74	241	193	308	16	24	22	13	15	11	20	75	36	10
fig.221350.3.peg.1757	SynRS9907_01805	Phosphate regulon sensor protein PhoR (SphS) (EC 2.7.13.3)	21	61	29	34	52	92	98	369	210	137	35	64	64	12	17	36	20	43	37	12
fig.221350.3.peg.1758	SynRS9907_01806	Phosphate regulon transcriptional regulatory protein PhoB (SphR)	151	227	128	154	302	463	513	1362	657	602	200	306	307	39	69	77	116	260	176	63
fig.221350.3.peg.1759	SynRS9907_01807	hypothetical protein	86	216	95	47	96	227	200	946	797	664	67	111	117	22	95	93	90	232	131	63
fig.221350.3.peg.176	SynRS9907_00186	NAD(P)H-plastoquinone oxidoreductase chain 3, NdhC	117	240	131	110	212	550	475	1605	1627	1958	161	225	289	57	82	82	136	312	289	82
fig.221350.3.peg.1760	SynRS9907_01808	Uncharacterized protein slr1919	97	229	83	89	168	619	254	1148	1784	2472	73	192	168	47	85	30	96	296	265	42
fig.221350.3.peg.1761	SynRS9907_01809	Lysine decarboxylase (EC 4.1.1.18)	1	17	7	4	6	21	52	164	293	342	6	17	12	3	9	5	16	46	21	2
fig.221350.3.peg.1762	SynRS9907_01810	Phosphatidate cytidylyltransferase (EC 2.7.7.41)	32	60	28	27	49	96	192	537	305	422	51	80	82	32	65	33	33	231	116	13
fig.221350.3.peg.1763	SynRS9907_01811	FIG01151836: hypothetical protein	22	70	31	16	38	105	109	353	481	438	17	26	20	23	31	14	7	82	37	7
fig.221350.3.peg.1764	SynRS9907_01812	Possible alpha/beta hydrolase superfamily, sll1129 homolog	40	104	56	28	49	163	141	674	1084	802	26	52	34	29	55	26	31	140	70	20
fig.221350.3.peg.1765	SynRS9907_01813	Glycerol dehydrogenase (EC 1.1.1.6)	95	244	88	109	198	653	233	1050	3097	3210	72	149	155	56	102	54	103	342	341	47
fig.221350.3.peg.1766	SynRS9907_01814	ATP-dependent Clp protease, ATP-binding subunit ClpC	1358	2632	1302	1905	3599	8380	4772	13383	51124	40767	2255	3403	2972	545	1232	1285	1596	4091	4457	1351
fig.221350.3.peg.1767	SynRS9907_01816	hypothetical protein	26	21	26	11	18	42	59	189	524	718	15	16	28	19	15	7	24	84	34	3
fig.221350.3.peg.1768	SynRS9907_01817	Diaminopimelate decarboxylase (EC 4.1.1.20)	304	574	307	272	624	1287	1703	4853	3944	3956	523	825	750	200	365	287	355	1028	998	293
fig.221350.3.peg.1769	SynRS9907_01818	Diadenylate cyclase spyDAC; Bacterial checkpoint controller DisA with nucleotide-binding domain	91	158	78	98	172	331	530	1776	1812	1351	119	268	226	77	240	210	159	536	342	122
fig.221350.3.peg.177	SynRS9907_00187	NAD(P)H-plastoquinone oxidoreductase subunit K, NdhK	140	308	125	165	295	598	665	1940	1900	2236	203	392	348	65	154	109	152	449	388	88
fig.221350.3.peg.1770	SynRS9907_01819	Undecaprenyl diphosphate synthase (EC 2.5.1.31)	128	257	97	112	243	430	506	1534	955	1142	210	300	293	52	164	155	196	482	407	142
fig.221350.3.peg.1771	SynRS9907_01820	Biotin synthase (EC 2.8.1.6)	94	183	85	88	185	395	351	1005	1160	947	107	203	169	62	158	104	117	484	327	76
fig.221350.3.peg.1772	SynRS9907_01821	hypothetical protein	38	82	60	51	101	195	291	734	721	747	62	99	77	11	40	54	50	87	68	15
fig.221350.3.peg.1773	SynRS9907_01822	hypothetical protein	18	22	34	17	34	41	36	85	318	117	21	40	58	11	9	29	25	62	33	12
fig.221350.3.peg.1774	SynRS9907_01823	Rhodanese domain protein UPF0176, cyanobacterial/alphaproteobacterial subgroup	23	54	40	27	54	81	65	273	736	539	41	54	40	8	38	31	29	115	51	47
fig.221350.3.peg.1775	SynRS9907_01824	Glutathione S-transferase domain protein	20	50	21	17	37	63	48	244	213	177	48	55	57	6	25	34	23	85	53	34
fig.221350.3.peg.1776	SynRS9907_01825	hypothetical protein	7	39	5	10	17	36	17	107	442	391	9	3	3	2	6	4	6	23	26	0
fig.221350.3.peg.1777	SynRS9907_01826	Lipoate synthase, cyanobacterial paralog	16	58	24	17	29	106	133	460	316	420	10	25	17	7	35	17	17	94	70	7
fig.221350.3.peg.1778	SynRS9907_01827	Recombination protein RecR	21	48	21	19	42	119	140	441	408	439	36	51	34	9	31	14	21	86	52	12
fig.221350.3.peg.1779	SynRS9907_01828	Photosystem II oxygen evolving complex protein PsbP	154	340	128	131	313	768	463	1816	3770	4324	140	278	328	55	126	116	133	606	339	90
fig.221350.3.peg.178	SynRS9907_00188	NAD(P)H-plastoquinone oxidoreductase subunit J, NdhJ	82	187	89	76	165	345	344	987	805	858	125	210	232	31	113	93	101	309	195	72
fig.221350.3.peg.1780	SynRS9907_01829	Cell envelope-associated transcriptional attenuator LytR-CpsA-Psr, subfamily M	41	63	53	35	51	145	385	855	2191	2617	47	67	58	24	83	51	77	284	265	15
fig.221350.3.peg.1781	SynRS9907_01830	Na+/H+ antiporter	73	117	201	67	93	157	1771	3943	2109	2733	123	153	131	68	239	107	222	983	559	15
fig.221350.3.peg.1782	SynRS9907_01831	Efflux ABC transporter, permease/ATP-binding protein slr2019	33	84	54	19	35	82	188	641	674	945	36	68	68	24	92	36	60	227	131	20
fig.221350.3.peg.1783	SynRS9907_01832	hypothetical protein	41	48	67	76	116	185	644	1161	3562	4484	45	79	54	30	60	46	54	166	87	8
fig.221350.3.peg.1784	SynRS9907_01833	RNA-binding region RNP-1	298	523	212	158	351	582	398	1950	1058	1324	403	624	692	166	468	409	403	1396	647	524
fig.221350.3.peg.1785	SynRS9907_01834	FIG01152029: hypothetical protein	9	16	34	26	37	51	351	405	1149	963	24	26	25	8	39	29	33	61	36	4
fig.221350.3.peg.1786	SynRS9907_01835	FIG01149544: hypothetical protein	19	62	11	16	47	115	13	78	137	148	6	28	30	6	15	20	24	59	12	3
fig.221350.3.peg.1787	SynRS9907_01836	DEAD-box ATP-dependent RNA helicase DeaD (= CshA) (EC 3.6.4.13)	463	1469	248	413	870	1787	662	2824	5537	4001	608	1088	951	300	643	872	466	1944	716	687
fig.221350.3.peg.1788	SynRS9907_01837	Mannose-6-phosphate isomerase (EC 5.3.1.8)	4	10	5	6	3	19	33	92	77	92	16	17	9	4	9	12	21	83	39	9
fig.221350.3.peg.1789	SynRS9907_01838	Exodeoxyribonuclease V alpha chain (EC 3.1.11.5)	22	49	30	22	34	81	176	384	851	935	20	37	17	12	41	23	18	112	71	11
fig.221350.3.peg.179	SynRS9907_00189	FIG002813: LPPG:FO 2-phospho-L-lactate transferase like, CofD-like	63	163	80	76	146	296	664	1464	1235	1367	112	178	146	55	145	119	90	263	263	53
fig.221350.3.peg.1790	SynRS9907_01839	Exodeoxyribonuclease V beta chain (EC 3.1.11.5)	42	119	89	49	123	220	422	1052	2745	2989	30	77	60	58	96	38	43	278	233	13
fig.221350.3.peg.1791		hypothetical protein	1	1	1	0	1	1	3	7	4	36	1	2	1	1	0	2	1	4	0	1
fig.221350.3.peg.1792	SynRS9907_01840	FIG01153455: hypothetical protein	16	6	31	1	4	5	137	232	275	300	15	10	14	1	5	7	12	23	9	2
fig.221350.3.peg.1793	SynRS9907_01841	Exodeoxyribonuclease V gamma chain (EC 3.1.11.5)	38	96	58	33	55	98	166	551	718	683	25	48	32	21	62	38	38	150	59	9
fig.221350.3.peg.1794	SynRS9907_01842	Serine/threonine specific protein phosphatase (EC 3.1.3.16)	16	50	43	17	39	105	137	430	452	827	21	28	30	9	28	22	31	120	86	5
fig.221350.3.peg.1795	SynRS9907_01843	hypothetical protein	23	23	32	13	24	66	70	212	157	151	29	33	41	13	20	12	23	115	33	18
fig.221350.3.peg.1796	SynRS9907_01844	Histone acetyltransferase HPA2 and related acetyltransferases	69	123	79	30	88	224	130	729	332	267	99	134	111	23	66	57	132	219	132	76
fig.221350.3.peg.1797	SynRS9907_01845	Pyridoxine 5'-phosphate synthase (EC 2.6.99.2)	18	61	41	18	52	153	173	460	1263	806	37	63	49	8	32	20	35	237	150	22
fig.221350.3.peg.1798	SynRS9907_01846	Phospholipid/glycerol acyltransferase	44	93	53	22	68	193	77	359	234	268	48	53	51	6	44	12	34	133	104	23
fig.221350.3.peg.1799	SynRS9907_01847	hypothetical protein	112	197	106	108	207	409	294	1529	757	990	95	181	156	43	92	42	90	386	217	38
fig.221350.3.peg.18	SynRS9907_00018	Type IV fimbrial assembly protein PilC	14	39	27	22	47	59	148	315	225	222	41	44	45	3	27	33	32	71	101	15
fig.221350.3.peg.180	SynRS9907_00190	Phospholipid ABC transporter ATP-binding protein MlaF	18	47	21	19	29	108	82	213	291	281	22	24	35	7	25	21	37	93	51	7
fig.221350.3.peg.1800	SynRS9907_01848	YrbA protein	133	341	138	114	272	570	477	2133	1679	1104	289	495	469	81	209	128	260	494	947	123
fig.221350.3.peg.1801	SynRS9907_01850	Uncharacterized monothiol glutaredoxin ycf64-like	74	157	76	69	171	304	327	1027	449	598	214	260	273	48	139	162	122	299	316	223
fig.221350.3.peg.1802	SynRS9907_01851	hypothetical protein	31	48	25	32	48	132	120	214	843	755	35	68	74	9	48	42	41	92	64	19
fig.221350.3.peg.1803	SynRS9907_01852	Two-component transcriptional response regulator, LuxR family	77	150	106	42	110	225	384	1073	1261	1531	78	80	102	41	73	143	147	457	206	49
fig.221350.3.peg.1804	SynRS9907_01853	hypothetical protein	159	173	86	83	127	136	527	1216	1205	1053	230	301	275	22	111	178	114	182	128	81
fig.221350.3.peg.1805	SynRS9907_01854	hypothetical protein	9	15	8	8	15	9	71	100	45	48	17	15	20	5	31	41	12	38	11	14
fig.221350.3.peg.1806	SynRS9907_01855	hypothetical protein	6	11	10	5	18	18	47	82	52	17	6	28	16	3	7	34	16	28	19	12
fig.221350.3.peg.1807	SynRS9907_01856	hypothetical protein	15	57	23	19	30	68	40	146	471	437	11	21	23	8	18	9	19	41	27	6
fig.221350.3.peg.1808	SynRS9907_01857	hypothetical protein	20	30	12	17	30	86	30	158	534	562	16	27	39	15	22	12	8	24	30	6
fig.221350.3.peg.1809	SynRS9907_01858	Carotenoid cis-trans isomerase	80	159	89	40	84	218	186	840	1767	1586	52	96	102	24	68	36	58	246	156	36
fig.221350.3.peg.181	SynRS9907_00191	Possible ABC transporter precursor	48	86	48	25	50	106	345	686	437	538	75	107	102	35	121	82	94	204	169	61
fig.221350.3.peg.1810	SynRS9907_01859	hypothetical protein	10	20	9	7	24	37	64	225	529	782	21	24	18	11	23	17	19	47	47	8
fig.221350.3.peg.1811	SynRS9907_01860	Methylenetetrahydrofolate--tRNA-(uracil-5-)-methyltransferase TrmFO (EC 2.1.1.74)	55	123	52	76	158	275	420	1251	2599	2448	107	154	173	68	152	128	103	402	287	116
fig.221350.3.peg.1812	SynRS9907_01861	Photosystem II protein PsbY	42	145	74	21	87	165	149	1012	583	829	52	65	86	20	92	37	94	418	137	17
fig.221350.3.peg.1813	SynRS9907_01862	Carbonic anhydrase, gamma class (EC 4.2.1.1)	6	36	15	8	14	26	67	218	167	322	12	17	15	3	21	12	9	81	68	9
fig.221350.3.peg.1814	SynRS9907_01864	hypothetical protein	64	58	31	35	78	95	116	180	286	241	42	67	86	20	94	78	55	190	49	31
fig.221350.3.peg.1815	SynRS9907_01865	hypothetical protein	39	53	48	7	17	40	114	531	209	334	20	52	38	22	61	62	71	223	38	22
fig.221350.3.peg.1816	SynRS9907_01867	hypothetical protein	1	8	1	2	4	6	9	10	37	39	4	0	4	2	13	1	3	10	1	3
fig.221350.3.peg.1817	SynRS9907_01868	hypothetical protein	12	14	21	10	14	24	175	136	331	125	54	52	45	0	6	65	82	200	40	16
fig.221350.3.peg.1818	SynRS9907_01869	hypothetical protein	17	21	32	19	35	22	103	81	281	171	27	43	41	0	15	32	39	79	19	27
fig.221350.3.peg.1819	SynRS9907_01870	hypothetical protein	27	44	28	19	37	45	65	196	176	218	13	36	33	13	42	37	19	101	43	27
fig.221350.3.peg.182	SynRS9907_00192	Protoporphyrin IX Mg-chelatase subunit D (EC 6.6.1.1)	224	450	236	155	331	700	619	2306	1683	1452	289	452	407	80	144	183	189	788	356	157
fig.221350.3.peg.1820	SynRS9907_01871	hypothetical protein	18	49	14	23	33	70	104	95	288	125	54	49	59	12	25	33	35	66	17	35
fig.221350.3.peg.1821	SynRS9907_01872	hypothetical protein	6	31	24	10	21	52	44	82	77	55	30	38	30	4	3	27	25	44	8	15
fig.221350.3.peg.1822	SynRS9907_01873	hypothetical protein	4	7	0	6	7	14	18	48	54	33	11	14	8	4	0	22	7	6	5	11
fig.221350.3.peg.1823	SynRS9907_01874	putative conserved membrane protein	21	44	17	30	82	101	74	103	177	189	38	66	56	13	18	50	31	43	39	16
fig.221350.3.peg.1824	SynRS9907_01875	hypothetical protein	35	62	27	38	65	113	143	188	338	182	127	148	117	18	39	94	41	94	92	60
fig.221350.3.peg.1825		hypothetical protein	39	19	31	19	28	30	99	118	166	260	54	49	48	2	43	58	25	28	38	34
fig.221350.3.peg.1826	SynRS9907_01877	hypothetical protein	20	26	16	20	29	41	96	178	104	119	41	47	37	11	34	31	12	51	52	22
fig.221350.3.peg.1827	SynRS9907_01878	hypothetical protein	10	24	15	14	30	40	76	150	118	64	44	54	48	3	23	40	15	26	34	26
fig.221350.3.peg.1828	SynRS9907_01879	hypothetical protein	4	3	1	3	1	2	13	25	19	10	6	8	9	0	0	16	7	27	0	7
fig.221350.3.peg.1829	SynRS9907_01880	possible Pectate lyase	49	48	28	26	65	98	96	286	187	171	103	127	97	23	44	95	45	129	76	78
fig.221350.3.peg.183	SynRS9907_00194	hypothetical protein	34	80	44	23	51	102	124	633	350	352	24	54	49	45	49	32	24	179	97	14
fig.221350.3.peg.1830	SynRS9907_01882	hypothetical protein	15	33	7	7	6	26	47	106	49	58	3	9	9	0	23	8	7	14	16	2
fig.221350.3.peg.1831	SynRS9907_01883	possible high light inducible protein	9	41	11	57	73	294	4	18	181	135	8	12	5	2	1	2	2	10	7	11
fig.221350.3.peg.1832	SynRS9907_01884	hypothetical protein	36	59	14	88	101	239	61	157	1038	429	80	102	76	11	8	33	68	105	31	77
fig.221350.3.peg.1833	SynRS9907_01885	hypothetical protein	7	11	6	2	13	17	44	77	75	105	4	12	15	9	24	17	11	23	24	6
fig.221350.3.peg.1834	SynRS9907_01886	hypothetical protein	0	1	0	2	0	1	9	12	7	11	0	1	1	0	2	3	0	4	3	0
fig.221350.3.peg.1835	SynRS9907_01887	hypothetical protein	2	5	3	2	6	8	3	5	10	8	1	1	2	0	0	0	1	1	0	1
fig.221350.3.peg.1836	SynRS9907_01888	AbrB family transciptional regulator	9	19	19	18	33	28	88	120	127	102	35	40	25	28	77	93	26	85	44	60
fig.221350.3.peg.1837		hypothetical protein	2	6	11	4	12	9	20	46	88	17	23	21	27	1	7	15	24	21	0	8
fig.221350.3.peg.1838	SynRS9907_01889	hypothetical protein	15	33	16	25	41	30	169	164	206	71	69	73	56	9	27	158	33	70	23	88
fig.221350.3.peg.1839	SynRS9907_01890	hypothetical protein	23	39	13	25	36	98	71	133	159	97	34	49	37	3	22	45	28	56	13	30
fig.221350.3.peg.184	SynRS9907_00195	ADP-ribose pyrophosphatase (EC 3.6.1.13)	25	48	22	11	19	112	102	344	277	484	20	50	48	23	32	21	31	114	78	9
fig.221350.3.peg.1840	SynRS9907_01891	AbrB family transciptional regulator	11	29	15	19	23	56	111	278	159	227	18	39	31	0	19	36	24	74	42	14
fig.221350.3.peg.1841	SynRS9907_01892	hypothetical protein	29	68	44	24	59	69	274	359	574	378	93	97	102	20	127	153	41	109	43	66
fig.221350.3.peg.1842		hypothetical protein	8	12	6	6	9	6	29	33	72	39	4	11	5	5	0	30	2	21	4	8
fig.221350.3.peg.1843	SynRS9907_01894	hypothetical protein	12	19	18	4	16	41	19	59	75	41	10	23	24	1	0	12	14	62	18	9
fig.221350.3.peg.1844	SynRS9907_01895	hypothetical protein	5	11	2	5	14	21	21	37	102	32	17	27	30	0	4	14	6	16	8	7
fig.221350.3.peg.1845	SynRS9907_01896	hypothetical protein	4	32	10	9	18	36	29	87	113	116	2	10	16	1	7	8	6	32	15	4
fig.221350.3.peg.1846	SynRS9907_01897	Pyridoxamine 5'-phosphate oxidase (EC 1.4.3.5)	36	50	22	16	49	95	46	166	202	135	33	54	62	9	6	28	32	73	34	22
fig.221350.3.peg.1847	SynRS9907_01898	hypothetical protein	5	3	4	3	4	5	20	34	32	34	1	6	1	3	0	6	1	7	5	2
fig.221350.3.peg.1848	SynRS9907_01899	hypothetical protein	39	58	50	39	78	96	341	467	417	341	118	141	150	60	99	105	67	151	75	28
fig.221350.3.peg.1849	SynRS9907_01900	hypothetical protein	30	39	25	22	35	68	122	375	250	221	33	40	42	17	21	19	31	67	58	14
fig.221350.3.peg.185	SynRS9907_00196	Deoxyribodipyrimidine photolyase (EC 4.1.99.3)	27	76	40	7	52	115	148	583	371	453	46	77	72	13	20	26	42	142	118	20
fig.221350.3.peg.1850	SynRS9907_01901	hypothetical protein	45	77	44	46	102	140	194	617	308	292	67	120	112	18	42	37	58	201	143	35
fig.221350.3.peg.1851	SynRS9907_01902	hypothetical protein	17	43	23	25	43	58	62	154	179	121	42	75	72	6	18	48	50	84	21	29
fig.221350.3.peg.1852	SynRS9907_01903	3',5'-cyclic-nucleotide phosphodiesterase (EC 3.1.4.17)	25	43	18	2	24	41	28	242	71	105	3	17	10	6	20	6	9	53	33	2
fig.221350.3.peg.1853	SynRS9907_01904	Tryptophan-rich protein DUF2389, Ssr2843 homolog	6	14	3	1	5	12	7	66	16	35	10	7	8	6	3	0	6	21	1	2
fig.221350.3.peg.1854	SynRS9907_01905	hypothetical protein	52	97	58	29	63	117	68	397	188	208	37	66	47	11	13	14	27	59	48	21
fig.221350.3.peg.1855	SynRS9907_01906	Ferric uptake regulation protein FUR	28	49	35	23	46	95	161	520	370	396	43	59	76	12	44	39	48	112	125	33
fig.221350.3.peg.1856	SynRS9907_01907	FIG01150557: hypothetical protein	9	17	16	14	10	16	77	100	329	118	50	65	66	0	26	61	41	64	12	19
fig.221350.3.peg.1857	SynRS9907_01908	hypothetical protein	42	66	30	30	71	77	118	434	561	706	24	40	34	16	59	31	31	78	53	24
fig.221350.3.peg.1858	SynRS9907_01909	uncharacterized conserved secreted protein (DUF3721)	29	48	31	31	66	82	147	311	893	688	37	53	63	12	32	40	24	118	41	23
fig.221350.3.peg.1859	SynRS9907_01910	hypothetical protein	20	24	17	10	17	34	36	208	131	168	20	45	34	2	38	17	24	62	68	11
fig.221350.3.peg.186	SynRS9907_00197	Aminotransferase, DegT/DnrJ/EryC1/StrS family	121	296	73	95	164	508	202	501	1087	1166	48	91	95	15	53	65	110	433	261	99
fig.221350.3.peg.1860	SynRS9907_01911	Glucosylglycerol-phosphate phosphatase (EC 3.1.3.69)	8	20	13	10	37	60	69	183	149	144	11	24	29	4	34	46	34	108	69	33
fig.221350.3.peg.1861	SynRS9907_01912	Pheophorbide a oxygenase (EC 1.14.-.-)	38	99	18	16	47	153	35	212	473	426	10	37	28	17	19	22	24	61	31	5
fig.221350.3.peg.1862	SynRS9907_01913	hypothetical protein	16	31	26	18	25	63	156	722	374	637	33	30	54	10	40	25	27	74	103	19
fig.221350.3.peg.1863	SynRS9907_01914	hypothetical protein	0	2	1	1	3	1	2	8	9	11	0	0	2	0	0	4	0	6	0	2
fig.221350.3.peg.1864	SynRS9907_01915	Glutathione S-transferase (EC 2.5.1.18)	62	127	46	107	183	341	258	362	1681	1034	227	270	226	12	27	101	55	122	111	133
fig.221350.3.peg.1865	SynRS9907_01916	hypothetical protein	126	242	96	159	290	512	402	891	2908	1448	235	377	349	55	104	194	187	568	294	175
fig.221350.3.peg.1866	SynRS9907_01917	hypothetical protein	67	93	51	104	155	218	427	1363	3098	2154	137	195	171	89	235	159	129	384	548	90
fig.221350.3.peg.1867	SynRS9907_01918	hypothetical protein	15	7	13	12	23	27	25	97	209	147	23	33	27	7	12	22	19	49	26	11
fig.221350.3.peg.1868	SynRS9907_01919	Possible Transglycosylase SLT domain	24	45	29	32	57	95	148	469	377	398	61	108	79	17	29	45	34	128	92	30
fig.221350.3.peg.1869	SynRS9907_01920	hypothetical protein	287	603	267	275	566	850	886	2358	2740	1462	731	908	802	119	309	585	430	970	624	493
fig.221350.3.peg.187	SynRS9907_00198	Alkyl hydroperoxide reductase and/or thiol-specific antioxidant family (AhpC/TSA) protein	40	34	27	14	46	65	72	228	185	181	23	51	47	11	15	35	26	56	38	20
fig.221350.3.peg.1870	SynRS9907_01921	O-acetylhomoserine sulfhydrylase (EC 2.5.1.49) @ O-succinylhomoserine sulfhydrylase (EC 2.5.1.48)	434	735	497	405	803	1206	4019	8420	7734	6795	1017	1333	1230	201	730	852	633	1532	1596	606
fig.221350.3.peg.1871	SynRS9907_01922	Homoserine O-succinyltransferase (EC 2.3.1.46)	68	152	84	71	153	249	733	1524	863	709	173	268	233	65	162	135	107	273	315	73
fig.221350.3.peg.1872	SynRS9907_01923	hypothetical protein	89	33	102	17	30	75	204	330	422	294	101	103	132	17	38	134	314	636	98	63
fig.221350.3.peg.1873	SynRS9907_01924	Alkylated DNA repair protein	5	19	10	3	12	20	45	106	90	65	10	21	15	4	0	12	10	36	19	5
fig.221350.3.peg.1874	SynRS9907_01925	Auxin efflux carrier family protein	8	36	8	16	24	64	76	235	393	514	18	23	35	11	51	23	5	47	84	19
fig.221350.3.peg.1875	SynRS9907_01926	hypothetical protein	12	25	10	15	44	62	93	81	195	94	37	48	68	7	9	39	22	77	23	38
fig.221350.3.peg.1876	SynRS9907_01927	AbrB family transciptional regulator	196	468	146	299	597	956	439	1443	3826	1046	629	1001	947	91	227	849	551	822	248	901
fig.221350.3.peg.1877	SynRS9907_01928	hypothetical protein	31	29	14	19	36	37	60	148	198	65	59	81	61	16	33	116	45	135	22	54
fig.221350.3.peg.1878	SynRS9907_01929	ABC transporter, ATP-binding protein (cluster 3, basic aa/glutamine/opines)	12	38	21	11	30	54	71	248	274	191	18	43	26	14	40	39	27	111	71	30
fig.221350.3.peg.1879	SynRS9907_01930	ABC transporter, permease protein (cluster 3, basic aa/glutamine/opines)	17	61	25	9	26	76	145	457	383	521	27	26	34	39	57	15	26	153	128	13
fig.221350.3.peg.188	SynRS9907_00199	hypothetical protein	6	27	18	11	13	29	44	123	76	92	11	12	13	3	15	1	10	56	16	4
fig.221350.3.peg.1880	SynRS9907_01931	ABC transporter, permease protein (cluster 3, basic aa/glutamine/opines)	48	102	49	48	99	156	374	1144	867	952	58	111	86	43	176	83	82	247	263	64
fig.221350.3.peg.1881	SynRS9907_01932	ABC transporter, substrate-binding protein (cluster 3, basic aa/glutamine/opines)	59	134	61	28	58	122	263	973	348	486	50	76	62	33	81	66	44	253	181	38
fig.221350.3.peg.1882	SynRS9907_01933	FIG01151121: hypothetical protein	5	9	9	13	18	22	28	63	57	25	25	24	19	0	17	17	12	37	13	7
fig.221350.3.peg.1883	SynRS9907_01934	Sulfate permease	289	590	233	190	455	806	1175	4184	4947	4641	438	724	639	190	329	299	342	1085	1186	338
fig.221350.3.peg.1884	SynRS9907_01935	FAD/FMN-containing dehydrogenase	9	21	21	11	7	29	62	143	248	404	8	13	17	14	25	9	5	55	58	4
fig.221350.3.peg.1885	SynRS9907_01936	Sirohydrochlorin cobaltochelatase CbiX(long) (EC 4.99.1.3)	79	150	76	125	238	318	352	924	1874	1405	211	230	263	45	91	182	120	284	148	139
fig.221350.3.peg.1886	SynRS9907_01937	hypothetical protein	14	28	4	22	40	50	30	46	71	42	30	47	48	0	8	32	14	29	7	25
fig.221350.3.peg.1887	SynRS9907_01938	hypothetical protein	56	218	120	52	87	132	441	1190	1081	976	98	188	187	72	123	252	120	219	153	137
fig.221350.3.peg.1888	SynRS9907_01939	Glucose-methanol-choline (GMC) oxidoreductase:NAD binding site	28	31	28	12	53	83	76	302	183	208	58	112	78	16	63	36	40	223	115	23
fig.221350.3.peg.1889		hypothetical protein	2	3	3	2	3	15	7	12	31	38	8	7	6	4	4	11	4	15	4	9
fig.221350.3.peg.189	SynRS9907_00200	Universal stress protein UspA and related nucleotide-binding proteins	10	29	8	3	10	51	7	42	44	62	0	5	11	0	2	3	3	7	8	3
fig.221350.3.peg.1890	SynRS9907_01942	hypothetical protein	0	2	0	3	2	6	6	6	14	6	2	3	1	0	4	1	2	2	5	2
fig.221350.3.peg.1891	SynRS9907_01943	Phage endolysin	0	1	2	2	2	3	0	8	27	28	3	3	2	0	3	3	2	4	4	4
fig.221350.3.peg.1892	SynRS9907_01944	hypothetical protein	0	0	1	0	0	0	0	6	10	6	1	0	2	0	0	0	1	0	1	0
fig.221350.3.peg.1893	SynRS9907_01945	hypothetical protein	0	0	1	1	1	0	0	1	2	2	1	1	0	0	0	0	0	0	0	1
fig.221350.3.peg.1894	SynRS9907_01946	hypothetical protein	0	0	0	0	0	1	0	4	13	5	0	0	0	0	0	0	0	1	0	0
fig.221350.3.peg.1895	SynRS9907_01947	hypothetical protein	0	0	0	0	0	0	0	0	0	0	0	0	0	0	0	0	0	0	0	0
fig.221350.3.peg.1896	SynRS9907_01948	hypothetical protein	0	0	0	0	1	1	0	0	0	2	0	0	1	0	0	0	0	0	0	0
fig.221350.3.peg.1897	SynRS9907_01949	hypothetical protein	0	1	0	1	1	5	2	8	18	14	0	1	0	0	0	0	0	2	0	0
fig.221350.3.peg.1898	SynRS9907_01950	hypothetical protein	4	19	4	5	15	19	8	22	67	28	3	4	7	5	3	2	3	4	7	4
fig.221350.3.peg.1899	SynRS9907_01951	hypothetical protein	3	1	3	1	3	5	1	8	37	16	3	6	2	0	0	0	3	6	0	1
fig.221350.3.peg.19	SynRS9907_00019	Twitching motility protein PilT	26	39	26	35	70	73	305	476	290	203	91	108	93	17	35	47	39	104	148	31
fig.221350.3.peg.190	SynRS9907_00201	Deoxyribodipyrimidine photolyase (EC 4.1.99.3), short	40	119	20	24	50	243	20	169	239	240	9	16	17	1	6	10	8	17	13	5
fig.221350.3.peg.1900	SynRS9907_01952	hypothetical protein	0	0	1	0	0	0	0	1	0	0	0	0	0	0	0	0	0	0	0	1
fig.221350.3.peg.1901	SynRS9907_01953	hypothetical protein	3	2	4	1	4	11	2	13	81	24	1	1	9	0	0	2	1	5	6	2
fig.221350.3.peg.1902	SynRS9907_01954	hypothetical protein	2	3	2	1	4	11	16	25	79	37	7	5	7	0	6	0	3	5	16	0
fig.221350.3.peg.1903	SynRS9907_01955	hypothetical protein	3	9	0	3	4	13	4	43	82	30	6	0	6	0	0	3	3	6	2	0
fig.221350.3.peg.1904	SynRS9907_01956	hypothetical protein	2	0	0	1	2	4	0	3	8	7	1	2	3	4	0	0	2	2	0	0
fig.221350.3.peg.1905	SynRS9907_01957	hypothetical protein	1	2	0	0	0	0	1	12	7	1	0	3	0	0	5	7	1	3	0	0
fig.221350.3.peg.1906	SynRS9907_01958	hypothetical protein	5	9	5	10	8	19	12	65	69	81	7	12	20	9	7	12	10	23	13	8
fig.221350.3.peg.1907	SynRS9907_01960	Fic domain protein, Pden_3305 type	57	78	40	32	77	123	123	349	733	452	36	67	74	31	26	41	54	161	49	25
fig.221350.3.peg.1908	SynRS9907_01961	hypothetical protein	19	18	6	10	8	26	38	116	191	201	9	23	18	3	16	18	10	59	22	9
fig.221350.3.peg.1909	SynRS9907_01962	hypothetical protein	13	27	34	26	54	114	131	432	349	490	33	64	67	5	31	20	18	88	98	20
fig.221350.3.peg.191	SynRS9907_00202	Enoyl-[acyl-carrier-protein] reductase [NADH] (EC 1.3.1.9)	192	408	227	92	209	454	692	2949	1603	2085	165	313	319	93	275	258	208	668	422	195
fig.221350.3.peg.1910	SynRS9907_01963	hypothetical protein	33	37	30	23	47	75	102	279	373	348	33	39	39	13	39	18	22	73	51	16
fig.221350.3.peg.1911	SynRS9907_01964	hypothetical protein	0	2	5	2	9	8	10	25	29	28	6	5	5	0	12	9	0	2	1	7
fig.221350.3.peg.1912	SynRS9907_01966	hypothetical protein	62	80	67	75	161	182	297	605	957	739	152	204	237	33	51	187	123	319	212	135
fig.221350.3.peg.1913	SynRS9907_01967	hypothetical protein	2	0	3	2	6	9	12	31	24	23	3	5	7	0	7	1	4	4	8	3
fig.221350.3.peg.1914	SynRS9907_01968	hypothetical protein	18	28	13	13	12	27	51	198	149	181	24	33	28	10	37	36	36	134	49	13
fig.221350.3.peg.1915	SynRS9907_01969	hypothetical protein	1	8	0	21	14	11	31	55	90	37	12	22	27	2	24	17	13	37	11	18
fig.221350.3.peg.1916	SynRS9907_01970	Uncharacterized protein sporadically distributed in bacteria and archaea (STM4496 in Salmonella)	80	130	93	82	165	249	371	895	559	408	212	274	243	42	105	143	168	364	177	119
fig.221350.3.peg.1917	SynRS9907_01971	hypothetical protein	27	50	24	27	60	73	128	297	250	183	51	81	50	31	60	63	39	107	50	33
fig.221350.3.peg.1918	SynRS9907_01972	Type II restriction-modification enzyme, methylase family protein (STM4495 in Salmonella)	91	150	88	117	235	267	429	840	639	372	333	324	359	85	178	391	148	391	199	347
fig.221350.3.peg.1919	SynRS9907_01973	Uncharacterized protein sporadically distributed in bacteria and archaea, PglZ domain	27	67	25	43	75	88	129	287	221	138	57	86	64	20	19	47	42	104	63	48
fig.221350.3.peg.192	SynRS9907_00203	Imidazoleglycerol-phosphate dehydratase (EC 4.2.1.19)	132	263	153	73	172	321	464	1354	779	983	165	258	221	26	140	191	171	458	281	170
fig.221350.3.peg.1920	SynRS9907_01974	Uncharacterized protein sporadically distributed in bacteria and archaea, not a Lon-type protease	54	66	42	54	110	142	188	335	370	264	113	147	158	13	53	118	81	182	85	83
fig.221350.3.peg.1921	SynRS9907_01975	Mrr restriction system protein	25	40	21	17	52	80	113	257	188	141	67	96	74	20	70	93	48	96	77	42
fig.221350.3.peg.1922	SynRS9907_01976	hypothetical protein	8	3	3	2	1	12	19	42	26	20	4	3	7	0	3	2	4	14	1	2
fig.221350.3.peg.1923	SynRS9907_01977	hypothetical protein	2	10	3	3	3	12	11	50	47	43	6	4	8	0	12	1	5	10	19	3
fig.221350.3.peg.1924	SynRS9907_01978	hypothetical protein	80	128	99	91	186	168	436	491	723	402	257	312	297	53	188	447	184	491	163	285
fig.221350.3.peg.1925	SynRS9907_01979	hypothetical protein	374	451	298	218	406	471	1390	2791	5528	3075	719	800	871	174	705	1450	694	2459	542	1289
fig.221350.3.peg.1926	SynRS9907_01980	hypothetical protein	16	30	27	9	18	21	53	130	91	70	22	27	19	0	30	22	29	66	34	14
fig.221350.3.peg.1927	SynRS9907_01981	hypothetical protein	3	14	6	3	7	13	11	36	54	56	6	11	10	8	17	16	10	11	1	12
fig.221350.3.peg.1928	SynRS9907_01982	hypothetical protein	9	1	1	0	3	6	10	21	13	2	6	5	3	1	1	17	9	5	0	4
fig.221350.3.peg.1929	SynRS9907_01983	hypothetical protein	6	5	5	9	15	22	38	66	39	20	14	26	27	0	10	37	16	32	10	21
fig.221350.3.peg.193	SynRS9907_00204	Lignostilbene-alpha, beta-dioxygenase	73	264	44	180	362	742	242	767	5303	3734	156	230	222	52	148	84	43	133	294	166
fig.221350.3.peg.1930	SynRS9907_01984	hypothetical protein	5	12	2	11	22	25	73	73	60	57	9	18	24	7	9	12	10	54	21	4
fig.221350.3.peg.1931	SynRS9907_01985	hypothetical protein	7	6	2	4	5	23	37	107	294	270	9	17	18	0	0	10	14	17	22	7
fig.221350.3.peg.1932	SynRS9907_01986	hypothetical protein	42	74	44	53	127	228	55	164	2795	625	31	49	82	1	5	38	52	93	28	9
fig.221350.3.peg.1933	SynRS9907_01987	hypothetical protein	7	6	3	7	12	12	11	39	46	160	6	13	8	6	8	8	4	10	16	6
fig.221350.3.peg.1934	SynRS9907_01988	hypothetical protein	0	0	1	1	4	3	0	13	7	5	0	1	0	0	0	0	0	3	0	1
fig.221350.3.peg.1935	SynRS9907_01989	hypothetical protein	0	1	1	0	0	0	1	0	5	2	0	0	0	0	0	0	0	0	0	0
fig.221350.3.peg.1936	SynRS9907_01990	hypothetical protein	0	0	0	0	0	0	0	0	0	0	0	0	0	0	0	0	2	0	0	0
fig.221350.3.peg.1937	SynRS9907_01991	hypothetical protein	1	0	0	0	3	1	1	1	5	0	2	1	0	0	0	0	0	1	0	0
fig.221350.3.peg.1938		hypothetical protein	1	0	0	0	0	1	0	0	3	0	0	0	0	0	0	0	0	0	0	0
fig.221350.3.peg.1939	SynRS9907_01993	hypothetical protein	7	13	5	6	19	36	25	69	71	77	8	10	10	4	11	6	0	22	11	4
fig.221350.3.peg.194	SynRS9907_00205	hypothetical protein	32	88	36	25	56	74	97	299	274	234	27	60	67	13	34	51	24	161	60	42
fig.221350.3.peg.1940	SynRS9907_01994	hypothetical protein	1	0	0	3	5	6	1	18	8	11	2	5	1	0	0	0	0	2	5	0
fig.221350.3.peg.1941	SynRS9907_01995	hypothetical protein	2	6	3	4	13	14	14	38	42	19	0	1	0	2	0	2	3	6	0	0
fig.221350.3.peg.1942	SynRS9907_01996	hypothetical protein	4	10	5	1	7	32	13	18	199	89	1	9	11	0	3	6	2	28	6	2
fig.221350.3.peg.1943	SynRS9907_01997	hypothetical protein	7	19	5	7	23	35	50	200	109	166	9	9	13	2	15	9	19	29	41	6
fig.221350.3.peg.1944	SynRS9907_01998	Phage exonuclease	2	2	0	1	0	1	0	6	8	4	0	0	0	0	0	0	1	0	0	0
fig.221350.3.peg.1945	SynRS9907_02000	hypothetical protein	0	1	0	1	1	1	3	2	13	14	0	1	0	0	0	1	0	0	1	0
fig.221350.3.peg.1946	SynRS9907_02001	hypothetical protein	0	2	0	1	1	1	0	11	17	18	0	3	0	0	0	1	0	6	2	2
fig.221350.3.peg.1947	SynRS9907_02002	hypothetical protein	2	4	0	1	4	14	1	33	24	26	2	3	1	1	1	0	3	4	2	4
fig.221350.3.peg.1948	SynRS9907_02003	hypothetical protein	0	0	0	2	1	6	5	3	30	14	0	3	0	0	0	0	1	2	3	0
fig.221350.3.peg.1949	SynRS9907_02004	Phage recombination protein Beta	2	5	1	2	4	18	7	16	83	61	4	4	8	0	0	4	7	16	7	2
fig.221350.3.peg.195	SynRS9907_00206	Betaine/carnitine/choline transporter (BCCT) family	13	17	4	4	4	13	36	118	74	101	3	12	11	17	7	6	7	33	19	11
fig.221350.3.peg.1950	SynRS9907_02005	Phage protein	49	100	52	90	157	314	309	669	2486	1741	94	132	133	22	87	77	85	166	123	69
fig.221350.3.peg.1951	SynRS9907_02006	hypothetical protein	2	0	0	0	0	2	2	0	5	6	0	0	0	0	0	0	0	1	0	0
fig.221350.3.peg.1952	SynRS9907_02007	hypothetical protein	1	4	2	10	3	7	5	9	26	13	1	8	5	0	0	5	0	8	7	2
fig.221350.3.peg.1953	SynRS9907_02008	DNA helicase, phage-associated	2	3	6	3	3	17	11	22	31	19	1	8	5	0	5	0	5	14	8	4
fig.221350.3.peg.1954	SynRS9907_02009	hypothetical protein	5	11	6	4	4	11	13	33	65	21	6	6	8	6	18	13	9	26	2	6
fig.221350.3.peg.1955	SynRS9907_02010	hypothetical protein	41	40	86	43	94	107	466	568	974	799	145	149	146	11	67	217	118	365	185	148
fig.221350.3.peg.1956	SynRS9907_02011	hypothetical protein	13	27	9	23	18	30	49	92	128	86	44	27	44	9	21	31	27	47	14	32
fig.221350.3.peg.1957	SynRS9907_02012	hypothetical protein	1	1	2	3	0	4	12	18	19	22	3	1	3	0	6	3	4	15	2	2
fig.221350.3.peg.1958	SynRS9907_02013	putative nif11-like leader peptide domain protein	3	1	11	2	2	6	4	28	32	25	7	11	10	0	0	2	5	9	0	0
fig.221350.3.peg.1959	SynRS9907_02015	hypothetical protein	39	69	26	55	109	173	141	292	345	323	60	72	101	13	30	33	43	127	76	60
fig.221350.3.peg.196	SynRS9907_00207	Sarcosine oxidase (EC 1.5.3.1)	17	43	19	12	19	28	174	418	152	145	44	57	35	31	69	64	35	114	73	18
fig.221350.3.peg.1960	SynRS9907_02016	hypothetical protein	1	1	0	1	2	1	5	3	13	16	1	1	1	0	0	4	2	5	0	1
fig.221350.3.peg.1961	SynRS9907_02017	hypothetical protein	5	0	0	0	1	0	1	1	3	2	1	0	1	0	2	3	1	8	0	0
fig.221350.3.peg.1962	SynRS9907_02018	hypothetical protein	2	5	4	4	4	8	6	39	22	42	1	8	8	0	0	3	3	7	2	0
fig.221350.3.peg.1963		FIG01150277: hypothetical protein	6	6	4	2	9	7	17	67	49	24	9	22	11	9	6	12	5	41	12	11
fig.221350.3.peg.1964	SynRS9907_02020	hypothetical protein	14	41	17	21	61	61	101	279	245	136	32	73	67	16	47	46	47	74	50	40
fig.221350.3.peg.1965	SynRS9907_02021	hypothetical protein	1	7	4	4	3	5	5	32	25	14	9	12	11	0	8	10	5	15	12	11
fig.221350.3.peg.1966	SynRS9907_02022	hypothetical protein	5	17	5	2	2	11	20	97	54	70	5	7	14	4	9	3	5	25	36	2
fig.221350.3.peg.1967	SynRS9907_02023	Rhodanese-domain-containing inner membrane protein YgaP	4	14	3	6	6	8	24	52	41	48	3	7	11	7	9	1	5	10	4	1
fig.221350.3.peg.1968	SynRS9907_02024	MBL-fold metallo-hydrolase superfamily	10	22	11	4	12	23	53	187	151	190	12	29	28	9	22	12	11	48	51	9
fig.221350.3.peg.1969	SynRS9907_02025	Transcriptional regulator	7	19	5	10	20	13	24	81	112	45	19	22	12	0	5	7	11	21	4	10
fig.221350.3.peg.197	SynRS9907_00208	Branched-chain amino acid dehydrogenase [deaminating] (EC 1.4.1.9)(EC 1.4.1.23)	70	146	71	27	52	99	769	1743	420	336	98	245	174	84	178	169	156	585	351	74
fig.221350.3.peg.1970	SynRS9907_02026	Chromate transport protein ChrA	3	13	6	1	8	26	14	61	156	121	3	12	8	1	2	0	1	23	5	4
fig.221350.3.peg.1971	SynRS9907_02027	hypothetical protein	3	4	0	4	5	4	4	7	4	2	2	2	1	0	0	0	0	1	0	1
fig.221350.3.peg.1972	SynRS9907_02028	Ribosomal protein S6--L-glutamate ligase	138	304	218	157	367	683	143	498	922	784	35	62	59	19	35	30	45	134	69	29
fig.221350.3.peg.1973	SynRS9907_02029	hypothetical protein	0	2	1	2	0	6	2	5	4	1	1	2	6	0	0	0	0	0	0	0
fig.221350.3.peg.1974	SynRS9907_02030	hypothetical protein	1	9	4	0	2	8	20	21	14	27	0	3	4	0	1	0	0	1	4	1
fig.221350.3.peg.1975		hypothetical protein	1	0	2	1	0	1	2	3	15	8	0	3	0	0	0	3	3	5	9	0
fig.221350.3.peg.1976	SynRS9907_02031	hypothetical protein	8	6	7	0	1	2	14	17	37	24	2	3	1	0	0	3	6	11	3	1
fig.221350.3.peg.1977	SynRS9907_02032	hypothetical protein	65	108	73	35	76	96	333	428	834	754	88	134	111	37	93	190	54	93	58	30
fig.221350.3.peg.1978	SynRS9907_02033	hypothetical protein	45	63	17	25	46	30	30	50	634	112	41	40	59	12	19	95	13	15	5	17
fig.221350.3.peg.1979	SynRS9907_02034	hypothetical protein	49	113	28	20	23	62	81	99	1234	660	10	13	15	12	28	37	6	18	5	4
fig.221350.3.peg.198	SynRS9907_00209	Gll1939 protein	87	177	98	51	84	136	1501	3364	736	842	260	371	409	205	430	336	262	869	659	189
fig.221350.3.peg.1980	SynRS9907_02035	hypothetical protein	481	1282	272	122	238	275	1360	1815	9697	3694	241	345	333	104	341	486	96	217	77	58
fig.221350.3.peg.1981	SynRS9907_02036	hypothetical protein	30	155	17	6	27	20	94	165	540	364	7	19	23	6	42	60	4	19	18	15
fig.221350.3.peg.1982	SynRS9907_02037	hypothetical protein	1	11	2	4	8	2	11	16	60	46	6	1	4	9	12	17	4	3	0	2
fig.221350.3.peg.1983	SynRS9907_02038	hypothetical protein	7	19	8	5	13	28	26	55	91	92	7	8	10	5	8	9	6	8	3	2
fig.221350.3.peg.1984		hypothetical protein	5	15	2	5	12	8	21	12	65	14	13	14	17	0	12	14	14	15	3	8
fig.221350.3.peg.1985		hypothetical protein	0	0	0	1	3	0	1	4	29	19	2	0	0	0	0	2	1	12	9	2
fig.221350.3.peg.1986	SynRS9907_02039	hypothetical protein	0	1	1	0	1	3	4	6	9	34	3	0	2	0	7	0	0	7	3	2
fig.221350.3.peg.1987	SynRS9907_02040	hypothetical protein	66	90	77	136	246	377	272	517	1548	1222	192	280	241	24	62	120	109	175	145	156
fig.221350.3.peg.1988	SynRS9907_02041	hypothetical protein	5	11	4	4	8	23	25	66	45	25	11	7	24	0	3	10	10	36	19	9
fig.221350.3.peg.1989	SynRS9907_02042	hypothetical protein	1	1	1	1	1	6	1	4	14	11	1	2	1	1	0	1	1	7	1	0
fig.221350.3.peg.199	SynRS9907_00210	Nucleoside 5-triphosphatase RdgB (dHAPTP, dITP, XTP-specific) (EC 3.6.1.66)	20	51	33	19	39	102	124	369	260	212	24	49	42	7	28	17	20	96	60	10
fig.221350.3.peg.1990	SynRS9907_02043	hypothetical protein	468	707	426	749	1466	2837	3013	7394	10966	11799	1320	1877	2035	245	656	656	1008	2933	2280	619
fig.221350.3.peg.1991		hypothetical protein	19	19	21	9	27	28	37	80	128	49	28	30	30	5	10	28	16	29	14	15
fig.221350.3.peg.1992	SynRS9907_02044	hypothetical protein	10	14	5	6	10	17	25	22	72	31	14	19	27	1	16	15	7	22	0	16
fig.221350.3.peg.1993	SynRS9907_02045	hypothetical protein	64	123	74	74	154	193	491	933	574	427	186	228	179	49	95	134	90	269	171	62
fig.221350.3.peg.1994		hypothetical protein	6	4	3	3	5	8	1	26	33	18	3	5	8	0	0	6	8	20	0	9
fig.221350.3.peg.1995	SynRS9907_02047	YoeB toxin protein	0	1	3	2	6	9	10	43	28	43	5	6	11	0	2	4	5	13	7	2
fig.221350.3.peg.1996	SynRS9907_02048	YefM protein (antitoxin to YoeB)	9	10	10	0	13	18	41	69	183	162	15	15	9	1	5	7	11	35	25	7
fig.221350.3.peg.1997	SynRS9907_02049	FIG01157975: hypothetical protein	2	6	5	0	4	10	3	16	23	10	4	1	6	2	0	0	7	4	2	0
fig.221350.3.peg.1998	SynRS9907_02050	hypothetical protein	0	0	1	0	0	1	0	3	1	1	0	0	0	0	0	0	0	0	0	0
fig.221350.3.peg.1999	SynRS9907_02051	hypothetical protein	0	0	1	0	0	0	0	0	6	1	0	0	0	4	0	1	0	8	0	0
fig.221350.3.peg.2	SynRS9907_00002	hypothetical protein	19	18	22	9	35	46	46	168	85	120	30	32	37	6	11	17	19	80	66	37
fig.221350.3.peg.20	SynRS9907_00020	Type IV fimbrial assembly, ATPase PilB	47	58	32	48	70	116	369	590	423	285	89	97	80	24	31	57	46	99	75	18
fig.221350.3.peg.200	SynRS9907_00211	Phosphoglucosamine mutase (EC 5.4.2.10)	98	168	95	140	225	403	364	1212	2077	1571	142	207	179	42	78	64	91	282	185	90
fig.221350.3.peg.2000	SynRS9907_02052	hypothetical protein	2	2	5	1	3	8	6	11	38	21	4	5	1	0	1	7	2	2	2	3
fig.221350.3.peg.2001	SynRS9907_02053	hypothetical protein	7	1	1	1	11	12	26	66	32	25	6	16	13	0	2	6	0	11	8	3
fig.221350.3.peg.2002	SynRS9907_02054	hypothetical protein	1	3	0	2	0	1	2	9	7	9	1	0	1	0	0	0	2	2	0	1
fig.221350.3.peg.2003	SynRS9907_02055	hypothetical protein	10	33	9	12	36	40	81	166	213	134	29	54	46	9	19	37	36	71	24	34
fig.221350.3.peg.2004		hypothetical protein	1	0	1	0	0	4	3	2	2	4	1	1	2	1	0	0	0	2	0	1
fig.221350.3.peg.2005	SynRS9907_02057	Hypothetical protein of L-Asparaginase type 2-like superfamily	78	189	90	37	116	228	374	923	1048	1355	74	109	108	56	88	73	74	258	124	51
fig.221350.3.peg.2006	SynRS9907_02058	Uncharacterized membrane protein Ycf36	17	78	25	13	27	111	74	268	1322	1575	5	10	18	8	15	9	11	45	17	1
fig.221350.3.peg.2007	SynRS9907_02059	Ribosomal silencing factor RsfA	22	49	34	26	26	86	74	248	147	261	32	39	36	3	14	26	20	74	28	15
fig.221350.3.peg.2008	SynRS9907_02060	FIG017608: hypothetical membrane protein, specific for cyanobacteria	147	274	133	196	396	587	637	1436	1393	1041	380	506	523	67	121	270	225	573	325	200
fig.221350.3.peg.2009	SynRS9907_02061	Carbamoyl-phosphate synthase large chain (EC 6.3.5.5)	419	986	453	455	981	1364	2139	6165	6179	6779	778	1282	1145	285	724	734	558	1682	1223	399
fig.221350.3.peg.201	SynRS9907_00212	DNA repair enzyme, contains HhH domain and nuclease of RecB family	74	179	79	52	98	222	296	1037	4259	5521	40	77	65	81	130	67	76	379	195	48
fig.221350.3.peg.2010	SynRS9907_02062	hypothetical protein	63	113	65	52	159	194	214	914	982	483	179	295	217	49	82	191	176	345	128	180
fig.221350.3.peg.2011	SynRS9907_02063	Sodium:alanine symporter family protein	54	127	141	69	168	318	758	2829	1898	2635	193	277	301	73	154	180	322	812	715	127
fig.221350.3.peg.2012	SynRS9907_02064	hypothetical protein	176	220	310	95	172	453	1023	3265	1148	1298	286	392	410	89	239	281	281	585	411	126
fig.221350.3.peg.2013	SynRS9907_02065	Lipid A export permease/ATP-binding protein MsbA	90	136	81	35	103	251	317	1090	1010	1379	96	137	146	70	136	155	161	514	331	124
fig.221350.3.peg.2014	SynRS9907_02066	Uncharacterized S4 RNA-binding-domain protein YbcJ	9	3	7	13	9	20	11	23	32	25	18	26	22	7	16	29	10	27	11	35
fig.221350.3.peg.2015	SynRS9907_02067	Triosephosphate isomerase (EC 5.3.1.1)	105	274	91	64	144	326	237	921	1129	897	165	191	207	56	135	111	159	444	229	183
fig.221350.3.peg.2016	SynRS9907_02068	Dihydropteroate synthase (EC 2.5.1.15)	21	41	19	22	25	63	49	179	171	171	40	49	52	12	47	23	34	68	47	33
fig.221350.3.peg.2017	SynRS9907_02069	hypothetical protein	15	18	9	7	21	23	29	51	118	60	14	24	21	4	16	28	15	35	8	12
fig.221350.3.peg.2018	SynRS9907_02070	Protoporphyrin IX Mg-chelatase subunit H (EC 6.6.1.1)	1025	2024	943	925	2247	5453	4824	12830	16898	14108	1432	2342	2421	338	1180	1045	1479	3533	3061	815
fig.221350.3.peg.2019	SynRS9907_02071	4-hydroxy-tetrahydrodipicolinate reductase (EC 1.17.1.8)	82	234	100	71	148	267	267	1287	1011	1166	129	180	182	51	104	121	92	388	235	119
fig.221350.3.peg.202	SynRS9907_00213	tRNA-modifying protein YgfZ	50	117	54	33	54	123	168	681	513	584	41	83	76	22	40	33	40	125	111	34
fig.221350.3.peg.2020	SynRS9907_02072	hypothetical protein	42	82	39	24	58	83	150	505	210	268	54	78	60	13	33	20	33	103	88	17
fig.221350.3.peg.2021	SynRS9907_02073	CAB/ELIP/HLIP family protein	17	107	11	61	89	318	29	88	241	399	11	32	17	22	24	6	6	10	20	17
fig.221350.3.peg.2022	SynRS9907_02074	2-polyprenyl-6-methoxyphenol hydroxylase	35	155	28	97	133	458	75	299	1985	1688	36	66	49	21	36	23	25	70	41	37
fig.221350.3.peg.2023	SynRS9907_02075	hypothetical protein	15	20	20	17	15	41	265	435	279	294	39	46	30	3	44	26	22	78	56	10
fig.221350.3.peg.2024	SynRS9907_02076	Adenine phosphoribosyltransferase (EC 2.4.2.7)	47	105	62	52	150	199	250	664	977	757	98	109	131	19	80	76	87	290	117	40
fig.221350.3.peg.2025	SynRS9907_02077	hypothetical protein	42	104	46	37	82	165	174	561	578	615	66	80	91	17	48	78	108	290	169	44
fig.221350.3.peg.2026	SynRS9907_02078	hypothetical protein	50	57	38	23	43	80	73	189	235	180	45	67	39	14	34	35	48	181	79	26
fig.221350.3.peg.2027	SynRS9907_02079	hypothetical protein	33	48	38	18	47	92	149	492	317	335	29	46	62	25	28	47	38	126	109	11
fig.221350.3.peg.2028	SynRS9907_02080	FIG01149724: hypothetical protein	50	65	34	59	67	215	124	240	559	617	28	33	33	17	34	32	23	74	35	16
fig.221350.3.peg.2029	SynRS9907_02081	Two-component system response regulator OmpR	40	78	32	73	103	277	155	558	360	423	50	54	34	6	25	29	27	78	54	15
fig.221350.3.peg.203	SynRS9907_00214	Orotate phosphoribosyltransferase (EC 2.4.2.10)	30	68	47	46	51	99	80	308	825	568	40	53	65	0	21	26	15	114	49	32
fig.221350.3.peg.2030	SynRS9907_02082	hypothetical protein	67	102	40	87	139	415	179	604	398	338	33	75	60	16	50	59	40	80	105	15
fig.221350.3.peg.2031	SynRS9907_02084	Polyphosphate kinase 2 (EC 2.7.4.1)	30	62	20	44	77	81	218	299	305	100	107	118	137	12	22	122	45	137	32	81
fig.221350.3.peg.2032	SynRS9907_02085	hypothetical protein	18	55	21	27	53	78	85	305	171	206	34	55	54	4	33	27	32	85	71	25
fig.221350.3.peg.2033	SynRS9907_02086	hypothetical protein	7	12	18	5	10	25	49	194	163	224	12	19	15	2	7	15	15	49	28	1
fig.221350.3.peg.2034	SynRS9907_02087	hypothetical protein	5	3	3	3	6	5	18	34	336	296	6	12	8	2	3	4	7	5	17	6
fig.221350.3.peg.2035	SynRS9907_02088	MFS-type efflux pump ArsJ specific for 1-arseno-3-phosphoglycerate	16	24	14	13	18	67	76	233	207	223	29	46	47	21	42	37	25	90	45	26
fig.221350.3.peg.2036	SynRS9907_02089	NAD-dependent glyceraldehyde-3-phosphate dehydrogenase (EC 1.2.1.12) for arsenate detoxification	10	16	18	20	46	102	93	298	322	236	60	67	69	5	13	18	40	105	91	25
fig.221350.3.peg.2037	SynRS9907_02090	Bacterial regulatory proteins, ArsR family	3	18	20	10	22	48	31	73	163	97	17	17	27	9	10	11	15	34	14	6
fig.221350.3.peg.2038	SynRS9907_02091	hypothetical protein	13	15	10	6	20	58	27	76	77	71	13	13	13	1	16	5	11	22	18	5
fig.221350.3.peg.2039	SynRS9907_02092	Potassium efflux system KefA protein / Small-conductance mechanosensitive channel	104	134	116	105	193	369	488	1434	778	791	267	322	300	39	147	159	149	284	405	162
fig.221350.3.peg.204	SynRS9907_00215	hypothetical protein	36	46	34	41	88	144	183	426	158	242	57	75	89	25	67	30	35	129	182	27
fig.221350.3.peg.2040	SynRS9907_02093	hypothetical protein	14	30	29	31	54	54	110	217	215	183	37	62	83	16	14	23	34	87	81	30
fig.221350.3.peg.2041	SynRS9907_02094	FIG01152510: hypothetical protein	6	1	5	5	2	5	6	28	47	21	8	6	6	2	2	9	3	12	1	3
fig.221350.3.peg.2042	SynRS9907_02095	Phosphoribosylformylglycinamidine synthase, PurS subunit (EC 6.3.5.3)	20	40	28	30	42	85	70	334	248	173	45	76	71	4	29	35	34	68	40	40
fig.221350.3.peg.2043	SynRS9907_02096	Phosphoribosylformylglycinamidine synthase, glutamine amidotransferase subunit (EC 6.3.5.3)	39	107	52	21	68	128	207	900	373	626	46	76	89	16	73	22	39	192	198	29
fig.221350.3.peg.2044	SynRS9907_02097	Muramoyltetrapeptide carboxypeptidase (EC 3.4.17.13)	10	30	15	11	48	59	66	237	229	187	15	28	30	8	20	20	24	76	57	19
fig.221350.3.peg.2045	SynRS9907_02098	Fructose-bisphosphate aldolase class II (EC 4.1.2.13)	2035	3574	1944	1720	3620	7876	8546	23166	18955	11958	4110	5888	5620	786	1819	2504	3946	8512	6739	3707
fig.221350.3.peg.2046	SynRS9907_02099	Oxidoreductase, N-terminal:Oxidoreductase, C-terminal, utilizes NADP or NAD	23	74	43	21	76	135	96	388	247	320	21	53	54	20	30	20	48	155	97	16
fig.221350.3.peg.2047	SynRS9907_02100	possible Pollen allergen	11	30	21	13	28	54	45	204	120	186	18	29	41	5	39	21	15	57	43	9
fig.221350.3.peg.2048	SynRS9907_02101	Acetyl-coenzyme A carboxyl transferase beta chain (EC 6.4.1.2)	126	331	131	148	319	770	694	2660	2787	2655	218	346	279	107	165	160	217	676	606	185
fig.221350.3.peg.2049	SynRS9907_02102	Leader peptidase (Prepilin peptidase) (EC 3.4.23.43) / N-methyltransferase (EC 2.1.1.-)	5	29	15	6	26	56	98	194	183	297	12	14	21	4	22	6	9	49	43	4
fig.221350.3.peg.205	SynRS9907_00217	Hemolysins and related proteins containing CBS domains	54	123	67	55	140	246	313	1014	805	1046	68	123	109	34	72	61	78	241	226	33
fig.221350.3.peg.2050	SynRS9907_02103	hypothetical protein	32	34	32	30	60	120	128	398	498	291	20	64	65	14	21	30	41	77	42	11
fig.221350.3.peg.2051	SynRS9907_02104	Phosphoribulokinase (EC 2.7.1.19)	858	2070	953	644	1558	3049	2646	10831	9055	8826	1200	1889	1709	251	625	784	1280	3138	2330	920
fig.221350.3.peg.2052	SynRS9907_02105	3-isopropylmalate dehydrogenase (EC 1.1.1.85)	81	160	72	29	100	192	189	1218	524	708	66	126	119	55	85	65	94	441	339	42
fig.221350.3.peg.2053	SynRS9907_02106	UDP-3-O-[3-hydroxymyristoyl] glucosamine N-acyltransferase (EC 2.3.1.191)	37	86	68	15	52	110	121	647	389	543	28	50	42	5	29	23	27	117	145	27
fig.221350.3.peg.2054	SynRS9907_02107	Glutamate 5-kinase (EC 2.7.2.11) / RNA-binding C-terminal domain PUA	47	105	61	53	62	167	229	665	888	934	22	48	26	22	37	39	39	153	92	18
fig.221350.3.peg.2055	SynRS9907_02108	Hydrolase, HAD subfamily IIIA	48	84	39	38	62	129	142	552	527	412	52	103	89	22	40	62	41	99	67	31
fig.221350.3.peg.2056	SynRS9907_02109	hypothetical protein	71	96	65	62	132	125	314	824	852	788	82	114	130	23	71	54	65	220	108	39
fig.221350.3.peg.2057	SynRS9907_02110	Putative pre-16S rRNA nuclease YqgF	7	9	4	2	1	18	19	52	46	72	1	3	2	0	6	0	2	17	14	3
fig.221350.3.peg.2058	SynRS9907_02111	Acetyltransferase, GNAT family	46	94	69	44	112	232	248	797	1033	993	60	112	100	26	91	36	84	198	159	23
fig.221350.3.peg.2059	SynRS9907_02112	Domain of unknown function / gamma-glutamyl ligase (similar to F420:0 gamma-glutamyl ligase)	158	236	206	83	183	283	831	2583	405	409	162	283	251	68	137	138	127	392	300	67
fig.221350.3.peg.206	SynRS9907_00218	Putative oxidoreductase	69	174	74	45	138	326	496	1538	1786	2066	114	192	172	77	220	132	179	554	424	108
fig.221350.3.peg.2060	SynRS9907_02113	Thioredoxin family protein	79	227	106	88	148	331	223	1533	1017	1089	166	254	224	27	76	153	167	272	258	132
fig.221350.3.peg.2061	SynRS9907_02114	CheY-like domain containing protein	108	297	134	93	182	438	641	2621	5938	8556	117	225	179	112	285	142	126	464	466	64
fig.221350.3.peg.2062	SynRS9907_02115	Peroxide stress regulator; Ferric uptake regulation protein; Fe2+/Zn2+ uptake regulation proteins	61	75	59	38	74	119	244	594	388	392	69	131	118	25	58	61	88	314	122	37
fig.221350.3.peg.2063	SynRS9907_02116	Phosphoribosylformimino-5-aminoimidazole carboxamide ribotide isomerase (EC 5.3.1.16)	93	147	108	80	123	262	391	1215	1410	1944	86	156	139	66	160	72	79	392	230	31
fig.221350.3.peg.2064	SynRS9907_02117	Ribosome-associated endonuclease, involved in final steps of 23S rRNA maturation	128	312	122	44	111	254	443	1766	379	418	92	149	146	115	220	104	124	355	299	77
fig.221350.3.peg.2065	SynRS9907_02118	CDP-diacylglycerol--glycerol-3-phosphate 3-phosphatidyltransferase (EC 2.7.8.5)	5	18	7	4	19	40	12	138	159	295	7	8	12	6	6	3	6	29	28	2
fig.221350.3.peg.2066	SynRS9907_02119	CBS domain protein	35	60	54	42	83	153	365	950	502	602	70	112	86	13	59	69	55	220	182	31
fig.221350.3.peg.2067	SynRS9907_02120	FIG01149237: hypothetical protein	3	15	4	2	4	18	23	82	17	27	13	10	14	3	7	5	6	21	19	1
fig.221350.3.peg.2068	SynRS9907_02121	hypothetical protein	1	1	3	2	4	2	3	10	26	27	5	4	4	0	9	5	3	6	1	3
fig.221350.3.peg.2069		hypothetical protein	0	0	0	0	1	0	1	4	2	0	3	1	0	0	0	1	1	0	0	0
fig.221350.3.peg.207	SynRS9907_00219	Phosphorylase kinase alpha subunit	117	252	120	113	229	503	501	1499	2998	3122	133	276	207	99	149	114	157	536	459	79
fig.221350.3.peg.2070	SynRS9907_02122	hypothetical protein	2	2	0	1	3	1	2	8	18	6	0	1	1	0	2	0	1	6	1	3
fig.221350.3.peg.2071	SynRS9907_02123	soluble [2Fe-2S] ferredoxin	2	7	0	4	6	1	3	17	91	42	0	3	1	0	0	1	3	5	0	1
fig.221350.3.peg.2072	SynRS9907_02124	Deoxycytidine triphosphate deaminase (EC 3.5.4.13)	10	33	12	12	22	53	53	110	225	319	13	11	17	9	10	14	15	42	34	8
fig.221350.3.peg.2073		hypothetical protein	0	4	0	2	2	4	0	6	31	32	1	3	0	0	1	3	0	3	0	0
fig.221350.3.peg.2074	SynRS9907_02126	hypothetical protein	69	65	61	72	144	238	234	435	198	212	67	120	95	15	82	107	145	587	283	112
fig.221350.3.peg.2075	SynRS9907_02127	Uncharacterized conserved protein, contains double-stranded beta-helix domain	39	46	48	27	57	157	109	344	144	136	44	65	43	17	53	46	127	324	219	54
fig.221350.3.peg.2076		hypothetical protein	3	6	1	0	1	7	3	16	22	4	6	4	4	0	5	11	5	4	5	3
fig.221350.3.peg.2077	SynRS9907_02130	hypothetical protein	21	44	19	24	28	63	59	69	308	104	30	69	57	4	17	54	27	62	17	27
fig.221350.3.peg.2078	SynRS9907_02131	hypothetical protein	5	9	3	5	7	14	15	22	36	28	6	10	11	4	9	8	5	16	8	3
fig.221350.3.peg.2079	SynRS9907_02132	hypothetical protein	0	0	0	0	0	1	1	1	1	0	0	0	0	0	0	1	0	4	0	0
fig.221350.3.peg.208	SynRS9907_00220	N-acetylmannosaminyltransferase (EC 2.4.1.187)	32	77	64	36	82	149	250	751	350	450	51	68	44	16	26	34	53	266	122	24
fig.221350.3.peg.2080	SynRS9907_02133	hypothetical protein	24	17	15	14	34	45	6	44	64	17	36	41	31	0	1	42	11	31	11	57
fig.221350.3.peg.2081	SynRS9907_02134	hypothetical protein	0	0	1	3	0	4	3	0	0	4	0	1	0	0	0	2	0	1	5	0
fig.221350.3.peg.2082	SynRS9907_02135	putative 4'-phosphopantetheinyl transferase family domain protein	2	6	2	5	15	20	10	34	30	18	7	1	3	2	5	4	6	30	15	3
fig.221350.3.peg.2083	SynRS9907_02136	hypothetical protein	45	100	54	72	122	239	208	655	410	444	87	134	111	30	90	72	92	208	220	85
fig.221350.3.peg.2084	SynRS9907_02137	FIG006285: ICC-like protein phosphoesterase	11	31	26	6	32	45	60	225	250	387	11	23	15	3	14	8	14	54	32	10
fig.221350.3.peg.2085	SynRS9907_02138	FIG01152433: hypothetical protein	11	10	2	8	11	15	6	47	91	44	9	12	10	0	0	10	6	7	2	5
fig.221350.3.peg.2086	SynRS9907_02140	ABC transporter, substrate-binding protein (cluster 3, basic aa/glutamine/opines)	101	210	90	72	182	271	435	1085	1024	1055	101	159	145	32	72	79	112	265	147	55
fig.221350.3.peg.2087	SynRS9907_02141	hypothetical protein	1	10	10	4	3	10	17	41	58	34	4	8	10	0	5	1	5	26	6	1
fig.221350.3.peg.2088	SynRS9907_02142	FIG01150065: hypothetical protein	44	118	34	21	79	176	121	533	460	401	67	64	87	22	77	52	74	191	154	51
fig.221350.3.peg.2089	SynRS9907_02143	hypothetical protein	12	10	5	6	14	36	13	49	42	49	1	12	13	7	9	1	7	23	5	9
fig.221350.3.peg.209	SynRS9907_00221	Photosystem II protein PsbK	124	241	138	48	134	312	144	1085	1054	607	127	260	288	37	108	112	274	482	117	54
fig.221350.3.peg.2090	SynRS9907_02144	hypothetical protein	52	60	40	54	64	107	113	264	520	162	96	155	143	9	50	74	71	233	38	42
fig.221350.3.peg.2091	SynRS9907_02145	Phytoene dehydrogenase and related proteins	44	132	57	43	88	184	315	976	870	822	52	88	91	29	96	49	48	184	150	43
fig.221350.3.peg.2092	SynRS9907_02146	hypothetical protein	13	16	10	13	16	33	96	150	305	393	7	12	16	1	9	2	8	51	22	4
fig.221350.3.peg.2093	SynRS9907_02147	hypothetical protein	20	76	22	13	20	101	82	285	1910	3381	13	19	35	20	74	19	27	92	63	10
fig.221350.3.peg.2094	SynRS9907_02148	FIG01155431: hypothetical protein	19	26	16	16	23	42	109	79	324	174	75	90	97	3	25	82	41	89	18	127
fig.221350.3.peg.2095	SynRS9907_02149	hypothetical protein	17	8	29	17	11	28	82	204	451	385	33	40	24	27	12	73	9	26	27	21
fig.221350.3.peg.2096	SynRS9907_02150	hypothetical protein	17	29	23	17	33	49	83	229	391	405	24	44	42	12	28	36	26	58	37	21
fig.221350.3.peg.2097	SynRS9907_02151	FIG01156602: hypothetical protein	5	6	2	2	16	19	45	97	80	121	8	11	13	6	10	17	9	29	14	6
fig.221350.3.peg.2098	SynRS9907_02152	FIG01153302: hypothetical protein	14	22	21	9	36	21	73	156	85	121	20	27	31	8	9	24	16	54	49	4
fig.221350.3.peg.2099		hypothetical protein	1	10	2	5	5	15	4	48	47	56	4	6	4	0	0	2	1	5	4	10
fig.221350.3.peg.21	SynRS9907_00021	Heat shock protein GrpE	54	168	56	211	360	768	157	753	1616	1020	173	263	164	40	97	138	69	145	175	130
fig.221350.3.peg.210	SynRS9907_00222	Queuine tRNA-ribosyltransferase (EC 2.4.2.29)	50	98	58	37	104	190	189	652	592	499	90	128	150	33	77	54	42	211	121	31
fig.221350.3.peg.2100	SynRS9907_02154	Membrane alanine aminopeptidase N (EC 3.4.11.2)	118	335	128	109	199	533	434	1622	3099	3823	170	223	221	48	126	98	110	338	291	102
fig.221350.3.peg.2101	SynRS9907_02155	Possible Villin headpiece domain	78	124	88	85	177	275	157	1020	662	504	124	176	180	13	62	82	108	215	92	79
fig.221350.3.peg.2102	SynRS9907_02156	hypothetical protein	79	149	63	82	138	186	708	1676	3369	3775	152	173	207	355	815	527	126	225	327	46
fig.221350.3.peg.2103	SynRS9907_02157	Clock-associated two-component sensor histidine kinase SasA	25	39	37	15	25	46	173	463	193	147	39	69	71	8	19	49	74	254	63	32
fig.221350.3.peg.2104	SynRS9907_02160	hypothetical protein	50	91	32	29	84	171	203	551	601	829	47	86	86	14	40	44	89	270	103	25
fig.221350.3.peg.2105	SynRS9907_02161	Ferredoxin--NADP(+) reductase (EC 1.18.1.2)	720	1433	537	710	1596	3051	1997	5613	12713	7239	1210	1659	1569	151	630	825	1457	3590	1638	1147
fig.221350.3.peg.2106	SynRS9907_02162	Glucose-6-phosphate 1-dehydrogenase (EC 1.1.1.49)	149	174	215	84	137	173	1380	2680	1485	1130	274	315	258	39	96	166	127	346	347	27
fig.221350.3.peg.2107	SynRS9907_02163	OpcA, an allosteric effector of glucose-6-phosphate dehydrogenase, cyanobacterial	55	104	126	44	103	147	750	1642	716	731	86	100	79	26	61	72	65	251	229	7
fig.221350.3.peg.2108	SynRS9907_02164	Cobyrinic acid a,c-diamide synthetase (EC 6.3.5.11)	23	50	30	20	38	48	62	265	230	258	44	46	46	0	19	23	23	57	59	20
fig.221350.3.peg.2109	SynRS9907_02165	Acylphosphate phosphohydrolase (EC 3.6.1.7)	6	13	9	12	19	20	23	31	43	23	21	22	27	0	7	12	7	15	4	4
fig.221350.3.peg.211	SynRS9907_00223	Cobalamin synthase (EC 2.7.8.26)	24	25	15	22	36	67	111	300	305	329	22	30	38	7	27	30	31	77	80	26
fig.221350.3.peg.2110	SynRS9907_02166	FIG01150940: hypothetical protein	1	2	0	3	4	4	5	15	16	12	2	8	1	2	0	1	1	1	0	0
fig.221350.3.peg.2111	SynRS9907_02168	Possible Cytochrome C biogenesis protein trans	6	5	9	4	15	14	28	84	95	111	8	10	10	1	9	3	11	33	7	1
fig.221350.3.peg.2112	SynRS9907_02169	RecD-like DNA helicase Atu2026	30	67	27	12	45	84	105	403	402	368	25	37	34	26	53	31	32	140	81	14
fig.221350.3.peg.2113	SynRS9907_02170	hypothetical protein	19	75	28	14	25	88	97	435	190	311	20	45	47	17	10	18	27	93	67	10
fig.221350.3.peg.2114	SynRS9907_02171	(2E,6E)-farnesyl diphosphate synthase (EC 2.5.1.10)	100	243	102	62	158	308	357	1188	936	985	116	224	214	55	109	117	127	392	280	102
fig.221350.3.peg.2115	SynRS9907_02172	hypothetical protein	10	26	25	28	45	62	104	409	143	223	38	26	35	12	40	34	12	88	89	11
fig.221350.3.peg.2116	SynRS9907_02173	Methenyltetrahydrofolate cyclohydrolase (EC 3.5.4.9) / Methylenetetrahydrofolate dehydrogenase (NADP+) (EC 1.5.1.5)	84	95	58	85	123	235	279	862	1292	1388	80	138	98	43	80	75	80	346	167	50
fig.221350.3.peg.2117	SynRS9907_02174	hypothetical protein	193	465	199	224	448	755	1319	3440	3221	3178	299	435	432	132	404	315	304	843	832	225
fig.221350.3.peg.2118	SynRS9907_02175	LSU rRNA pseudouridine(955/2504/2580) synthase (EC 5.4.99.24)	2	0	1	2	5	1	2	2	28	16	1	0	1	0	2	0	1	3	1	0
fig.221350.3.peg.2119	SynRS9907_02176	hypothetical protein	0	1	0	0	4	5	8	13	31	21	0	1	2	4	1	0	1	2	15	0
fig.221350.3.peg.212	SynRS9907_00224	Two-component system sensor histidine kinase	140	300	141	88	260	346	424	1436	1355	1170	149	275	249	36	145	183	103	327	167	100
fig.221350.3.peg.2120	SynRS9907_02177	hypothetical protein	6	14	5	10	18	31	25	53	44	55	8	13	20	1	1	3	9	49	15	0
fig.221350.3.peg.2121	SynRS9907_02178	FIG01149846: hypothetical protein	10	14	23	12	38	37	66	118	191	168	21	27	39	2	11	15	9	113	21	7
fig.221350.3.peg.2122	SynRS9907_02179	FIG01150261: hypothetical protein	30	34	20	24	50	73	76	158	417	149	55	88	88	7	23	64	63	133	42	50
fig.221350.3.peg.2123	SynRS9907_02180	hypothetical protein	5	12	4	8	12	21	51	142	81	100	8	9	13	1	3	3	15	31	23	7
fig.221350.3.peg.2124	SynRS9907_02181	FIG01150079: hypothetical protein	17	33	24	21	29	72	89	275	295	324	27	52	36	11	21	26	35	55	48	13
fig.221350.3.peg.2125	SynRS9907_02182	ABC transporter, permease protein 2 (cluster 1, maltose/g3p/polyamine/iron)	24	35	17	29	32	85	77	372	699	723	29	36	37	14	9	23	29	102	54	12
fig.221350.3.peg.2126	SynRS9907_02183	2-isopropylmalate synthase (EC 2.3.3.13)	194	381	201	160	358	835	935	2527	13517	11712	199	305	249	60	164	149	188	552	448	84
fig.221350.3.peg.2127	SynRS9907_02184	Glycogen branching enzyme, GH-57-type, archaeal (EC 2.4.1.18)	86	166	115	37	112	316	218	638	421	434	60	86	76	24	29	60	77	282	134	42
fig.221350.3.peg.2128	SynRS9907_02185	Lycopene beta-cyclase (EC 5.5.1.19)	45	82	41	21	48	105	123	426	245	273	25	58	63	8	48	31	39	160	49	22
fig.221350.3.peg.2129	SynRS9907_02186	DNA gyrase subunit A (EC 5.99.1.3)	351	731	363	296	665	1201	1827	5126	3431	3749	516	953	837	193	374	332	428	1387	952	252
fig.221350.3.peg.213	SynRS9907_00225	hypothetical protein	18	9	16	21	54	181	103	265	434	322	19	30	23	7	44	17	50	220	109	28
fig.221350.3.peg.2130	SynRS9907_02187	Proline-rich region	40	60	76	29	67	230	191	855	247	350	39	54	49	16	28	21	76	323	162	19
fig.221350.3.peg.2131	SynRS9907_02188	Inosine-5'-monophosphate dehydrogenase, catalytic domain (EC 1.1.1.205)	408	1064	422	538	1284	2154	1492	5405	10674	9515	756	1190	1068	240	409	410	580	1589	1085	499
fig.221350.3.peg.2132	SynRS9907_02189	Thioredoxin	150	206	235	184	343	588	1003	2026	2697	1598	288	451	437	25	129	237	296	703	271	168
fig.221350.3.peg.2133	SynRS9907_02190	Imidazole glycerol phosphate synthase amidotransferase subunit HisH	43	102	64	38	90	188	289	995	735	637	52	76	73	44	51	77	80	287	157	23
fig.221350.3.peg.2134	SynRS9907_02191	16S rRNA (guanine(966)-N(2))-methyltransferase (EC 2.1.1.171)	2	16	4	7	12	38	21	81	86	44	2	8	7	3	9	1	15	28	24	0
fig.221350.3.peg.2135	SynRS9907_02192	Cytochrome c, class I	70	132	50	58	164	384	123	588	1588	1550	58	99	109	12	60	32	36	152	95	25
fig.221350.3.peg.2136	SynRS9907_02193	tRNA (cytidine(32)/uridine(32)-2'-O)-methyltransferase (EC 2.1.1.200)	24	43	23	18	38	115	54	229	233	286	21	10	30	5	6	10	13	60	58	7
fig.221350.3.peg.2137	SynRS9907_02194	Beta-lactamase class A-like and penicillin binding proteins (PBPs) superfamily	103	172	100	89	179	381	589	1716	806	645	182	244	190	67	110	121	125	333	207	81
fig.221350.3.peg.2138	SynRS9907_02195	hypothetical protein	34	51	48	47	71	142	289	791	431	605	45	76	70	40	55	41	51	147	144	9
fig.221350.3.peg.2139	SynRS9907_02196	Protoporphyrin IX Mg-chelatase subunit I (EC 6.6.1.1)	206	493	252	149	388	752	789	3262	2423	3350	218	347	324	148	392	269	249	892	628	217
fig.221350.3.peg.214	SynRS9907_00226	hypothetical protein	263	413	287	298	588	1015	2425	4623	6035	6459	482	683	716	200	392	498	539	1659	944	343
fig.221350.3.peg.2140	SynRS9907_02197	Crossover junction endodeoxyribonuclease RuvC (EC 3.1.22.4)	6	27	4	11	11	28	30	111	105	118	9	16	11	3	8	11	7	58	34	6
fig.221350.3.peg.2141	SynRS9907_02198	5-formyltetrahydrofolate cyclo-ligase (EC 6.3.3.2)	5	23	9	2	12	25	9	72	46	121	0	2	6	0	6	1	2	26	18	0
fig.221350.3.peg.2142	SynRS9907_02199	hypothetical protein	19	50	39	15	40	78	64	458	243	359	28	49	31	6	11	14	34	67	87	17
fig.221350.3.peg.2143	SynRS9907_02200	Sulfur acceptor protein => iron-sulfur cluster assembly SufE	65	160	88	49	69	172	238	915	724	560	79	137	135	22	91	104	77	270	128	100
fig.221350.3.peg.2144	SynRS9907_02201	Homoserine dehydrogenase (EC 1.1.1.3)	88	266	94	72	165	437	331	1301	2442	2468	77	185	175	46	142	65	100	510	218	51
fig.221350.3.peg.2145	SynRS9907_02202	hypothetical protein	27	89	16	53	111	152	72	274	1053	1531	44	133	99	39	68	54	17	56	41	38
fig.221350.3.peg.2146	SynRS9907_02203	hypothetical protein	43	56	42	34	85	178	163	422	456	416	46	82	77	25	86	56	78	200	153	51
fig.221350.3.peg.2147	SynRS9907_02204	Oligopeptide ABC transporter, permease protein OppB (TC 3.A.1.5.1)	11	36	13	5	27	64	68	229	132	207	14	40	23	10	30	13	21	122	76	6
fig.221350.3.peg.2148	SynRS9907_02205	Serine peptidase (Alpha/beta hydrolase superfamily) fused to N- terminal uncharacterized domain specific to cyanobacteria	38	58	48	45	108	169	203	593	601	570	58	82	64	27	76	58	69	220	186	40
fig.221350.3.peg.2149	SynRS9907_02206	Uncharacterized MFS-type transporter	90	375	57	66	196	492	271	908	5685	5501	41	91	104	50	104	71	56	174	116	19
fig.221350.3.peg.215	SynRS9907_00227	Phospholipase/carboxylesterase family protein, sll1284 homolog	27	43	21	16	31	47	69	202	121	135	34	73	76	8	4	29	24	81	48	34
fig.221350.3.peg.2150	SynRS9907_02207	hypothetical protein	66	122	61	57	113	223	129	232	731	255	114	135	152	9	40	126	56	108	50	79
fig.221350.3.peg.2151	SynRS9907_02208	GTP-binding and nucleic acid-binding protein YchF	129	278	83	85	164	276	224	972	1182	1151	115	149	140	32	99	175	116	389	144	145
fig.221350.3.peg.2152	SynRS9907_02209	Possible membrane fusion protein	55	176	31	162	279	519	114	423	658	360	165	201	201	11	30	75	38	84	115	150
fig.221350.3.peg.2153	SynRS9907_02210	DNA polymerase I (EC 2.7.7.7)	93	261	70	125	281	602	235	725	980	711	118	222	178	57	68	74	98	303	147	103
fig.221350.3.peg.2154	SynRS9907_02211	Cysteinyl-tRNA synthetase (EC 6.1.1.16)	138	251	122	151	272	460	487	1769	1943	1459	311	464	442	61	172	196	268	747	417	193
fig.221350.3.peg.2155	SynRS9907_02212	hypothetical protein	13	20	10	16	27	20	72	18	119	18	37	30	73	4	1	48	41	69	12	34
fig.221350.3.peg.2156	SynRS9907_02213	hypothetical protein	231	340	148	175	325	359	718	544	1449	311	807	811	754	22	162	1156	409	711	180	1340
fig.221350.3.peg.2157	SynRS9907_02214	hypothetical protein	291	465	211	229	407	409	2059	1787	2808	1809	853	924	895	159	582	1390	424	1100	640	1111
fig.221350.3.peg.2158	SynRS9907_02215	hypothetical protein	54	89	50	49	90	141	360	304	549	222	157	140	179	26	86	193	83	216	121	203
fig.221350.3.peg.2159	SynRS9907_02216	hypothetical protein	60	64	70	26	37	90	332	583	470	178	78	85	84	15	40	74	105	517	100	40
fig.221350.3.peg.216	SynRS9907_00228	IMP cyclohydrolase (EC 3.5.4.10) / Phosphoribosylaminoimidazolecarboxamide formyltransferase (EC 2.1.2.3)	187	565	312	121	300	592	654	2820	1922	2449	260	449	401	74	201	155	222	704	580	101
fig.221350.3.peg.2160	SynRS9907_02217	Sodium-dependent transporter	75	119	132	54	117	306	528	1491	1532	1977	78	130	119	38	105	75	122	558	291	20
fig.221350.3.peg.2161	SynRS9907_02218	1-deoxy-D-xylulose 5-phosphate reductoisomerase (EC 1.1.1.267)	197	340	198	144	318	645	665	2073	2126	2451	229	381	388	111	215	184	220	738	419	118
fig.221350.3.peg.2162	SynRS9907_02219	Ferredoxin, 2Fe-2S	15	26	8	25	46	46	52	121	69	53	43	59	48	3	9	61	25	53	18	33
fig.221350.3.peg.2163	SynRS9907_02220	Fatty acid desaturase, type 2 (EC 1.14.99.-)	15	43	18	20	37	72	66	119	170	98	14	33	20	11	41	22	11	54	34	21
fig.221350.3.peg.2164	SynRS9907_02221	Hydrolase, alpha/beta fold family	22	63	4	14	40	106	81	408	228	329	30	52	48	8	31	19	22	119	79	11
fig.221350.3.peg.2165	SynRS9907_02222	NAD(P) transhydrogenase subunit beta (EC 1.6.1.2)	623	1415	279	500	1313	2963	2107	8760	7673	11146	1026	1659	1527	377	798	573	737	2232	2483	527
fig.221350.3.peg.2166	SynRS9907_02223	NAD(P) transhydrogenase C-domain of subunit alpha (EC 1.6.1.2)	73	119	21	74	150	273	151	655	383	576	152	233	207	39	120	67	90	193	186	71
fig.221350.3.peg.2167	SynRS9907_02224	NAD(P) transhydrogenase N-domain of subunit alpha (EC 1.6.1.2)	879	2185	336	922	2308	4821	1994	9610	5599	6543	1373	2705	2662	409	724	418	1317	2682	3288	419
fig.221350.3.peg.2168	SynRS9907_02225	Possible 7kD DNA-binding domain	27	35	138	11	22	34	140	388	299	242	25	33	24	5	16	12	18	31	69	8
fig.221350.3.peg.2169	SynRS9907_02226	hypothetical protein	22	19	28	21	38	61	48	81	113	127	36	51	43	1	5	13	15	38	37	12
fig.221350.3.peg.217	SynRS9907_00229	hypothetical protein	122	340	164	63	154	335	514	2176	1841	3285	116	228	282	89	188	108	144	609	406	71
fig.221350.3.peg.2170	SynRS9907_02228	hypothetical protein	43	86	47	37	106	188	194	655	791	753	45	73	55	11	32	35	36	119	99	9
fig.221350.3.peg.2171	SynRS9907_02229	hypothetical protein	199	90	199	39	76	126	569	741	2082	588	402	433	506	10	91	531	527	1869	105	287
fig.221350.3.peg.2172	SynRS9907_02230	Thioredoxin reductase (EC 1.8.1.9)	167	401	187	170	420	1195	393	1173	8364	5239	220	313	320	60	82	182	303	1113	342	137
fig.221350.3.peg.2173	SynRS9907_02231	Translation initiation factor 1	48	124	54	53	104	221	172	634	835	970	32	101	67	27	46	32	66	259	140	27
fig.221350.3.peg.2174	SynRS9907_02232	putative conserved membrane protein	36	36	18	10	28	83	28	90	199	165	11	14	28	11	13	15	14	61	7	16
fig.221350.3.peg.2175	SynRS9907_02233	SAM-dependent methyltransferase	59	110	47	38	100	237	140	566	2358	1742	56	72	77	30	35	34	52	151	137	35
fig.221350.3.peg.2176	SynRS9907_02234	hypothetical protein	3	8	2	3	4	27	6	52	351	124	2	5	10	0	2	1	4	29	4	6
fig.221350.3.peg.2177	SynRS9907_02235	Putative chaperon-like protein Ycf39 for quinone binding in Photosystem II	281	493	312	153	341	762	678	2259	3074	2774	293	502	477	97	222	205	363	1331	550	200
fig.221350.3.peg.2178	SynRS9907_02236	Cytochrome b6-f complex subunit VII (PetM)	13	17	19	7	8	29	61	227	56	111	10	20	17	12	23	7	17	91	30	3
fig.221350.3.peg.2179	SynRS9907_02237	N2, N2-dimethylguanosine tRNA methyltransferases-like protein	20	32	14	13	16	35	61	212	330	522	12	19	21	5	53	11	9	67	33	6
fig.221350.3.peg.218	SynRS9907_00230	hypothetical protein	28	116	29	37	121	234	71	295	533	484	29	70	58	21	39	23	30	83	65	23
fig.221350.3.peg.2180	SynRS9907_02238	Possible alpha/beta hydrolase superfamily, slr1827 homolog	24	32	25	23	53	118	70	188	350	417	17	23	32	2	11	18	19	93	76	3
fig.221350.3.peg.2181	SynRS9907_02239	Acetolactate synthase small subunit (EC 2.2.1.6)	97	175	105	90	181	296	296	1022	1491	1464	116	170	165	53	118	94	107	349	249	62
fig.221350.3.peg.2182	SynRS9907_02240	Peptidyl-prolyl cis-trans isomerase (EC 5.2.1.8)	51	129	51	16	79	186	125	754	428	597	37	55	69	21	50	38	70	215	99	26
fig.221350.3.peg.2183	SynRS9907_02241	Photosystem I assembly related protein Ycf4	47	154	67	35	90	217	122	792	709	667	43	77	83	9	58	39	67	231	108	33
fig.221350.3.peg.2184	SynRS9907_02242	Photosystem II protein D2 (PsbD)	1159	2594	1359	837	2091	5994	3553	12530	8878	6045	1272	2281	2473	165	622	439	1342	2570	2202	375
fig.221350.3.peg.2185	SynRS9907_02243	Photosystem II CP43 protein (PsbC)	4216	9037	5801	2849	6861	18052	16869	58716	27515	32463	4546	7938	8294	964	2777	1541	4452	9862	10939	1381
fig.221350.3.peg.2186	SynRS9907_02244	Cystathionine beta-lyase (EC 4.4.1.8)	77	137	70	69	181	255	292	1001	1107	971	140	202	192	32	90	65	117	332	195	55
fig.221350.3.peg.2187	SynRS9907_02245	Cystathionine gamma-synthase (EC 2.5.1.48) / Cystathionine gamma-synthase (EC 2.5.1.48) fungal type	40	131	48	43	103	183	173	706	620	567	66	111	83	12	66	42	52	217	177	16
fig.221350.3.peg.2188	SynRS9907_02246	Cysteine synthase (EC 2.5.1.47)	422	612	770	404	797	1059	2970	10943	10106	7523	837	1411	1261	143	413	358	961	3270	1721	227
fig.221350.3.peg.2189	SynRS9907_02247	S-adenosylmethionine:tRNA ribosyltransferase-isomerase (EC 2.4.99.17)	20	63	36	8	27	74	78	264	220	195	33	47	49	9	20	16	21	85	40	20
fig.221350.3.peg.219	SynRS9907_00231	4-hydroxy-3-methylbut-2-enyl diphosphate reductase (EC 1.17.7.4)	220	425	233	225	482	863	735	2282	2186	2523	390	558	448	122	246	355	315	702	617	322
fig.221350.3.peg.2190	SynRS9907_02248	Dihydrolipoamide acetyltransferase component of pyruvate dehydrogenase complex (EC 2.3.1.12)	286	656	335	181	418	1174	782	3629	5506	4948	218	466	461	125	194	150	252	926	705	111
fig.221350.3.peg.2191	SynRS9907_02249	hypothetical protein	40	70	45	60	127	300	156	698	236	206	94	80	84	38	98	133	58	178	128	81
fig.221350.3.peg.2192	SynRS9907_02250	Long-chain-fatty-acid--CoA ligase (EC 6.2.1.3)	48	150	93	79	136	246	347	1077	924	1031	87	150	98	22	74	48	71	256	174	45
fig.221350.3.peg.2193	SynRS9907_02251	Octanoate-[acyl-carrier-protein]-protein-N-octanoyltransferase (EC 2.3.1.181)	10	34	6	18	30	77	40	126	285	324	11	36	15	14	13	9	13	64	35	13
fig.221350.3.peg.2194	SynRS9907_02252	Ribosome hibernation promoting factor Hpf	55	67	128	51	82	100	939	1582	1186	801	125	197	157	45	67	97	122	362	150	30
fig.221350.3.peg.2195	SynRS9907_02253	Deoxyribose-phosphate aldolase (EC 4.1.2.4)	8	18	17	9	8	12	108	258	156	154	6	16	13	7	37	12	11	45	46	3
fig.221350.3.peg.2196	SynRS9907_02254	DNA recombination and repair protein RecO	4	11	10	2	3	17	26	76	47	53	8	3	7	0	0	5	3	25	2	2
fig.221350.3.peg.2197	SynRS9907_02255	Uncharacterized MFS-type transporter	108	263	88	57	150	440	409	1463	2022	2313	120	174	184	74	87	71	134	371	298	48
fig.221350.3.peg.2198	SynRS9907_02256	Glycosyltransferase	99	223	113	70	152	246	277	944	575	667	92	198	192	47	136	104	106	339	177	63
fig.221350.3.peg.2199	SynRS9907_02257	hypothetical protein	10	16	8	4	13	21	37	160	104	172	3	12	13	7	10	3	5	43	20	1
fig.221350.3.peg.22	SynRS9907_00022	Chaperone protein DnaJ	152	321	82	245	467	1049	326	1405	2070	1745	209	304	227	140	192	180	103	435	501	143
fig.221350.3.peg.220	SynRS9907_00232	Ammonium transporter	1381	1412	1976	1429	2763	7713	6424	23312	25735	28334	1741	3000	3167	359	859	580	1826	4345	4433	717
fig.221350.3.peg.2200	SynRS9907_02258	putative conserved secreted protein	1	6	3	0	5	13	7	53	48	53	0	4	3	3	1	3	11	14	17	3
fig.221350.3.peg.2201		hypothetical protein	1	2	2	3	8	7	2	5	24	3	3	9	2	0	5	10	0	2	0	2
fig.221350.3.peg.2202	SynRS9907_02259	hypothetical protein	2	16	8	4	18	31	23	103	194	222	2	11	19	1	26	10	15	41	25	5
fig.221350.3.peg.2203	SynRS9907_02260	1,2-dihydroxy-3-keto-5-methylthiopentene dioxygenase (EC 1.13.11.54)	15	17	12	25	41	64	50	182	326	329	37	47	41	9	17	18	25	91	72	24
fig.221350.3.peg.2204	SynRS9907_02261	Cobalt-precorrin-2 C(20)-methyltransferase (EC 2.1.1.151)	23	48	21	18	40	67	86	275	364	365	10	30	22	30	28	18	15	64	19	9
fig.221350.3.peg.2205	SynRS9907_02262	Pyrroline-5-carboxylate reductase (EC 1.5.1.2)	57	192	95	39	90	148	305	1257	1432	2202	48	99	79	42	141	75	71	402	295	27
fig.221350.3.peg.2206	SynRS9907_02263	SepF, FtsZ-interacting protein related to cell division	210	443	300	182	367	584	1609	4606	6095	9295	431	626	684	135	481	472	514	1304	1349	319
fig.221350.3.peg.2207	SynRS9907_02264	Pyridoxal phosphate-containing protein YggS	16	30	11	12	28	52	68	173	150	160	26	29	32	12	19	34	23	95	45	20
fig.221350.3.peg.2208	SynRS9907_02265	FIG023675: hypothetical protein	22	37	26	12	42	54	46	209	314	279	30	68	58	3	19	18	35	69	41	19
fig.221350.3.peg.2209	SynRS9907_02266	Transmembrane component of energizing module of ECF transporters in Cyanobacteria	17	47	20	11	25	67	93	360	341	514	26	38	45	11	24	9	36	101	53	8
fig.221350.3.peg.221	SynRS9907_00233	Sugar fermentation stimulation protein SfsA	36	99	52	38	103	156	158	472	440	402	51	91	71	27	44	68	36	167	112	47
fig.221350.3.peg.2210	SynRS9907_02267	GTP-binding protein EngA	110	236	122	87	163	243	516	1355	2359	2302	157	249	240	74	129	182	147	541	227	114
fig.221350.3.peg.2211	SynRS9907_02268	L,D-transpeptidase	7	16	9	10	24	34	35	55	202	189	6	17	20	4	27	2	7	27	13	4
fig.221350.3.peg.2212	SynRS9907_02269	hypothetical protein	47	139	72	44	106	182	164	429	667	660	44	70	107	13	23	18	41	118	52	17
fig.221350.3.peg.2213	SynRS9907_02270	hypothetical protein	34	56	23	42	67	86	117	83	208	41	105	151	147	2	19	176	45	106	22	244
fig.221350.3.peg.2214	SynRS9907_02271	tRNA-dihydrouridine synthase DusB	11	17	17	15	12	36	45	98	90	58	11	19	13	6	10	25	4	45	39	12
fig.221350.3.peg.2215	SynRS9907_02272	hypothetical protein	51	102	53	36	95	182	170	455	476	399	70	137	156	29	49	61	63	198	88	44
fig.221350.3.peg.2216	SynRS9907_02273	Glucose-1-phosphate thymidylyltransferase (EC 2.7.7.24)	72	171	98	34	48	103	292	837	455	569	58	76	93	74	155	108	65	371	166	48
fig.221350.3.peg.2217	SynRS9907_02274	dTDP-4-dehydrorhamnose 3,5-epimerase (EC 5.1.3.13)	27	45	28	7	27	31	101	261	110	178	28	42	34	9	40	35	20	113	88	26
fig.221350.3.peg.2218	SynRS9907_02275	dTDP-4-dehydrorhamnose reductase (EC 1.1.1.133)	85	116	54	29	75	104	224	507	301	207	119	172	177	33	89	254	88	241	110	221
fig.221350.3.peg.2219	SynRS9907_02276	dTDP-glucose 4,6-dehydratase (EC 4.2.1.46)	78	130	82	58	100	138	304	920	302	236	99	155	113	55	136	121	73	288	282	135
fig.221350.3.peg.222	SynRS9907_00234	Peptidoglycan lipid II flippase MurJ	27	39	23	18	33	97	162	588	644	864	17	41	39	19	45	22	41	145	156	11
fig.221350.3.peg.2220	SynRS9907_02277	hypothetical protein	169	305	129	171	347	517	318	723	516	295	478	558	516	81	192	674	261	517	250	652
fig.221350.3.peg.2221	SynRS9907_02278	Capsular polysaccharide export system inner membrane protein KpsE	93	201	102	63	122	229	495	1137	518	749	184	215	216	112	277	248	144	405	313	117
fig.221350.3.peg.2222	SynRS9907_02279	hypothetical protein	61	165	75	55	93	75	338	652	604	804	106	156	146	53	167	281	76	241	182	143
fig.221350.3.peg.2223	SynRS9907_02280	hypothetical protein	73	139	92	51	125	138	316	539	730	552	175	194	201	66	214	474	133	371	197	293
fig.221350.3.peg.2224	SynRS9907_02281	hypothetical protein	8	16	6	3	6	20	10	43	61	48	9	16	10	5	9	4	7	24	10	5
fig.221350.3.peg.2225	SynRS9907_02282	Fumarate hydratase class II (EC 4.2.1.2)	84	194	89	82	122	240	365	1080	1543	1919	92	153	156	28	86	94	85	307	203	38
fig.221350.3.peg.2226	SynRS9907_02283	FIG005666: putative helicase	159	373	160	109	215	537	726	1785	8372	6622	129	199	219	80	203	106	141	565	305	57
fig.221350.3.peg.2227	SynRS9907_02284	hypothetical protein	0	0	0	0	1	0	3	2	2	1	1	2	1	0	12	0	1	2	0	0
fig.221350.3.peg.2228	SynRS9907_02285	hypothetical protein	4	12	7	6	3	10	131	297	321	314	5	16	11	10	17	7	5	28	36	5
fig.221350.3.peg.2229	SynRS9907_02286	Sodium/bile acid cotransporter family	22	54	40	17	46	102	176	608	965	1211	23	38	45	31	25	22	28	160	144	14
fig.221350.3.peg.223	SynRS9907_00235	hypothetical protein	46	63	33	47	71	128	90	244	182	155	70	107	108	8	37	74	70	132	124	61
fig.221350.3.peg.2230	SynRS9907_02287	8-amino-7-oxononanoate synthase (EC 2.3.1.47)	24	50	42	20	47	97	149	408	790	817	40	62	55	30	49	34	56	175	91	9
fig.221350.3.peg.2231	SynRS9907_02288	Biotin synthesis protein bioK	11	7	6	10	3	12	12	54	152	86	8	9	11	7	8	7	2	20	7	0
fig.221350.3.peg.2232	SynRS9907_02289	malonyl-CoA O-methyltransferase	0	7	10	0	6	14	13	31	57	74	6	12	4	0	1	3	2	9	8	1
fig.221350.3.peg.2233	SynRS9907_02290	Dethiobiotin synthase BioD (EC 6.3.3.3)	12	31	13	4	23	24	57	137	196	188	13	21	24	3	18	6	8	66	27	5
fig.221350.3.peg.2234	SynRS9907_02291	FIG01151340: hypothetical protein	2	11	8	5	6	5	29	55	13	19	6	5	10	8	2	14	8	22	15	3
fig.221350.3.peg.2235	SynRS9907_02292	hypothetical protein	6	8	7	8	10	16	19	56	93	69	11	22	20	4	0	4	7	22	10	7
fig.221350.3.peg.2236	SynRS9907_02293	Adenosylmethionine-8-amino-7-oxononanoate aminotransferase (EC 2.6.1.62)	36	70	45	23	82	145	177	601	721	874	37	78	59	22	39	25	36	218	129	24
fig.221350.3.peg.2237	SynRS9907_02294	hypothetical protein	3	25	11	9	29	57	31	132	144	242	6	20	15	1	4	10	9	33	56	4
fig.221350.3.peg.2238	SynRS9907_02295	DnaJ-like protein	12	55	21	28	40	120	75	218	522	559	8	31	33	9	9	12	14	39	26	7
fig.221350.3.peg.2239	SynRS9907_02296	16S rRNA (guanine(527)-N(7))-methyltransferase (EC 2.1.1.170)	32	78	38	35	71	107	211	474	680	720	64	70	72	17	42	62	26	142	103	26
fig.221350.3.peg.224	SynRS9907_00236	hypothetical protein	54	97	26	38	105	143	161	409	420	334	41	85	74	3	40	14	33	87	118	15
fig.221350.3.peg.2240	SynRS9907_02297	Aldo/keto reductase Sll0867	24	82	25	28	58	156	146	438	674	722	24	54	38	40	25	33	33	167	64	17
fig.221350.3.peg.2241	SynRS9907_02298	Ferredoxin	7	35	8	3	14	54	20	105	120	63	14	22	22	4	6	12	17	41	24	13
fig.221350.3.peg.2242	SynRS9907_02299	hypothetical protein	105	219	75	95	181	502	543	1723	2206	1941	183	228	251	35	162	128	208	645	317	79
fig.221350.3.peg.2243	SynRS9907_02300	hypothetical protein	69	142	74	61	111	412	228	1054	2065	1309	92	116	142	16	50	67	151	448	162	62
fig.221350.3.peg.2244	SynRS9907_02301	HEAT-like repeat containing protein	63	165	85	40	138	338	334	1023	1651	2648	79	121	133	52	121	54	98	372	226	42
fig.221350.3.peg.2245	SynRS9907_02302	hypothetical protein	1	8	6	4	6	15	6	25	12	18	7	7	11	0	12	2	5	7	1	2
fig.221350.3.peg.2246	SynRS9907_02303	sodium-solute symporter, putative	25	58	42	13	56	74	317	1049	266	574	36	61	58	34	39	24	39	114	135	11
fig.221350.3.peg.2247	SynRS9907_02304	23S rRNA (adenine(2503)-C(2))-methyltransferase @ tRNA (adenine(37)-C(2))-methyltransferase (EC 2.1.1.192)	49	126	58	51	140	304	204	811	937	927	85	148	155	34	58	63	89	196	181	58
fig.221350.3.peg.2248	SynRS9907_02305	CAB/ELIP/HLIP family protein	3	5	3	2	6	13	12	52	18	46	4	7	8	8	4	4	6	14	2	1
fig.221350.3.peg.2249	SynRS9907_02306	DNA-directed RNA polymerase beta' subunit, cyanobacterial form (EC 2.7.7.6)	1712	4154	1630	2205	4893	10399	8227	34022	22874	17552	3972	6437	5667	1148	2257	2357	2797	8118	6756	1947
fig.221350.3.peg.225	SynRS9907_00237	hypothetical protein	55	99	36	48	98	184	160	320	627	491	61	110	115	14	33	35	69	116	68	34
fig.221350.3.peg.2250	SynRS9907_02307	DNA-directed RNA polymerase gamma subunit (EC 2.7.7.6)	898	1903	835	1027	2335	4968	2728	12598	7601	6031	1888	2880	2657	380	886	998	1263	3111	2329	1071
fig.221350.3.peg.2251	SynRS9907_02308	DNA-directed RNA polymerase beta subunit (EC 2.7.7.6)	2186	5162	1813	3040	6673	12897	7534	27145	23946	19302	4566	7503	6625	1044	2156	2465	2992	7311	7001	2545
fig.221350.3.peg.2252	SynRS9907_02309	Uncharacterized metal-dependent hydrolase YcfH	46	95	52	40	90	169	162	613	565	683	40	80	66	26	36	40	36	185	139	32
fig.221350.3.peg.2253	SynRS9907_02310	SSU ribosomal protein S20p	205	431	199	176	362	593	383	1720	2835	2402	185	330	315	43	166	137	195	516	369	98
fig.221350.3.peg.2254	SynRS9907_02311	Histidinol dehydrogenase (EC 1.1.1.23)	81	189	64	52	181	389	282	1005	2322	2752	73	148	161	51	86	75	92	321	171	37
fig.221350.3.peg.2255	SynRS9907_02312	Ribose-5-phosphate isomerase A (EC 5.3.1.6)	88	152	102	50	130	244	533	1221	2240	2504	121	171	172	55	268	255	166	561	306	158
fig.221350.3.peg.2256	SynRS9907_02313	hypothetical protein	71	115	73	61	131	368	345	708	3175	3604	53	93	82	44	73	67	59	199	146	26
fig.221350.3.peg.2257	SynRS9907_02314	possible ABC transporter, solute binding protein	150	108	341	254	410	429	2702	6285	736	746	785	679	583	111	267	682	284	736	960	101
fig.221350.3.peg.2258	SynRS9907_02315	hypothetical protein	21	37	105	51	87	99	898	1977	113	150	121	105	84	40	134	121	64	254	309	19
fig.221350.3.peg.2259	SynRS9907_02316	putative arylsulfatase regulatory protein	29	56	124	46	77	129	611	1410	177	188	95	88	74	37	94	112	58	159	163	12
fig.221350.3.peg.226	SynRS9907_00239	Serine hydroxymethyltransferase (EC 2.1.2.1)	273	657	243	319	712	1497	644	2962	2791	3228	389	613	575	84	213	112	212	619	691	164
fig.221350.3.peg.2260	SynRS9907_02317	hypothetical protein	6	7	22	11	30	22	142	295	29	54	41	47	39	9	52	51	17	39	30	10
fig.221350.3.peg.2261	SynRS9907_02318	hypothetical protein	20	51	23	15	38	95	92	231	198	267	23	49	32	14	21	24	27	55	29	10
fig.221350.3.peg.2262	SynRS9907_02319	Bacterial ribosome SSU maturation protein RimP	249	412	171	321	611	1060	769	2332	2799	1858	612	987	955	86	363	272	332	704	750	264
fig.221350.3.peg.2263	SynRS9907_02320	Transcription termination protein NusA	241	598	235	231	638	1019	634	2301	2747	1670	431	688	564	77	224	223	250	1054	484	241
fig.221350.3.peg.2264	SynRS9907_02321	COG2740: Predicted nucleic-acid-binding protein implicated in transcription termination	170	349	128	110	224	326	299	891	659	508	187	274	248	43	101	118	117	384	192	93
fig.221350.3.peg.2265	SynRS9907_02322	Translation initiation factor 2	1338	3385	1260	1354	3021	5525	5412	17111	32460	19750	2100	3597	3308	656	1287	1456	1657	5274	3221	1125
fig.221350.3.peg.2266	SynRS9907_02323	hypothetical protein	94	266	98	172	265	452	356	1089	2071	1383	252	310	330	47	102	154	125	414	174	146
fig.221350.3.peg.2267	SynRS9907_02325	hypothetical protein	1	2	2	1	2	2	0	6	9	6	2	6	6	3	0	6	1	1	2	1
fig.221350.3.peg.2268	SynRS9907_02326	hypothetical protein	9	10	15	15	20	39	35	101	102	122	23	27	27	4	22	16	9	32	44	15
fig.221350.3.peg.2269	SynRS9907_02327	hypothetical protein	0	1	0	1	3	2	2	2	14	4	2	3	4	0	0	1	1	2	1	4
fig.221350.3.peg.227	SynRS9907_00240	Undecaprenyl-phosphate alpha-N-acetylglucosaminyl 1-phosphate transferase (EC 2.7.8.33)	198	329	223	137	277	509	1071	2797	2544	3052	242	354	319	103	190	134	162	610	532	72
fig.221350.3.peg.2270	SynRS9907_02328	hypothetical protein	2	2	2	3	3	3	6	4	12	11	8	3	7	0	0	1	4	9	1	5
fig.221350.3.peg.2271	SynRS9907_02329	hypothetical protein	0	0	4	2	1	1	9	2	9	5	1	5	2	0	3	2	1	1	0	3
fig.221350.3.peg.2272		hypothetical protein	0	0	0	0	0	0	0	1	2	1	0	0	0	0	0	0	0	2	0	0
fig.221350.3.peg.2273	SynRS9907_02330	hypothetical protein	0	0	0	0	0	0	1	1	1	0	0	0	1	0	0	2	1	0	0	0
fig.221350.3.peg.2274		hypothetical protein	0	0	0	0	0	1	0	0	0	1	0	0	0	0	0	0	0	0	0	0
fig.221350.3.peg.2275	SynRS9907_02331	hypothetical protein	7	1	4	11	13	7	10	9	14	17	4	7	3	1	1	8	2	7	0	3
fig.221350.3.peg.2276	SynRS9907_02332	hypothetical protein	23	14	8	15	31	54	53	107	63	40	23	34	44	6	9	23	13	39	7	16
fig.221350.3.peg.2277	SynRS9907_02333	hypothetical protein	3	17	6	8	19	14	34	86	59	62	6	9	10	0	13	13	3	35	25	10
fig.221350.3.peg.2278	SynRS9907_02334	hypothetical protein	5	29	15	10	24	34	145	316	178	256	24	39	40	10	31	36	31	84	39	15
fig.221350.3.peg.2279	SynRS9907_02335	hypothetical protein	19	48	17	16	40	78	104	491	241	376	18	47	38	5	18	23	24	102	36	13
fig.221350.3.peg.228	SynRS9907_00241	ADP-ribose pyrophosphatase of COG1058 family (EC 3.6.1.13) / Nicotinamide-nucleotide amidase (EC 3.5.1.42)	45	96	38	29	56	118	263	570	656	485	49	93	78	10	58	62	53	165	89	19
fig.221350.3.peg.2280	SynRS9907_02336	Succinate dehydrogenase flavoprotein subunit (EC 1.3.5.1)	46	124	53	33	74	162	171	668	443	473	40	90	72	14	49	45	59	189	105	33
fig.221350.3.peg.2281	SynRS9907_02337	Succinate dehydrogenase iron-sulfur protein (EC 1.3.5.1)	25	39	25	30	39	73	140	348	223	222	41	57	56	6	28	22	36	91	75	19
fig.221350.3.peg.2282	SynRS9907_02338	Band 7 protein	51	132	63	83	123	154	484	1150	503	309	195	240	206	25	77	165	90	181	92	88
fig.221350.3.peg.2283	SynRS9907_02339	hypothetical protein	38	104	61	66	133	318	95	399	289	301	49	76	79	8	25	15	22	85	77	4
fig.221350.3.peg.2284	SynRS9907_02340	FIG01150677: hypothetical protein	26	47	50	16	16	41	57	269	441	472	11	11	32	0	17	13	48	198	22	9
fig.221350.3.peg.2285	SynRS9907_02341	FIG01154434: hypothetical protein	246	199	215	346	659	1123	1270	1650	4078	1992	505	724	753	59	149	173	195	763	409	129
fig.221350.3.peg.2286	SynRS9907_02342	Glutamyl-Q tRNA(Asp) synthetase	6	16	8	3	24	22	54	186	86	139	12	16	15	11	22	11	20	64	36	8
fig.221350.3.peg.2287	SynRS9907_02343	DNA-binding protein HU	183	338	356	165	325	550	863	3591	871	1812	323	447	429	69	192	210	269	762	480	136
fig.221350.3.peg.2288	SynRS9907_02344	hypothetical protein	39	110	49	42	130	221	169	529	532	761	68	92	86	28	32	38	43	129	142	28
fig.221350.3.peg.2289	SynRS9907_02345	Limit dextrin alpha-1,6-maltotetraose-hydrolase (EC 3.2.1.196)	98	264	111	84	176	363	502	997	1028	1072	108	203	177	65	87	77	73	220	168	45
fig.221350.3.peg.229	SynRS9907_00242	3-isopropylmalate dehydratase large subunit (EC 4.2.1.33)	442	842	465	231	515	903	1197	5231	3512	4155	376	627	591	132	360	339	296	1275	1080	224
fig.221350.3.peg.2290	SynRS9907_02347	Sodium:galactoside symporter family protein	73	182	82	49	115	309	265	1215	1710	1530	69	122	95	41	68	21	71	308	249	24
fig.221350.3.peg.2291	SynRS9907_02348	ABC transporter, permease protein (cluster 9, phospholipid)	44	84	32	48	79	162	190	719	931	1071	72	91	82	40	66	46	71	228	203	31
fig.221350.3.peg.2292	SynRS9907_02349	Glycerol dehydrogenase related protein Slr0730	17	51	24	23	47	99	91	188	221	132	45	76	46	2	32	35	35	84	60	23
fig.221350.3.peg.2293	SynRS9907_02350	hypothetical protein	9	16	16	13	17	32	17	84	93	59	10	26	19	0	8	22	24	78	8	14
fig.221350.3.peg.2294	SynRS9907_02351	hypothetical protein	15	6	8	11	21	25	31	66	150	79	22	18	27	2	11	32	21	42	13	16
fig.221350.3.peg.2295	SynRS9907_02352	Slr0731 protein	68	112	71	40	136	262	315	988	753	600	115	159	128	33	50	51	109	329	167	51
fig.221350.3.peg.2296	SynRS9907_02353	YefM protein (antitoxin to YoeB)	6	19	5	12	13	15	19	40	75	64	13	15	20	3	1	28	19	14	10	21
fig.221350.3.peg.2297	SynRS9907_02354	YoeB toxin protein	2	3	5	1	1	4	4	15	11	8	5	4	0	0	0	1	0	3	0	2
fig.221350.3.peg.2298	SynRS9907_02355	Acyl-phosphate:glycerol-3-phosphate O-acyltransferase PlsY (EC 2.3.1.n3)	124	293	142	71	197	350	382	964	2202	2127	77	151	154	38	114	67	115	487	268	39
fig.221350.3.peg.2299	SynRS9907_02356	hypothetical protein	74	116	84	140	214	194	315	618	595	345	315	316	274	36	74	285	113	269	151	122
fig.221350.3.peg.23	SynRS9907_00023	hypothetical protein	8	9	3	1	8	26	7	44	43	50	7	7	8	14	5	7	6	17	18	0
fig.221350.3.peg.230	SynRS9907_00243	3-isopropylmalate dehydratase small subunit (EC 4.2.1.33)	174	273	157	83	192	344	602	1753	992	1164	183	295	286	87	197	116	139	478	414	97
fig.221350.3.peg.2300	SynRS9907_02357	hypothetical protein	0	0	1	0	2	4	2	2	2	1	1	1	0	0	0	4	0	0	0	3
fig.221350.3.peg.2301	SynRS9907_02358	Related to serine protease	124	191	129	141	270	329	1162	3763	1197	1247	433	483	378	93	229	325	145	402	371	92
fig.221350.3.peg.2302	SynRS9907_02359	Orotidine 5'-phosphate decarboxylase (EC 4.1.1.23)	13	50	19	20	28	60	76	299	396	602	32	40	38	12	16	19	37	126	27	12
fig.221350.3.peg.2303	SynRS9907_02360	hypothetical protein	93	158	89	92	211	223	422	548	878	406	234	343	335	46	117	249	151	302	154	186
fig.221350.3.peg.2304	SynRS9907_02361	Tyrosyl-tRNA synthetase (EC 6.1.1.1)	78	155	82	51	83	228	262	876	711	703	47	107	105	39	73	53	51	297	150	45
fig.221350.3.peg.2305	SynRS9907_02362	FIG020308: hypothetical protein	21	42	21	67	81	227	69	239	730	422	52	94	47	7	28	61	22	69	47	38
fig.221350.3.peg.2306	SynRS9907_02363	Two-component transcriptional response regulator, LuxR family	8	18	8	11	16	34	31	85	67	105	11	17	20	6	13	14	5	32	35	7
fig.221350.3.peg.2307	SynRS9907_02364	Sll1386 protein	16	38	9	13	22	74	34	224	167	169	25	27	26	13	27	9	22	63	45	2
fig.221350.3.peg.2308	SynRS9907_02365	Cyanobacteria-specific protein containing UvrC-like endonuclease domain	8	6	4	2	7	21	18	52	26	40	3	7	3	3	7	6	6	34	11	3
fig.221350.3.peg.2309	SynRS9907_02366	Cytosol aminopeptidase PepA (EC 3.4.11.1)	326	742	366	278	686	1518	858	4169	3634	4659	280	491	526	114	187	159	267	713	750	130
fig.221350.3.peg.231	SynRS9907_00244	Pentapeptide repeat family protein	22	31	26	14	36	48	93	236	383	407	22	36	43	10	42	40	29	82	46	19
fig.221350.3.peg.2310	SynRS9907_02367	hypothetical protein	12	33	20	15	32	55	50	219	161	222	22	32	31	7	36	9	29	33	51	8
fig.221350.3.peg.2311	SynRS9907_02368	hypothetical protein	37	87	40	77	170	343	280	442	2798	1456	125	173	183	41	82	144	130	569	105	87
fig.221350.3.peg.2312	SynRS9907_02369	hypothetical protein	10	15	17	6	6	16	39	57	139	116	8	12	8	8	8	12	18	52	13	2
fig.221350.3.peg.2313	SynRS9907_02370	hypothetical protein	1	9	4	1	9	16	8	32	62	54	14	12	12	1	15	14	7	11	4	16
fig.221350.3.peg.2314	SynRS9907_02371	FIG01149766: hypothetical protein	27	55	27	37	112	124	112	100	282	64	75	128	141	11	38	59	61	193	37	68
fig.221350.3.peg.2315	SynRS9907_02372	FIG01152750: hypothetical protein	84	61	62	70	103	139	207	264	983	436	103	110	93	17	32	118	63	128	82	98
fig.221350.3.peg.2316	SynRS9907_02373	hypothetical protein	270	379	259	174	368	272	498	1083	1192	488	811	945	941	32	105	565	443	510	452	695
fig.221350.3.peg.2317	SynRS9907_02374	putative membrane protein	15	34	21	7	14	28	110	195	159	109	34	45	36	7	10	23	29	88	76	17
fig.221350.3.peg.2318	SynRS9907_02375	Peptide-methionine (S)-S-oxide reductase MsrA (EC 1.8.4.11)	58	83	56	91	152	268	247	469	1995	1002	100	159	153	18	73	131	136	367	116	96
fig.221350.3.peg.2319	SynRS9907_02376	Lipid-A-disaccharide synthase (EC 2.4.1.182)	38	151	49	19	62	123	167	636	585	521	32	59	48	25	59	39	37	176	127	17
fig.221350.3.peg.232	SynRS9907_00245	Repeats containing protein	193	317	154	239	455	974	403	1484	1367	960	232	390	375	61	145	245	247	675	338	309
fig.221350.3.peg.2320	SynRS9907_02377	Acyl-[acyl-carrier-protein]--UDP-N-acetylglucosamine O-acyltransferase (EC 2.3.1.129)	156	340	174	86	152	339	532	1512	1244	1349	128	215	184	52	185	231	158	559	317	180
fig.221350.3.peg.2321	SynRS9907_02378	3-hydroxyacyl-[acyl-carrier-protein] dehydratase, FabZ form (EC 4.2.1.59)	33	80	31	27	39	109	78	374	433	431	23	48	45	40	68	27	41	179	88	28
fig.221350.3.peg.2322	SynRS9907_02379	UDP-3-O-[3-hydroxymyristoyl] N-acetylglucosamine deacetylase (EC 3.5.1.108)	40	92	51	27	72	211	115	654	352	430	66	101	85	24	48	58	61	203	127	52
fig.221350.3.peg.2323	SynRS9907_02380	Outer membrane protein/protective antigen OMA87	407	713	374	463	839	2177	1262	4123	4058	4199	640	943	878	176	448	505	513	1573	1062	486
fig.221350.3.peg.2324	SynRS9907_02381	Phosphoribosylaminoimidazole-succinocarboxamide synthase (EC 6.3.2.6)	47	87	57	59	99	266	198	558	514	560	47	95	70	15	61	34	46	240	119	42
fig.221350.3.peg.2325	SynRS9907_02382	hypothetical protein	103	185	96	103	250	631	243	1232	1932	1611	107	189	183	26	77	53	104	440	350	74
fig.221350.3.peg.2326	SynRS9907_02383	Phosphoribosylamine--glycine ligase (EC 6.3.4.13)	58	137	56	68	141	264	204	658	2113	1935	62	86	88	38	65	35	59	204	184	32
fig.221350.3.peg.2327	SynRS9907_02384	Phytochrome-like protein; Two-component system sensor histidine kinase	115	271	138	108	247	561	440	1329	1578	1777	140	242	221	51	193	94	130	478	398	77
fig.221350.3.peg.2328	SynRS9907_02385	Circadian clock protein KaiC	104	186	194	133	226	277	1217	2118	2462	2445	216	261	244	79	176	178	148	384	301	77
fig.221350.3.peg.2329	SynRS9907_02386	Circadian oscillation regulator KaiB	13	17	17	17	29	35	87	179	156	218	29	34	24	2	12	14	5	17	38	2
fig.221350.3.peg.233	SynRS9907_00246	Photosystem II protein PsbI	15	24	15	18	35	54	30	184	108	166	38	47	46	7	77	33	45	44	82	27
fig.221350.3.peg.2330	SynRS9907_02387	Circadian clock protein KaiA	28	45	48	55	96	162	211	489	566	569	65	82	80	30	55	50	49	83	77	24
fig.221350.3.peg.2331	SynRS9907_02388	LSU ribosomal protein L21p	1133	2027	1018	1439	3264	4332	2240	3674	13818	4414	3088	3905	3865	252	756	1570	1533	3216	1784	1694
fig.221350.3.peg.2332	SynRS9907_02389	LSU ribosomal protein L27p	201	411	200	260	460	788	381	1525	1996	1834	323	515	555	50	138	215	225	535	341	212
fig.221350.3.peg.2333	SynRS9907_02390	SAM-dependent methyltransferase	75	192	67	34	78	115	253	991	999	1025	63	102	96	34	108	87	84	324	197	64
fig.221350.3.peg.2334	SynRS9907_02391	tRNA pseudouridine(55) synthase (EC 5.4.99.25)	20	53	26	9	17	63	72	344	355	327	24	40	32	15	28	18	18	91	81	13
fig.221350.3.peg.2335	SynRS9907_02392	Probable transcriptional regulatory protein YebC	38	84	43	18	37	67	64	310	208	154	37	44	46	2	46	28	28	114	48	17
fig.221350.3.peg.2336	SynRS9907_02393	FIG01153020: hypothetical protein	1	1	1	2	6	7	12	35	55	55	5	0	4	1	0	4	0	13	8	0
fig.221350.3.peg.2337	SynRS9907_02394	hypothetical protein	6	21	6	6	24	38	26	74	138	169	6	8	8	1	6	4	6	32	8	4
fig.221350.3.peg.2338	SynRS9907_02395	Glucosamine-6-phosphate deaminase (EC 3.5.99.6)	0	7	4	3	15	17	60	104	198	289	6	9	6	3	0	2	6	21	14	1
fig.221350.3.peg.2339	SynRS9907_02396	SpoIID protein homolog	76	139	88	38	96	171	216	877	423	597	61	93	69	10	54	61	76	256	148	23
fig.221350.3.peg.234	SynRS9907_00247	alpha-mannosidase	55	110	70	47	106	210	303	920	705	685	113	153	134	56	75	83	90	310	190	70
fig.221350.3.peg.2340	SynRS9907_02397	Ribonuclease Z (EC 3.1.26.11)	49	123	55	53	97	143	140	457	409	321	54	103	94	18	76	40	49	249	82	22
fig.221350.3.peg.2341	SynRS9907_02398	Photosystem II protein PsbV, cytochrome c550	404	477	614	211	470	825	2494	7431	7167	8368	459	703	788	120	485	363	825	2671	1565	169
fig.221350.3.peg.2342	SynRS9907_02399	hypothetical protein	3	3	6	5	4	13	26	92	43	60	4	16	19	4	7	12	20	47	34	14
fig.221350.3.peg.2343	SynRS9907_02400	soluble [2Fe-2S] ferredoxin	1486	2224	1210	1561	3375	5678	2842	9989	2846	1573	2548	4116	3946	276	702	1519	2059	5788	2683	2366
fig.221350.3.peg.2344	SynRS9907_02401	Ribosomal protein L11 methyltransferase	69	191	96	29	99	248	194	945	656	1031	24	99	68	31	84	20	45	225	116	19
fig.221350.3.peg.2345	SynRS9907_02402	D-3-phosphoglycerate dehydrogenase (EC 1.1.1.95)	502	1090	531	312	751	1732	1545	7880	3807	4425	662	1061	957	203	438	383	469	1679	1440	339
fig.221350.3.peg.2346	SynRS9907_02403	Slr0613 protein	49	118	75	40	113	252	279	781	1071	995	63	98	101	25	14	33	77	197	102	41
fig.221350.3.peg.2347	SynRS9907_02404	Putative RNA-binding protein YlmH	24	67	39	26	67	124	131	431	208	314	23	42	50	6	40	13	29	89	39	6
fig.221350.3.peg.2348	SynRS9907_02406	UDP-N-acetylmuramoyl-L-alanine--D-glutamate ligase (EC 6.3.2.9)	82	116	68	38	95	169	265	851	557	577	85	169	160	54	122	143	121	423	200	84
fig.221350.3.peg.2349	SynRS9907_02407	Protein of unknown function DUF55	23	49	27	44	106	105	81	141	244	93	63	97	97	15	33	49	37	87	57	34
fig.221350.3.peg.235	SynRS9907_00248	Photosystem II protein PsbN	84	150	65	76	121	308	128	482	957	580	75	146	165	13	57	62	79	242	81	61
fig.221350.3.peg.2350	SynRS9907_02408	hypothetical protein	3	29	15	18	26	63	52	188	185	113	16	24	24	8	9	17	16	63	26	6
fig.221350.3.peg.2351	SynRS9907_02409	hypothetical protein	94	187	150	62	104	293	250	810	563	475	47	54	80	30	39	51	40	122	58	22
fig.221350.3.peg.2352	SynRS9907_02410	Slr0249 protein	1	14	2	3	22	9	18	54	24	39	5	17	16	7	6	18	14	38	26	8
fig.221350.3.peg.2353	SynRS9907_02411	DNA-directed RNA polymerase omega subunit (EC 2.7.7.6)	66	154	68	50	119	205	231	1012	1118	1164	102	162	168	6	103	91	116	429	160	65
fig.221350.3.peg.2354	SynRS9907_02412	hypothetical protein	2	2	3	18	9	9	22	39	108	104	11	9	9	7	0	9	5	17	4	6
fig.221350.3.peg.2355	SynRS9907_02413	DnaK-like chaperone protein slr0086	43	107	70	33	77	141	160	520	658	701	32	52	62	26	65	41	27	149	70	21
fig.221350.3.peg.2356	SynRS9907_02414	hypothetical protein	17	33	38	34	67	108	112	319	300	231	59	119	98	10	23	18	41	112	39	26
fig.221350.3.peg.2357	SynRS9907_02415	Ferredoxin-thioredoxin reductase, variable chain	88	208	113	105	219	425	286	1048	1279	1075	144	248	219	44	173	138	149	532	253	108
fig.221350.3.peg.2358	SynRS9907_02416	Pyrimidine operon regulatory protein PyrR	19	34	42	27	58	103	162	421	585	597	39	55	73	18	25	24	43	145	82	25
fig.221350.3.peg.2359	SynRS9907_02417	2,3-bisphosphoglycerate-independent phosphoglycerate mutase (EC 5.4.2.12)	319	601	291	316	688	1063	905	2131	3715	2552	502	766	682	141	338	524	348	1194	610	570
fig.221350.3.peg.236	SynRS9907_00249	Photosystem II 10 kDa phosphoprotein (PsbH)	195	281	179	174	374	724	573	2110	3231	1416	308	562	535	33	203	223	463	1081	367	170
fig.221350.3.peg.2360	SynRS9907_02418	Protein translocase membrane subunit SecG	17	43	29	33	63	76	46	154	142	108	43	87	84	16	39	41	27	125	44	41
fig.221350.3.peg.2361	SynRS9907_02419	hypothetical protein	49	51	53	44	88	118	150	380	284	232	78	87	76	8	15	94	73	201	66	43
fig.221350.3.peg.2362	SynRS9907_02420	hypothetical protein	187	201	143	250	402	459	874	608	827	395	586	615	582	49	216	927	347	616	271	711
fig.221350.3.peg.2363	SynRS9907_02421	FIG01155548: hypothetical protein	328	423	312	193	357	348	2445	2139	2014	1026	842	755	760	91	566	1734	610	1384	406	664
fig.221350.3.peg.2364	SynRS9907_02422	hypothetical protein	43	48	41	30	42	97	172	264	956	771	29	79	81	12	81	75	63	262	80	63
fig.221350.3.peg.2365	SynRS9907_02423	Heat shock protein 60 kDa family chaperone GroEL	1756	3108	844	5354	10120	17207	1244	14267	4302	3522	5647	7744	5817	659	767	1957	1699	3049	5198	3625
fig.221350.3.peg.2366	SynRS9907_02424	Heat shock protein 10 kDa family chaperone GroES	190	518	126	587	1404	2351	197	2179	565	475	418	823	635	165	118	113	206	319	763	173
fig.221350.3.peg.2367	SynRS9907_02426	ATP synthase beta chain (EC 3.6.3.14)	3194	6261	2947	2773	6721	12601	8344	30525	9455	9951	3881	6688	5943	1169	2366	1823	2686	6569	8188	2157
fig.221350.3.peg.2368	SynRS9907_02427	ATP synthase epsilon chain (EC 3.6.3.14)	345	659	346	361	827	1465	743	3430	573	741	448	814	795	110	240	180	319	915	769	222
fig.221350.3.peg.2369	SynRS9907_02428	Plastid and cyanobacterial ribosome-associated protein PSRP-3	815	2071	1004	1037	2343	4168	2747	10617	19535	13358	1478	2279	2290	373	765	798	1219	3594	2295	758
fig.221350.3.peg.237	SynRS9907_00250	Twin-arginine translocation protein TatB	34	50	34	33	59	104	94	440	147	249	88	94	128	11	40	54	85	176	83	36
fig.221350.3.peg.2370	SynRS9907_02429	COG0546: Predicted phosphatases	27	53	17	20	55	118	101	302	270	333	14	38	39	29	23	20	31	107	89	17
fig.221350.3.peg.2371	SynRS9907_02430	Xaa-Pro aminopeptidase (EC 3.4.11.9)	92	187	83	48	140	269	283	956	1313	1231	67	141	119	31	55	49	68	273	154	38
fig.221350.3.peg.2372	SynRS9907_02431	Membrane associated SBC domains	97	180	110	66	155	275	639	1476	1606	1415	95	150	135	46	128	93	116	388	239	72
fig.221350.3.peg.2373	SynRS9907_02432	Small GTP-binding protein domain	38	86	46	20	55	166	237	842	904	1387	36	46	54	53	117	30	51	230	156	7
fig.221350.3.peg.2374	SynRS9907_02433	Nicotinate-nucleotide adenylyltransferase (EC 2.7.7.18)	5	26	11	6	22	71	30	127	120	139	16	30	29	4	9	15	8	66	14	10
fig.221350.3.peg.2375	SynRS9907_02434	NAD synthetase (EC 6.3.1.5) / Glutamine amidotransferase chain of NAD synthetase	28	61	49	23	50	150	141	532	432	505	35	75	57	17	16	25	29	109	72	12
fig.221350.3.peg.2376	SynRS9907_02435	Alanine dehydrogenase (EC 1.4.1.1)	37	55	53	48	63	108	238	437	748	411	39	81	34	0	19	34	30	102	47	13
fig.221350.3.peg.2377	SynRS9907_02436	UPF0225 protein YchJ	2	6	6	3	4	17	4	25	99	55	2	3	9	7	2	1	0	18	5	0
fig.221350.3.peg.2378	SynRS9907_02437	hypothetical protein	31	93	48	18	36	142	80	308	794	631	24	42	29	11	33	18	23	135	88	11
fig.221350.3.peg.2379	SynRS9907_02438	hypothetical protein	1	3	1	2	2	4	4	11	18	23	0	0	2	4	0	0	2	7	1	2
fig.221350.3.peg.238	SynRS9907_00251	Peptidyl-tRNA hydrolase (EC 3.1.1.29)	17	32	20	10	25	40	36	222	56	97	50	41	46	4	30	36	43	97	45	26
fig.221350.3.peg.2380	SynRS9907_02439	soluble [2Fe-2S] ferredoxin	17	56	18	12	24	46	59	259	307	332	17	16	25	7	17	9	9	60	37	6
fig.221350.3.peg.2381	SynRS9907_02440	hypothetical protein	6	14	10	8	11	30	47	108	284	304	3	11	20	1	18	13	9	27	25	3
fig.221350.3.peg.2382	SynRS9907_02441	ATP synthase gamma chain (EC 3.6.3.14)	675	1253	757	408	924	2200	1576	8914	1054	1278	961	1670	1746	319	584	434	818	2288	1910	561
fig.221350.3.peg.2383	SynRS9907_02442	ATP synthase alpha chain (EC 3.6.3.14)	1545	3073	1817	748	1836	4574	2904	17270	1496	1750	1905	3491	3233	373	770	802	1547	4325	2556	965
fig.221350.3.peg.2384	SynRS9907_02443	ATP synthase delta chain (EC 3.6.3.14)	2019	2411	1277	1198	2613	4664	5125	12237	1548	869	6372	8516	9027	510	2019	2795	3401	5643	7949	4153
fig.221350.3.peg.2385	SynRS9907_02444	ATP synthase F0 sector subunit b (EC 3.6.3.14)	607	1188	576	297	827	1751	1468	7545	462	586	778	1361	1395	210	615	332	711	1988	1448	425
fig.221350.3.peg.2386	SynRS9907_02445	ATP synthase F0 sector subunit b' (EC 3.6.3.14)	676	1558	847	311	912	2040	1353	8463	501	1035	765	1470	1494	289	669	380	918	2105	1865	495
fig.221350.3.peg.2387	SynRS9907_02446	ATP synthase F0 sector subunit c (EC 3.6.3.14)	1096	1989	1132	446	1261	2786	2260	13328	931	1276	1011	2164	2240	399	935	535	1373	3030	2892	536
fig.221350.3.peg.2388	SynRS9907_02447	ATP synthase F0 sector subunit a (EC 3.6.3.14)	1870	3439	1634	845	2395	4291	2974	10545	2298	1640	2235	4065	4172	481	1223	1270	2153	4436	3308	1415
fig.221350.3.peg.2389	SynRS9907_02448	ATP synthase protein I	1052	2000	840	439	1222	2633	2697	7869	2865	2305	904	1689	1984	422	905	587	1094	3392	2301	644
fig.221350.3.peg.239	SynRS9907_00252	hypothetical protein	5	10	4	8	9	13	27	72	61	62	6	17	11	5	1	7	9	27	13	5
fig.221350.3.peg.2390	SynRS9907_02449	Methyltransferase type 12	35	55	73	3	18	47	128	624	220	355	26	50	37	9	63	22	66	399	148	12
fig.221350.3.peg.2391	SynRS9907_02450	Phycobilisome core-membrane linker polypeptide	723	927	1316	259	667	1493	4585	14576	6282	7201	1103	1608	1727	204	753	771	2070	6274	3291	291
fig.221350.3.peg.2392	SynRS9907_02451	Allophycocyanin alpha chain	1413	1596	2792	543	1217	2678	8965	28676	10234	12359	1999	2969	3557	248	1224	806	3443	10332	4821	429
fig.221350.3.peg.2393	SynRS9907_02452	Allophycocyanin beta chain	804	880	1572	256	648	1371	6078	17035	5516	7361	952	1605	1697	266	856	419	1756	5161	3790	187
fig.221350.3.peg.2394	SynRS9907_02453	Phycobilisome small core linker polypeptide	271	203	381	156	298	471	953	2265	2122	1024	952	973	1208	19	133	569	891	1164	511	359
fig.221350.3.peg.2395	SynRS9907_02454	RNA binding methyltransferase FtsJ like	22	42	13	13	36	68	65	160	382	341	22	47	36	7	45	36	35	122	56	33
fig.221350.3.peg.2396	SynRS9907_02455	hypothetical protein	59	47	68	14	28	49	88	132	521	304	14	20	22	8	14	11	26	34	25	5
fig.221350.3.peg.2397	SynRS9907_02456	hypothetical protein	24	21	18	8	22	24	26	29	84	77	16	27	11	0	11	20	13	25	26	16
fig.221350.3.peg.2398	SynRS9907_02457	Peptidoglycan glycosyltransferase FtsW (EC 2.4.1.129)	63	164	90	37	118	220	234	888	1253	1603	55	104	77	23	75	40	62	256	158	26
fig.221350.3.peg.2399	SynRS9907_02458	hypothetical protein	33	28	18	26	40	88	53	81	251	136	27	47	47	4	11	33	28	63	13	13
fig.221350.3.peg.24	SynRS9907_00024	Ribosome small subunit biogenesis RbfA-release protein RsgA	11	38	14	8	44	76	30	166	308	306	21	26	24	11	18	24	6	40	39	14
fig.221350.3.peg.240	SynRS9907_00253	FIG01151617: hypothetical protein	21	23	14	9	23	51	35	69	105	62	17	33	13	2	3	26	15	22	6	1
fig.221350.3.peg.2400	SynRS9907_02459	Cytochrome c-type biogenesis protein CcdA (DsbD analog)	13	57	16	11	26	80	57	283	1040	1908	12	22	24	4	26	3	13	119	41	9
fig.221350.3.peg.2401	SynRS9907_02460	Cytochrome c-type biogenesis protein Ccs1/ResB	95	220	57	50	119	295	313	1075	2528	2875	55	126	105	57	59	61	93	331	247	29
fig.221350.3.peg.2402	SynRS9907_02461	hypothetical protein	18	30	21	20	23	65	120	242	266	412	18	35	21	10	13	11	12	66	71	14
fig.221350.3.peg.2403	SynRS9907_02462	hypothetical protein	15	17	15	21	26	64	100	177	201	160	31	34	44	10	9	17	20	83	47	17
fig.221350.3.peg.2404	SynRS9907_02463	NADPH-dependent 7-cyano-7-deazaguanine reductase (EC 1.7.1.13)	33	145	38	61	114	223	136	636	534	597	70	120	123	28	48	31	49	197	135	57
fig.221350.3.peg.2405	SynRS9907_02464	Nitrogen regulatory protein P-II	183	180	314	47	76	152	1203	3475	1956	1905	258	271	338	36	123	231	365	1647	520	75
fig.221350.3.peg.2406	SynRS9907_02465	Putative membrane protein	4	23	11	5	23	37	51	190	216	243	11	16	6	4	5	3	16	62	34	2
fig.221350.3.peg.2407	SynRS9907_02466	hypothetical protein	24	38	23	24	69	69	130	453	370	330	42	89	51	7	40	21	50	120	137	20
fig.221350.3.peg.2408	SynRS9907_02467	FIG01154111: hypothetical protein	55	141	64	63	162	245	238	452	668	518	114	176	154	18	59	131	105	311	102	77
fig.221350.3.peg.2409	SynRS9907_02468	hypothetical protein	5	11	4	5	16	18	10	24	64	81	5	16	19	4	3	10	10	19	18	5
fig.221350.3.peg.241	SynRS9907_00254	hypothetical protein	29	43	27	27	59	122	130	260	381	312	37	59	47	9	23	42	29	126	66	26
fig.221350.3.peg.2410	SynRS9907_02469	UDP-N-acetylglucosamine 4,6-dehydratase (EC 4.2.1.135)	110	298	138	107	319	542	698	2409	2108	2598	185	359	348	111	206	97	216	767	791	123
fig.221350.3.peg.2411	SynRS9907_02470	Undecaprenyl-phosphate alpha-N-acetylglucosaminyl 1-phosphate transferase (EC 2.7.8.33)	43	120	67	61	190	229	318	1022	992	1571	88	128	162	36	114	58	94	249	361	55
fig.221350.3.peg.2412	SynRS9907_02471	hypothetical protein	16	20	5	14	26	28	37	115	60	82	8	22	47	0	3	6	13	43	25	10
fig.221350.3.peg.2413	SynRS9907_02472	hypothetical protein	34	100	50	45	132	140	215	603	393	237	92	144	151	23	69	67	80	208	182	42
fig.221350.3.peg.2414	SynRS9907_02473	hypothetical protein	29	76	35	20	59	122	139	469	363	458	33	67	55	18	46	10	36	138	103	11
fig.221350.3.peg.2415	SynRS9907_02474	hypothetical protein	20	54	39	25	46	112	135	317	262	253	32	64	59	21	24	18	41	127	151	9
fig.221350.3.peg.2416	SynRS9907_02475	glycosyl transferase, group 1 family protein	35	92	42	37	76	153	140	509	431	479	37	90	72	17	58	49	48	142	155	13
fig.221350.3.peg.2417	SynRS9907_02476	hypothetical protein	128	262	109	130	301	436	592	1640	979	1016	268	354	405	78	193	200	239	554	463	193
fig.221350.3.peg.2418	SynRS9907_02477	hypothetical protein	83	198	71	96	214	351	360	1019	1243	1149	257	354	262	62	132	249	195	512	345	187
fig.221350.3.peg.2419	SynRS9907_02478	Glycosyltransferase, group 1 family protein	127	361	136	99	269	425	676	1794	2318	1752	262	377	407	110	241	370	296	868	503	262
fig.221350.3.peg.242	SynRS9907_00255	Global nitrogen regulatory protein, CRP family of transcriptional regulators	67	49	33	28	40	112	61	184	1418	1363	25	60	66	9	24	21	20	47	43	34
fig.221350.3.peg.2420		hypothetical protein	26	40	18	19	40	88	101	196	666	456	65	83	92	25	81	56	37	141	81	54
fig.221350.3.peg.2421	SynRS9907_02480	hypothetical protein	0	4	1	2	2	1	4	18	18	9	1	0	4	1	6	3	1	6	0	0
fig.221350.3.peg.2422	SynRS9907_02481	hypothetical protein	72	150	51	51	131	223	324	1228	987	947	136	218	208	56	93	86	151	421	312	89
fig.221350.3.peg.2423		hypothetical protein	2	10	1	0	12	23	4	18	44	26	1	8	9	1	0	4	4	23	6	1
fig.221350.3.peg.2424	SynRS9907_02483	hypothetical protein	29	76	39	22	65	122	140	398	425	417	59	89	100	32	23	52	45	143	130	38
fig.221350.3.peg.2425	SynRS9907_02484	hypothetical protein	41	116	44	47	83	159	413	751	771	810	68	114	97	45	129	84	70	282	266	51
fig.221350.3.peg.2426	SynRS9907_02485	Glycosyl transferase, group 1	48	80	60	49	120	142	201	375	382	370	112	133	131	27	68	112	69	203	97	53
fig.221350.3.peg.2427	SynRS9907_02486	Glycosyl transferase, group 1	169	287	194	200	463	615	851	1361	2013	1032	600	677	723	61	181	798	328	710	420	627
fig.221350.3.peg.2428	SynRS9907_02487	hypothetical protein	96	188	81	153	234	447	389	801	1026	924	250	306	303	40	126	210	123	322	256	168
fig.221350.3.peg.2429	SynRS9907_02488	Glycosyltransferase	212	461	183	187	448	920	756	1618	2254	1841	294	505	482	80	212	250	294	935	561	155
fig.221350.3.peg.243	SynRS9907_00256	Ribonuclease PH (EC 2.7.7.56)	43	71	41	33	76	116	196	561	747	822	49	77	69	26	43	31	46	137	140	29
fig.221350.3.peg.2430	SynRS9907_02489	hypothetical protein	178	454	131	219	358	618	524	1447	1430	852	295	511	428	51	194	239	312	843	434	199
fig.221350.3.peg.2431	SynRS9907_02490	hypothetical protein	218	468	266	250	435	683	836	2059	2857	2024	370	535	579	89	238	325	361	1195	464	213
fig.221350.3.peg.2432	SynRS9907_02491	hypothetical protein	24	51	20	51	101	118	127	265	214	160	135	139	148	17	57	195	108	122	100	242
fig.221350.3.peg.2433	SynRS9907_02492	hypothetical protein	126	248	113	167	350	464	1161	1749	1514	1148	372	459	425	75	244	484	375	881	458	501
fig.221350.3.peg.2434	SynRS9907_02493	O-antigen acetylase	886	1420	753	1133	1897	2526	3390	4553	9940	5919	1773	2221	2194	185	747	1874	1119	3200	1392	1731
fig.221350.3.peg.2435	SynRS9907_02494	hypothetical protein	31	67	32	25	62	111	88	187	206	157	44	56	65	9	20	33	21	85	50	31
fig.221350.3.peg.2436	SynRS9907_02495	hypothetical protein	4	1	0	0	1	1	11	4	14	5	3	4	2	10	2	2	2	8	0	1
fig.221350.3.peg.2437	SynRS9907_02496	hypothetical protein	239	431	209	217	477	726	1198	2087	1773	1875	444	534	521	135	375	487	265	1039	689	593
fig.221350.3.peg.2438		hypothetical protein	6	8	2	3	6	12	18	1	67	14	7	8	6	0	0	13	10	25	2	9
fig.221350.3.peg.2439	SynRS9907_02497	hypothetical protein	176	392	164	124	251	450	642	1518	3281	4909	265	285	336	59	160	287	162	658	440	308
fig.221350.3.peg.244	SynRS9907_00257	Cob(I)alamin adenosyltransferase-like protein	58	125	74	67	133	310	299	997	544	836	73	129	124	23	91	38	61	237	145	36
fig.221350.3.peg.2440	SynRS9907_02498	hypothetical protein	834	1535	775	943	1763	3134	6054	10388	35263	38901	1827	2162	2203	229	1200	1722	1469	3942	2659	1992
fig.221350.3.peg.2441	SynRS9907_02499	Inositol-1-monophosphatase (EC 3.1.3.25)	101	119	54	95	149	205	235	454	572	502	156	190	244	31	88	179	100	379	195	249
fig.221350.3.peg.2442		hypothetical protein	69	138	37	97	144	217	209	396	487	459	215	222	194	11	92	214	112	330	144	326
fig.221350.3.peg.2443	SynRS9907_02500	hypothetical protein	151	217	98	159	278	397	564	839	939	726	236	300	313	49	156	253	157	470	255	373
fig.221350.3.peg.2444	SynRS9907_02501	hypothetical protein	339	549	252	346	719	942	2014	2042	2791	2219	682	700	696	178	509	982	424	1451	753	1389
fig.221350.3.peg.2445	SynRS9907_50004	hypothetical protein	250	435	226	182	437	560	1347	1614	1670	1294	339	417	382	79	264	652	232	782	291	451
fig.221350.3.peg.2446	SynRS9907_50005	dTDP-4-dehydrorhamnose 3,5-epimerase (EC 5.1.3.13)	198	381	252	180	311	427	812	1456	1064	964	444	463	457	63	291	520	245	647	234	542
fig.221350.3.peg.2447	SynRS9907_02502	hypothetical protein	153	242	194	140	260	358	271	796	710	515	246	263	272	54	155	355	175	307	165	261
fig.221350.3.peg.2448		hypothetical protein	45	136	59	80	121	222	209	549	522	567	110	150	111	22	104	127	63	229	159	119
fig.221350.3.peg.2449	SynRS9907_02503	CDP-4-dehydro-6-deoxy-D-glucose 3-dehydratase (EC 4.2.1.-)	352	527	270	342	700	1032	1002	1851	2448	2280	479	681	651	62	254	502	437	1158	478	384
fig.221350.3.peg.245	SynRS9907_00258	Deoxycytidine triphosphate deaminase (EC 3.5.4.13)	119	198	138	122	265	509	410	1366	843	860	283	363	317	40	124	288	160	344	323	160
fig.221350.3.peg.2450	SynRS9907_02504	CDP-glucose 4,6-dehydratase (EC 4.2.1.45)	233	427	214	259	617	801	821	1400	2190	1321	401	502	482	40	188	414	286	835	403	347
fig.221350.3.peg.2451	SynRS9907_02505	Glucose-1-phosphate cytidylyltransferase (EC 2.7.7.33)	127	222	105	141	251	448	377	703	950	710	205	251	245	41	125	254	159	473	133	200
fig.221350.3.peg.2452	SynRS9907_02507	ABC transporter, ATP-binding protein	422	693	302	422	757	975	1185	1724	3853	1938	813	906	870	121	302	1262	473	1132	552	1133
fig.221350.3.peg.2453	SynRS9907_02508	ABC transporter, permease protein	143	263	164	97	220	489	601	1692	1679	2093	127	196	177	43	185	123	145	551	398	64
fig.221350.3.peg.2454	SynRS9907_02509	UDP-glucuronate decarboxylase (EC 4.1.1.35)	208	357	198	188	423	738	816	2005	2344	2334	254	372	396	96	232	250	265	775	596	183
fig.221350.3.peg.2455	SynRS9907_02510	UDP-glucose 4-epimerase (EC 5.1.3.2)	78	171	95	89	154	298	295	787	1166	1111	135	160	156	49	129	61	90	367	219	57
fig.221350.3.peg.2456	SynRS9907_02511	UDP-glucose 6-dehydrogenase (EC 1.1.1.22)	346	656	319	302	739	1541	1084	2718	6319	5039	279	488	438	118	345	253	369	1241	913	205
fig.221350.3.peg.2457	SynRS9907_02512	GDP-L-fucose synthetase (EC 1.1.1.271)	354	606	306	359	764	1547	1180	2884	5167	3656	475	684	679	106	290	379	490	1354	841	348
fig.221350.3.peg.2458	SynRS9907_02513	GDP-mannose 4,6-dehydratase (EC 4.2.1.47)	334	699	314	313	597	1337	1529	2830	5667	4162	466	562	571	167	329	435	375	1391	771	424
fig.221350.3.peg.2459	SynRS9907_02514	hypothetical protein	8	17	15	10	20	48	62	99	184	54	40	35	39	0	12	22	22	24	30	16
fig.221350.3.peg.246	SynRS9907_00259	Thymidylate synthase ThyX (EC 2.1.1.148)	107	148	111	87	190	229	602	1543	1093	847	145	233	204	28	73	116	101	376	201	63
fig.221350.3.peg.2460	SynRS9907_02515	hypothetical protein	172	358	194	193	353	880	599	1676	1135	875	223	318	305	68	97	195	216	677	296	228
fig.221350.3.peg.2461	SynRS9907_02516	hypothetical protein	747	1329	486	802	1734	2888	3130	8845	8910	5021	1501	2232	2112	341	1059	1441	1209	2851	2042	1311
fig.221350.3.peg.2462	SynRS9907_02517	hypothetical protein	51	126	54	61	151	245	218	579	460	294	117	159	183	33	30	102	97	190	92	80
fig.221350.3.peg.2463	SynRS9907_02518	hypothetical protein	245	467	200	233	548	802	907	2227	2266	1396	452	677	629	140	238	572	367	818	496	491
fig.221350.3.peg.2464	SynRS9907_02519	hypothetical protein	42	60	46	22	65	116	207	418	321	232	66	89	83	11	71	94	67	229	86	71
fig.221350.3.peg.2465	SynRS9907_02520	hypothetical protein	94	188	114	79	137	289	457	1564	889	1200	117	176	167	43	219	127	98	575	326	76
fig.221350.3.peg.2466	SynRS9907_02521	hypothetical protein	171	290	185	110	238	428	653	1906	914	934	269	340	363	60	302	331	194	667	456	294
fig.221350.3.peg.2467	SynRS9907_02522	hypothetical protein	62	120	48	40	87	124	119	231	291	153	124	128	124	21	26	109	63	133	51	60
fig.221350.3.peg.2468	SynRS9907_02523	hypothetical protein	49	207	95	113	182	468	345	1056	2166	1713	98	133	130	35	69	68	88	354	240	27
fig.221350.3.peg.2469	SynRS9907_02524	Cyclic-nucleotide-regulated bacteriocin/lantibiotic efflux ABC transporter, permease/ATP-binding protein	241	585	269	294	548	1198	1466	3577	4276	3749	383	594	587	201	295	268	359	1196	803	183
fig.221350.3.peg.247	SynRS9907_00260	Thioredoxin-like protein TxlA	101	186	129	84	177	376	442	1162	983	1024	142	273	328	29	81	121	165	361	300	85
fig.221350.3.peg.2470	SynRS9907_02525	hypothetical protein	60	108	64	60	119	261	247	554	738	468	62	107	89	31	53	60	67	211	93	67
fig.221350.3.peg.2471	SynRS9907_02526	hypothetical protein	5	15	13	5	9	13	7	41	22	28	5	9	8	0	4	8	10	24	8	6
fig.221350.3.peg.2472	SynRS9907_02527	FIG01155193: hypothetical protein	18	78	27	31	62	96	111	307	386	306	30	52	45	7	46	47	38	119	49	36
fig.221350.3.peg.2473	SynRS9907_02528	hypothetical protein	78	90	70	60	91	247	235	570	962	551	143	154	175	8	59	77	124	294	170	155
fig.221350.3.peg.2474	SynRS9907_02529	hypothetical protein	145	209	152	108	219	272	761	1725	995	688	391	451	415	60	184	507	251	512	338	277
fig.221350.3.peg.2475		hypothetical protein	10	24	7	6	21	16	43	114	101	54	20	28	15	1	50	38	15	61	2	10
fig.221350.3.peg.2476		hypothetical protein	4	14	4	2	9	12	20	24	46	25	6	10	8	0	5	7	8	16	4	6
fig.221350.3.peg.2477	SynRS9907_02532	hypothetical protein	3111	4543	2471	5061	8054	12287	12595	28379	15806	13940	10577	12577	11954	1013	2333	6906	4908	11185	8475	11165
fig.221350.3.peg.2478	SynRS9907_02533	Adenylosuccinate lyase (EC 4.3.2.2) @ SAICAR lyase (EC 4.3.2.2)	227	519	292	199	444	733	1110	3356	4671	4950	336	606	516	91	209	216	316	1143	710	138
fig.221350.3.peg.2479	SynRS9907_02534	hypothetical protein	115	236	159	113	223	464	424	1559	1290	1476	170	237	213	44	58	155	149	469	282	87
fig.221350.3.peg.248		hypothetical protein	0	2	0	0	1	0	8	3	6	1	1	1	2	1	0	4	0	2	0	2
fig.221350.3.peg.2480	SynRS9907_02535	Putative hemolysin	82	122	82	83	162	286	353	816	747	453	120	198	172	30	75	156	133	310	198	94
fig.221350.3.peg.2481	SynRS9907_02536	Acyl carrier protein	27	50	22	42	67	149	109	339	424	509	34	45	51	6	51	60	59	162	55	58
fig.221350.3.peg.2482	SynRS9907_02537	3-oxoacyl-[acyl-carrier-protein] synthase, KASII (EC 2.3.1.179)	66	137	52	61	114	313	226	770	1118	908	54	117	108	25	90	61	117	359	212	63
fig.221350.3.peg.2483	SynRS9907_02538	Capsular polysaccharide export system protein KpsS	130	257	156	168	321	614	614	1310	1663	1692	182	249	307	50	200	131	158	569	285	125
fig.221350.3.peg.2484	SynRS9907_02539	Capsular polysaccharide biosynthesis/export periplasmic protein WcbA; Capsular polysaccharide export system protein KpsC	81	232	102	44	83	304	162	831	653	877	25	64	74	39	75	22	59	256	109	14
fig.221350.3.peg.2485	SynRS9907_02540	N-acylneuraminate cytidylyltransferase (EC 2.7.7.43)	49	84	40	22	31	91	149	524	151	192	30	34	49	5	18	26	12	109	77	17
fig.221350.3.peg.2486	SynRS9907_02541	hypothetical protein	99	194	124	110	218	505	405	1156	682	568	116	152	164	40	82	72	101	341	197	52
fig.221350.3.peg.2487	SynRS9907_02542	hypothetical protein	30	54	38	19	48	102	92	185	164	122	21	30	27	1	14	12	22	71	44	25
fig.221350.3.peg.2488	SynRS9907_02543	hypothetical protein	39	57	38	36	85	162	132	358	301	232	37	63	59	12	32	24	34	106	51	14
fig.221350.3.peg.2489	SynRS9907_02544	N-acetylneuraminate synthase (EC 2.5.1.56)	135	302	166	146	324	574	541	1472	1283	1144	267	339	420	76	233	240	191	542	370	213
fig.221350.3.peg.249	SynRS9907_00261	Soluble lytic murein transglycosylase (EC 4.2.2.n1)	59	106	50	78	146	251	372	897	924	956	124	148	137	50	71	110	83	201	184	64
fig.221350.3.peg.2490	SynRS9907_02545	hypothetical protein	69	96	25	50	81	133	95	181	247	89	113	128	143	17	42	96	60	119	50	66
fig.221350.3.peg.2491	SynRS9907_02546	hypothetical protein	33	84	31	45	75	130	166	323	175	133	109	134	115	31	41	86	55	107	65	88
fig.221350.3.peg.2492	SynRS9907_02547	Sulfotransferase	21	93	41	34	69	132	134	254	245	156	38	83	72	14	35	44	28	87	79	18
fig.221350.3.peg.2493	SynRS9907_02548	NAD-dependent epimerase/dehydratase	21	33	20	7	17	51	54	153	238	221	12	21	24	3	15	22	19	97	47	14
fig.221350.3.peg.2494	SynRS9907_02549	hypothetical protein	8	31	4	12	40	43	37	135	108	84	11	28	20	4	17	11	14	29	19	9
fig.221350.3.peg.2495	SynRS9907_02550	hypothetical protein	23	26	23	18	36	25	92	147	624	271	28	36	53	8	20	45	15	56	27	19
fig.221350.3.peg.2496	SynRS9907_02551	hypothetical protein	10	21	10	24	38	32	108	178	103	132	44	55	28	4	16	17	13	25	46	11
fig.221350.3.peg.2497	SynRS9907_02552	hypothetical protein	2	1	2	0	0	1	6	13	9	16	6	4	1	0	0	2	0	0	2	0
fig.221350.3.peg.2498	SynRS9907_02553	hypothetical protein	2	3	5	1	4	13	16	56	99	88	3	9	4	3	11	1	6	15	1	4
fig.221350.3.peg.2499	SynRS9907_02554	putative membrane protein	13	22	8	8	8	27	35	59	44	50	18	26	9	15	6	20	18	13	14	11
fig.221350.3.peg.25	SynRS9907_00025	Nucleoid-associated protein YaaK	145	208	130	57	140	281	319	1046	760	778	93	142	176	48	103	128	126	528	187	117
fig.221350.3.peg.250	SynRS9907_00262	Phosphoglucosamine mutase (EC 5.4.2.10)	55	115	52	71	115	264	162	657	823	883	70	82	72	25	59	40	64	213	103	26
fig.221350.3.peg.2500	SynRS9907_02555	hypothetical protein	7	16	9	7	12	12	49	113	61	44	16	35	26	0	3	24	15	37	30	13
fig.221350.3.peg.2501	SynRS9907_02556	hypothetical protein	10	19	6	7	24	18	34	67	44	31	30	29	41	1	31	26	10	19	16	18
fig.221350.3.peg.2502	SynRS9907_02557	hypothetical protein	8	16	20	7	18	44	52	122	132	119	32	34	41	0	26	61	26	90	56	28
fig.221350.3.peg.2503		hypothetical protein	1	2	0	0	0	1	0	3	0	6	1	0	0	0	0	0	0	3	0	0
fig.221350.3.peg.2504	SynRS9907_02558	possible phage integrase family	8	12	5	4	5	26	26	71	39	19	13	10	9	11	10	3	6	31	18	9
fig.221350.3.peg.2505	SynRS9907_02559	hypothetical protein	39	66	24	4	7	10	21	38	169	55	3	17	9	10	14	69	13	59	4	8
fig.221350.3.peg.2506	SynRS9907_02560	hypothetical protein	20	45	15	28	36	74	58	192	109	123	25	49	59	23	69	29	30	127	95	21
fig.221350.3.peg.2507		hypothetical protein	0	4	0	4	2	6	1	8	0	9	4	0	2	0	0	0	1	7	4	1
fig.221350.3.peg.2508	SynRS9907_02562	hypothetical protein	41	55	22	30	79	147	104	193	262	169	33	59	74	8	33	30	45	126	82	37
fig.221350.3.peg.2509	SynRS9907_02563	hypothetical protein	4	9	3	5	12	16	20	31	25	30	9	15	13	0	1	2	17	18	3	3
fig.221350.3.peg.251	SynRS9907_00263	hypothetical protein	7	15	8	7	19	30	29	73	64	53	6	15	14	0	0	9	9	30	12	2
fig.221350.3.peg.2510	SynRS9907_02564	hypothetical protein	22	21	15	12	29	33	73	137	155	90	19	34	39	15	18	42	20	56	21	18
fig.221350.3.peg.2511	SynRS9907_02565	hypothetical protein	132	151	91	37	113	117	73	243	333	145	159	262	260	15	13	79	145	240	81	178
fig.221350.3.peg.2512	SynRS9907_02566	hypothetical protein	7	7	4	5	4	3	8	16	47	2	17	17	10	2	9	10	4	12	0	13
fig.221350.3.peg.2513		hypothetical protein	13	2	6	8	3	7	18	39	40	73	4	16	13	0	4	3	14	48	21	6
fig.221350.3.peg.2514	SynRS9907_02569	hypothetical protein	2	5	2	0	0	2	3	6	10	8	0	2	0	1	0	0	1	5	3	0
fig.221350.3.peg.2515	SynRS9907_02570	hypothetical protein	4	15	0	2	3	16	12	28	23	23	5	5	6	0	7	3	4	12	3	0
fig.221350.3.peg.2516		hypothetical protein	7	9	6	6	7	18	10	35	48	32	10	10	13	0	0	5	5	19	0	8
fig.221350.3.peg.2517		hypothetical protein	1	3	0	0	0	1	3	6	2	4	2	0	0	0	1	0	2	0	2	0
fig.221350.3.peg.2518		hypothetical protein	0	0	1	0	1	3	2	1	9	3	5	0	0	0	0	3	0	1	0	2
fig.221350.3.peg.2519		hypothetical protein	0	0	1	3	2	7	3	1	6	2	4	3	6	0	0	3	0	3	1	1
fig.221350.3.peg.252	SynRS9907_00264	Possible bicarbonate transporter, ICT family	28	65	39	32	62	134	167	592	247	305	42	91	54	9	16	32	71	180	150	15
fig.221350.3.peg.2520	SynRS9907_02572	hypothetical protein	67	77	44	130	246	386	337	1633	1470	2579	268	406	370	38	124	141	132	356	606	294
fig.221350.3.peg.2521		hypothetical protein	2	2	0	2	0	2	4	13	14	5	5	0	0	0	1	3	2	0	0	2
fig.221350.3.peg.2522	SynRS9907_02574	hypothetical protein	0	1	0	0	0	2	17	10	3	3	3	0	0	0	5	4	0	0	10	0
fig.221350.3.peg.2523	SynRS9907_02575	hypothetical protein	2	6	4	4	19	11	86	145	45	95	7	4	5	7	15	27	11	36	10	5
fig.221350.3.peg.2524		hypothetical protein	1	2	3	0	4	4	7	11	15	18	1	2	4	0	3	5	1	3	4	2
fig.221350.3.peg.2525	SynRS9907_02576	hypothetical protein	3	4	4	8	14	9	27	46	16	11	12	10	6	0	0	6	6	13	3	1
fig.221350.3.peg.2526	SynRS9907_02577	hypothetical protein	21	31	19	15	31	38	101	196	78	71	32	42	39	4	13	40	24	31	18	11
fig.221350.3.peg.2527	SynRS9907_02578	hypothetical protein	113	171	74	62	148	270	126	137	469	190	105	122	126	5	51	131	114	287	63	197
fig.221350.3.peg.2528	SynRS9907_02579	possible integrase/recombinase	11	13	9	9	19	30	19	59	85	76	21	21	22	6	2	18	9	45	29	13
fig.221350.3.peg.2529		FIG01156473: hypothetical protein	10	29	10	4	2	21	6	15	17	36	3	2	3	5	1	3	4	86	3	0
fig.221350.3.peg.253	SynRS9907_00265	tRNA (guanine(46)-N(7))-methyltransferase (EC 2.1.1.33)	30	68	23	48	120	160	83	383	245	308	53	89	87	9	44	26	51	97	129	33
fig.221350.3.peg.2530	SynRS9907_02581	23S rRNA (guanine(2445)-N(2))-methyltransferase (EC 2.1.1.173)	47	100	59	25	89	151	211	544	859	656	32	67	48	37	43	48	37	239	67	13
fig.221350.3.peg.2531	SynRS9907_02582	hypothetical protein	21	64	43	32	44	104	216	697	431	370	49	65	77	16	36	31	42	182	98	17
fig.221350.3.peg.2532	SynRS9907_02583	ElaB protein	32	62	40	41	70	135	302	920	438	646	106	129	143	54	84	55	75	231	196	45
fig.221350.3.peg.2533	SynRS9907_02584	hypothetical protein	5	15	9	9	5	22	33	49	81	52	11	19	9	4	26	7	7	25	7	2
fig.221350.3.peg.2534	SynRS9907_02585	Chromosome partition protein smc	194	391	229	188	350	922	1211	3505	1693	1868	286	476	459	138	268	247	312	1014	695	173
fig.221350.3.peg.2535	SynRS9907_02586	Protein implicated in RNA metabolism (PRC-barrel domain)	79	139	88	81	151	384	308	734	1963	1514	121	182	167	57	93	137	120	412	147	78
fig.221350.3.peg.2536	SynRS9907_02587	Peptide-methionine (R)-S-oxide reductase MsrB (EC 1.8.4.12)	52	133	52	23	68	178	136	447	715	624	58	76	72	19	10	33	41	92	61	18
fig.221350.3.peg.2537	SynRS9907_02588	Lipid-A-disaccharide synthase (EC 2.4.1.182)	38	80	37	31	81	97	166	598	596	544	57	106	121	21	79	69	65	375	149	46
fig.221350.3.peg.2538	SynRS9907_02591	Biotin carboxylase of acetyl-CoA carboxylase (EC 6.3.4.14)	232	512	233	167	369	624	730	2525	1635	1753	381	554	549	134	284	357	395	1159	631	354
fig.221350.3.peg.2539	SynRS9907_02592	YggT family protein YlmG/ssl0353, required for proper distribution of nucleoids in chloroplast and cyanobacteria	4	24	15	9	48	60	43	98	308	173	8	21	9	6	4	5	17	28	22	1
fig.221350.3.peg.254	SynRS9907_00266	hypothetical protein	89	206	58	60	154	247	286	1078	2364	2594	89	123	128	72	137	93	87	354	277	47
fig.221350.3.peg.2540	SynRS9907_02593	Photosystem II protein PsbX	72	75	64	54	77	157	188	411	485	225	85	105	169	3	58	70	161	580	85	74
fig.221350.3.peg.2541	SynRS9907_02594	Ribonucleases G and E	303	538	306	258	631	1189	1837	6093	11368	11122	507	759	775	142	446	344	483	1504	1216	235
fig.221350.3.peg.2542	SynRS9907_02595	hypothetical protein	7	31	4	5	18	31	41	155	200	190	17	20	14	6	14	9	17	76	30	13
fig.221350.3.peg.2543	SynRS9907_02596	hypothetical protein	8	20	4	14	21	46	42	121	185	124	23	20	11	3	17	5	9	48	41	1
fig.221350.3.peg.2544	SynRS9907_02597	CAB/ELIP/HLIP family protein	25	28	25	20	60	88	69	202	306	287	15	21	19	11	13	6	12	70	47	7
fig.221350.3.peg.2545	SynRS9907_02598	Efflux ABC transporter, permease/ATP-binding protein	125	285	144	150	380	672	1011	2718	2583	3266	227	347	410	80	212	167	193	449	526	92
fig.221350.3.peg.2546	SynRS9907_02599	Histidine triad nucleotide-binding protein 1 (HINT1)	14	13	17	6	19	23	33	186	82	123	16	18	17	4	8	4	9	35	21	9
fig.221350.3.peg.2547	SynRS9907_02600	AAA+ ATPase superfamily protein YifB/ComM, associated with DNA recombination	1	8	3	3	6	15	24	74	51	80	3	8	7	0	4	6	2	16	12	1
fig.221350.3.peg.2548	SynRS9907_02602	hypothetical protein	152	225	153	193	301	484	900	2715	1213	1065	369	483	457	66	192	249	260	586	690	224
fig.221350.3.peg.2549	SynRS9907_02603	Ssr2611 protein	33	55	43	19	34	75	120	417	259	442	25	42	38	16	29	19	17	127	73	10
fig.221350.3.peg.255	SynRS9907_00267	hypothetical protein	41	79	46	43	76	204	141	562	525	615	76	97	95	15	21	37	50	136	102	35
fig.221350.3.peg.2550	SynRS9907_02604	Peptide deformylase (EC 3.5.1.88)	74	189	77	66	159	291	367	1122	1467	1356	118	170	169	31	83	128	67	264	151	99
fig.221350.3.peg.2551	SynRS9907_02605	Putative peptidase	68	137	44	54	126	296	227	929	1397	1095	64	151	120	32	46	55	81	273	169	38
fig.221350.3.peg.2552	SynRS9907_02606	FIG01150858: hypothetical protein	5	19	12	5	2	6	5	81	30	25	4	21	10	3	24	13	9	35	17	3
fig.221350.3.peg.2553	SynRS9907_02607	Cysteine desulfurase (EC 2.8.1.7) => SufS	62	165	75	66	140	433	253	832	2076	2233	104	233	185	66	142	101	146	416	362	99
fig.221350.3.peg.2554	SynRS9907_02608	Iron-sulfur cluster assembly protein SufD	73	221	69	89	174	498	240	817	3221	2316	121	195	197	38	162	121	120	577	335	96
fig.221350.3.peg.2555	SynRS9907_02609	Iron-sulfur cluster assembly ATPase protein SufC	62	152	65	75	159	380	154	504	2396	1261	133	219	203	22	88	135	111	463	230	132
fig.221350.3.peg.2556	SynRS9907_02610	Iron-sulfur cluster assembly protein SufB	253	584	262	302	602	1484	1100	3203	7170	5666	581	1017	891	251	453	476	572	1536	1253	343
fig.221350.3.peg.2557	SynRS9907_02611	Ferredoxin	253	434	182	413	718	1239	903	2394	6850	4612	936	1252	1181	121	288	656	529	928	980	831
fig.221350.3.peg.2558	SynRS9907_02612	Iron-sulfur cluster regulator SufR	43	89	63	31	69	182	187	845	903	1189	34	71	72	6	59	28	53	309	165	16
fig.221350.3.peg.2559	SynRS9907_02613	hypothetical protein	12	10	7	6	21	33	21	73	44	116	11	12	9	1	16	13	12	31	25	10
fig.221350.3.peg.256	SynRS9907_00268	hypothetical protein	13	24	9	11	16	38	37	138	132	146	8	19	15	4	4	2	11	42	17	3
fig.221350.3.peg.2560		hypothetical protein	0	0	0	0	0	0	0	4	0	4	0	0	0	0	0	0	0	0	0	0
fig.221350.3.peg.2561	SynRS9907_02614	Phycobiliprotein lyase	51	122	63	21	83	132	150	542	754	685	45	89	75	20	48	36	53	201	67	27
fig.221350.3.peg.2562	SynRS9907_02615	Phycobilisome rod-core linker polypeptide, phycocyanin-associated	654	632	904	234	497	899	3608	11953	7220	5767	1246	1663	1900	107	429	626	1602	4381	2042	422
fig.221350.3.peg.2563	SynRS9907_02616	hypothetical protein	443	1052	413	725	1483	2726	682	2198	12342	9487	372	640	509	220	377	529	360	1071	1118	382
fig.221350.3.peg.2564	SynRS9907_02617	Membrane protein	3	7	3	3	1	6	3	25	35	51	1	2	6	1	1	3	3	12	11	1
fig.221350.3.peg.2565	SynRS9907_02618	hypothetical protein	10	21	5	10	19	43	38	114	246	183	15	18	15	7	19	47	10	61	34	23
fig.221350.3.peg.2566	SynRS9907_02619	hypothetical protein	116	245	81	168	239	425	300	441	1443	732	305	355	306	36	87	290	120	254	154	373
fig.221350.3.peg.2567	SynRS9907_02620	hypothetical protein	6	11	7	8	23	22	9	14	56	18	25	26	25	3	0	39	12	22	7	26
fig.221350.3.peg.2568	SynRS9907_02621	hypothetical protein	3	1	1	2	4	5	3	10	15	11	5	6	7	0	0	9	2	12	5	9
fig.221350.3.peg.2569		hypothetical protein	16	28	10	21	53	59	58	38	174	47	34	44	40	5	17	27	27	57	9	31
fig.221350.3.peg.257	SynRS9907_00269	Isoleucyl-tRNA synthetase (EC 6.1.1.5)	263	516	245	159	342	743	780	2925	1910	1854	301	489	488	89	281	217	280	947	497	153
fig.221350.3.peg.2570	SynRS9907_02622	Bll3563 protein	4	1	2	1	7	4	2	8	7	5	0	1	1	1	0	2	0	3	1	3
fig.221350.3.peg.2571		hypothetical protein	0	1	0	0	3	2	1	0	3	2	0	0	0	0	2	0	1	0	0	2
fig.221350.3.peg.2572	SynRS9907_02624	hypothetical protein	68	140	59	96	195	189	261	354	279	102	318	349	329	24	95	278	152	297	101	359
fig.221350.3.peg.2573	SynRS9907_02625	FIG01150085: hypothetical protein	36	86	57	48	93	156	186	603	588	332	79	129	104	12	45	84	103	215	144	43
fig.221350.3.peg.2574	SynRS9907_02626	FIG01153514: hypothetical protein	49	49	21	30	38	55	304	500	295	465	61	53	68	5	17	43	23	55	69	23
fig.221350.3.peg.2575	SynRS9907_02627	hypothetical protein	22	28	20	7	29	38	92	430	219	290	9	23	33	0	23	7	15	47	32	5
fig.221350.3.peg.2576	SynRS9907_02628	Phosphoglucomutase (EC 5.4.2.2)	141	175	146	123	229	724	454	1231	812	874	116	174	159	63	117	73	148	589	440	150
fig.221350.3.peg.2577	SynRS9907_02629	hypothetical protein	11	19	30	16	31	31	125	263	71	55	23	24	16	6	12	28	6	64	26	4
fig.221350.3.peg.2578	SynRS9907_02630	RND efflux system, inner membrane transporter	206	325	382	256	556	699	3258	7825	1832	1956	720	845	718	199	539	522	473	1104	1202	103
fig.221350.3.peg.2579	SynRS9907_02631	RND efflux system, membrane fusion protein	47	87	111	82	154	238	1023	2600	484	471	191	189	169	29	108	213	133	387	308	33
fig.221350.3.peg.258	SynRS9907_00270	hypothetical protein	36	40	36	34	60	140	332	761	511	487	67	77	104	14	53	51	41	106	164	36
fig.221350.3.peg.2580	SynRS9907_02632	Replication-associated recombination protein RarA / Domain of unknown function	22	54	29	22	67	107	176	370	211	244	67	87	79	43	71	44	53	154	89	37
fig.221350.3.peg.2581	SynRS9907_02633	hypothetical protein	24	28	49	37	72	78	263	611	135	70	103	136	114	4	9	35	43	52	68	7
fig.221350.3.peg.2582	SynRS9907_02634	FIG01150453: hypothetical protein	10	17	13	14	23	24	138	301	102	158	26	23	20	14	10	19	24	28	35	1
fig.221350.3.peg.2583	SynRS9907_02635	Thiol peroxidase, Bcp-type (EC 1.11.1.15)	158	283	146	115	232	304	448	1334	621	265	427	557	574	56	116	385	268	491	248	425
fig.221350.3.peg.2584	SynRS9907_02636	Pantothenate kinase type III, CoaX-like (EC 2.7.1.33)	22	46	30	11	31	74	55	231	383	374	13	29	27	21	27	20	21	105	24	5
fig.221350.3.peg.2585	SynRS9907_02637	Phosphoadenylyl-sulfate reductase [thioredoxin] (EC 1.8.4.8)	93	197	89	79	142	277	222	693	2192	1976	89	173	149	31	61	86	94	312	77	54
fig.221350.3.peg.2586	SynRS9907_02638	Type 2 NAD(P)H dehydrogenase (EC 1.6.5.12), reduces demethylnaphthoquinone precusor in phylloquinone and menaquinone biosynthesis	65	156	53	54	126	292	187	722	1500	1417	60	128	131	25	48	50	67	173	122	42
fig.221350.3.peg.2587	SynRS9907_02639	Ribosome LSU-associated GTP-binding protein HflX	13	47	17	6	35	92	60	206	312	432	16	21	19	17	37	18	13	62	37	6
fig.221350.3.peg.2588	SynRS9907_02640	Di/tricarboxylate transporter	126	236	120	67	245	556	475	1695	1233	1504	114	212	219	68	138	61	133	465	453	55
fig.221350.3.peg.2589	SynRS9907_02641	KtrAB potassium uptake system, integral membrane component KtrB	30	80	37	48	102	201	249	677	1104	1240	65	107	98	26	58	71	59	282	223	41
fig.221350.3.peg.259	SynRS9907_00272	Beta-carotene hydroxylase	138	349	106	158	372	708	671	1750	2322	1879	259	380	414	113	146	179	169	434	344	119
fig.221350.3.peg.2590	SynRS9907_02642	KtrAB potassium uptake system, peripheral membrane component KtrA	33	79	53	40	64	112	307	471	738	310	64	90	97	25	25	75	54	117	63	24
fig.221350.3.peg.2591	SynRS9907_02643	Anhydro-N-acetylmuramic acid kinase (EC 2.7.1.170)	17	74	43	16	47	112	203	497	376	416	15	41	36	13	36	18	14	107	57	10
fig.221350.3.peg.2592	SynRS9907_02644	hypothetical protein	41	65	32	27	52	136	79	202	709	435	45	57	76	9	23	46	61	206	21	28
fig.221350.3.peg.2593	SynRS9907_02645	hypothetical protein	116	228	141	139	273	462	1007	2382	4713	2947	203	393	325	23	129	174	294	789	464	120
fig.221350.3.peg.2594	SynRS9907_02646	hypothetical protein	47	61	53	50	81	147	472	931	703	564	115	119	140	31	51	82	85	254	129	37
fig.221350.3.peg.2595	SynRS9907_02647	hypothetical protein	6	10	9	9	10	14	19	100	139	166	6	4	5	5	12	2	5	34	16	3
fig.221350.3.peg.2596	SynRS9907_02648	Bis-ABC ATPase YheS	107	230	101	57	128	267	429	1138	1796	1473	150	209	208	79	140	121	94	421	156	89
fig.221350.3.peg.2597	SynRS9907_02649	FIG01150919: hypothetical protein	31	19	55	12	44	73	345	336	670	351	82	74	82	1	14	27	132	288	122	35
fig.221350.3.peg.2598	SynRS9907_02650	possible serine protease	181	461	158	405	729	2369	218	915	3754	5898	22	32	30	4	39	21	38	97	108	13
fig.221350.3.peg.2599	SynRS9907_02651	hypothetical protein	77	101	77	45	88	163	293	735	1392	1036	85	163	169	16	53	82	105	219	64	66
fig.221350.3.peg.26	SynRS9907_00026	UDP-N-acetylenolpyruvoylglucosamine reductase (EC 1.3.1.98)	45	74	58	50	99	185	345	680	659	525	76	95	81	19	64	113	62	155	108	42
fig.221350.3.peg.260	SynRS9907_00273	Aspartyl-tRNA(Asn) amidotransferase subunit C (EC 6.3.5.6) @ Glutamyl-tRNA(Gln) amidotransferase subunit C (EC 6.3.5.7)	100	183	96	120	223	328	585	1173	1366	1092	236	336	370	35	130	171	154	385	216	159
fig.221350.3.peg.2600	SynRS9907_02652	hypothetical protein	176	332	218	196	413	701	741	1608	2047	1759	373	501	516	48	116	223	278	926	377	226
fig.221350.3.peg.2601		hypothetical protein	26	18	26	9	15	48	26	150	453	287	16	38	39	4	11	9	70	125	51	8
fig.221350.3.peg.2602	SynRS9907_02653	ATP-dependent helicase HrpB	35	79	44	19	37	96	90	267	569	425	33	44	62	11	37	39	52	178	65	15
fig.221350.3.peg.2603	SynRS9907_02654	CAB/ELIP/HLIP family protein	130	561	58	300	384	2019	13	114	3441	2862	29	91	93	7	20	23	19	18	5	75
fig.221350.3.peg.2604	SynRS9907_02655	hypothetical protein	19	24	19	6	21	33	31	171	190	213	12	32	34	10	18	24	19	43	25	8
fig.221350.3.peg.2605	SynRS9907_02656	Exodeoxyribonuclease VII large subunit (EC 3.1.11.6)	8	40	13	18	24	55	70	255	230	229	22	24	29	10	23	21	23	67	36	14
fig.221350.3.peg.2606	SynRS9907_02657	Exodeoxyribonuclease VII small subunit (EC 3.1.11.6)	6	29	5	11	22	31	8	51	62	50	13	18	18	5	0	11	6	13	8	6
fig.221350.3.peg.2607	SynRS9907_02658	hypothetical protein	42	78	58	34	74	125	134	217	352	295	15	29	31	7	42	41	32	163	56	8
fig.221350.3.peg.2608	SynRS9907_02660	Inner membrane protein YihY, formerly thought to be RNase BN	42	88	42	66	88	159	172	538	374	412	122	149	175	24	50	130	79	274	115	92
fig.221350.3.peg.2609		hypothetical protein	0	0	0	0	0	0	0	0	0	0	0	0	0	0	0	0	0	0	0	0
fig.221350.3.peg.261	SynRS9907_00274	Creatinine amidohydrolase (EC 3.5.2.10)	48	124	44	50	75	208	168	540	448	519	19	55	59	18	44	30	40	152	72	12
fig.221350.3.peg.2610	SynRS9907_02667	hypothetical protein	0	3	1	0	0	0	3	3	9	3	0	0	0	0	0	0	0	1	0	0
fig.221350.3.peg.2611	SynRS9907_02668	hypothetical protein	1	1	0	2	1	2	8	3	10	5	0	3	1	0	2	2	0	2	0	2
fig.221350.3.peg.2612	SynRS9907_02669	Calcium/calmodulin-dependent protein kinase type II beta chain (EC 2.7.11.17)	9	14	19	7	16	28	29	38	88	19	21	31	26	1	4	16	17	26	2	27
fig.221350.3.peg.2613		hypothetical protein	0	0	0	0	0	0	0	0	0	0	0	0	0	0	0	0	0	0	0	0
fig.221350.3.peg.2614	SynRS9907_02677	Histidinol-phosphatase [alternative form] (EC 3.1.3.15)	29	58	22	30	77	129	169	494	299	367	62	52	76	29	54	53	36	159	68	54
fig.221350.3.peg.2615	SynRS9907_02678	Outer membrane efflux protein precursor	249	524	286	346	606	1538	1499	4769	2556	1824	644	806	808	112	332	574	424	926	636	392
fig.221350.3.peg.2616	SynRS9907_02679	Putative Fe-S oxidoreductase	53	87	67	65	122	163	223	474	1207	727	93	139	104	46	60	102	59	191	80	69
fig.221350.3.peg.2617	SynRS9907_02680	Undecaprenyl-diphosphatase (EC 3.6.1.27)	35	63	49	19	54	81	212	745	380	573	54	69	70	25	82	54	54	260	125	23
fig.221350.3.peg.2618	SynRS9907_02681	hypothetical protein	56	246	51	49	96	407	151	718	840	1015	31	71	83	25	92	42	50	172	104	21
fig.221350.3.peg.2619	SynRS9907_02682	Photosystem II 12 kDa extrinsic protein (PsbU)	561	562	681	188	448	661	1726	6773	2641	2437	683	1004	1171	102	331	399	1049	2562	1233	270
fig.221350.3.peg.262	SynRS9907_00275	Uncharacterized protein D082_03940	15	13	24	10	4	17	99	266	103	136	14	32	25	1	25	34	18	58	33	7
fig.221350.3.peg.2620	SynRS9907_02683	L-aspartate oxidase (EC 1.4.3.16)	13	20	15	5	7	22	42	227	178	115	18	28	26	5	10	6	35	101	62	9
fig.221350.3.peg.2621	SynRS9907_02684	Thioredoxin domain 2	119	300	168	117	264	690	766	1964	3203	3868	138	203	196	63	138	121	98	521	467	53
fig.221350.3.peg.2622	SynRS9907_02685	Ribosomal protein S12p Asp88 (E. coli) methylthiotransferase (EC 2.8.4.4)	99	191	104	49	114	219	524	1279	1469	1777	117	190	166	47	131	121	103	375	233	73
fig.221350.3.peg.2623	SynRS9907_02686	Multidrug-efflux transporter, major facilitator superfamily (MFS)	28	89	29	23	38	97	189	510	1057	1138	29	37	41	44	61	29	29	128	56	15
fig.221350.3.peg.2624	SynRS9907_02687	Hypothetical with similarity to BchE, but NOT Mg-protoporphyrin monomethyl ester cyclase (anaerobic)	165	435	129	237	442	1190	702	1490	6570	4679	211	337	281	123	292	359	138	323	411	315
fig.221350.3.peg.2625	SynRS9907_02688	Pterin-binding family	17	42	34	26	32	69	87	263	984	738	53	62	66	10	64	70	37	151	76	44
fig.221350.3.peg.2626	SynRS9907_02689	FIG110192: hypothetical protein	28	62	33	20	42	64	141	402	384	438	77	89	83	8	57	75	30	109	71	36
fig.221350.3.peg.2627	SynRS9907_02690	hypothetical protein	82	195	122	90	158	280	687	1230	1154	553	301	296	258	55	176	302	126	358	301	127
fig.221350.3.peg.2628	SynRS9907_02691	2,5-diamino-6-ribosylamino-pyrimidinone 5-phosphate reductase (EC 1.1.1.302) homolog	26	71	8	6	27	72	20	137	51	107	7	10	25	2	14	14	3	25	43	6
fig.221350.3.peg.2629	SynRS9907_02692	6-pyruvoyl tetrahydrobiopterin synthase (EC 4.2.3.12)	282	883	139	449	980	2074	448	2461	2359	2941	188	494	360	236	220	174	117	401	647	198
fig.221350.3.peg.263	SynRS9907_00276	Putative preQ0 transporter YhhQ	5	10	7	6	10	8	60	143	34	33	12	16	23	2	14	9	19	49	12	6
fig.221350.3.peg.2630	SynRS9907_02693	Shikimate kinase I (EC 2.7.1.71)	23	37	13	24	54	63	27	196	309	255	31	50	40	26	5	21	21	54	64	17
fig.221350.3.peg.2631	SynRS9907_02694	FIG01149671: hypothetical protein	12	32	12	1	7	36	22	130	116	143	6	21	14	0	8	9	5	28	25	5
fig.221350.3.peg.2632	SynRS9907_02695	hypothetical protein	18	42	18	15	60	91	54	146	293	159	24	46	35	15	49	37	25	108	48	10
fig.221350.3.peg.2633	SynRS9907_02696	Glutathione S-transferase family protein Sll1545	55	152	73	30	68	264	176	1137	689	895	26	72	51	16	88	21	53	208	118	24
fig.221350.3.peg.2634	SynRS9907_02697	Expressed protein ssl1417, possibly involved in photorespiration	6	13	11	10	12	24	17	57	105	93	15	15	18	3	11	5	3	27	2	1
fig.221350.3.peg.2635	SynRS9907_02698	Ribosome-binding factor A	10	57	23	10	27	56	53	171	335	266	15	28	33	22	17	26	18	98	43	7
fig.221350.3.peg.2636	SynRS9907_02699	beta-N-acetylglucosaminidase (EC 3.2.1.52)	39	100	61	26	64	142	171	457	784	680	38	68	55	7	38	32	31	113	79	20
fig.221350.3.peg.2637	SynRS9907_02700	Possible glycosyltransferase 2 fused to TPR-repeat domain	71	141	95	51	127	311	253	1015	689	728	50	79	78	20	86	66	66	344	216	61
fig.221350.3.peg.2638	SynRS9907_02701	Uroporphyrinogen-III synthase (EC 4.2.1.75)	23	45	28	10	19	91	102	348	170	247	7	22	26	7	15	17	20	108	66	19
fig.221350.3.peg.2639	SynRS9907_02702	hypothetical protein	46	114	33	27	76	155	166	913	647	784	68	81	76	28	29	47	59	152	141	30
fig.221350.3.peg.264	SynRS9907_00277	DNA-3-methyladenine glycosylase II (EC 3.2.2.21)	8	27	19	19	38	58	74	226	186	163	28	43	39	22	26	18	38	80	35	20
fig.221350.3.peg.2640	SynRS9907_02703	Oligoketide cyclase/lipid transport protein homolog	26	114	40	27	69	148	120	357	665	786	27	57	41	14	25	15	33	114	64	10
fig.221350.3.peg.2641	SynRS9907_02704	Pro-zeta-carotene desaturase, prolycopene producing (EC 1.-.-.-)	260	728	201	201	499	1245	948	3588	6469	6836	258	444	462	124	323	216	215	706	507	117
fig.221350.3.peg.2642	SynRS9907_02705	probable iron binding protein from the HesB_IscA_SufA family	66	156	91	78	159	340	391	1280	2255	1876	125	172	146	29	57	90	82	297	197	66
fig.221350.3.peg.2643	SynRS9907_02706	TPR-repeat protein, specific for cyanobacteria	115	241	98	126	219	374	332	1515	1289	890	166	253	250	13	66	85	124	289	163	84
fig.221350.3.peg.2644	SynRS9907_02707	FIG01155873: hypothetical protein	2	5	0	3	8	6	5	25	9	43	1	8	5	0	6	0	3	15	1	1
fig.221350.3.peg.2645	SynRS9907_02708	hypothetical protein	36	55	32	23	59	100	81	367	295	251	19	50	52	21	30	28	27	96	71	18
fig.221350.3.peg.2646	SynRS9907_02709	Cell division inhibitor Slr1223 (YfcH in EC), contains epimerase/dehydratase and DUF1731 domains	40	93	22	17	45	157	89	400	542	513	16	29	35	16	19	26	32	178	47	12
fig.221350.3.peg.2647	SynRS9907_02710	NAD(P)H-quinone oxidoreductase subunit O	65	96	58	51	100	244	139	883	792	890	61	108	101	21	64	44	96	255	139	30
fig.221350.3.peg.2648	SynRS9907_02711	4-amino-4-deoxy-L-arabinose transferase and related glycosyltransferases of PMT family	67	183	120	58	128	295	402	1179	2691	2629	70	114	91	48	94	56	117	375	324	35
fig.221350.3.peg.2649	SynRS9907_02712	Possible heat shock protein DnaJ	38	54	23	9	39	90	95	275	1118	692	10	26	28	12	31	12	21	90	20	9
fig.221350.3.peg.265	SynRS9907_00278	Aspartate carbamoyltransferase (EC 2.1.3.2)	23	54	25	11	38	66	147	336	154	264	21	36	39	13	41	28	23	90	75	15
fig.221350.3.peg.2650	SynRS9907_02713	Cysteine synthase (EC 2.5.1.47)	23	43	17	11	37	45	95	252	758	802	23	20	26	16	26	20	27	90	80	13
fig.221350.3.peg.2651	SynRS9907_02714	Possible porin precursor	1014	2165	1285	2254	5879	12493	2227	9273	6427	4233	1913	2740	2269	292	472	725	2490	5848	2760	1063
fig.221350.3.peg.2652	SynRS9907_02715	Possible porin precursor	23145	32632	21170	18086	47003	62040	42463	189792	147669	115207	39733	60795	54426	7050	14907	16768	30494	69679	58630	17698
fig.221350.3.peg.2653	SynRS9907_02716	hypothetical protein	944	769	895	561	806	2212	363	933	2056	3980	434	524	578	217	1304	1231	509	1814	366	485
fig.221350.3.peg.2654	SynRS9907_02717	hypothetical protein	53	81	67	44	101	168	267	730	1511	1154	62	107	97	11	58	44	54	296	155	29
fig.221350.3.peg.2655	SynRS9907_02718	Dolichol-phosphate mannosyltransferase (EC 2.4.1.83) in lipid-linked oligosaccharide synthesis cluster	70	159	83	46	122	232	359	1171	761	864	81	147	120	50	114	83	102	315	233	47
fig.221350.3.peg.2656	SynRS9907_02719	hypothetical protein	52	111	42	37	77	158	220	674	864	916	35	71	67	36	70	45	59	209	150	14
fig.221350.3.peg.2657	SynRS9907_50010	putative membrane protein	33	64	42	21	61	118	150	419	577	704	20	62	52	31	54	45	36	117	83	29
fig.221350.3.peg.2658	SynRS9907_02721	hypothetical protein	38	49	43	20	34	89	187	480	389	504	48	77	71	15	39	63	71	244	140	38
fig.221350.3.peg.2659	SynRS9907_02722	hypothetical protein	19	23	15	6	25	40	72	176	205	159	21	33	38	16	17	14	47	105	23	11
fig.221350.3.peg.266	SynRS9907_00280	hypothetical protein	34	59	29	14	23	37	202	526	227	187	49	70	75	24	81	86	53	208	89	32
fig.221350.3.peg.2660	SynRS9907_02723	Photosystem II protein D2 (PsbD)	1147	3058	1165	1935	3268	10974	1703	7343	7917	3961	1434	2628	2540	155	434	483	998	761	1312	710
fig.221350.3.peg.2661	SynRS9907_02725	ABC transporter, ATP-binding protein	50	158	41	27	81	190	120	478	583	471	32	83	75	15	45	32	52	140	71	33
fig.221350.3.peg.2662	SynRS9907_02728	Two-component transcriptional response regulator, OmpR family	350	641	305	363	705	1437	2819	7265	7193	6905	600	936	1036	190	557	415	987	3207	1547	190
fig.221350.3.peg.2663	SynRS9907_02729	DNA polymerase III delta prime subunit (EC 2.7.7.7)	16	41	16	14	33	65	70	251	195	190	8	19	22	11	42	16	15	46	36	3
fig.221350.3.peg.2664	SynRS9907_02730	Thymidylate kinase (EC 2.7.4.9)	16	35	35	28	71	125	133	337	303	288	25	50	50	28	27	20	32	72	44	5
fig.221350.3.peg.2665	SynRS9907_02731	Lead, cadmium, zinc and mercury transporting ATPase (EC 3.6.3.3) (EC 3.6.3.5); Copper-translocating P-type ATPase (EC 3.6.3.4)	137	416	203	140	322	669	1055	2883	3926	3281	154	308	242	79	201	122	133	524	431	56
fig.221350.3.peg.2666	SynRS9907_02732	Photosystem I assembly related protein Ycf3	121	196	212	83	146	289	819	1661	2009	1349	176	220	255	22	152	127	216	596	272	74
fig.221350.3.peg.2667	SynRS9907_02733	DNA repair protein RadA	16	44	21	21	43	108	88	260	267	328	18	48	30	8	34	27	24	92	54	15
fig.221350.3.peg.2668	SynRS9907_02734	Two-component transcriptional response regulator, OmpR family	210	275	294	126	263	415	986	3355	3606	3287	360	497	529	78	248	218	466	1457	702	106
fig.221350.3.peg.2669	SynRS9907_02735	Phosphate:acyl-ACP acyltransferase PlsX (EC 2.3.1.n2)	169	355	270	119	282	756	943	2933	4300	3448	139	211	223	70	218	141	259	1474	531	57
fig.221350.3.peg.267	SynRS9907_00281	hypothetical protein	37	62	40	23	61	110	145	498	461	352	80	99	123	53	57	75	84	249	91	67
fig.221350.3.peg.2670	SynRS9907_02736	3-oxoacyl-[acyl-carrier-protein] synthase, KASIII (EC 2.3.1.180)	113	239	73	46	132	284	465	1629	1792	2052	108	150	138	74	158	132	109	475	216	84
fig.221350.3.peg.2671	SynRS9907_02737	Malonyl CoA-acyl carrier protein transacylase (EC 2.3.1.39)	106	261	113	51	128	218	255	1119	870	624	103	198	185	9	47	80	119	442	139	87
fig.221350.3.peg.2672	SynRS9907_02738	Acyl-CoA:1-acyl-sn-glycerol-3-phosphate acyltransferase (EC 2.3.1.51)	46	99	48	24	48	133	115	447	196	256	36	89	74	11	32	21	33	155	79	27
fig.221350.3.peg.2673	SynRS9907_02739	hypothetical protein	14	22	14	12	22	47	40	124	202	144	10	16	18	4	14	10	15	37	23	4
fig.221350.3.peg.2674	SynRS9907_02740	tRNA threonylcarbamoyladenosine biosynthesis protein TsaB	9	24	17	11	21	44	41	159	258	376	9	16	15	8	5	2	7	51	31	7
fig.221350.3.peg.2675	SynRS9907_02741	putative Ycf34	21	36	22	33	43	77	44	136	439	318	28	52	43	8	8	28	18	64	25	22
fig.221350.3.peg.2676	SynRS9907_02742	hypothetical protein	30	109	46	32	59	148	131	376	612	510	51	53	44	8	32	57	45	116	28	21
fig.221350.3.peg.2677	SynRS9907_02743	RNA-binding region RNP-1	499	884	464	395	802	1463	1634	4354	6706	3779	543	916	983	159	428	581	741	3284	600	407
fig.221350.3.peg.2678	SynRS9907_02744	All-trans-phytoene synthase (EC 2.5.1.99)	29	99	28	29	70	177	99	406	329	424	36	56	61	20	57	52	39	135	107	62
fig.221350.3.peg.2679	SynRS9907_02745	Squalene/phytoene desaturase HopC	195	535	92	199	437	1245	192	762	2130	1713	142	262	291	80	105	112	132	368	363	203
fig.221350.3.peg.268	SynRS9907_00282	putative conserved membrane protein	7	13	5	2	5	10	7	77	13	22	3	13	8	5	4	2	9	29	16	6
fig.221350.3.peg.2680	SynRS9907_02746	NAD(P)H-plastoquinone oxidoreductase subunit M, NdhM	56	104	70	55	144	286	206	782	653	741	84	148	179	15	45	41	68	219	139	46
fig.221350.3.peg.2681	SynRS9907_02747	FIG01149322: hypothetical protein	81	167	82	68	115	288	238	830	437	492	85	189	144	13	71	77	70	200	159	51
fig.221350.3.peg.2682	SynRS9907_02748	Transcriptional regulator in carotenogenisis cluster	37	90	43	39	56	116	167	450	445	528	36	60	55	18	52	33	29	110	49	12
fig.221350.3.peg.2683	SynRS9907_02749	15-cis-zeta-carotene isomerase (EC 5.2.1.12)	44	76	41	29	54	132	108	400	294	346	24	57	47	4	22	19	30	114	51	10
fig.221350.3.peg.2684	SynRS9907_02750	NAD(P)H-plastoquinone oxidoreductase chain 5, NdhF	298	668	353	298	577	1717	1625	5823	8134	9085	346	690	612	129	297	187	370	1209	939	109
fig.221350.3.peg.2685	SynRS9907_02751	NADH dehydrogenase I subunit 4, Involved in photosystem-1 cyclic electron flow	141	221	297	73	181	273	1660	4410	2926	3272	199	243	239	77	167	173	266	780	389	32
fig.221350.3.peg.2686	SynRS9907_02752	hypothetical protein	70	43	146	13	23	45	522	628	646	183	92	129	110	4	20	87	264	664	61	18
fig.221350.3.peg.2687	SynRS9907_02753	Segregation and condensation protein A	53	89	53	44	69	155	348	784	743	1390	51	99	90	24	75	74	95	320	166	18
fig.221350.3.peg.2688	SynRS9907_02754	Mannose-1-phosphate guanylyltransferase (EC 2.7.7.13 )	467	735	425	457	932	1759	1032	4017	3350	3157	566	756	683	115	378	339	295	1141	706	422
fig.221350.3.peg.2689	SynRS9907_02755	5,10-methylenetetrahydrofolate reductase (EC 1.5.1.20)	60	130	57	16	63	88	161	618	728	881	52	74	52	29	89	66	49	251	91	16
fig.221350.3.peg.269	SynRS9907_00284	FIG01150634: hypothetical protein	11	37	22	17	25	71	45	154	249	157	16	32	35	0	14	35	25	63	19	16
fig.221350.3.peg.2690	SynRS9907_02756	C-terminal DNA-binding domain of LuxR-like protein	54	72	61	57	77	130	258	373	496	336	71	119	114	16	52	66	75	197	53	41
fig.221350.3.peg.2691	SynRS9907_02758	hypothetical protein	9	9	11	3	7	22	29	79	72	122	2	12	9	9	10	11	8	17	26	1
fig.221350.3.peg.2692	SynRS9907_02759	NAD kinase (EC 2.7.1.23)	22	72	47	19	40	88	181	533	466	387	37	45	42	13	101	32	37	143	116	27
fig.221350.3.peg.2693	SynRS9907_02760	NAD(P)H-plastoquinone oxidoreductase chain 4L, NdhE	33	49	26	28	31	80	84	330	193	343	32	60	65	10	32	28	35	81	136	17
fig.221350.3.peg.2694	SynRS9907_02761	NAD(P)H-plastoquinone oxidoreductase chain 6, NdhG	107	258	108	113	222	414	437	1260	1255	1542	194	283	239	30	137	99	133	292	241	110
fig.221350.3.peg.2695	SynRS9907_02762	NAD(P)H-plastoquinone oxidoreductase subunit I, NdhI	152	456	176	138	314	580	835	2773	2116	1896	300	497	480	76	201	226	169	504	486	168
fig.221350.3.peg.2696	SynRS9907_02763	NAD(P)H-plastoquinone oxidoreductase chain 1, NdhA	229	543	278	217	430	1141	1291	4283	3260	4799	394	632	653	151	374	244	399	983	1184	222
fig.221350.3.peg.2697	SynRS9907_02764	Citrate synthase (si) (EC 2.3.3.1)	141	281	170	195	376	681	630	2283	2294	2403	293	475	425	71	205	181	242	758	671	192
fig.221350.3.peg.2698	SynRS9907_02765	Phosphohistidine phosphatase SixA	3	9	9	3	5	17	26	75	43	67	3	6	10	4	6	5	7	20	9	0
fig.221350.3.peg.2699	SynRS9907_02766	hypothetical protein	95	255	161	80	187	442	530	2042	2070	3252	64	137	131	73	143	67	101	453	378	41
fig.221350.3.peg.27	SynRS9907_00027	UDP-N-acetylmuramate--L-alanine ligase (EC 6.3.2.8)	130	280	134	196	388	575	1048	1990	2054	1512	237	339	257	92	219	321	220	626	392	121
fig.221350.3.peg.270	SynRS9907_00285	Phosphopantothenoylcysteine decarboxylase (EC 4.1.1.36) / Phosphopantothenoylcysteine synthetase (EC 6.3.2.5)	51	62	26	47	65	113	170	409	520	522	41	66	69	33	70	62	52	190	122	49
fig.221350.3.peg.2700	SynRS9907_02767	Rhodanese-related sulfurtransferase	25	33	20	12	48	118	82	219	621	363	17	35	38	20	15	16	21	76	29	5
fig.221350.3.peg.2701	SynRS9907_02768	Heat-inducible transcription repressor HrcA	31	77	37	43	92	169	134	311	704	559	46	65	48	5	12	25	36	105	54	14
fig.221350.3.peg.2702	SynRS9907_02769	Tryptophan synthase beta chain (EC 4.2.1.20)	155	358	169	111	291	630	823	2778	4032	3981	191	344	386	78	128	104	241	914	366	107
fig.221350.3.peg.2703	SynRS9907_02770	Translation initiation factor SUI1-related protein	25	28	7	26	45	92	23	77	170	69	50	47	57	0	6	52	35	71	34	38
fig.221350.3.peg.2704	SynRS9907_02771	Adenylylsulfate kinase (EC 2.7.1.25)	343	665	352	387	859	1437	1408	4124	2620	1901	766	1061	1004	112	320	548	605	1365	979	581
fig.221350.3.peg.2705	SynRS9907_02772	hypothetical protein	288	367	208	454	721	739	640	505	1026	166	1230	1194	1169	37	159	1436	521	665	205	1997
fig.221350.3.peg.2706	SynRS9907_02773	hypothetical protein	17	53	9	43	59	90	24	38	115	48	48	40	50	5	21	82	28	33	12	58
fig.221350.3.peg.2707	SynRS9907_02774	hypothetical protein	195	247	200	120	225	385	1051	1203	620	371	415	383	418	22	161	392	272	477	274	308
fig.221350.3.peg.2708	SynRS9907_02775	Uncharacterized UPF0118 membrane protein	26	82	29	32	41	93	142	459	530	734	47	55	49	15	61	36	47	160	131	23
fig.221350.3.peg.2709	SynRS9907_02776	hypothetical protein	24	71	33	11	43	102	111	394	265	446	32	54	56	11	52	12	43	142	103	22
fig.221350.3.peg.271	SynRS9907_00286	hypothetical protein	83	226	131	76	156	296	274	1264	721	487	136	226	250	15	54	83	129	300	179	48
fig.221350.3.peg.2710	SynRS9907_02777	N5-carboxyaminoimidazole ribonucleotide mutase (EC 5.4.99.18)	13	48	26	7	16	31	66	272	309	573	8	18	24	3	36	7	14	113	98	3
fig.221350.3.peg.2711	SynRS9907_02778	N-acetylglucosamine-6-phosphate deacetylase (EC 3.5.1.25)	21	64	31	10	34	95	109	313	432	423	18	34	34	6	14	28	18	95	60	6
fig.221350.3.peg.2712	SynRS9907_02779	Mg-protoporphyrin O-methyltransferase (EC 2.1.1.11)	137	298	148	70	179	442	315	1188	1102	855	157	237	270	64	117	77	132	353	271	136
fig.221350.3.peg.2713	SynRS9907_02780	Similar to ribosomal large subunit pseudouridine synthase D, group RluD11	15	23	11	29	41	65	49	109	160	109	4	15	16	14	13	24	8	33	27	14
fig.221350.3.peg.2714	SynRS9907_02781	Two-component transcriptional response regulator, LuxR family	36	68	48	108	166	354	170	630	884	486	88	98	57	32	61	110	38	158	175	77
fig.221350.3.peg.2715	SynRS9907_02782	hypothetical protein	25	49	26	25	88	116	108	328	289	192	39	51	57	2	19	17	48	122	39	15
fig.221350.3.peg.2716	SynRS9907_02783	Cysteine desulfurase (EC 2.8.1.7)	17	44	21	17	28	79	57	186	522	522	10	27	18	15	18	6	17	76	30	2
fig.221350.3.peg.2717	SynRS9907_02784	16S rRNA (cytosine(1402)-N(4))-methyltransferase (EC 2.1.1.199)	10	23	12	18	41	60	69	216	243	275	10	27	26	1	11	14	18	62	45	6
fig.221350.3.peg.2718	SynRS9907_02785	NAD(P)H-plastoquinone oxidoreductase subunit H, NdhH	356	733	291	347	793	1547	1316	4250	4241	4303	531	901	881	102	415	360	412	1005	914	369
fig.221350.3.peg.2719	SynRS9907_02786	hypothetical protein	36	64	22	24	78	137	92	294	231	201	46	98	94	20	46	19	53	122	134	39
fig.221350.3.peg.272	SynRS9907_00287	Photosystem II manganese-stabilizing protein (PsbO)	1427	2032	1769	908	2094	3475	7677	18202	14804	11175	2365	3449	3726	317	1061	1162	2929	6890	3730	942
fig.221350.3.peg.2720	SynRS9907_02787	hypothetical protein	15	25	21	13	20	35	211	560	326	363	33	34	27	6	50	20	19	122	92	10
fig.221350.3.peg.2721	SynRS9907_02788	1,4-dihydroxy-2-naphthoyl-CoA hydrolase (EC 3.1.2.28) in phylloquinone biosynthesis	10	7	16	4	9	10	19	85	63	53	3	7	8	5	7	2	4	23	13	3
fig.221350.3.peg.2722	SynRS9907_02789	O-succinylbenzoic acid--CoA ligase (EC 6.2.1.26)	7	20	13	3	8	21	24	59	139	130	1	8	6	14	29	3	11	40	17	1
fig.221350.3.peg.2723	SynRS9907_02790	O-succinylbenzoate synthase (EC 4.2.1.113)	13	34	18	2	13	32	21	117	155	194	7	7	4	5	1	3	11	63	24	3
fig.221350.3.peg.2724	SynRS9907_02791	1,4-dihydroxy-2-naphthoate polyprenyltransferase (EC 2.5.1.74)	23	83	38	26	52	75	175	562	521	720	18	32	25	18	21	16	27	171	93	12
fig.221350.3.peg.2725	SynRS9907_02792	Isochorismate synthase (EC 5.4.4.2) @ Phylloquinone-specific isochorismate synthase (EC 5.4.4.2)	52	81	85	23	60	105	432	1183	1753	1916	94	120	153	11	66	98	193	779	220	32
fig.221350.3.peg.2726	SynRS9907_02793	Glutathione synthetase (EC 6.3.2.3)	41	144	57	30	67	199	137	482	514	437	31	76	56	18	32	25	47	196	125	24
fig.221350.3.peg.2727	SynRS9907_02794	Glutaredoxin 3	51	107	59	28	65	111	90	306	318	245	24	54	45	15	43	35	19	157	26	25
fig.221350.3.peg.2728	SynRS9907_02795	Peptide chain release factor 2 @ programmed frameshift-containing	147	389	127	134	354	507	701	1730	1294	962	321	478	467	52	217	250	234	773	307	216
fig.221350.3.peg.2729	SynRS9907_02796	hypothetical protein	3	4	4	3	4	11	4	22	12	44	3	4	2	1	12	1	3	14	2	2
fig.221350.3.peg.273	SynRS9907_00288	Sulfate adenylyltransferase (EC 2.7.7.4)	285	583	202	174	468	1000	483	2772	2409	1962	307	504	486	99	241	241	286	800	554	340
fig.221350.3.peg.2730	SynRS9907_02797	Metal-dependent hydrolase YbeY, involved in rRNA and/or ribosome maturation and assembly	26	59	21	21	52	91	104	287	325	326	17	35	34	13	23	11	16	101	64	7
fig.221350.3.peg.2731	SynRS9907_02798	Diacylglycerol kinase (EC 2.7.1.107)	43	83	37	27	51	146	401	1290	691	895	41	95	88	58	98	48	68	268	167	28
fig.221350.3.peg.2732	SynRS9907_02799	Anthranilate synthase, amidotransferase component (EC 4.1.3.27) @ Para-aminobenzoate synthase, amidotransferase component (EC 2.6.1.85)	68	185	72	76	134	227	297	732	605	474	131	200	197	55	93	156	109	313	156	84
fig.221350.3.peg.2733	SynRS9907_02800	hypothetical protein	71	132	105	50	87	205	232	981	1156	1168	62	109	90	41	105	79	90	328	136	77
fig.221350.3.peg.2734	SynRS9907_02801	L-asparaginase (EC 3.5.1.1)	9	30	19	4	9	47	31	146	169	214	11	16	12	7	20	3	8	35	35	2
fig.221350.3.peg.2735	SynRS9907_02802	Biosynthetic Aromatic amino acid aminotransferase beta (EC 2.6.1.57) @ Histidinol-phosphate aminotransferase (EC 2.6.1.9)	21	70	24	18	37	101	94	290	370	347	28	62	42	11	33	30	35	95	50	19
fig.221350.3.peg.2736	SynRS9907_02803	Arginyl-tRNA synthetase (EC 6.1.1.19)	66	187	66	45	119	277	379	1316	1114	1482	56	93	103	39	42	55	47	276	188	40
fig.221350.3.peg.2737	SynRS9907_02804	Quinolinate phosphoribosyltransferase [decarboxylating] (EC 2.4.2.19)	58	75	59	53	108	151	99	351	450	435	62	63	69	17	59	78	46	138	87	50
fig.221350.3.peg.2738	SynRS9907_02805	tRNA-5-carboxymethylaminomethyl-2-thiouridine(34) synthesis protein MnmE	19	38	14	19	42	68	92	256	532	470	17	28	32	15	34	31	21	72	45	14
fig.221350.3.peg.2739	SynRS9907_02806	hypothetical protein	9	19	9	6	12	39	13	46	32	61	2	5	8	1	4	4	8	32	20	2
fig.221350.3.peg.274	SynRS9907_00289	Cell division-associated, ATP-dependent zinc metalloprotease FtsH	570	1812	439	819	1652	4918	1196	4663	13974	17555	576	979	901	307	362	291	338	941	1120	516
fig.221350.3.peg.2740	SynRS9907_02807	Guanosine-3',5'-bis(diphosphate) 3'-pyrophosphohydrolase (EC 3.1.7.2) / GTP pyrophosphokinase (EC 2.7.6.5), (p)ppGpp synthetase II	118	178	111	134	222	365	400	943	963	716	135	222	200	35	80	103	101	279	210	54
fig.221350.3.peg.2741	SynRS9907_02808	ABC transporter, ATP-binding protein (cluster 5, nickel/peptides/opines) / ABC transporter, ATP-binding protein (cluster 5, nickel/peptides/opines)	50	80	73	33	54	157	232	419	381	384	39	55	47	16	78	44	53	142	93	27
fig.221350.3.peg.2742	SynRS9907_02809	hypothetical protein	18	18	6	13	39	44	22	69	51	22	22	33	30	0	2	16	11	31	16	10
fig.221350.3.peg.2743	SynRS9907_02810	LSU rRNA pseudouridine(1911/1915/1917) synthase (EC 5.4.99.23)	33	55	20	19	35	54	66	211	293	226	30	41	39	26	28	22	23	59	56	8
fig.221350.3.peg.2744	SynRS9907_02811	LSU ribosomal maturation GTPase RbgA (B. subtilis YlqF)	40	95	33	47	83	154	164	572	653	697	77	95	103	44	36	67	51	166	87	58
fig.221350.3.peg.2745	SynRS9907_02812	Phosphoglycerate kinase (EC 2.7.2.3)	238	427	244	204	502	1233	507	2420	707	666	189	307	335	67	218	160	361	1007	537	243
fig.221350.3.peg.2746	SynRS9907_02813	hypothetical protein	74	131	67	185	222	964	283	661	662	1321	30	38	36	12	25	28	39	94	97	7
fig.221350.3.peg.2747	SynRS9907_02815	2-hydroxy-3-oxopropionate reductase (EC 1.1.1.60)	29	66	26	22	54	66	87	334	338	283	29	56	53	10	28	34	35	85	34	10
fig.221350.3.peg.2748	SynRS9907_02816	cyanobacterial hypothetical protein	73	176	103	60	131	315	421	1355	1424	1648	99	148	144	41	76	42	82	221	238	20
fig.221350.3.peg.2749	SynRS9907_02817	UDP-N-acetylglucosamine--N-acetylmuramyl-(pentapeptide) pyrophosphoryl-undecaprenol N-acetylglucosamine transferase (EC 2.4.1.227)	60	110	90	32	103	181	356	1246	567	614	60	110	96	41	91	62	66	256	134	24
fig.221350.3.peg.275	SynRS9907_00290	4-Hydroxy-2-oxoglutarate aldolase (EC 4.1.3.16) / 2-dehydro-3-deoxyphosphogluconate aldolase (EC 4.1.2.14)	17	24	21	6	33	74	63	164	269	257	11	21	28	15	25	23	15	60	50	15
fig.221350.3.peg.2750	SynRS9907_02818	L-threonine 3-O-phosphate decarboxylase (EC 4.1.1.81)	18	41	20	14	41	45	69	244	434	498	17	32	27	2	42	24	18	57	31	10
fig.221350.3.peg.2751	SynRS9907_02819	hypothetical protein	20	28	9	11	38	71	94	382	190	320	28	53	22	4	15	26	35	100	53	12
fig.221350.3.peg.2752	SynRS9907_02820	hypothetical protein	89	148	97	95	177	268	451	722	587	517	174	219	218	53	121	212	96	335	96	108
fig.221350.3.peg.2753	SynRS9907_02821	Type IV pilus biogenesis protein PilO	7	13	14	8	21	25	72	188	117	118	16	30	33	7	17	16	18	35	34	8
fig.221350.3.peg.2754	SynRS9907_02822	hypothetical protein	4	17	6	11	25	23	98	184	71	73	14	24	22	0	21	20	11	17	31	8
fig.221350.3.peg.2755	SynRS9907_02823	Type IV pilus biogenesis protein PilM	20	17	21	14	50	45	56	134	157	100	34	66	36	3	20	18	25	60	12	22
fig.221350.3.peg.2756	SynRS9907_02824	Dihydroorotate dehydrogenase (quinone) (EC 1.3.5.2)	39	86	53	40	72	118	257	650	726	837	46	92	88	42	81	66	42	199	123	41
fig.221350.3.peg.2757	SynRS9907_02825	Ribonuclease HI (EC 3.1.26.4)	25	43	30	10	31	71	142	547	311	372	35	58	71	40	62	37	52	126	107	32
fig.221350.3.peg.2758	SynRS9907_02826	hypothetical protein	11	27	10	7	15	22	45	191	75	84	12	31	28	8	8	18	18	42	45	7
fig.221350.3.peg.2759	SynRS9907_02827	LSU ribosomal protein L7p/L12p (P1/P2)	269	820	351	298	792	1438	531	3468	3309	4097	496	878	796	147	315	288	409	1075	1092	254
fig.221350.3.peg.276	SynRS9907_00291	hypothetical protein	14	25	17	26	42	69	185	472	502	464	17	34	34	31	51	34	36	108	165	10
fig.221350.3.peg.2760	SynRS9907_02828	LSU ribosomal protein L10p (P0)	1511	4085	1677	1463	3685	6817	3696	16554	18984	23687	2408	4018	3897	820	1460	1083	2107	6028	5576	941
fig.221350.3.peg.2761	SynRS9907_02829	LSU ribosomal protein L1p (L10Ae)	597	1556	639	962	2180	3511	923	4597	3397	3074	1740	2251	2054	206	384	871	950	1586	1319	1114
fig.221350.3.peg.2762	SynRS9907_02830	LSU ribosomal protein L11p (L12e)	706	1394	600	936	2057	3470	997	3373	3368	1892	1662	2789	2681	130	291	761	1183	1664	1184	646
fig.221350.3.peg.2763	SynRS9907_02831	Transcription antitermination protein NusG	261	500	246	171	441	737	611	1668	2953	2088	410	608	594	145	190	354	329	1208	532	244
fig.221350.3.peg.2764	SynRS9907_02832	Protein translocase subunit SecE	70	185	68	54	126	248	324	1372	1895	1335	113	193	198	44	83	72	108	349	275	61
fig.221350.3.peg.2765	SynRS9907_02833	Chaperone protein ClpB (ATP-dependent unfoldase)	106	305	142	110	205	500	665	2246	1702	1994	131	246	231	57	207	117	137	490	365	50
fig.221350.3.peg.2766	SynRS9907_02834	Lactoylglutathione lyase (EC 4.4.1.5)	53	100	74	38	92	219	309	695	925	802	59	121	90	32	54	73	59	146	112	25
fig.221350.3.peg.2767	SynRS9907_02835	Enolase (EC 4.2.1.11)	535	1333	621	213	606	1175	1185	5504	2987	2715	620	1004	918	173	494	572	548	1409	818	479
fig.221350.3.peg.2768	SynRS9907_02836	Uncharacterized protein sll1770	86	175	83	74	152	317	411	1287	2214	2315	93	155	150	44	78	88	144	409	310	55
fig.221350.3.peg.2769	SynRS9907_02837	FIG01150139: hypothetical protein	31	61	19	26	53	107	59	178	533	228	28	48	44	11	19	47	46	136	54	28
fig.221350.3.peg.277	SynRS9907_00292	Chorismate synthase (EC 4.2.3.5)	108	145	120	70	153	227	359	1016	2207	1545	161	246	199	37	75	158	148	431	228	110
fig.221350.3.peg.2770	SynRS9907_02838	Proline-rich region	60	135	71	94	211	390	403	856	1195	583	167	225	197	34	55	81	119	312	223	40
fig.221350.3.peg.2771		hypothetical protein	0	3	0	1	3	5	3	40	22	55	6	0	4	0	0	1	3	13	0	2
fig.221350.3.peg.2772	SynRS9907_02839	hypothetical protein	34	58	32	37	41	92	341	211	513	211	131	127	156	6	40	160	67	182	46	142
fig.221350.3.peg.2773	SynRS9907_02840	hypothetical protein	20	32	20	29	50	59	208	122	212	103	86	64	77	3	18	123	43	108	25	64
fig.221350.3.peg.2774	SynRS9907_02841	Glutamate N-acetyltransferase (EC 2.3.1.35) @ N-acetylglutamate synthase (EC 2.3.1.1)	37	48	32	55	105	164	153	418	1039	958	48	98	92	35	33	46	61	154	105	47
fig.221350.3.peg.2775	SynRS9907_02842	Dephospho-CoA kinase (EC 2.7.1.24)	8	17	6	6	12	15	49	145	75	83	8	14	14	0	0	8	12	39	21	3
fig.221350.3.peg.2776	SynRS9907_02843	FIG01155901: hypothetical protein	101	175	114	132	267	329	400	1088	1024	668	185	267	275	17	102	132	154	316	332	122
fig.221350.3.peg.2777	SynRS9907_02844	Similar to eukaryotic Peptidyl prolyl 4-hydroxylase, alpha subunit (EC 1.14.11.2)	27	67	36	22	41	66	72	225	288	185	28	54	46	15	36	32	31	123	57	13
fig.221350.3.peg.2778	SynRS9907_02845	Aspartyl-tRNA(Asn) amidotransferase subunit B (EC 6.3.5.6) @ Glutamyl-tRNA(Gln) amidotransferase subunit B (EC 6.3.5.7)	351	679	295	232	494	673	963	3188	2054	1949	530	783	781	103	312	383	363	1008	541	378
fig.221350.3.peg.2779	SynRS9907_02847	cAMP-binding proteins - catabolite gene activator and regulatory subunit of cAMP-dependent protein kinases	169	392	319	200	376	656	2353	5724	4745	4374	355	483	436	154	339	341	255	878	814	116
fig.221350.3.peg.278	SynRS9907_00293	FIG018171: hypothetical protein of Cupin superfamily	15	11	12	9	12	17	58	109	134	73	21	26	40	6	21	25	16	45	34	16
fig.221350.3.peg.2780	SynRS9907_02848	hypothetical protein	45	95	85	80	151	254	254	585	353	236	136	185	189	25	55	146	83	241	145	130
fig.221350.3.peg.2781	SynRS9907_02849	Glycine oxidase ThiO (EC 1.4.3.19)	42	68	36	44	69	131	139	390	262	219	62	80	85	34	42	73	59	206	106	50
fig.221350.3.peg.2782	SynRS9907_02850	FIG01156016: hypothetical protein	51	112	70	38	106	158	355	682	295	288	97	121	121	28	103	128	102	249	190	70
fig.221350.3.peg.2783	SynRS9907_02851	hypothetical protein	137	240	160	116	236	298	936	1091	1072	981	275	347	337	36	241	481	229	677	271	242
fig.221350.3.peg.2784	SynRS9907_02852	hypothetical protein	65	152	61	76	127	141	200	398	692	426	99	173	141	7	65	147	68	231	116	64
fig.221350.3.peg.2785	SynRS9907_02853	Nucleoside diphosphate kinase (EC 2.7.4.6)	286	644	268	239	581	897	864	2495	5448	2562	541	771	667	95	214	486	356	1014	408	497
fig.221350.3.peg.2786	SynRS9907_02854	Biosynthetic arginine decarboxylase (EC 4.1.1.19)	91	223	108	97	246	477	499	1202	2164	1983	151	211	243	34	133	129	96	325	173	76
fig.221350.3.peg.2787	SynRS9907_02855	Adenylate cyclase (EC 4.6.1.1)	63	105	90	34	79	177	300	662	748	648	79	135	125	22	58	82	107	306	118	44
fig.221350.3.peg.2788	SynRS9907_02856	hypothetical protein	110	312	111	101	270	355	561	1387	2069	1567	247	421	382	79	187	185	206	550	338	151
fig.221350.3.peg.2789	SynRS9907_02857	Methylglyoxal synthase (EC 4.2.3.3)	162	274	175	165	329	609	697	979	1269	744	246	259	244	27	69	159	174	445	224	164
fig.221350.3.peg.279	SynRS9907_00294	Photosystem II protein D1 (PsbA)	33	48	13	37	86	175	25	95	838	230	44	68	66	3	2	14	17	11	10	32
fig.221350.3.peg.2790	SynRS9907_02858	Proteins incorrectly called adenylate cyclase	8	29	19	4	21	28	88	288	130	205	13	21	22	9	50	25	24	85	65	11
fig.221350.3.peg.2791	SynRS9907_02859	hypothetical protein	25	37	41	14	31	59	184	341	363	318	46	72	58	15	38	45	64	214	87	16
fig.221350.3.peg.2792	SynRS9907_02860	6-phosphofructokinase (EC 2.7.1.11)	69	88	81	72	150	131	738	911	527	230	303	302	303	30	108	329	116	237	288	106
fig.221350.3.peg.2793	SynRS9907_02861	hypothetical protein	35	42	50	49	68	79	261	373	184	111	163	170	154	14	53	192	61	127	83	68
fig.221350.3.peg.2794	SynRS9907_02862	Alanyl-tRNA synthetase (EC 6.1.1.7)	177	402	228	117	293	603	675	2376	2167	2144	215	319	344	67	182	166	201	649	366	114
fig.221350.3.peg.2795	SynRS9907_02863	hypothetical protein	10	2	12	6	16	18	56	179	90	140	10	23	17	4	24	15	14	138	33	5
fig.221350.3.peg.2796	SynRS9907_02864	Helicase, SNF2/RAD54 family	126	174	127	120	309	555	327	953	1086	747	200	361	337	47	157	148	173	708	377	115
fig.221350.3.peg.2797	SynRS9907_02865	hypothetical protein	58	108	60	39	83	193	237	723	517	437	76	112	98	50	82	26	64	303	185	41
fig.221350.3.peg.2798	SynRS9907_02866	hypothetical protein	6	20	16	9	22	42	42	159	63	89	14	17	9	1	28	9	20	56	15	14
[truncated: 1,029 more rows]
