# Supplementary material for: Synechococcus Under Stress: Contrasting Physiological and Transcriptional Responses to Salinity and Temperature in Marine Versus Euryhaline Strains
Source: Environ Microbiol Rep. 2026 Jan 26;18(1):e70273. doi: 10.1111/1758-2229.70273 (PMC12834511; doi:10.1111/1758-2229.70273)
Supplement: Supplementary file 3 — Table S2: Read counts of Synechococcus sp. WH5701 obtained by HTSeq for each protein‐coding gene during the salinity gradient. The sample names comprise the temperature, salinity and the replicate number. The gene IDs, the annotated gene products and the RefSeq Locus Tag are shown according to the Bacterial and Viral Bioinformatics Resource Center (BV‐BRC). [file EMI4-18-e70273-s002.xlsx]

## Sheet: TableS2_WH5701
Gene ID	RefSeq Locus Tag	Gene Product	WH5701_18PSU_15C_R1	WH5701_18PSU_15C_R2	WH5701_18PSU_15C_R3	WH5701_18PSU_30C_R1	WH5701_18PSU_30C_R2	WH5701_18PSU_30C_R3	WH5701_18PSU_30C_R4	WH5701_36PSU_15C_R1	WH5701_36PSU_15C_R2	WH5701_36PSU_15C_R3	WH5701_36PSU_30C_R1	WH5701_36PSU_30C_R2	WH5701_36PSU_30C_R3	WH5701_42PSU_15C_R1	WH5701_42PSU_15C_R2	WH5701_42PSU_15C_R3	WH5701_42PSU_15C_R4	WH5701_50PSU_30C_R1	WH5701_50PSU_30C_R2	WH5701_50PSU_30C_R4
fig.69042.12.peg.1	NA	hypothetical protein	0	0	0	0	0	0	0	0	0	0	0	0	0	0	0	0	0	0	0	0
fig.69042.12.peg.10	WH5701_06201	3-dehydroquinate dehydratase II (EC 4.2.1.10)	254	173	172	410	442	809	1351	144	180	251	313	317	655	527	401	487	609	190	152	245
fig.69042.12.peg.100	WH5701_06676	ABC transporter, permease protein 2 (cluster 5, nickel/peptides/opines)	280	147	188	561	598	1305	2844	258	198	426	664	691	1467	523	827	800	687	435	463	648
fig.69042.12.peg.1000	WH5701_08244	ABC transporter, ATP-binding protein	710	648	673	377	429	873	1314	373	343	520	517	518	923	942	1044	1178	1094	473	752	664
fig.69042.12.peg.1001	WH5701_08249	33 kDa chaperonin HslO	1107	821	925	1442	1480	2729	4143	991	829	1435	1930	1960	3485	3483	3393	3464	3619	2564	4066	3419
fig.69042.12.peg.1002	WH5701_08254	hypothetical protein	2425	2083	2407	1540	1973	3516	8138	1669	1234	3589	2472	2513	5347	3190	6267	5215	4467	3899	9129	4680
fig.69042.12.peg.1003	WH5701_08259	hypothetical protein	128	74	82	129	95	177	326	156	158	244	86	86	206	806	806	829	965	337	799	408
fig.69042.12.peg.1004	WH5701_08264	Peptide chain release factor 3	2070	1200	1143	1740	1783	3227	5262	1616	1408	2575	1787	1719	3693	4017	4557	4533	4627	2235	2098	2520
fig.69042.12.peg.1005	WH5701_08269	Beta-lactamase class C-like and penicillin binding proteins (PBPs) superfamily	546	400	428	475	450	886	1334	460	416	739	430	403	819	1231	1406	1374	1616	397	340	490
fig.69042.12.peg.1006	WH5701_08274	Ribonucleotide reductase of class II (coenzyme B12-dependent) (EC 1.17.4.1)	13758	10529	9684	2666	2270	9129	14982	9953	8986	13688	7378	8539	15253	23097	22946	26845	25017	15052	12168	20544
fig.69042.12.peg.1007	WH5701_08279	hypothetical protein	270	121	118	126	70	304	497	413	349	550	278	307	482	683	874	888	870	460	349	580
fig.69042.12.peg.1008	WH5701_08284	Integral membrane protein	494	256	240	104	94	442	749	525	377	883	290	344	637	926	1229	1262	1200	528	415	691
fig.69042.12.peg.1009	WH5701_08304	hypothetical protein	675	328	389	1176	1683	3200	5674	703	679	1075	1974	2053	3026	2421	2147	2369	2802	1132	929	1252
fig.69042.12.peg.101		hypothetical protein	83	35	82	261	308	546	807	67	94	136	286	264	680	230	288	305	347	233	206	233
fig.69042.12.peg.1010	NA	hypothetical protein	50	22	6	43	43	60	105	27	17	35	49	48	88	68	88	85	86	34	33	50
fig.69042.12.peg.1011	WH5701_08314	hypothetical protein	25	13	4	17	20	27	69	13	8	17	9	9	26	76	62	56	51	40	33	20
fig.69042.12.peg.1012	WH5701_08319	hypothetical protein	17	14	8	93	94	157	301	33	28	52	93	89	166	78	85	101	132	78	89	67
fig.69042.12.peg.1013	WH5701_08324	hypothetical protein	12	9	10	39	39	49	74	8	11	11	31	29	40	31	44	51	60	12	28	32
fig.69042.12.peg.1014	WH5701_08329	Type I restriction-modification system, restriction subunit R (EC 3.1.21.3)	87	65	96	258	304	378	650	76	81	114	226	186	318	334	282	310	435	119	143	140
fig.69042.12.peg.1015	WH5701_08344	hypothetical protein	188	60	71	232	322	663	1191	118	95	172	381	432	772	390	427	415	469	282	486	433
fig.69042.12.peg.1016	WH5701_08359	Toxin 1, PIN domain	67	23	45	64	87	133	326	29	36	77	86	97	137	95	167	145	147	68	42	63
fig.69042.12.peg.1017	WH5701_08364	Antitoxin to Toxin 1, PIN domain	75	57	40	81	81	151	221	51	25	43	77	92	124	87	125	168	150	48	44	79
fig.69042.12.peg.1018	NA	hypothetical protein	122	80	48	58	62	139	259	85	67	138	110	97	225	189	251	223	210	176	140	180
fig.69042.12.peg.1019	NA	hypothetical protein	23	8	12	17	24	39	55	13	7	15	21	13	48	52	90	49	65	42	41	32
fig.69042.12.peg.102	WH5701_06681	hypothetical protein	560	424	509	447	669	1504	3477	208	114	419	617	656	1750	362	738	566	559	554	766	714
fig.69042.12.peg.1020	WH5701_08379	hypothetical protein	777	558	286	480	576	1097	2445	493	399	881	722	621	1773	1166	1923	1833	1494	777	593	1076
fig.69042.12.peg.1021	NA	hypothetical protein	17	28	14	18	17	32	30	17	14	26	18	23	28	38	29	52	51	31	11	26
fig.69042.12.peg.1022	WH5701_08389	hypothetical protein	873	439	322	3143	3444	5794	14263	1918	1885	2986	5590	5006	10630	9780	9338	10096	11792	3959	1920	4825
fig.69042.12.peg.1023	NA	hypothetical protein	74	37	36	77	100	205	338	30	28	57	100	123	166	79	94	96	76	49	53	73
fig.69042.12.peg.1024	NA	hypothetical protein	27	11	8	6	12	24	26	12	10	18	10	15	33	31	64	21	41	27	29	35
fig.69042.12.peg.1025	WH5701_08409	hypothetical protein	252	280	324	370	440	852	1345	239	249	300	580	561	899	933	855	908	980	504	645	596
fig.69042.12.peg.1026	WH5701_08414	DNA primase DnaG	2901	2452	2929	842	687	3317	5286	1768	1373	2457	1785	2056	3105	4481	5638	4801	5213	4817	14765	5380
fig.69042.12.peg.1027	WH5701_08419	Permease of the drug/metabolite transporter (DMT) superfamily	409	309	219	156	143	424	693	208	181	332	177	156	453	412	510	435	459	233	309	289
fig.69042.12.peg.1028	WH5701_08424	Possible NADH-Ubiquinone/plastoquinone	246	102	127	393	378	783	1562	225	192	411	369	341	812	590	864	841	934	507	404	575
fig.69042.12.peg.1029	WH5701_08429	Glutamate decarboxylase (EC 4.1.1.15)	438	228	282	611	791	1396	2883	398	287	720	757	713	1456	1060	1564	1400	1611	751	621	870
fig.69042.12.peg.103	WH5701_06686	tRNA (guanosine(18)-2'-O)-methyltransferase (EC 2.1.1.34)	623	489	824	151	188	1033	1446	413	288	581	213	233	633	1235	1854	1687	1565	1480	1564	1627
fig.69042.12.peg.1030	WH5701_08434	hypothetical protein	250	236	387	206	398	656	1143	161	136	293	449	489	796	374	550	497	505	434	784	490
fig.69042.12.peg.1031	WH5701_08439	Holliday junction ATP-dependent DNA helicase RuvA (EC 3.6.4.12)	415	373	391	345	444	726	1273	193	162	269	385	405	717	359	494	494	421	261	199	304
fig.69042.12.peg.1032	WH5701_08444	SSU ribosomal protein S15p (S13e)	2477	959	645	4144	3714	5938	8170	1802	2255	2411	3286	3468	6123	4758	3099	4170	4791	1734	1414	2255
fig.69042.12.peg.1033	WH5701_08449	hypothetical protein	3072	2293	1080	1437	1271	2877	5423	1260	1014	2214	1397	1606	4182	1555	2742	2461	2063	1477	1281	1541
fig.69042.12.peg.1034	WH5701_08454	DNA polymerase III alpha subunit (EC 2.7.7.7)	5457	3047	2433	1902	1822	6060	10841	3933	3569	6168	3834	3996	7618	9605	11354	11590	12254	5613	5352	6597
fig.69042.12.peg.1035	WH5701_08459	Aspartyl-tRNA(Asn) amidotransferase subunit A (EC 6.3.5.6) @ Glutamyl-tRNA(Gln) amidotransferase subunit A (EC 6.3.5.7)	1483	1099	668	1202	1198	2294	4280	984	915	1538	1314	1237	2775	2497	2766	3087	3164	895	725	1140
fig.69042.12.peg.1036	WH5701_08464	Aspartyl-tRNA(Asn) amidotransferase subunit A (EC 6.3.5.6) @ Glutamyl-tRNA(Gln) amidotransferase subunit A (EC 6.3.5.7)	1398	1032	628	1187	1130	1786	3059	914	845	1440	1176	1124	2265	2274	2584	2438	2390	847	647	1025
fig.69042.12.peg.1037	WH5701_08469	Hypothetical protein, Slr0957 homolog	767	363	352	654	718	1085	1881	457	395	837	687	701	1276	1273	1274	1445	1527	437	300	538
fig.69042.12.peg.1038	WH5701_08474	23S rRNA (guanosine(2251)-2'-O)-methyltransferase (EC 2.1.1.185)	2667	1902	1038	1087	1264	2755	5081	1360	1251	2740	1304	1456	4040	3510	4333	4182	3606	1706	2155	2001
fig.69042.12.peg.1039	WH5701_08479	Mini-ribonuclease III	1190	755	391	366	431	902	1864	463	460	795	526	478	1146	1127	1508	1492	1407	586	602	722
fig.69042.12.peg.104	WH5701_06691	hypothetical protein	972	499	1097	350	311	2457	3867	896	685	1195	459	618	1738	6195	6813	6403	7308	6839	7990	7673
fig.69042.12.peg.1040	WH5701_08484	Putative anti-sigma factor antagonist	828	476	373	1104	1231	1909	2917	640	582	1030	1101	1097	1854	1502	2020	1981	2492	779	731	847
fig.69042.12.peg.1041	WH5701_08489	Carbamoyl-phosphate synthase small chain (EC 6.3.5.5)	2315	1754	1806	1402	1799	3611	6465	1345	1196	2136	1880	1819	4135	3743	4302	4388	4558	2016	3056	2514
fig.69042.12.peg.1042	WH5701_08499	Anthranilate phosphoribosyltransferase (EC 2.4.2.18)	2009	1970	2013	571	959	2195	3798	833	682	1485	1425	1593	3048	1166	1690	1627	1356	1331	1765	1573
fig.69042.12.peg.1043	WH5701_08504	hypothetical protein	332	212	299	246	233	498	712	178	145	238	275	289	543	872	590	663	681	249	295	281
fig.69042.12.peg.1044	WH5701_08509	Efflux ABC transporter, permease/ATP-binding protein slr0615	1685	1169	1121	1343	1485	3187	5331	1501	1314	2626	1976	2120	4446	4461	5601	5621	4945	2919	4159	3599
fig.69042.12.peg.1045	WH5701_08514	Putative regulatory protein	292	159	562	304	515	743	1257	199	189	321	663	677	993	334	423	480	494	290	374	324
fig.69042.12.peg.1046	WH5701_08519	Peptide-methionine (S)-S-oxide reductase MsrA (EC 1.8.4.11)	1321	985	1264	1087	1438	2642	4901	962	804	1651	1596	1713	3347	2296	3025	3192	3071	1440	1876	1661
fig.69042.12.peg.1047	NA	hypothetical protein	35	13	20	66	109	118	185	32	17	34	85	98	107	79	75	71	85	41	36	22
fig.69042.12.peg.1048	NA	hypothetical protein	6	2	7	12	48	28	50	1	5	7	26	25	39	17	8	16	21	11	11	8
fig.69042.12.peg.1049	NA	hypothetical protein	7	1	9	6	21	9	37	10	7	12	17	15	36	22	33	25	29	14	10	15
fig.69042.12.peg.105	WH5701_06701	DNA base-flipping protein	271	202	191	166	214	416	915	100	94	157	217	178	471	128	226	209	184	133	169	161
fig.69042.12.peg.1050		hypothetical protein	29	24	34	67	85	128	218	40	31	35	102	95	126	229	191	190	261	63	43	61
fig.69042.12.peg.1051	WH5701_08554	hypothetical protein	2	0	0	6	2	4	16	1	1	3	5	2	5	4	8	8	6	1	1	4
fig.69042.12.peg.1052	WH5701_08559	Mobile element protein	17	10	14	7	11	8	32	15	14	28	5	0	7	22	30	28	29	12	10	8
fig.69042.12.peg.1053	WH5701_08564	Mobile element protein	1	0	4	4	10	23	42	2	0	2	10	6	7	9	2	9	10	11	2	7
fig.69042.12.peg.1054		hypothetical protein	13	15	12	32	42	35	37	3	8	4	37	28	28	45	17	21	22	2	5	3
fig.69042.12.peg.1055	WH5701_08574	hypothetical protein	2	3	3	8	14	26	27	2	3	7	19	11	11	17	16	12	25	10	6	5
fig.69042.12.peg.1056	WH5701_08579	hypothetical protein	4	0	1	5	5	12	8	2	2	0	11	5	15	27	12	15	18	5	5	9
fig.69042.12.peg.1057		hypothetical protein	1	0	1	1	5	0	3	1	0	0	2	0	3	6	5	4	9	3	0	2
fig.69042.12.peg.1058	WH5701_08584	Mobile element protein	1	0	0	1	1	7	20	0	0	0	2	4	4	6	9	9	4	8	2	8
fig.69042.12.peg.1059	WH5701_08589	ABC transporter, substrate-binding protein (cluster 3, basic aa/glutamine/opines)	104	43	58	147	184	321	652	78	92	111	228	234	381	472	588	519	496	401	557	487
fig.69042.12.peg.106	WH5701_06706	16S rRNA (cytosine(967)-C(5))-methyltransferase (EC 2.1.1.176)	1015	987	815	187	235	751	1359	509	389	959	272	314	818	862	1284	1161	945	755	1404	936
fig.69042.12.peg.1060	WH5701_08594	hypothetical protein	68	55	59	228	221	1525	2799	359	645	855	278	264	843	36064	35757	28957	30364	17215	13506	13087
fig.69042.12.peg.1061	NA	hypothetical protein	16	12	20	26	19	46	88	11	10	14	16	18	24	53	68	59	74	25	31	31
fig.69042.12.peg.1062	NA	hypothetical protein	19	35	32	99	84	743	1184	112	213	365	89	88	265	9387	13843	10732	11736	6673	5005	4577
fig.69042.12.peg.1063	WH5701_08604	Cation-transporting ATPase, E1-E2 family	238	170	157	396	409	800	1691	217	162	331	393	413	875	489	736	639	654	432	801	536
fig.69042.12.peg.1064	NA	hypothetical protein	9	8	7	14	14	82	79	14	15	18	11	10	20	119	227	180	143	138	203	131
fig.69042.12.peg.1065	WH5701_08609	RecD-like DNA helicase YrrC	121	88	135	144	207	322	562	105	86	154	214	200	322	322	413	383	442	189	443	212
fig.69042.12.peg.1066	WH5701_08614	hypothetical protein	0	4	1	0	5	3	1	0	0	3	0	0	4	2	0	1	3	1	7	2
fig.69042.12.peg.1067	WH5701_08624	hypothetical protein	94	44	35	336	267	555	985	156	149	238	219	171	441	429	521	505	567	165	225	184
fig.69042.12.peg.1068	WH5701_08629	RND efflux system, inner membrane transporter	144	68	117	560	602	1203	2294	290	247	376	464	443	967	646	894	946	924	352	447	476
fig.69042.12.peg.1069	WH5701_08634	hypothetical protein	0	5	3	14	24	24	41	3	3	5	9	8	18	19	12	18	18	4	2	0
fig.69042.12.peg.107	WH5701_06711	Multimodular transpeptidase-transglycosylase (EC 2.4.1.129) (EC 3.4.-.-)	1318	993	772	2034	2363	3469	5172	1071	978	1255	1750	1758	2737	3565	3188	3415	3797	843	681	941
fig.69042.12.peg.1070	WH5701_08639	hypothetical protein	16	3	3	18	21	36	73	18	14	33	24	17	27	161	98	116	156	23	38	21
fig.69042.12.peg.1071	WH5701_08654	syc0821_c	64	16	18	96	85	186	351	50	41	105	65	64	202	57	141	132	100	34	16	39
fig.69042.12.peg.1072	WH5701_08659	Hydrolase, alpha/beta fold family	38	20	15	21	36	87	138	24	16	33	23	34	70	19	44	36	53	18	26	32
fig.69042.12.peg.1073	WH5701_08664	hypothetical protein	28	7	8	35	20	29	57	13	33	36	20	25	28	68	94	114	169	31	21	22
fig.69042.12.peg.1074	WH5701_08674	hypothetical protein	32	25	25	77	101	152	281	34	24	50	99	91	141	94	72	54	70	35	41	46
fig.69042.12.peg.1075	NA	hypothetical protein	0	0	0	2	4	3	7	2	0	0	5	3	1	1	1	0	2	0	1	1
fig.69042.12.peg.1076	NA	hypothetical protein	1	0	2	0	6	6	11	0	0	0	7	6	6	3	3	0	2	6	0	0
fig.69042.12.peg.1077	NA	hypothetical protein	5	3	25	27	39	103	155	11	9	9	61	49	85	20	15	24	37	21	16	26
fig.69042.12.peg.1078	WH5701_08694	hypothetical protein	80	51	110	265	329	484	756	111	68	125	393	390	528	326	296	304	399	244	647	241
fig.69042.12.peg.1079	WH5701_08704	hypothetical protein	159	88	137	276	320	537	923	145	115	168	369	356	563	485	435	516	670	275	228	292
fig.69042.12.peg.108	WH5701_06716	Chlorophyll a synthase ChlG (EC 2.5.1.62)	2130	1261	894	2352	2256	4172	7833	1513	1497	2473	2276	2110	5030	4257	5215	5341	6317	1597	1021	1926
fig.69042.12.peg.1080	WH5701_08714	hypothetical protein	7	3	11	18	22	47	71	6	16	18	19	18	36	74	68	60	76	16	12	20
fig.69042.12.peg.1081	WH5701_08719	Mobile element protein	12	6	10	33	38	52	73	17	9	29	52	32	53	64	70	59	100	44	35	26
fig.69042.12.peg.1082	NA	hypothetical protein	93	44	39	80	103	206	288	42	56	92	97	85	180	165	174	171	241	60	81	78
fig.69042.12.peg.1083	NA	hypothetical protein	161	122	869	578	1172	2149	3236	186	146	183	1538	1518	1750	719	437	518	609	333	663	498
fig.69042.12.peg.1084	WH5701_08734	hypothetical protein	243	207	334	163	205	380	510	122	82	154	283	273	372	265	278	317	326	199	262	248
fig.69042.12.peg.1085	WH5701_08739	hypothetical protein	107	84	99	94	136	274	513	84	73	170	203	173	295	258	317	325	288	183	369	201
fig.69042.12.peg.1086	WH5701_08744	Alcohol dehydrogenase (EC 1.1.1.1)	4899	4091	3004	2619	2746	4760	8419	2829	3054	4911	3392	3309	5971	8095	11284	11154	13457	3100	3352	4144
fig.69042.12.peg.1087	WH5701_08749	hypothetical protein	292	214	110	130	134	222	430	206	187	299	127	149	319	588	747	737	726	163	147	194
fig.69042.12.peg.1088	WH5701_08754	ABC transporter, ATP-binding protein	308	268	196	220	246	463	835	217	197	391	213	199	417	597	820	702	741	182	256	265
fig.69042.12.peg.1089	WH5701_08759	hypothetical protein	194	130	226	475	578	722	1152	155	173	199	486	463	835	451	536	640	736	321	281	460
fig.69042.12.peg.109	WH5701_06721	Ssr2998 protein	728	297	339	1331	1187	1656	1748	769	1080	1169	1352	1273	2175	1769	1862	2703	3055	562	404	842
fig.69042.12.peg.1090	NA	hypothetical protein	189	126	130	299	297	401	635	117	117	164	287	253	458	304	334	354	449	209	296	313
fig.69042.12.peg.1091	WH5701_08769	hypothetical protein	148	106	191	176	224	380	748	96	67	168	194	196	335	203	287	314	272	139	174	130
fig.69042.12.peg.1092	WH5701_08774	hypothetical protein	246	202	377	738	877	1368	2057	171	196	205	814	777	1133	682	527	618	621	218	346	306
fig.69042.12.peg.1093	WH5701_08779	Phosphate ABC transporter, substrate-binding protein PstS (TC 3.A.1.7.1)	143	87	59	218	225	363	683	94	124	164	226	275	517	741	651	767	945	99	58	131
fig.69042.12.peg.1094	NA	hypothetical protein	90	70	54	153	158	263	432	68	56	84	149	140	272	135	154	161	174	60	84	66
fig.69042.12.peg.1095	WH5701_08789	hypothetical protein	104	68	63	282	429	607	929	91	86	128	333	330	533	407	427	448	440	150	70	172
fig.69042.12.peg.1096	NA	hypothetical protein	1	0	2	5	9	12	2	1	0	2	6	4	15	3	3	4	5	1	2	4
fig.69042.12.peg.1097	NA	hypothetical protein	0	0	0	0	0	0	0	0	0	0	0	0	0	0	0	0	0	0	0	0
fig.69042.12.peg.1098	NA	hypothetical protein	8	7	7	4	3	3	9	5	4	5	4	6	4	11	19	9	23	5	1	3
fig.69042.12.peg.1099	WH5701_08809	Sodium-dependent phosphate transporter	198	156	170	189	237	479	859	70	73	101	230	229	521	136	316	224	240	203	315	221
fig.69042.12.peg.11	WH5701_06206	tRNA-(ms[2]io[6]A)-hydroxylase	328	288	247	282	316	622	1111	164	153	287	229	215	511	341	424	447	400	194	218	256
fig.69042.12.peg.110	WH5701_06726	Imidazole glycerol phosphate synthase cyclase subunit	711	521	546	514	602	1169	1855	466	406	728	694	737	1318	988	1387	1343	1246	616	677	749
fig.69042.12.peg.1100	WH5701_08814	hypothetical protein	53	26	57	80	150	205	316	40	36	83	159	147	202	115	139	135	179	96	156	133
fig.69042.12.peg.1101	WH5701_08819	hypothetical protein	1179	1119	1117	1260	1566	2432	4552	1091	927	1685	1747	1701	3130	3293	4171	4147	4396	2015	3491	2480
fig.69042.12.peg.1102	WH5701_08824	Alkyl hydroperoxide reductase subunit C-like protein	1188	784	881	567	641	1449	3088	536	427	1299	801	806	1923	1456	2091	1752	1927	860	1426	1000
fig.69042.12.peg.1103	WH5701_08829	hypothetical protein	667	462	389	281	292	663	1196	362	332	758	380	384	807	710	1070	1006	1079	354	444	404
fig.69042.12.peg.1104	WH5701_08834	hypothetical protein	1969	828	419	2382	3812	5291	10568	1359	1390	2218	3108	2873	5187	2191	2687	3039	3504	1117	732	1351
fig.69042.12.peg.1105	WH5701_08839	Acetyl-CoA synthetase (EC 6.2.1.1)	3181	2240	3080	3346	3848	7444	12919	2495	2064	3407	4733	4908	9181	6896	7459	8356	8325	3618	4267	4869
fig.69042.12.peg.1106	WH5701_08844	hypothetical protein	251	182	197	134	124	279	508	122	150	206	139	166	285	350	418	370	406	144	185	167
fig.69042.12.peg.1107	WH5701_08849	hypothetical protein	223	118	123	1507	1598	3177	6500	197	147	173	1142	1302	2908	418	320	388	403	285	336	289
fig.69042.12.peg.1108	WH5701_08854	hypothetical protein	487	283	277	3993	4868	8631	17585	438	353	609	3096	3196	7372	683	709	732	755	678	670	716
fig.69042.12.peg.1109	WH5701_08859	Phycobilisome phycoerythrin-associated linker polypeptide	3579	1235	1709	37867	54464	106708	244788	4885	3001	7136	27783	26791	66539	6195	6691	6660	6195	3907	2963	3964
fig.69042.12.peg.111	WH5701_06731	hypothetical protein	385	230	206	64	52	170	211	254	298	475	47	57	178	1497	2208	2001	2451	917	3048	936
fig.69042.12.peg.1110	WH5701_08864	hypothetical protein	29	11	14	93	120	195	335	18	21	28	109	123	157	60	52	73	63	39	41	22
fig.69042.12.peg.1111	WH5701_08869	hypothetical protein	6	2	4	36	49	60	128	7	6	8	45	33	70	15	34	21	34	12	8	15
fig.69042.12.peg.1112	NA	hypothetical protein	143	44	49	187	196	338	549	67	70	80	206	202	316	159	191	201	216	107	96	183
fig.69042.12.peg.1113	WH5701_08879	Lipoate synthase, cyanobacterial paralog	185	167	211	301	366	552	861	179	149	211	274	304	548	542	555	525	601	191	269	270
fig.69042.12.peg.1114	WH5701_08884	Recombination protein RecR	101	60	95	217	233	383	522	112	130	176	210	227	372	366	364	392	520	179	211	233
fig.69042.12.peg.1115	WH5701_08889	Photosystem II oxygen evolving complex protein PsbP	561	241	248	949	1122	2116	4001	581	536	883	1166	1125	2562	1107	1554	1536	1350	751	566	981
fig.69042.12.peg.1116	WH5701_08894	hypothetical protein	372	381	285	417	509	1039	1778	268	184	313	538	591	1236	399	586	621	485	413	393	501
fig.69042.12.peg.1117	WH5701_08899	Cell envelope-associated transcriptional attenuator LytR-CpsA-Psr, subfamily M	978	590	871	3012	2261	3587	8041	1056	758	1369	1131	1026	2757	4419	5252	4749	4815	1369	1603	1519
fig.69042.12.peg.1118	WH5701_08904	hypothetical protein	190	199	379	313	370	478	790	170	170	215	349	364	524	1004	741	723	823	340	622	420
fig.69042.12.peg.1119	WH5701_08909	Efflux ABC transporter, permease/ATP-binding protein slr2019	939	439	342	1242	1431	2633	5379	796	800	1350	1382	1365	3212	3492	5340	4632	4582	1472	1441	1751
fig.69042.12.peg.112	WH5701_06736	2-phytyl-1,4-naphtoquinone methyltransferase (EC 2.1.1.n12) @ Demethylmenaquinone methyltransferase (EC 2.1.1.163)	918	832	543	140	166	497	780	279	252	500	167	177	467	610	1160	998	831	531	871	536
fig.69042.12.peg.1120	WH5701_08914	hypothetical protein	376	228	161	540	751	818	1123	190	214	370	530	493	679	2640	3530	3111	3854	751	462	663
fig.69042.12.peg.1121	WH5701_08919	hypothetical protein	196	52	99	736	1632	2246	3927	111	72	144	1205	1074	1623	121	159	159	172	119	194	207
fig.69042.12.peg.1122	WH5701_08924	hypothetical protein	808	678	730	924	1062	1837	3996	1171	829	2158	1309	1093	2548	7140	13116	9210	8137	2867	2026	3287
fig.69042.12.peg.1123	WH5701_08929	DEAD-box ATP-dependent RNA helicase DeaD (= CshA) (EC 3.6.4.13)	7935	5114	4645	13134	12301	25700	56064	13551	11439	29004	12167	10238	29726	117636	155610	127950	135123	35421	26434	37720
fig.69042.12.peg.1124	WH5701_08934	Mannose-1-phosphate guanylyltransferase (EC 2.7.7.13) / Mannose-6-phosphate isomerase (EC 5.3.1.8)	285	171	227	389	392	605	991	369	353	580	436	423	727	1140	1505	1485	1458	481	417	547
fig.69042.12.peg.1125	NA	hypothetical protein	865	678	1009	1248	1343	2078	3366	915	1133	1540	1184	1185	2227	3182	3076	3777	4604	1155	958	1452
fig.69042.12.peg.1126	WH5701_08944	Glutamine synthetase type III, GlnN (EC 6.3.1.2)	1005	513	15375	979	956	2102	4347	1079	802	1670	1227	1101	1995	2012	2156	2259	2233	1832	1285	2335
fig.69042.12.peg.1127	WH5701_08949	Exodeoxyribonuclease V alpha chain (EC 3.1.11.5)	240	197	243	261	345	535	1081	148	125	238	292	256	450	291	334	363	346	179	255	216
fig.69042.12.peg.1128	WH5701_08954	Exodeoxyribonuclease V beta chain (EC 3.1.11.5)	516	468	544	420	534	992	1557	341	279	483	396	351	728	552	735	651	590	257	460	292
fig.69042.12.peg.1129	WH5701_08959	Exodeoxyribonuclease V gamma chain (EC 3.1.11.5)	929	864	818	367	505	1152	1905	441	426	864	417	446	935	898	1259	968	1119	490	688	533
fig.69042.12.peg.113	WH5701_06741	Glycyl-tRNA synthetase alpha chain (EC 6.1.1.14)	832	526	446	923	922	1652	2973	612	558	888	895	894	1912	1323	1477	1540	1541	749	661	1069
fig.69042.12.peg.1130	WH5701_08964	hypothetical protein	788	480	543	918	929	1589	2620	528	474	701	687	653	1173	1062	1189	1187	1442	644	727	714
fig.69042.12.peg.1131	WH5701_08969	hypothetical protein	426	230	318	481	579	1073	1703	386	293	606	596	597	980	1530	1507	1518	1743	533	777	739
fig.69042.12.peg.1132	NA	hypothetical protein	59	32	42	142	164	205	293	38	27	64	143	141	224	208	216	199	229	152	268	201
fig.69042.12.peg.1133	WH5701_08979	Histone acetyltransferase HPA2 and related acetyltransferases	323	138	101	594	582	1090	2380	298	280	568	555	578	1178	696	809	747	860	324	264	401
fig.69042.12.peg.1134	WH5701_08984	Pyridoxine 5'-phosphate synthase (EC 2.6.99.2)	861	566	514	738	775	1460	2560	430	383	546	808	811	1682	1028	1200	1314	1502	555	1082	761
fig.69042.12.peg.1135	WH5701_08989	Phospholipid/glycerol acyltransferase	536	371	333	577	756	1039	1948	389	318	603	733	712	1393	858	1129	1035	1080	724	752	942
fig.69042.12.peg.1136	WH5701_08994	hypothetical protein	1590	1071	859	2578	2701	3387	6038	1362	1123	1662	2345	2183	3766	3249	3265	3606	2986	975	632	1423
fig.69042.12.peg.1137	WH5701_08999	YrbA protein	1279	1001	1417	3034	2917	3706	5831	2103	2332	3778	3050	2848	4388	10740	7014	8107	11789	2662	3464	3186
fig.69042.12.peg.1138	WH5701_09004	Uncharacterized monothiol glutaredoxin ycf64-like	519	237	361	1294	1476	2151	4294	1251	1024	2340	1512	1490	2995	3524	4755	5000	5428	1373	1283	1825
fig.69042.12.peg.1139	WH5701_09009	hypothetical protein	135	79	123	637	693	963	1521	251	246	404	632	649	1030	1421	1299	1444	1453	507	670	753
fig.69042.12.peg.114	WH5701_06746	hypothetical protein	77	63	65	30	27	61	62	23	23	41	28	32	50	42	56	81	47	26	31	55
fig.69042.12.peg.1140	WH5701_09014	Two-component transcriptional response regulator, LuxR family	1350	838	1295	2100	2430	4448	8783	1475	1160	2259	2092	2056	4362	5317	8084	6670	6857	2749	4160	2868
fig.69042.12.peg.1141	WH5701_09019	hypothetical protein	294	298	433	82	142	227	433	354	249	636	274	243	402	1011	1508	1299	1060	657	798	826
fig.69042.12.peg.1142	WH5701_09024	hypothetical protein	448	288	410	231	274	352	624	519	477	883	549	494	616	2161	1817	2161	2604	961	938	1113
fig.69042.12.peg.1143	WH5701_09029	Carotenoid cis-trans isomerase	1472	1102	1005	1252	1318	2433	4045	1072	956	1733	1439	1450	3075	2474	3454	3235	2830	1559	3300	2051
fig.69042.12.peg.1144	WH5701_09034	Methylenetetrahydrofolate--tRNA-(uracil-5-)-methyltransferase TrmFO (EC 2.1.1.74)	4312	3098	2258	3383	4499	8015	15758	2557	2493	4465	5692	5640	10203	5315	7537	7636	8087	4217	3053	4771
fig.69042.12.peg.1145	WH5701_09039	hypothetical protein	157	113	134	186	230	371	396	76	53	135	287	289	493	171	219	219	176	158	111	155
fig.69042.12.peg.1146	WH5701_09044	Carbonic anhydrase, gamma class (EC 4.2.1.1)	132	93	90	148	165	284	510	115	82	150	169	215	353	232	331	336	344	164	138	198
fig.69042.12.peg.1147	NA	hypothetical protein	5	0	0	3	1	2	2	0	2	0	1	1	2	6	3	5	7	5	0	1
fig.69042.12.peg.1148	WH5701_09054	hypothetical protein	5	8	4	6	5	11	14	5	3	0	5	4	12	12	10	12	20	5	4	2
fig.69042.12.peg.1149	WH5701_09059	possible Neuromedin U	9	8	5	39	48	76	138	22	20	24	39	40	76	80	96	95	117	35	47	67
fig.69042.12.peg.115	WH5701_06751	DNA internalization-related competence protein ComEC/Rec2	274	203	355	23	29	120	187	57	77	183	64	49	170	92	200	157	171	150	341	181
fig.69042.12.peg.1150	NA	hypothetical protein	16	1	3	9	12	15	37	9	8	4	17	12	18	34	25	26	26	14	10	21
fig.69042.12.peg.1151	WH5701_09064	FIG00565140: hypothetical protein	1037	580	450	989	1048	1842	3297	763	613	917	1010	1016	1949	1529	1762	1863	1954	782	654	850
fig.69042.12.peg.1152	NA	hypothetical protein	81	32	35	137	145	239	387	70	78	163	142	132	237	300	380	354	471	80	52	78
fig.69042.12.peg.1153	WH5701_09089	hypothetical protein	45	22	18	40	33	57	103	26	46	63	42	40	40	129	159	162	236	34	38	54
fig.69042.12.peg.1154	WH5701_09094	hypothetical protein	490	254	290	569	760	1684	3359	327	233	578	747	843	1713	502	673	666	741	243	164	212
fig.69042.12.peg.1155	NA	hypothetical protein	208	118	157	396	631	1380	2472	253	246	427	658	697	1335	458	476	568	681	225	137	213
fig.69042.12.peg.1156	WH5701_09099	hypothetical protein	562	215	477	1166	1889	4333	8991	795	718	1747	2310	2324	5055	1539	1888	2246	2552	1316	956	1408
fig.69042.12.peg.1157	NA	hypothetical protein	3	7	4	15	15	13	7	7	8	13	7	12	8	21	20	14	30	2	4	6
fig.69042.12.peg.1158	NA	hypothetical protein	141	103	105	270	299	464	554	125	153	175	264	239	437	469	376	480	845	202	164	235
fig.69042.12.peg.1159	NA	hypothetical protein	71	38	43	62	86	88	135	33	27	56	67	87	124	81	85	120	118	36	26	34
fig.69042.12.peg.116	WH5701_06756	hypothetical protein	227	154	172	359	390	785	1115	157	204	199	403	350	660	592	575	604	738	296	471	385
fig.69042.12.peg.1160	WH5701_09119	Ribokinase (EC 2.7.1.15)	270	227	139	151	187	313	629	153	128	205	185	190	407	377	633	492	494	246	310	287
fig.69042.12.peg.1161	NA	hypothetical protein	26	15	18	6	17	6	32	8	6	14	19	8	18	31	61	43	35	17	31	28
fig.69042.12.peg.1162	WH5701_09129	hypothetical protein	106	96	176	112	142	303	621	72	40	149	177	191	335	190	259	256	189	148	307	190
fig.69042.12.peg.1163	NA	hypothetical protein	62	42	59	199	186	262	283	25	22	23	140	137	132	129	59	60	85	43	62	79
fig.69042.12.peg.1164	NA	hypothetical protein	98	31	171	177	290	452	772	61	70	110	426	442	649	112	95	154	177	255	296	255
fig.69042.12.peg.1165	WH5701_09144	Distant similarity with leukotriene C4 synthase (microsomal glutathione S-transferase)	297	257	468	518	849	1213	1593	217	191	241	1058	1150	1274	474	358	419	468	533	714	589
fig.69042.12.peg.1166	WH5701_09149	NAD-dependent malic enzyme (EC 1.1.1.38)	1301	1005	639	1845	1980	3806	7020	861	643	1162	1725	1837	3961	1521	2151	2142	1992	900	748	1160
fig.69042.12.peg.1167	WH5701_09154	soluble [2Fe-2S] ferredoxin	1063	637	4705	1535	1945	2848	6598	2003	1970	5394	3270	3065	6181	9647	12803	12638	11350	7369	10043	8851
fig.69042.12.peg.1168	NA	hypothetical protein	0	3	2	4	0	7	4	1	2	1	6	0	2	3	6	7	11	9	3	4
fig.69042.12.peg.1169	WH5701_09159	NAD(P) transhydrogenase N-domain of subunit alpha (EC 1.6.1.2)	1815	1159	2096	1565	1444	3321	5228	1310	1200	2035	2016	2512	6123	4732	6647	6760	7118	5122	9616	6519
fig.69042.12.peg.117	WH5701_06761	hypothetical protein	12	9	4	7	1	8	14	2	2	2	8	4	15	14	11	18	13	9	9	14
fig.69042.12.peg.1170	WH5701_09164	NAD(P) transhydrogenase C-domain of subunit alpha (EC 1.6.1.2)	205	106	146	202	182	423	674	184	218	343	235	279	825	495	942	1008	1060	566	972	927
fig.69042.12.peg.1171	WH5701_09169	NAD(P) transhydrogenase subunit beta (EC 1.6.1.2)	1774	841	1595	1937	1843	4653	8054	1798	1548	2959	2533	2875	8046	5813	9102	8759	8795	5786	9132	7547
fig.69042.12.peg.1172	NA	hypothetical protein	725	422	639	876	1006	1671	2721	560	445	760	929	934	1567	2016	2236	2134	2334	1071	1778	1093
fig.69042.12.peg.1173	WH5701_09179	ATP-dependent RNA helicase RhlE (EC 3.6.4.13)	2991	2158	1753	1259	1492	2766	5429	2119	1862	4242	1240	1287	3318	7006	10634	9370	10032	3780	5466	3888
fig.69042.12.peg.1174	WH5701_09184	hypothetical protein	227	118	94	473	521	1041	2064	297	304	448	502	436	988	1298	1209	1436	2028	334	308	464
fig.69042.12.peg.1175	WH5701_09189	Death on curing protein, Doc toxin	402	238	201	327	413	677	1267	277	315	550	427	352	877	969	1531	1491	1471	323	272	384
fig.69042.12.peg.1176	WH5701_09199	Chaperone protein ClpB (ATP-dependent unfoldase)	40	22	17	32	29	54	57	13	23	28	32	29	50	99	149	99	138	30	31	22
fig.69042.12.peg.1177	WH5701_09204	hypothetical protein	54	21	61	243	244	436	620	65	24	52	200	179	256	190	140	154	215	80	116	121
fig.69042.12.peg.1178	WH5701_09209	hypothetical protein	24	12	26	232	273	471	837	42	32	53	205	234	365	119	130	153	144	123	141	131
fig.69042.12.peg.1179	WH5701_09219	hypothetical protein	56	29	49	309	391	641	1017	70	66	95	272	293	571	203	202	220	231	127	132	188
fig.69042.12.peg.118	WH5701_06766	hypothetical protein	30	21	27	22	22	48	51	21	16	15	22	23	53	47	34	45	54	31	43	32
fig.69042.12.peg.1180	WH5701_09224	Patatin	280	118	452	2054	3914	6597	12103	310	323	633	2860	2764	5157	547	513	706	732	594	679	767
fig.69042.12.peg.1181	WH5701_09229	hypothetical protein	364	242	367	1587	1809	3216	5384	277	288	406	1059	1147	2225	670	577	727	802	406	619	489
fig.69042.12.peg.1182	WH5701_09234	hypothetical protein	459	377	374	595	658	861	1312	330	349	430	528	502	735	1079	897	1007	1115	254	257	312
fig.69042.12.peg.1183	NA	hypothetical protein	36	25	54	138	218	201	279	47	59	86	201	170	181	141	69	73	116	36	27	35
fig.69042.12.peg.1184	NA	hypothetical protein	19	7	8	15	12	15	32	10	6	18	4	15	24	31	21	21	35	4	7	7
fig.69042.12.peg.1185	WH5701_09254	hypothetical protein	56	18	14	32	31	78	139	43	49	61	36	24	84	108	154	158	251	27	10	16
fig.69042.12.peg.1186	WH5701_09259	hypothetical protein	352	185	246	673	904	1482	2624	347	297	503	731	728	1291	945	888	1119	1193	209	193	299
fig.69042.12.peg.1187	WH5701_09269	hypothetical protein	35	21	22	48	64	135	260	29	29	59	68	51	88	90	137	136	175	39	36	35
fig.69042.12.peg.1188	NA	hypothetical protein	2	2	1	5	8	11	7	1	1	1	9	6	3	12	5	12	8	2	2	1
fig.69042.12.peg.1189	NA	hypothetical protein	23	6	25	119	171	252	475	20	21	32	148	140	178	68	54	78	94	67	53	85
fig.69042.12.peg.119	WH5701_06771	hypothetical protein	2	4	2	6	2	5	7	2	2	4	0	3	5	3	14	10	10	7	7	6
fig.69042.12.peg.1190	WH5701_09289	Putative peptidoglycan binding domain 1	198	89	276	1504	2646	5183	9693	189	157	270	1683	1742	3207	402	348	465	543	316	372	412
fig.69042.12.peg.1191	WH5701_09294	hypothetical protein	61	57	75	185	256	384	538	49	68	53	217	215	324	251	103	177	211	55	36	58
fig.69042.12.peg.1192	NA	hypothetical protein	22	9	18	140	121	214	277	17	11	26	83	95	111	129	45	64	62	18	15	23
fig.69042.12.peg.1193	WH5701_09304	Transposase, mutator type	5	3	3	19	21	39	97	12	9	15	26	14	38	34	27	21	39	14	6	10
fig.69042.12.peg.1194	NA	hypothetical protein	47	33	27	221	294	469	955	51	57	92	250	223	410	136	167	186	202	41	25	49
fig.69042.12.peg.1195	WH5701_09324	hypothetical protein	1	4	0	5	4	13	14	2	3	3	8	6	12	25	29	14	61	8	12	7
fig.69042.12.peg.1196	WH5701_09329	hypothetical protein	46	21	21	26	34	44	59	16	12	26	23	16	43	93	107	79	103	62	57	50
fig.69042.12.peg.1197	WH5701_09334	Mobile element protein	0	0	1	18	8	24	72	2	1	1	5	11	13	10	8	16	10	4	3	13
fig.69042.12.peg.1198	WH5701_09339	hypothetical protein	87	32	72	333	624	1103	2439	129	72	186	516	506	988	257	359	369	395	216	198	301
fig.69042.12.peg.1199	WH5701_09344	Methionyl-tRNA formyltransferase (EC 2.1.2.9)	650	451	416	499	628	1304	2011	645	560	1006	655	693	1332	2589	3116	2832	2594	1053	2014	1235
fig.69042.12.peg.12	WH5701_06211	1,2-dihydroxy-3-keto-5-methylthiopentene dioxygenase (EC 1.13.11.54)	1125	812	1059	688	1205	2357	5339	622	578	1542	1359	1301	3089	1645	2446	2787	2328	891	1097	1194
fig.69042.12.peg.120	WH5701_06776	hypothetical protein	17	7	13	4	3	11	25	8	11	17	10	7	18	24	49	58	45	24	28	18
fig.69042.12.peg.1200	WH5701_09349	TldE protein, part of TldE/TldD proteolytic complex	2976	2180	2046	3094	3578	6857	13708	3162	2682	7154	3681	3452	8582	11862	18331	16225	16066	7882	15569	9281
fig.69042.12.peg.1201	WH5701_09354	TldD protein, part of TldE/TldD proteolytic complex	4103	2621	2396	4177	4918	9436	19026	4396	3423	8291	5423	5244	13009	16090	23547	21021	21050	11194	20160	13390
fig.69042.12.peg.1202	WH5701_09359	Mg protoporphyrin IX monomethyl ester oxidative cyclase (aerobic) (EC 1.14.13.81)	2943	1281	3003	9144	13207	21411	44180	6524	5566	12641	15719	14948	28420	14723	18905	20089	20127	12629	15409	14834
fig.69042.12.peg.1203	WH5701_09364	hypothetical protein	418	293	450	715	847	1406	2272	364	287	636	866	890	1594	1291	1348	1333	1466	610	714	794
fig.69042.12.peg.1204	WH5701_09369	hypothetical protein	211	181	175	293	363	553	985	152	139	197	379	349	708	633	533	596	555	342	397	452
fig.69042.12.peg.1205	WH5701_09374	Flavin prenyltransferase UbiX	1002	627	470	910	966	1935	3167	808	729	1142	997	1066	2453	2035	2702	2548	2588	1279	1645	1820
fig.69042.12.peg.1206	WH5701_09379	3'-to-5' exoribonuclease RNase R	449	263	296	605	686	1264	2471	537	463	803	712	804	1853	1436	1949	1920	1973	840	995	1236
fig.69042.12.peg.1207	NA	hypothetical protein	53	50	37	64	64	97	184	32	37	57	75	88	116	64	105	101	106	91	140	101
fig.69042.12.peg.1208	WH5701_09395	hypothetical protein	182	91	55	148	161	308	836	135	128	331	168	189	470	310	556	590	443	204	191	281
fig.69042.12.peg.1209	WH5701_09400	hypothetical protein	337	263	137	223	263	475	879	238	229	417	317	340	682	519	753	777	591	299	290	396
fig.69042.12.peg.121	WH5701_06781	hypothetical protein	4	1	5	0	0	2	8	1	1	1	2	4	0	3	20	13	12	4	4	4
fig.69042.12.peg.1210	WH5701_09405	Fe-S cluster protein	405	194	101	222	250	361	774	264	271	435	205	210	487	692	888	900	913	244	282	334
fig.69042.12.peg.1211	WH5701_09410	Photosystem II reaction center protein ycf12	516	482	602	789	1097	1453	2140	308	230	404	1245	1163	1626	792	635	775	844	353	323	450
fig.69042.12.peg.1212	WH5701_09415	Single-stranded-DNA-specific exonuclease RecJ	1004	919	864	733	907	1895	3420	651	530	962	980	1025	2228	1695	2668	2241	2221	1766	3741	2081
fig.69042.12.peg.1213	WH5701_09420	Xylulose-1,5-bisphosphate phosphatase CbbY, converts this Rubisco inhibiting byproduct to xylulose-5P	381	273	315	259	256	460	836	200	213	331	280	259	455	443	691	683	714	274	680	350
fig.69042.12.peg.1214	WH5701_09425	hypothetical protein	28	30	34	42	35	64	115	19	29	27	33	36	62	51	72	58	78	53	63	60
fig.69042.12.peg.1215	WH5701_09430	D-glycerate 3-kinase (EC 2.7.1.31), plant type	75	56	42	105	102	148	261	53	55	55	107	107	157	105	166	139	129	100	132	105
fig.69042.12.peg.1216	WH5701_09435	LSU ribosomal protein L32p @ LSU ribosomal protein L32p, zinc-independent	3178	806	850	4888	4468	8696	18093	3028	2258	6146	4776	4781	11507	7562	13157	11440	11908	4891	4534	5684
fig.69042.12.peg.1217	WH5701_09440	Cell division-associated, ATP-dependent zinc metalloprotease FtsH	3292	2026	1845	4990	5336	9222	16604	3452	2955	5045	4698	4652	10442	8643	10502	10181	9960	5160	7747	6248
fig.69042.12.peg.1218	WH5701_09445	Gentisate 1,2-dioxygenase (EC 1.13.11.4)	1704	1262	1630	1449	1629	3225	7361	1601	1258	3207	2538	2361	4802	4274	6820	6309	4884	3909	6813	5430
fig.69042.12.peg.1219	WH5701_09450	MoaD/ThiS family protein clustered with threonine synthase	1020	694	507	1062	1052	1986	5059	1009	944	1842	1688	1431	2999	2992	3665	3667	3355	1310	1117	1805
fig.69042.12.peg.122	WH5701_06786	hypothetical protein	9	6	7	10	6	11	21	5	6	6	4	4	10	45	55	49	81	19	7	11
fig.69042.12.peg.1220	WH5701_09455	Threonine-synthase-like protein 1	3546	2074	1601	3899	4003	8362	21272	3597	3478	6907	5533	5132	11748	13041	14694	16511	15674	5242	4766	7746
fig.69042.12.peg.1221	WH5701_09460	hypothetical protein	759	551	672	1011	1198	2382	4859	790	564	1409	1445	1419	3302	1866	2885	2575	2367	2934	5345	3845
fig.69042.12.peg.1222	WH5701_09465	Fructose-bisphosphate aldolase class II (EC 4.1.2.13)	16901	6175	8415	31061	35952	61849	134850	24440	22588	37952	31993	29567	63165	91522	87991	100137	100275	20536	14556	26361
fig.69042.12.peg.1223	WH5701_09470	Oxidoreductase, N-terminal:Oxidoreductase, C-terminal, utilizes NADP or NAD	1089	938	806	728	852	1673	3016	815	742	1132	969	1059	2067	1825	2728	2491	2232	860	1108	1159
fig.69042.12.peg.1224	WH5701_09475	hypothetical protein	488	358	289	400	435	797	1323	339	378	563	429	446	1018	799	1171	1198	1312	438	544	637
fig.69042.12.peg.1225	WH5701_09480	Acetyl-coenzyme A carboxyl transferase beta chain (EC 6.4.1.2)	1799	1221	1109	1973	1987	3557	6336	1564	1373	2266	2015	2166	4399	4260	5004	5060	5063	2265	2464	2587
fig.69042.12.peg.1226	WH5701_09485	Leader peptidase (Prepilin peptidase) (EC 3.4.23.43) / N-methyltransferase (EC 2.1.1.-)	803	736	611	485	539	1163	2290	551	441	925	476	524	1187	1085	1776	1460	1202	580	476	725
fig.69042.12.peg.1227	WH5701_09490	hypothetical protein	396	295	297	322	364	762	1367	307	241	455	349	374	754	744	940	959	890	220	141	311
fig.69042.12.peg.1228	WH5701_09495	Phosphoribulokinase (EC 2.7.1.19)	4204	2097	1616	4941	4896	8919	17561	3745	3536	6663	4553	4597	10676	10279	11440	12508	12940	3054	2561	3969
fig.69042.12.peg.1229	WH5701_09500	3-isopropylmalate dehydrogenase (EC 1.1.1.85)	1280	997	633	983	1177	2099	4039	647	601	1176	1144	1204	2760	1414	2213	2067	1622	858	710	1118
fig.69042.12.peg.123	WH5701_06791	hypothetical protein	78	48	85	119	141	262	387	85	112	112	138	100	186	384	385	439	521	108	147	117
fig.69042.12.peg.1230	WH5701_09505	UDP-3-O-[3-hydroxymyristoyl] glucosamine N-acyltransferase (EC 2.3.1.191)	1471	1214	881	826	1130	2078	4036	839	750	1504	1130	1160	2611	1615	2482	2359	1852	671	550	887
fig.69042.12.peg.1231	WH5701_09510	Glutamate 5-kinase (EC 2.7.2.11) / RNA-binding C-terminal domain PUA	1717	1522	1153	766	986	2057	3854	877	788	1562	963	955	2251	1651	2676	2447	2200	682	1170	947
fig.69042.12.peg.1232	WH5701_09515	Hydrolase, HAD subfamily IIIA	1111	695	537	624	577	1162	2374	767	775	1913	575	608	1552	1895	2799	2582	2687	880	954	892
fig.69042.12.peg.1233	WH5701_09520	hypothetical protein	1531	456	474	1414	1348	2526	4174	1435	1215	2242	1375	1458	3167	4400	4959	5131	5337	1729	2236	2298
fig.69042.12.peg.1234	WH5701_09525	Putative pre-16S rRNA nuclease YqgF	160	151	121	88	124	280	417	97	70	161	120	113	212	292	424	393	350	119	227	139
fig.69042.12.peg.1235	WH5701_09530	hypothetical protein	1902	1859	1890	1878	2266	4231	8775	1498	1219	2673	2181	2275	5369	4471	7141	5928	6169	4082	11739	5046
fig.69042.12.peg.1236	WH5701_09535	Domain of unknown function / gamma-glutamyl ligase (similar to F420:0 gamma-glutamyl ligase)	4995	3045	1723	4886	5813	9607	20222	3795	3232	5927	4928	4961	11464	5940	7978	8625	6762	3090	1870	4416
fig.69042.12.peg.1237	WH5701_09540	Predicted ATPase related to phosphate starvation-inducible protein PhoH	1306	762	685	1358	1552	2443	4578	736	735	1255	1344	1411	2602	1500	1981	1981	2299	661	642	874
fig.69042.12.peg.1238	WH5701_09545	Arylsulfatase (EC 3.1.6.1)	840	469	842	2718	4067	6572	10763	1081	1000	1647	4304	4518	7793	2397	1959	2678	2540	2168	2114	2340
fig.69042.12.peg.1239	WH5701_09550	hypothetical protein	1	0	0	6	11	17	20	1	0	2	14	7	7	10	9	8	6	0	2	2
fig.69042.12.peg.124	WH5701_06796	hypothetical protein	2	1	2	0	0	1	2	0	0	0	4	1	2	17	26	13	22	5	13	9
fig.69042.12.peg.1240	WH5701_09555	Maebl	32	13	9	34	44	65	98	37	24	37	68	35	99	70	77	85	125	33	18	23
fig.69042.12.peg.1241	WH5701_09560	Fumarate hydratase class II (EC 4.2.1.2)	682	322	248	1067	1197	2127	4072	773	741	1271	1013	1065	2375	1875	2012	2312	2404	566	380	702
fig.69042.12.peg.1242	WH5701_09565	Thioredoxin family protein	832	398	345	808	902	1740	3254	665	524	1282	857	864	2099	1496	2317	2241	2152	795	695	992
fig.69042.12.peg.1243	WH5701_09570	hypothetical protein	728	624	1007	1159	1598	2628	4815	622	552	1263	1424	1466	2926	2384	3882	3075	2835	2457	4630	2892
fig.69042.12.peg.1244	WH5701_09575	Peroxide stress regulator; Ferric uptake regulation protein; Fe2+/Zn2+ uptake regulation proteins	404	323	408	1257	1327	2130	3420	605	599	968	1188	1198	2399	4054	3830	4521	5709	2516	3832	2703
fig.69042.12.peg.1245	WH5701_09580	Phosphoribosylformimino-5-aminoimidazole carboxamide ribotide isomerase (EC 5.3.1.16)	1155	859	927	1224	1428	2838	4425	756	654	1227	1594	1555	2957	2500	2503	2801	3101	1566	2171	1764
fig.69042.12.peg.1246	WH5701_09610	hypothetical protein	318	154	147	514	539	832	1409	297	300	446	469	426	877	935	718	790	1094	246	181	318
fig.69042.12.peg.1247	WH5701_09615	Ribosome-associated endonuclease, involved in final steps of 23S rRNA maturation	1028	635	364	889	1001	1621	3204	721	863	1348	872	943	2082	1517	1841	2215	2046	486	399	680
fig.69042.12.peg.1248	WH5701_09620	CDP-diacylglycerol--glycerol-3-phosphate 3-phosphatidyltransferase (EC 2.7.8.5)	474	429	363	157	248	450	871	272	251	400	285	274	558	527	744	644	663	245	304	321
fig.69042.12.peg.1249	WH5701_09625	CBS domain protein	1881	1061	773	490	585	1051	1789	987	776	1671	677	737	1491	1993	2841	2846	2769	641	581	768
fig.69042.12.peg.125	NA	hypothetical protein	2	5	2	5	2	6	10	0	5	2	4	4	6	66	49	37	35	27	44	11
fig.69042.12.peg.1250	WH5701_09630	FIG006285: hypothetical protein	248	249	184	280	327	555	1004	176	173	284	344	323	670	483	641	644	525	312	295	359
fig.69042.12.peg.1251	WH5701_09635	Glutathione S-transferase (EC 2.5.1.18)	295	306	311	488	507	768	1219	207	206	257	466	469	822	1093	613	773	795	264	161	349
fig.69042.12.peg.1252	WH5701_09640	Transcriptional regulatory protein tyrR	897	724	1278	698	859	1753	3218	516	475	942	1187	1173	2142	1273	1861	1661	1778	774	1279	891
fig.69042.12.peg.1253	NA	hypothetical protein	568	394	242	589	552	1020	1924	344	400	495	527	587	1097	1270	1122	1349	1790	760	756	811
fig.69042.12.peg.1254	NA	hypothetical protein	24	10	91	97	65	130	119	45	60	47	70	89	119	456	258	328	418	105	122	123
fig.69042.12.peg.1255	NA	hypothetical protein	166	175	458	977	1056	1505	1738	260	282	324	748	708	1140	1732	902	1238	1843	418	316	482
fig.69042.12.peg.1256	WH5701_09660	hypothetical protein	291	192	106	176	157	370	656	182	135	253	154	129	423	292	446	399	357	175	200	249
fig.69042.12.peg.1257	WH5701_09665	ATP-dependent, 3'-5' DNA helicase with strand annealing activity	280	189	140	323	371	668	1079	241	211	368	398	424	855	705	887	884	980	512	649	665
fig.69042.12.peg.1258	WH5701_09670	hypothetical protein	30	31	45	67	73	122	169	31	37	69	77	101	172	122	146	171	145	84	84	107
fig.69042.12.peg.1259	WH5701_09675	hypothetical protein	255	232	234	214	212	368	652	170	190	252	207	192	416	458	568	528	501	209	316	286
fig.69042.12.peg.126	WH5701_06801	hypothetical protein	1	2	4	1	2	9	14	1	1	1	5	2	1	9	15	3	10	5	13	1
fig.69042.12.peg.1260	WH5701_09680	hypothetical protein	8	8	11	5	8	19	34	10	8	13	4	16	20	11	21	30	34	10	25	16
fig.69042.12.peg.1261	WH5701_09685	Spermidine synthase N-terminal extension / Spermidine synthase (EC 2.5.1.16)	219	176	170	187	175	337	669	147	123	209	207	201	396	266	442	416	339	150	241	215
fig.69042.12.peg.1262	WH5701_09690	hypothetical protein	223	188	286	313	301	485	628	173	192	243	255	320	516	779	690	713	789	335	419	316
fig.69042.12.peg.1263	WH5701_09695	Mobile element protein	27	19	13	115	197	311	809	36	17	51	172	180	340	177	114	110	83	80	74	87
fig.69042.12.peg.1264	WH5701_09710	ATP-dependent DNA ligase (EC 6.5.1.1) LigC	228	182	175	90	121	231	294	129	102	213	143	141	285	382	450	510	546	300	931	318
fig.69042.12.peg.1265	WH5701_09715	DnaJ-class molecular chaperone CbpA	142	89	106	338	404	697	1121	176	140	198	354	380	612	574	468	530	474	245	296	298
fig.69042.12.peg.1266	WH5701_09720	hypothetical protein	332	128	167	527	582	960	1252	251	270	345	649	639	951	828	770	964	1192	391	505	496
fig.69042.12.peg.1267	NA	hypothetical protein	195	101	144	332	381	517	980	132	147	236	333	314	545	364	466	517	602	178	194	241
fig.69042.12.peg.1268	NA	hypothetical protein	43	26	17	69	79	129	134	30	39	39	74	52	119	103	198	156	181	62	75	65
fig.69042.12.peg.1269	WH5701_09735	hypothetical protein	11	8	7	27	33	37	100	12	14	16	18	21	45	30	47	61	50	30	28	24
fig.69042.12.peg.127	WH5701_06806	hypothetical protein	82	83	62	51	62	134	202	58	59	109	55	44	107	202	292	222	269	55	102	81
fig.69042.12.peg.1270	WH5701_09740	hypothetical protein	1607	670	560	3593	3409	6225	10852	1263	960	1959	2977	3275	8101	4547	4636	4815	5167	2761	2412	3773
fig.69042.12.peg.1271	WH5701_09745	Serine peptidase	7	9	17	114	104	143	246	13	13	23	81	110	189	25	46	37	37	67	134	62
fig.69042.12.peg.1272	WH5701_09750	Serine peptidase	295	189	471	802	1243	2349	3637	281	277	414	1439	1776	3155	770	776	862	917	1310	2938	1405
fig.69042.12.peg.1273	WH5701_09755	hypothetical protein	211	174	213	197	255	519	832	153	128	248	245	270	504	412	563	519	552	275	788	283
fig.69042.12.peg.1274	WH5701_09760	hypothetical protein	135	90	130	205	204	439	717	155	143	194	270	272	433	401	390	448	436	242	790	385
fig.69042.12.peg.1275	WH5701_09765	hypothetical protein	69	46	43	189	161	346	541	116	106	172	199	207	284	345	337	354	384	285	850	264
fig.69042.12.peg.1276	WH5701_09770	mRNA 3-end processing factor	304	219	307	280	322	701	1008	296	290	524	432	471	828	1481	1499	1458	1786	1237	5950	1438
fig.69042.12.peg.1277	NA	hypothetical protein	3	0	2	10	12	12	15	15	11	13	6	10	10	104	39	59	77	19	24	12
fig.69042.12.peg.1278	NA	hypothetical protein	165	73	221	261	464	842	1524	184	134	315	690	652	914	423	518	559	658	278	268	347
fig.69042.12.peg.1279	WH5701_09780	Quinolinate synthetase (EC 2.5.1.72)	371	319	545	754	812	1222	1779	409	407	562	665	687	1032	1844	1282	1488	1747	642	1140	754
fig.69042.12.peg.128	WH5701_06811	hypothetical protein	44	43	65	41	59	67	106	44	28	42	50	43	73	113	120	162	131	43	58	46
fig.69042.12.peg.1280	WH5701_09785	putative transcripton factor	484	490	471	429	440	942	1677	368	330	682	518	501	1065	1298	1428	1278	1198	1198	2313	1213
fig.69042.12.peg.1281	WH5701_09790	hypothetical protein	148	105	102	144	175	345	651	137	94	203	162	177	374	272	497	464	470	279	506	320
fig.69042.12.peg.1282	WH5701_09795	putative endolysin	3562	2383	1373	11052	10348	15407	35651	3365	2487	4132	8311	6540	16919	6248	7185	6181	5345	6409	1960	8541
fig.69042.12.peg.1283	WH5701_09800	hypothetical protein	1156	818	1048	1314	1411	2824	4259	803	682	1007	1395	1468	2808	2690	2491	2767	2678	1031	1878	1196
fig.69042.12.peg.1284	WH5701_09805	SAM-dependent methyltransferase, MidA	683	627	356	280	305	569	1101	295	320	427	357	352	832	657	916	936	768	952	588	1334
fig.69042.12.peg.1285	WH5701_09810	hypothetical protein	917	842	540	464	489	963	1636	582	535	945	527	560	1357	1239	1818	1757	1730	819	994	1002
fig.69042.12.peg.1286	WH5701_09815	hypothetical protein	319	316	446	356	434	823	1442	213	179	395	656	681	1067	578	958	786	732	958	1687	1046
fig.69042.12.peg.1287	WH5701_09820	hypothetical protein	269	230	218	245	235	388	785	177	149	316	239	240	565	356	489	477	398	211	310	292
fig.69042.12.peg.1288	WH5701_09825	hypothetical protein	1040	598	594	948	1197	2137	2887	572	524	904	1243	1176	2052	1747	2006	2132	2475	452	358	644
fig.69042.12.peg.1289	WH5701_09830	Phospholipid-binding protein	1161	805	554	1725	2126	4051	8269	749	817	1394	2036	1993	4652	2239	2407	2549	1917	993	847	1521
fig.69042.12.peg.129	WH5701_06816	hypothetical protein	20	15	12	10	6	17	39	13	15	24	10	8	24	92	78	84	143	29	37	26
fig.69042.12.peg.1290	WH5701_09835	hypothetical protein	967	660	479	1791	2095	3584	5418	705	844	1099	1988	2013	3698	2427	1754	2264	2423	699	563	957
fig.69042.12.peg.1291	WH5701_09840	hypothetical protein	44	11	54	121	258	490	991	69	65	120	336	343	586	172	213	214	242	311	460	297
fig.69042.12.peg.1292	WH5701_09850	MBL-fold metallo-hydrolase superfamily	103	46	71	383	442	784	1415	258	179	329	380	436	814	640	847	868	855	369	437	441
fig.69042.12.peg.1293	WH5701_09855	hypothetical protein	405	280	266	383	406	764	1561	426	306	706	451	470	1085	1102	1659	1511	1305	702	1183	779
fig.69042.12.peg.1294	WH5701_09860	hypothetical protein	271	183	209	280	351	576	1095	334	272	538	349	365	724	1049	1674	1422	1348	772	823	813
fig.69042.12.peg.1295	NA	hypothetical protein	347	117	164	588	709	1123	2229	468	386	772	720	730	1402	1252	1657	1613	1846	481	446	597
fig.69042.12.peg.1296	WH5701_09880	Mobile element protein	0	1	1	3	4	1	7	2	0	3	1	3	8	8	10	7	8	1	1	1
fig.69042.12.peg.1297	NA	hypothetical protein	2	0	1	3	8	11	18	1	0	0	7	2	8	8	12	5	16	6	4	7
fig.69042.12.peg.1298	WH5701_09890	hypothetical protein	4	3	1	7	4	2	17	5	2	2	0	7	9	4	9	7	16	2	3	10
fig.69042.12.peg.1299	WH5701_09895	Lipase (EC 3.1.1.3) family protein, sll1969 homolog	532	414	340	573	601	919	1049	381	313	434	618	619	945	1202	874	1175	1372	729	873	804
fig.69042.12.peg.13	WH5701_06216	Cobalt-precorrin-2 C(20)-methyltransferase (EC 2.1.1.151)	412	379	389	172	156	450	679	177	144	199	206	181	354	528	437	402	395	184	357	245
fig.69042.12.peg.130	WH5701_06821	hypothetical protein	2	2	3	2	2	1	7	2	4	3	4	1	8	11	21	14	19	12	5	3
fig.69042.12.peg.1300	WH5701_09900	4,4'-diaponeurosporenoate glycosyltransferase (EC 2.4.1.-)	388	234	316	513	538	919	1584	524	425	823	576	578	1118	1367	1843	1744	1814	785	1109	817
fig.69042.12.peg.1301	WH5701_09905	hypothetical protein	117	87	120	110	110	178	372	108	92	173	116	99	249	210	344	295	232	143	175	146
fig.69042.12.peg.1302	WH5701_09910	beta-glucosidase (EC 3.2.1.21)	597	397	251	294	325	663	1038	332	333	540	254	301	706	931	1262	1161	1151	358	534	436
fig.69042.12.peg.1303	WH5701_09920	Mobile element protein	7	9	4	20	20	39	67	11	8	18	20	23	31	64	83	67	98	37	42	28
fig.69042.12.peg.1304	WH5701_09925	FIG018171: hypothetical protein of Cupin superfamily	218	118	135	364	355	660	1082	230	225	370	398	408	605	564	628	659	731	219	194	179
fig.69042.12.peg.1305	WH5701_09930	Band 7 protein	778	348	392	870	1005	1597	3122	1513	1328	3192	1153	1054	2260	5197	5655	6081	6619	1741	2718	2078
fig.69042.12.peg.1306	WH5701_09935	hypothetical protein	213	74	179	163	322	489	808	131	124	218	354	348	578	268	355	412	519	166	145	200
fig.69042.12.peg.1307	WH5701_09940	hypothetical protein	144	134	88	118	122	180	307	96	75	152	105	94	188	181	229	205	202	76	87	82
fig.69042.12.peg.1308	WH5701_09950	hypothetical protein	2	1	2	8	13	36	40	2	2	5	8	7	14	18	17	8	13	5	0	4
fig.69042.12.peg.1309	WH5701_09955	hypothetical protein	39	45	52	75	86	132	228	55	44	71	74	57	136	85	140	136	133	68	80	87
fig.69042.12.peg.131	WH5701_06826	hypothetical protein	11	1	5	1	1	6	6	2	2	2	0	1	4	7	18	14	23	8	7	4
fig.69042.12.peg.1310	WH5701_09960	hypothetical protein	364	287	307	341	456	804	1535	222	192	357	399	399	802	481	761	724	711	451	588	564
fig.69042.12.peg.1311	WH5701_09965	hypothetical protein	216	161	190	128	169	321	534	143	116	195	156	144	290	286	429	442	389	164	312	246
fig.69042.12.peg.1312	WH5701_09970	hypothetical protein	283	185	222	271	281	489	850	213	150	342	267	299	575	586	782	712	695	291	369	381
fig.69042.12.peg.1313	WH5701_09975	hypothetical protein	595	426	296	544	618	958	1735	402	373	613	558	526	1078	905	1218	1210	1133	553	731	809
fig.69042.12.peg.1314	WH5701_09980	hypothetical protein	454	172	219	1620	1754	2603	4520	691	638	925	1365	1310	2723	2211	2055	2390	2436	972	832	1366
fig.69042.12.peg.1315	WH5701_09985	hypothetical protein	305	178	183	419	441	796	1302	260	242	490	412	393	915	880	891	944	1161	541	774	643
fig.69042.12.peg.1316	WH5701_09990	hypothetical protein	1114	914	1092	1081	1272	2419	4602	820	700	1409	1243	1375	3043	2158	2908	2839	2787	1711	3412	2066
fig.69042.12.peg.1317	NA	hypothetical protein	243	192	186	160	217	378	578	121	147	239	181	180	327	481	466	459	538	245	400	301
fig.69042.12.peg.1318	WH5701_10000	hypothetical protein	148	82	125	247	293	523	1205	111	81	161	268	289	673	405	699	596	548	364	470	452
fig.69042.12.peg.1319	WH5701_10005	Nonaprenyl diphosphate synthase (geranylgeranyl-diphosphate specific) (EC 2.5.1.85)	1103	957	1225	1923	2164	2948	5033	1226	1060	2105	2058	2008	3386	4124	4653	4548	5420	1622	1966	1883
fig.69042.12.peg.132	WH5701_06831	hypothetical protein	90	75	122	21	28	64	91	38	46	56	16	29	30	227	199	168	211	54	92	56
fig.69042.12.peg.1320	WH5701_10010	Glutamate racemase (EC 5.1.1.3)	831	668	467	582	567	1064	1825	495	423	889	640	662	1103	928	1587	1235	1472	596	553	663
fig.69042.12.peg.1321	WH5701_10015	N-acetylmuramoyl-L-alanine amidase (EC 3.5.1.28)	1419	797	526	1254	1534	2653	5258	1231	1016	1830	1494	1530	3689	2088	3508	3211	2972	1734	1466	2470
fig.69042.12.peg.1322	WH5701_10020	Omega amidase (Nit2 homolog)	4080	3132	1801	3075	3527	5621	10955	2458	2586	4008	3163	2941	6478	4243	5404	6338	6599	1814	1609	2530
fig.69042.12.peg.1323	WH5701_10025	Probable 2-phosphosulfolactate phosphatase (EC 3.1.3.71)	1433	1010	353	605	574	933	1625	572	523	944	601	589	1416	1107	1359	1406	1240	594	717	953
fig.69042.12.peg.1324	WH5701_10030	3-polyprenyl-4-hydroxybenzoate carboxy-lyase (EC 4.1.1.98)	1534	1123	1371	1145	1250	2326	4418	1215	1019	2012	1689	1749	3168	3668	5221	4493	5426	2445	4535	2978
fig.69042.12.peg.1325	WH5701_10035	hypothetical protein	638	659	629	724	623	771	969	394	454	445	636	625	784	2090	1775	1732	1965	988	3159	909
fig.69042.12.peg.1326	WH5701_10040	hypothetical protein	156	126	101	234	283	481	1048	126	88	204	194	174	394	251	383	306	320	138	229	147
fig.69042.12.peg.1327	WH5701_10045	hypothetical protein	82	71	90	191	180	305	431	45	49	83	141	167	243	97	169	142	116	68	73	70
fig.69042.12.peg.1328	WH5701_10050	Branched-chain amino acid ABC transporter, ATP-binding protein LivG (TC 3.A.1.4.1)	128	95	69	149	170	301	564	73	67	120	114	128	265	147	251	216	216	118	167	150
fig.69042.12.peg.1329	WH5701_10055	hypothetical protein	362	330	257	602	666	1338	2127	304	197	368	557	561	1236	470	725	711	573	456	588	621
fig.69042.12.peg.133	WH5701_06836	hypothetical protein	8	13	21	3	3	13	32	10	7	14	9	1	10	19	39	41	47	11	19	13
fig.69042.12.peg.1330	WH5701_10060	ABC transporter, permease protein 1 (cluster 4, leucine/isoleucine/valine/benzoate)	280	229	171	407	548	973	1731	183	159	239	405	466	953	346	560	514	504	240	276	333
fig.69042.12.peg.1331	WH5701_10065	ABC transporter, substrate-binding protein (cluster 4, leucine/isoleucine/valine/benzoate)	1309	710	622	1782	1795	2976	5824	1176	1065	2008	1613	1676	3362	3046	3772	3732	4334	1787	2140	1826
fig.69042.12.peg.1332	WH5701_10070	Glutamate-1-semialdehyde 2,1-aminomutase (EC 5.4.3.8)	9006	5413	5309	7864	9214	18559	38421	6199	5097	11918	10373	10631	25081	14266	21016	20544	19140	10686	13026	12972
fig.69042.12.peg.1333	WH5701_10075	Glycolate dehydrogenase (EC 1.1.99.14), subunit GlcD	2021	1405	1984	2588	3264	6143	10069	1731	1378	2574	3743	3643	7071	4442	6149	5795	5749	3898	6269	4387
fig.69042.12.peg.1334	WH5701_10080	Triosephosphate isomerase (EC 5.3.1.1)	2034	1334	1608	3044	2925	4179	4943	1870	1952	1907	2824	2780	4147	8535	4203	6194	8372	1445	1195	1933
fig.69042.12.peg.1335	WH5701_10085	Uncharacterized S4 RNA-binding-domain protein YbcJ	51	9	8	73	56	114	110	22	31	16	39	49	86	60	55	81	140	9	8	37
fig.69042.12.peg.1336	WH5701_10090	Lipid A export permease/ATP-binding protein MsbA	2205	1629	1439	2242	2369	4421	8887	1364	1229	2049	2410	2333	5373	2706	4236	4044	4000	2436	2453	3501
fig.69042.12.peg.1337	WH5701_10095	hypothetical protein	148	109	96	193	276	315	576	78	128	179	272	211	426	315	308	371	344	149	169	217
fig.69042.12.peg.1338	WH5701_10100	hypothetical protein	1005	358	300	1099	1202	2263	4856	615	437	934	1123	1149	2648	1529	1989	1916	1842	574	291	666
fig.69042.12.peg.1339	WH5701_10105	hypothetical protein	1999	1080	1603	2261	2763	4445	7919	2357	2050	3878	3438	3314	6497	8677	10221	10109	11727	4904	9689	6107
fig.69042.12.peg.134	WH5701_06846	hypothetical protein	7	1	2	13	18	37	45	1	6	5	16	13	24	45	32	40	39	10	7	8
fig.69042.12.peg.1340	WH5701_10110	Carbamoyl-phosphate synthase large chain (EC 6.3.5.5)	3267	2195	1665	3489	3899	6585	11984	2744	2569	4068	4114	4078	8217	7125	8134	8905	10108	3806	3113	4504
fig.69042.12.peg.1341	WH5701_10115	FIG017608: hypothetical membrane protein, specific for cyanobacteria	2024	1190	1084	2839	3016	5618	10704	2127	1798	3847	3098	3101	6562	8074	9114	9074	11034	4214	5394	4793
fig.69042.12.peg.1342	WH5701_10120	Ribosomal silencing factor RsfA	879	588	522	802	862	1495	2665	684	553	1180	886	920	1815	1901	2900	2738	2838	1105	1385	1277
fig.69042.12.peg.1343	WH5701_10125	Uncharacterized membrane protein Ycf36	791	400	387	551	674	1241	2461	729	582	1285	772	735	1664	1636	3322	2715	2511	1312	2038	1641
fig.69042.12.peg.1344	WH5701_10130	Hypothetical protein of L-Asparaginase type 2-like superfamily	2507	1638	1250	1319	1379	2691	5333	1460	1241	2758	1510	1583	3304	3009	4744	4190	4083	1704	1915	2074
fig.69042.12.peg.1345	WH5701_10135	Glucose-methanol-choline (GMC) oxidoreductase:NAD binding site	756	591	465	771	888	1554	2683	560	499	1002	914	885	1915	1687	2222	2121	2260	1100	1742	1325
fig.69042.12.peg.1346	WH5701_10140	hypothetical protein	1093	546	394	445	400	1023	1790	996	976	1562	1219	1245	2211	1410	1531	2068	1652	847	619	1037
fig.69042.12.peg.1347	WH5701_10145	Sirohydrochlorin cobaltochelatase CbiX(long) (EC 4.99.1.3)	1913	1336	947	1133	1155	2263	4129	1578	1278	2418	1340	1296	3126	4383	5602	5296	4911	2147	3242	2600
fig.69042.12.peg.1348	NA	hypothetical protein	1	2	3	4	2	2	1	3	0	2	5	4	0	7	2	4	3	7	8	2
fig.69042.12.peg.1349	WH5701_10155	hypothetical protein	324	186	147	213	204	341	714	242	224	401	186	188	543	515	793	851	692	220	258	266
fig.69042.12.peg.135	WH5701_06851	hypothetical protein	65	64	62	42	54	103	124	34	34	43	48	40	64	104	100	91	133	44	87	41
fig.69042.12.peg.1350	WH5701_10160	hypothetical protein	1234	853	1514	2275	2516	5047	8224	1143	939	1793	2509	2643	5317	4460	4150	4204	5115	2665	5089	3463
fig.69042.12.peg.1351	WH5701_10165	Methenyltetrahydrofolate cyclohydrolase (EC 3.5.4.9) / Methylenetetrahydrofolate dehydrogenase (NADP+) (EC 1.5.1.5)	700	462	460	523	566	1109	1931	427	336	594	624	670	1385	1176	1208	1235	1265	477	559	657
fig.69042.12.peg.1352	WH5701_10170	(2E,6E)-farnesyl diphosphate synthase (EC 2.5.1.10)	1611	1236	1160	2176	2612	3972	7051	1139	1199	1775	2519	2346	4346	2364	2695	3138	3478	1088	736	1287
fig.69042.12.peg.1353	WH5701_10175	Uncharacterized membrane protein YuiD	631	610	464	672	890	1539	2974	440	339	629	796	779	1737	699	1101	991	826	492	427	620
fig.69042.12.peg.1354	WH5701_10180	RecD-like DNA helicase Atu2026	369	286	188	348	435	713	1281	207	145	234	412	432	792	313	486	496	445	251	279	334
fig.69042.12.peg.1355	NA	hypothetical protein	186	123	196	214	262	536	838	120	94	202	267	255	629	337	425	495	425	333	505	417
fig.69042.12.peg.1356	WH5701_10190	hypothetical protein	120	75	102	171	204	464	719	81	58	154	227	293	567	223	268	284	239	319	484	360
fig.69042.12.peg.1357	WH5701_10195	Cobyrinic acid a,c-diamide synthetase (EC 6.3.5.11)	659	622	673	351	483	840	1429	532	449	879	648	647	1340	1166	1699	1650	1355	1009	1426	1330
fig.69042.12.peg.1358	WH5701_10200	OpcA, an allosteric effector of glucose-6-phosphate dehydrogenase, cyanobacterial	1454	859	1333	1421	1457	2793	5403	1739	1418	3373	1834	1971	4840	6333	8202	8308	7746	5086	5853	6739
fig.69042.12.peg.1359	WH5701_10205	Glucose-6-phosphate 1-dehydrogenase (EC 1.1.1.49)	980	503	708	1257	1278	2214	4091	1311	1222	2067	1339	1465	3594	5279	5788	6696	6193	3532	3886	4486
fig.69042.12.peg.136	WH5701_06856	Mobile element protein	34	20	30	146	165	197	273	60	42	57	153	151	186	174	126	154	196	74	27	65
fig.69042.12.peg.1360	WH5701_10210	Ferredoxin--NADP(+) reductase (EC 1.18.1.2)	7641	4587	5282	16173	17284	27622	54665	11785	11467	17810	15701	14335	31416	37724	38431	43925	44315	10701	6940	13909
fig.69042.12.peg.1361	WH5701_10215	hypothetical protein	1374	614	1034	3257	3436	5899	11541	1733	1559	2454	2775	2616	5356	5960	6406	7175	10055	2321	2790	3127
fig.69042.12.peg.1362	WH5701_10220	Clock-associated two-component sensor histidine kinase SasA	348	243	269	481	475	683	1164	315	287	457	549	595	770	1000	932	968	1203	424	701	576
fig.69042.12.peg.1363	WH5701_10225	hypothetical protein	207	110	175	204	212	347	688	185	156	330	244	261	465	478	700	714	599	475	1026	570
fig.69042.12.peg.1364	WH5701_10230	hypothetical protein	736	290	252	1364	1579	2672	5271	799	601	1277	1432	1346	3282	1476	2602	2271	2092	1074	841	1402
fig.69042.12.peg.1365	WH5701_10235	hypothetical protein	1050	642	565	587	733	1482	3558	973	759	1579	701	834	2344	5387	8267	7401	6632	3815	2125	4792
fig.69042.12.peg.1366	WH5701_10240	Membrane alanine aminopeptidase N (EC 3.4.11.2)	1583	969	1129	1443	1676	3185	6670	1772	1486	3167	1758	1885	4732	8113	10975	9931	10724	7214	5613	8139
fig.69042.12.peg.1367	WH5701_10245	hypothetical protein	1387	792	633	1927	1930	3432	5726	1721	1478	2669	2129	2164	4520	4862	5783	5815	5760	3927	3602	5243
fig.69042.12.peg.1368	WH5701_10250	Ribose-phosphate pyrophosphokinase (EC 2.7.6.1)	1361	916	1035	2162	2574	3679	6795	1134	1022	1767	2452	2239	3990	3184	3323	3793	3897	2067	2639	2490
fig.69042.12.peg.1369	NA	hypothetical protein	7	3	4	3	4	0	10	1	3	4	2	5	3	9	7	10	9	6	4	11
fig.69042.12.peg.137	WH5701_13010	Putative short-chain dehydrogenase	133	123	210	94	170	275	604	95	62	180	182	155	337	316	522	444	382	258	519	306
fig.69042.12.peg.1370	WH5701_10255	hypothetical protein	174	152	140	144	180	289	548	92	78	135	179	170	343	237	341	273	252	218	206	298
fig.69042.12.peg.1371	WH5701_10260	hypothetical protein	1088	671	1275	1577	2001	3500	6327	924	860	1737	2225	2196	4146	2754	3384	3365	3396	2023	2982	2620
fig.69042.12.peg.1372	WH5701_10265	Coenzyme F420-reducing hydrogenase related protein	1028	782	1094	942	1170	1828	2959	1068	929	1937	1243	1218	1902	2852	3184	3367	3672	1336	2023	1457
fig.69042.12.peg.1373	WH5701_10270	4-alpha-glucanotransferase (amylomaltase) (EC 2.4.1.25)	1493	1353	1406	890	1157	1930	3504	1439	1428	2933	1276	1231	2422	3739	5007	4904	4349	1985	2904	2336
fig.69042.12.peg.1374	WH5701_10280	LSU rRNA pseudouridine(2605) synthase (EC 5.4.99.22)	361	237	209	306	327	740	1242	271	240	407	394	429	840	1055	1046	1230	1291	597	699	773
fig.69042.12.peg.1375	WH5701_10285	Cyanobacteria-specific RpoD-like sigma factor, type-6	486	280	312	1603	1500	2748	4454	823	595	1151	1038	908	2204	4771	5066	4717	5107	1635	1607	2194
fig.69042.12.peg.1376	WH5701_10290	hypothetical protein	198	198	198	489	389	734	1167	357	305	519	366	342	614	1781	2370	1964	2202	936	850	1132
fig.69042.12.peg.1377	WH5701_10295	hypothetical protein	269	198	124	195	241	374	526	158	132	188	213	194	385	318	448	457	406	223	433	267
fig.69042.12.peg.1378	WH5701_10300	hypothetical protein	251	81	104	275	272	471	691	253	217	327	287	287	526	550	606	619	675	246	375	253
fig.69042.12.peg.1379	WH5701_10305	Uncharacterized protein slr1919	1748	1120	1208	1936	2127	4100	7923	1641	1392	2964	1932	1919	4630	4035	4853	4883	5019	3110	6205	3857
fig.69042.12.peg.138	WH5701_13015	hypothetical protein	323	173	211	718	834	1317	2576	272	279	476	694	725	1550	1256	1292	1282	1337	471	462	599
fig.69042.12.peg.1380	WH5701_10310	Lysine decarboxylase (EC 4.1.1.18)	290	255	328	168	253	558	1181	206	146	385	305	302	691	398	659	620	502	476	994	583
fig.69042.12.peg.1381	WH5701_10315	Similar to cobalt-precorrin-6B C15-methyltransferase [decarboxylating]	1288	1018	798	399	370	714	1173	675	614	908	471	466	914	1287	1683	1737	1834	794	1215	823
fig.69042.12.peg.1382	WH5701_10320	Phosphatidate cytidylyltransferase (EC 2.7.7.41)	345	244	134	222	232	435	666	289	211	399	236	268	611	474	724	672	667	403	339	481
fig.69042.12.peg.1383	WH5701_10325	hypothetical protein	222	169	104	226	245	345	544	189	160	214	294	294	542	512	474	595	608	242	305	269
fig.69042.12.peg.1384	WH5701_10330	hypothetical protein	997	577	510	5017	7328	8898	20804	2271	1793	4359	7525	8569	16414	10230	13550	13133	15655	11266	15653	14534
fig.69042.12.peg.1385	WH5701_10335	Possible alpha/beta hydrolase superfamily, sll1129 homolog	393	351	293	362	389	700	1271	350	332	554	364	325	751	1217	1701	1630	1823	789	738	735
fig.69042.12.peg.1386	WH5701_10340	Glycerol dehydrogenase (EC 1.1.1.6)	1170	832	1141	1494	1762	3486	8044	1196	1039	2225	2018	1898	4259	4003	7032	5652	5251	3198	3006	3545
fig.69042.12.peg.1387	WH5701_10345	ATP-dependent Clp protease, ATP-binding subunit ClpC	6438	3364	7529	10942	12649	23814	51236	11698	9501	21142	16732	16350	33422	53818	72857	66721	72710	35321	34448	38721
fig.69042.12.peg.1388	WH5701_10350	Ribosomal-protein-S18p-alanine acetyltransferase (EC 2.3.1.128)	88	90	94	98	97	199	215	59	58	67	116	109	193	182	185	189	209	123	164	133
fig.69042.12.peg.1389	WH5701_10355	Diaminopimelate decarboxylase (EC 4.1.1.20)	3639	2274	2200	4863	4941	10008	20246	4348	3923	7638	5982	6130	14523	13540	18922	19158	17413	10645	15242	13997
fig.69042.12.peg.139	WH5701_13020	hypothetical protein	613	296	109	702	746	1116	1977	430	349	570	682	614	1565	1065	1328	1554	1661	552	255	738
fig.69042.12.peg.1390	WH5701_10360	Diadenylate cyclase spyDAC; Bacterial checkpoint controller DisA with nucleotide-binding domain	663	456	529	1507	1693	2916	5247	891	779	1400	1555	1612	3468	3618	4871	4514	4316	2951	4449	3631
fig.69042.12.peg.1391	WH5701_10365	Undecaprenyl diphosphate synthase (EC 2.5.1.31)	761	609	590	1328	1297	2036	3339	775	766	941	1166	1221	2226	2619	2265	2539	2963	1426	1562	1852
fig.69042.12.peg.1392	WH5701_10370	Biotin synthase (EC 2.8.1.6)	1187	781	863	1019	1366	3101	5855	837	625	1486	1342	1387	3212	2252	3672	3127	2946	2136	2365	2551
fig.69042.12.peg.1393	WH5701_10375	Rhodanese domain protein UPF0176, cyanobacterial/alphaproteobacterial subgroup	517	429	399	597	634	1403	2261	415	287	501	613	633	1233	1198	1732	1438	1458	883	1031	936
fig.69042.12.peg.1394	WH5701_10380	hypothetical protein	122	112	113	195	268	553	1118	106	88	169	245	203	505	304	518	400	421	283	352	335
fig.69042.12.peg.1395	WH5701_10385	hypothetical protein	10	0	3	10	11	18	8	2	5	3	6	3	7	33	11	12	19	5	6	8
fig.69042.12.peg.1396	WH5701_10390	Glutathione S-transferase domain protein	182	140	159	213	274	469	879	109	108	170	247	207	395	295	467	376	385	136	201	180
fig.69042.12.peg.1397	WH5701_10395	hypothetical protein	61	48	38	52	98	183	332	43	29	73	81	74	122	95	151	142	143	43	57	49
fig.69042.12.peg.1398	WH5701_10400	hypothetical protein	167	151	82	145	129	391	388	136	164	226	164	117	307	1499	2086	1889	2108	589	581	592
fig.69042.12.peg.1399	WH5701_10405	Polyphosphate kinase 2 (EC 2.7.4.1)	592	300	319	1354	1316	2370	3267	748	775	908	1535	1343	2046	5483	4364	4859	5015	1573	1245	1594
fig.69042.12.peg.14	NA	hypothetical protein	25	29	45	30	22	49	40	24	26	30	10	28	33	63	32	47	50	34	33	38
fig.69042.12.peg.140	WH5701_13025	hypothetical protein	203	106	159	325	310	640	1028	164	125	277	326	346	639	527	719	665	721	187	243	277
fig.69042.12.peg.1400	WH5701_10410	Type I restriction-modification system, restriction subunit R (EC 3.1.21.3)	4	1	7	39	59	84	132	10	14	18	50	49	60	136	146	128	163	115	69	102
fig.69042.12.peg.1401	WH5701_10415	Mobile element protein	0	4	0	8	3	12	13	2	3	3	4	3	6	3	4	1	2	0	5	1
fig.69042.12.peg.1402	WH5701_10420	Type I restriction-modification system, DNA-methyltransferase subunit M (EC 2.1.1.72)	1	0	3	23	14	12	21	7	7	5	12	13	13	33	40	29	34	30	19	23
fig.69042.12.peg.1403	WH5701_10425	hypothetical protein	18	20	40	163	263	190	339	35	33	49	148	150	180	236	222	227	187	118	55	149
fig.69042.12.peg.1404	NA	hypothetical protein	2	4	8	53	60	59	96	24	20	24	39	39	74	167	144	140	143	107	54	135
fig.69042.12.peg.1405	WH5701_10435	hypothetical protein	93	83	80	164	224	235	411	65	57	109	183	174	281	205	206	232	215	163	173	234
fig.69042.12.peg.1406	WH5701_10440	Phytochelatin synthase (EC 2.3.2.15), bacterial type	268	372	442	347	469	629	1050	311	271	495	501	537	796	836	1027	910	705	636	794	808
fig.69042.12.peg.1407	WH5701_10445	cAMP-binding proteins - catabolite gene activator and regulatory subunit of cAMP-dependent protein kinases	805	623	1676	2154	2591	4259	8025	1146	853	1846	2402	2233	4409	3066	3798	3735	3692	2462	3705	3246
fig.69042.12.peg.1408	NA	hypothetical protein	185	147	90	166	191	243	453	111	84	191	183	162	359	248	394	368	416	149	152	195
fig.69042.12.peg.1409	WH5701_10455	NAD-dependent glyceraldehyde-3-phosphate dehydrogenase (EC 1.2.1.12)	1731	628	487	1932	1931	4575	10186	1509	1200	2730	2077	2161	5599	3762	4917	4731	4638	1829	1930	2133
fig.69042.12.peg.141	WH5701_13030	5-methyltetrahydrofolate--homocysteine methyltransferase (EC 2.1.1.13)	1631	942	954	3732	4216	7497	13952	2042	1575	3240	4515	4864	9690	5720	7884	7605	7860	5302	8539	6904
fig.69042.12.peg.1410	WH5701_10460	Sodium/glutamate symporter	437	291	247	1009	1059	1870	3625	467	379	590	635	657	1580	1119	1185	1218	1258	576	493	806
fig.69042.12.peg.1411	WH5701_10465	Ca(2+)/H(+) antiporter	58	47	54	156	177	389	768	46	41	63	195	175	341	141	140	168	173	141	122	133
fig.69042.12.peg.1412	WH5701_10470	ABC transporter, substrate-binding protein (cluster 3, basic aa/glutamine/opines)	377	205	197	1334	1383	2880	5090	543	486	849	970	933	2335	1786	1958	1806	1747	932	779	1267
fig.69042.12.peg.1413	WH5701_10475	hypothetical protein	186	127	113	351	418	750	1481	180	153	277	358	371	839	421	638	558	475	321	237	357
fig.69042.12.peg.1414	WH5701_10480	hypothetical protein	285	165	139	386	550	1124	2524	243	212	451	502	484	1145	564	1012	922	736	441	390	661
fig.69042.12.peg.1415	WH5701_10485	hypothetical protein	322	142	127	320	424	573	1289	361	272	723	367	333	759	1103	1519	1382	1469	592	763	689
fig.69042.12.peg.1416	WH5701_10490	hypothetical protein	460	282	198	748	852	1023	1339	477	571	668	618	584	1032	1831	1427	1637	2072	415	193	550
fig.69042.12.peg.1417	WH5701_10495	hypothetical protein	1612	856	444	1484	1525	2140	3599	1453	1387	2457	1282	1280	2727	5708	4914	5388	5889	1346	657	1693
fig.69042.12.peg.1418	WH5701_10500	Phytoene dehydrogenase and related proteins	327	268	223	212	263	472	874	229	163	357	262	234	592	718	1172	989	890	604	748	721
fig.69042.12.peg.1419	WH5701_10505	CAB/ELIP/HLIP family protein	46	28	35	54	42	115	149	58	49	113	52	47	90	1545	1527	1338	1348	738	692	573
fig.69042.12.peg.142	WH5701_13035	Branched-chain amino acid aminotransferase (EC 2.6.1.42)	1769	956	783	2244	2382	4247	7764	1635	1597	2910	2194	2305	5327	4850	5000	6127	6030	1856	1203	2278
fig.69042.12.peg.1420	WH5701_10510	hypothetical protein	62	35	30	29	31	123	152	114	84	170	24	30	62	1912	2629	2122	2233	937	1061	789
fig.69042.12.peg.1421	NA	hypothetical protein	574	382	1036	807	945	1826	2098	294	320	384	687	555	800	391	419	573	557	127	91	180
fig.69042.12.peg.1422	WH5701_10520	Oxygen-insensitive NAD(P)H nitroreductase (EC 1.-.-.-) / Dihydropteridine reductase (EC 1.5.1.34)	332	205	358	225	230	637	803	868	899	1152	262	210	427	5957	5605	5863	6523	1584	1587	1603
fig.69042.12.peg.1423	WH5701_10525	hypothetical protein	477	368	492	488	693	1579	3121	288	212	446	658	736	1937	405	527	545	456	361	561	467
fig.69042.12.peg.1424	WH5701_10530	hypothetical protein	2	0	0	0	0	0	1	0	0	0	0	0	0	0	0	0	0	0	0	0
fig.69042.12.peg.1425	WH5701_10544	hypothetical protein	677	538	468	1014	1211	2596	5584	559	416	845	1297	1330	3129	1132	2096	2048	1857	1325	1326	1912
fig.69042.12.peg.1426	WH5701_10549	hypothetical protein	187	134	171	272	394	521	849	165	169	226	396	388	496	233	251	270	310	159	381	214
fig.69042.12.peg.1427	WH5701_10554	hypothetical protein	398	254	316	172	247	554	932	171	139	270	282	319	675	227	310	388	330	251	751	283
fig.69042.12.peg.1428	WH5701_10559	hypothetical protein	333	133	111	238	211	364	779	212	160	369	248	256	568	399	641	583	518	214	274	265
fig.69042.12.peg.1429	WH5701_10564	Nucleoside 5-triphosphatase RdgB (dHAPTP, dITP, XTP-specific) (EC 3.6.1.66)	287	262	143	234	204	426	657	225	197	331	184	230	572	380	589	485	487	155	217	217
fig.69042.12.peg.143	WH5701_13040	Aerobic cobaltochelatase CobN subunit (EC 6.6.1.2)	873	783	930	1004	1066	2008	3522	725	645	1068	1113	1119	2294	1949	2580	2432	2591	1407	2336	1996
fig.69042.12.peg.1430	WH5701_10569	hypothetical protein	2276	1657	903	2159	2098	2837	5576	1867	1879	2808	1442	1455	2869	4774	4915	5099	5958	842	659	1186
fig.69042.12.peg.1431	WH5701_10579	hypothetical protein	254	107	303	1163	1692	1771	3560	538	302	854	1107	1003	1856	1965	2650	2661	2460	1056	1017	1499
fig.69042.12.peg.1432	WH5701_10584	Putative dioxygenase	309	283	315	383	525	911	1691	186	171	311	765	737	1303	468	532	666	546	584	1035	633
fig.69042.12.peg.1433	WH5701_10589	hypothetical protein	82	86	125	158	178	267	390	66	75	115	155	146	263	246	280	245	339	100	155	107
fig.69042.12.peg.1434	WH5701_10594	hypothetical protein	411	336	512	727	871	1412	2573	372	415	633	800	877	1537	1557	1551	1705	2002	820	1637	957
fig.69042.12.peg.1435	WH5701_10599	Phycocyanin beta chain	814	314	646	1185	1232	2183	4886	1882	1951	3813	2020	2034	4123	9731	10616	11883	15219	2988	3379	4045
fig.69042.12.peg.1436	NA	hypothetical protein	4	4	6	3	5	5	6	3	5	4	2	3	3	15	9	9	10	12	15	10
fig.69042.12.peg.1437	NA	hypothetical protein	56	77	74	142	200	177	259	54	57	82	175	179	257	352	330	347	299	237	268	320
fig.69042.12.peg.1438	WH5701_10604	hypothetical protein	453	402	534	657	786	1329	2472	498	376	853	782	799	1661	1546	2377	2326	2114	1051	1354	1201
fig.69042.12.peg.1439	WH5701_10609	hypothetical protein	800	647	583	727	810	1570	3239	571	494	933	858	810	1813	1758	2681	2550	2382	1080	1100	1177
fig.69042.12.peg.144	WH5701_13045	hypothetical protein	1307	585	1215	4832	6011	9607	19866	2230	2196	4464	7339	7124	11231	5826	6807	7521	8873	4912	5437	6597
fig.69042.12.peg.1440	WH5701_10614	hypothetical protein	283	122	160	654	722	1188	2238	366	320	569	565	498	1127	1009	1321	1277	1480	409	369	550
fig.69042.12.peg.1441	NA	hypothetical protein	3	4	4	3	7	4	6	3	5	14	3	9	7	16	11	14	14	4	19	6
fig.69042.12.peg.1442	WH5701_10619	Pheophorbide a oxygenase (EC 1.14.12.20)	630	590	787	396	565	1078	2146	621	555	1386	837	787	1722	2290	4012	3082	2857	1925	4805	2230
fig.69042.12.peg.1443	WH5701_10624	Error-prone, lesion bypass DNA polymerase V (UmuC)	1703	1791	1195	64	107	340	818	597	492	1059	114	98	256	373	609	582	541	634	895	656
fig.69042.12.peg.1444	WH5701_10629	Error-prone repair protein UmuD	1391	1376	1018	49	67	301	500	512	509	900	66	69	218	331	458	534	466	646	678	634
fig.69042.12.peg.1445	WH5701_10634	hypothetical protein	160	116	333	554	896	1855	3835	278	230	349	1484	1799	3449	752	720	815	693	874	1624	936
fig.69042.12.peg.1446	WH5701_10639	hypothetical protein	69	51	133	167	113	216	332	185	160	227	170	193	380	2407	2216	2201	2788	1599	4183	1684
fig.69042.12.peg.1447	WH5701_10644	Renalase (EC 1.6.3.5), oxidases 1,2-dihydro- and 1,6-dihydro- beta-NAD(P)H isomers back to NAD(P)	187	140	268	85	79	252	316	232	205	402	171	155	384	2479	4566	3781	3912	3866	9598	3772
fig.69042.12.peg.1448	WH5701_10649	hypothetical protein	195	241	299	180	303	457	982	234	202	425	808	745	1059	799	1134	1008	1101	907	1088	987
fig.69042.12.peg.1449	WH5701_10654	hypothetical protein	183	115	172	596	540	1219	2826	1022	694	1752	932	885	2156	8854	13473	10902	10444	5092	6191	6028
fig.69042.12.peg.145	WH5701_13050	PHP family metal-dependent phosphoesterase	220	249	199	213	278	485	1004	179	183	300	289	313	589	391	684	593	607	356	465	419
fig.69042.12.peg.1450	WH5701_10659	hypothetical protein	244	136	86	179	126	363	496	260	330	592	555	452	1165	5191	7214	7281	8017	1782	1694	2321
fig.69042.12.peg.1451	WH5701_10664	hypothetical protein	173	117	80	452	530	774	1377	158	136	155	565	501	1006	575	782	758	886	323	303	342
fig.69042.12.peg.1452	NA	hypothetical protein	3	8	5	25	34	34	76	8	13	6	20	31	44	44	35	18	29	10	10	8
fig.69042.12.peg.1453	NA	hypothetical protein	148	110	95	390	494	885	1341	129	163	236	561	475	932	1044	618	962	1201	329	357	354
fig.69042.12.peg.1454	WH5701_10684	hypothetical protein	308	142	127	737	874	1644	3748	403	353	805	782	740	1900	1482	2183	1950	1595	574	588	650
fig.69042.12.peg.1455	WH5701_10689	Sulfate permease	1175	748	548	779	855	1805	3773	1051	899	1908	927	991	2497	2255	3481	3362	3023	1072	1375	918
fig.69042.12.peg.1456	WH5701_10694	hypothetical protein	44	39	23	52	59	86	140	26	38	54	83	42	75	121	153	152	171	41	62	40
fig.69042.12.peg.1457	WH5701_10699	Cryptochrome	311	237	413	312	408	591	984	295	229	453	518	441	687	969	1267	1194	1293	851	4923	788
fig.69042.12.peg.1458	WH5701_10709	hypothetical protein	665	473	702	175	209	371	853	611	623	1176	332	328	698	2060	3187	2647	2741	584	1087	480
fig.69042.12.peg.1459	WH5701_10714	hypothetical protein	21	18	41	86	28	73	147	60	51	105	56	47	112	823	779	819	1205	334	519	214
fig.69042.12.peg.146	WH5701_13055	Protoporphyrinogen IX oxidase, novel form, HemJ (EC 1.3.-.-)	832	541	598	781	952	1699	3294	588	381	939	1068	1171	2179	1377	2407	2221	2060	1374	1871	1687
fig.69042.12.peg.1460	WH5701_10719	Photosystem II protein D1 (PsbA)	2269	1570	2183	1028	549	1260	3111	2558	2177	4240	889	752	1940	24821	28878	26508	22451	6342	4436	4371
fig.69042.12.peg.1461	WH5701_10729	Peptide deformylase (EC 3.5.1.88)	191	89	122	229	268	482	902	171	142	337	300	290	515	643	1088	917	924	314	419	283
fig.69042.12.peg.1462	WH5701_10734	hypothetical protein	77	63	55	73	94	149	278	51	40	90	81	84	178	96	197	185	139	43	54	53
fig.69042.12.peg.1463	WH5701_10739	Light-dependent protochlorophyllide reductase (EC 1.3.1.33)	251	171	226	366	422	696	1312	181	173	327	435	473	897	439	617	604	488	307	531	292
fig.69042.12.peg.1464	WH5701_10744	Beta-lactamase class C-like and penicillin binding proteins (PBPs) superfamily / DUF3471 domain	402	283	362	529	646	1125	2166	339	274	480	675	655	1364	794	985	1043	1052	480	785	452
fig.69042.12.peg.1465	WH5701_10749	hypothetical protein	152	132	229	264	255	455	730	145	138	252	278	269	455	586	555	509	562	322	913	235
fig.69042.12.peg.1466	WH5701_10759	hypothetical protein	60	43	82	106	79	148	183	106	96	121	119	133	279	1086	757	912	959	659	1296	531
fig.69042.12.peg.1467	WH5701_10764	Pyridoxamine 5'-phosphate oxidase (EC 1.4.3.5)	104	95	74	114	135	201	478	73	66	108	126	131	256	207	218	241	342	64	102	45
fig.69042.12.peg.1468	WH5701_10769	hypothetical protein	107	99	89	85	111	174	335	55	29	110	112	100	244	137	173	167	116	81	131	55
fig.69042.12.peg.1469	WH5701_10774	hypothetical protein	32	14	22	47	44	105	153	48	20	52	50	51	88	107	159	156	169	62	218	53
fig.69042.12.peg.147	WH5701_13060	Excinuclease ABC subunit C	610	367	377	1355	1441	2290	3549	727	689	1118	1378	1338	2230	3584	3486	3491	4205	1606	1920	1931
fig.69042.12.peg.1470	WH5701_10779	hypothetical protein	95	89	54	57	55	119	207	66	77	110	106	87	142	261	379	309	356	92	180	82
fig.69042.12.peg.1471	WH5701_10784	hypothetical protein	33	18	27	33	25	60	80	57	25	78	34	45	96	176	279	237	252	71	116	58
fig.69042.12.peg.1472	WH5701_10789	hypothetical protein	63	14	54	305	336	482	686	191	182	193	386	345	443	855	588	780	1631	217	202	165
fig.69042.12.peg.1473	WH5701_10794	hypothetical protein	26	14	11	71	79	89	173	41	21	38	94	51	143	124	134	114	119	68	68	62
fig.69042.12.peg.1474	WH5701_10799	Long-chain-fatty-acid--CoA ligase (EC 6.2.1.3)	356	207	309	1142	1312	2397	5013	430	312	710	1270	1228	2696	1333	1832	1798	1793	937	1144	858
fig.69042.12.peg.1475	WH5701_10804	Putative transmembrane protein	4	3	5	14	16	24	25	4	2	13	18	14	28	28	27	26	44	5	16	10
fig.69042.12.peg.1476	WH5701_10809	hypothetical protein	2	1	0	0	0	2	2	1	1	6	3	1	5	4	7	3	15	1	4	1
fig.69042.12.peg.1477	WH5701_10814	hypothetical protein	2	4	6	12	15	16	33	3	1	9	24	25	30	19	13	20	20	13	14	5
fig.69042.12.peg.1478	NA	hypothetical protein	1	0	0	1	3	4	6	1	1	9	2	4	2	17	17	23	19	18	18	9
fig.69042.12.peg.1479	WH5701_10829	hypothetical protein	24	27	144	53	64	85	126	37	40	54	57	48	92	178	137	162	185	76	164	55
fig.69042.12.peg.148	WH5701_13065	DIM6/NTAB family protein	659	506	660	1766	1892	2780	4179	891	1026	1337	1994	1896	3042	4705	3896	4393	5359	1869	2398	2300
fig.69042.12.peg.1480	NA	hypothetical protein	18	15	14	22	19	25	39	17	13	10	17	22	42	64	66	73	73	46	81	46
fig.69042.12.peg.1481	WH5701_10834	Putative glycosyltransferase	559	430	551	574	721	1496	2971	561	434	985	945	884	1862	1745	2812	2497	2275	2778	9085	2356
fig.69042.12.peg.1482	WH5701_10839	hypothetical protein	138	140	159	164	202	370	712	146	96	232	224	220	474	349	571	493	448	221	303	210
fig.69042.12.peg.1483	WH5701_10844	RelB/StbD replicon stabilization protein (antitoxin to RelE/StbE)	95	62	86	280	286	454	611	93	94	107	288	265	396	285	259	317	423	119	177	100
fig.69042.12.peg.1484	NA	hypothetical protein	33	17	19	31	28	33	40	26	19	36	25	20	42	68	85	78	89	47	38	15
fig.69042.12.peg.1485	WH5701_10854	hypothetical protein	15	4	13	27	21	31	77	8	16	17	26	14	40	83	66	79	93	28	40	22
fig.69042.12.peg.1486	NA	hypothetical protein	69	35	45	96	88	143	262	43	49	74	75	80	127	357	283	226	386	91	96	72
fig.69042.12.peg.1487	WH5701_10874	hypothetical protein	395	128	220	649	932	1539	3262	484	364	827	974	910	1862	3016	3113	2931	3976	1038	1269	838
fig.69042.12.peg.1488	WH5701_10879	hypothetical protein	281	129	248	879	1104	1761	3418	457	436	755	1063	1006	1751	3451	3125	3262	4430	1021	1369	824
fig.69042.12.peg.1489	WH5701_10899	Cytochrome d ubiquinol oxidase subunit I (EC 1.10.3.-)	1400	859	1048	2858	3274	6840	15463	1936	1425	3631	3062	2801	7314	5088	8711	7264	5836	5101	4335	6460
fig.69042.12.peg.149	WH5701_13070	Phosphopantetheine adenylyltransferase (EC 2.7.7.3)	82	97	67	325	412	434	645	82	82	99	339	348	495	364	205	286	326	93	61	96
fig.69042.12.peg.1490	WH5701_10904	hypothetical protein	55	41	78	154	151	279	469	44	35	64	151	158	233	209	247	238	236	139	158	166
fig.69042.12.peg.1491	WH5701_10909	Transcriptional regulator, MerR family	161	59	139	531	562	969	1480	268	234	256	605	588	809	1030	715	908	1052	288	325	395
fig.69042.12.peg.1492	WH5701_10914	hypothetical protein	1058	1091	1303	40	207	453	499	1006	705	987	27	39	63	1546	1693	1690	1544	844	657	587
fig.69042.12.peg.1493	WH5701_10919	hypothetical protein	804	1112	1302	43	213	500	488	1017	627	1181	51	44	87	1249	1498	1123	832	761	609	567
fig.69042.12.peg.1494	WH5701_10924	Nickel-binding accessory protein UreJ-HupE	601	647	563	117	235	449	674	786	406	933	145	165	298	857	1135	977	727	569	439	445
fig.69042.12.peg.1495	WH5701_10929	hypothetical protein	134	93	86	36	53	160	263	181	83	159	47	35	95	175	338	233	227	186	163	144
fig.69042.12.peg.1496	WH5701_10934	hypothetical protein	609	629	669	929	1015	2008	3693	637	515	876	1254	1127	2553	984	1128	1210	1154	818	801	1104
fig.69042.12.peg.1497	NA	hypothetical protein	152	71	88	257	312	615	1185	159	166	327	370	337	810	227	304	320	353	343	299	516
fig.69042.12.peg.1498	WH5701_10944	Phosphate ABC transporter, substrate-binding protein PstS (TC 3.A.1.7.1)	162	93	91	399	548	964	1897	176	165	257	659	686	1224	321	375	353	444	331	258	470
fig.69042.12.peg.1499	WH5701_10949	hypothetical protein	0	2	2	12	19	18	41	5	0	2	15	15	17	12	19	12	21	9	2	8
fig.69042.12.peg.15	WH5701_06226	tRNA-dihydrouridine synthase DusB	297	256	290	139	131	336	502	123	97	209	161	177	286	230	353	300	282	180	266	204
fig.69042.12.peg.150	WH5701_13075	FIG00814129: Possible chaperone	1068	727	1055	6232	6991	8310	12079	1796	1682	1830	6066	5908	8738	8511	5100	7063	6618	2731	2307	3341
fig.69042.12.peg.1500	WH5701_10954	Phosphate ABC transporter, substrate-binding protein PstS (TC 3.A.1.7.1)	7	0	4	7	12	13	26	3	7	1	7	4	9	15	9	8	19	1	3	8
fig.69042.12.peg.1501	WH5701_10959	Mobile element protein	1	0	0	9	11	17	41	2	2	2	6	7	18	14	6	8	15	6	6	7
fig.69042.12.peg.1502		hypothetical protein	0	0	2	1	2	4	9	0	0	1	1	1	6	6	3	6	13	3	3	2
fig.69042.12.peg.1503	WH5701_10964	hypothetical protein	1	1	3	21	25	34	48	5	3	2	22	21	16	5	17	11	7	22	13	12
fig.69042.12.peg.1504	NA	hypothetical protein	4	4	0	17	11	37	61	3	10	14	15	18	26	26	21	28	23	12	6	20
fig.69042.12.peg.1505	WH5701_10974	Tat (twin-arginine translocation) pathway signal sequence domain protein	278	245	190	289	356	659	1267	201	204	285	350	372	846	566	683	712	660	441	646	558
fig.69042.12.peg.1506	WH5701_10979	hypothetical protein	4	2	0	3	1	2	4	0	1	4	1	2	0	5	7	6	6	1	8	4
fig.69042.12.peg.1507	NA	hypothetical protein	11	15	5	19	20	55	89	17	13	19	25	17	58	36	44	43	39	36	44	45
fig.69042.12.peg.1508	WH5701_10994	hypothetical protein	118	124	109	130	136	274	436	118	119	210	136	118	295	330	460	403	415	250	429	269
fig.69042.12.peg.1509	WH5701_10999	hypothetical protein	364	202	223	708	789	1339	2616	455	404	806	595	637	1279	1355	1780	1743	1947	978	1703	1236
fig.69042.12.peg.151	WH5701_13080	D-alanyl-D-alanine carboxypeptidase (EC 3.4.16.4)	3172	2428	3008	6457	8784	12714	27484	3271	2629	6004	8101	7919	18924	9844	14758	13863	12016	9278	9026	13011
fig.69042.12.peg.1510	WH5701_11004	hypothetical protein	291	133	160	672	615	1219	2363	417	310	637	604	566	1265	1197	1765	1608	1778	863	1645	1145
fig.69042.12.peg.1511	WH5701_11009	hypothetical protein	91	53	92	173	201	335	681	104	91	163	188	147	359	367	378	403	393	236	311	245
fig.69042.12.peg.1512	NA	hypothetical protein	56	46	43	85	106	126	251	60	47	80	95	108	195	226	247	240	257	106	200	135
fig.69042.12.peg.1513	WH5701_11024	Protoporphyrin IX Mg-chelatase subunit D (EC 6.6.1.1)	197	164	212	369	453	686	1002	200	171	223	386	413	645	556	707	676	631	345	641	419
fig.69042.12.peg.1514	WH5701_11029	Protoporphyrin IX Mg-chelatase subunit H (EC 6.6.1.1)	469	290	713	1259	1526	2418	4205	634	519	786	1536	1548	2682	2507	2850	2890	3082	2221	4536	2670
fig.69042.12.peg.1515	WH5701_11034	hypothetical protein	73	48	199	227	321	360	579	55	53	108	638	562	527	148	118	194	206	171	382	231
fig.69042.12.peg.1516	NA	hypothetical protein	5	5	5	6	9	9	10	3	6	7	7	7	7	23	12	21	21	17	22	11
fig.69042.12.peg.1517	WH5701_11039	hypothetical protein	18	21	36	24	47	79	136	29	22	42	94	92	168	62	108	102	104	94	158	109
fig.69042.12.peg.1518	WH5701_11044	Pyridoxamine 5'-phosphate oxidase (EC 1.4.3.5)	7	9	15	16	19	17	48	12	18	16	34	28	42	55	92	68	58	27	62	51
fig.69042.12.peg.1519	WH5701_11049	hypothetical protein	0	4	1	5	1	1	6	1	1	4	7	3	6	4	15	3	13	5	3	4
fig.69042.12.peg.152	WH5701_13085	hypothetical protein	513	232	290	2354	2874	3708	6634	1085	821	1393	2488	2657	5178	3166	3497	4086	3263	2239	1948	3237
fig.69042.12.peg.1520	WH5701_11054	Exonuclease SbcC	403	278	346	1112	1198	1898	2777	425	408	528	1203	1125	1703	1625	1333	1490	1613	721	1473	879
fig.69042.12.peg.1521	WH5701_11059	Exonuclease SbcD	436	284	444	577	714	1226	1795	322	306	430	733	706	1233	1156	1365	1324	1394	624	1055	812
fig.69042.12.peg.1522	WH5701_11064	hypothetical protein	284	91	407	604	783	1341	2137	294	250	542	746	766	1110	762	972	1167	1293	413	591	558
fig.69042.12.peg.1523	WH5701_11069	RidA/YER057c/UK114 superfamily protein	348	310	264	510	502	885	1353	216	215	446	560	497	958	563	684	785	835	236	199	304
fig.69042.12.peg.1524	WH5701_11074	hypothetical protein	1002	884	639	800	817	1557	2806	567	458	950	746	794	1659	1571	2314	1961	2043	1096	1468	1182
fig.69042.12.peg.1525	WH5701_11079	Hydroxyacylglutathione hydrolase (EC 3.1.2.6)	263	146	179	241	318	515	819	167	207	304	316	335	537	692	708	715	759	255	374	350
fig.69042.12.peg.1526	WH5701_11084	ATP phosphoribosyltransferase (EC 2.4.2.17) => HisGs	1801	740	612	1454	1314	2500	4529	1276	1147	2268	1408	1460	2923	3223	4483	4244	5057	1361	1639	1754
fig.69042.12.peg.1527	WH5701_11089	Efflux ABC transporter, permease/ATP-binding protein slr1149	857	550	521	1254	1217	2465	4265	1040	893	1616	1270	1244	2860	2314	3410	3181	3200	1191	1131	1554
fig.69042.12.peg.1528	NA	hypothetical protein	16	5	3	25	17	22	68	21	15	34	18	13	30	67	78	72	67	32	11	18
fig.69042.12.peg.1529	WH5701_11099	hypothetical protein	226	105	121	501	628	892	1910	328	311	522	541	595	1018	1346	1458	1484	1760	556	633	656
fig.69042.12.peg.153	WH5701_13090	All3116 protein	1277	985	794	894	1055	1870	3529	1029	852	1616	1244	1220	2771	2769	4229	3754	3122	1559	2235	2075
fig.69042.12.peg.1530	NA	hypothetical protein	27	13	22	160	169	729	1422	94	195	218	164	168	347	8854	6579	6568	6948	3562	1915	2774
fig.69042.12.peg.1531	NA	hypothetical protein	2	0	6	17	16	11	18	3	7	5	8	10	11	98	32	42	54	7	9	9
fig.69042.12.peg.1532	WH5701_11114	Fructose-1,6-bisphosphatase, Mycobacterial type SUP1 (EC 3.1.3.11); Sugar phosphatase SUP1 (EC 3.1.3.23)	51	18	79	160	209	551	989	102	174	274	198	205	441	2358	3165	2529	2386	1455	944	1109
fig.69042.12.peg.1533	NA	hypothetical protein	169	91	67	802	935	1624	2849	468	526	865	904	923	1798	2254	1460	1725	2134	699	804	690
fig.69042.12.peg.1534	WH5701_11124	hypothetical protein	81	43	66	187	157	348	423	102	95	133	181	156	262	468	637	545	562	231	166	190
fig.69042.12.peg.1535	NA	hypothetical protein	66	37	69	136	133	254	412	50	67	103	140	110	217	227	406	400	378	180	139	203
fig.69042.12.peg.1536	NA	hypothetical protein	5	0	0	6	13	10	17	2	0	3	6	5	14	13	22	18	18	15	11	5
fig.69042.12.peg.1537	WH5701_11139	hypothetical protein	29	16	21	106	120	181	211	25	29	55	110	109	140	269	351	275	265	198	224	174
fig.69042.12.peg.1538	WH5701_11144	hypothetical protein	235	119	87	551	562	1050	1720	256	234	376	498	522	906	1676	1484	1677	2935	526	580	671
fig.69042.12.peg.1539	WH5701_11154	Potassium efflux system KefA protein / Small-conductance mechanosensitive channel	79	23	68	159	154	231	555	80	84	174	127	119	213	181	271	212	263	65	68	66
fig.69042.12.peg.154	WH5701_13095	Cysteine desulfurase (EC 2.8.1.7)	191	151	190	153	195	353	674	146	113	209	238	235	533	411	567	499	523	362	486	448
fig.69042.12.peg.1540	WH5701_11159	hypothetical protein	287	205	270	247	380	684	1297	262	206	494	307	273	663	511	772	724	605	209	304	253
fig.69042.12.peg.1541	WH5701_11164	FIG00613342: Bacterial patatin-like phospholipase domain containing protein	96	37	76	179	248	466	833	113	102	204	248	244	403	298	300	305	414	84	105	146
fig.69042.12.peg.1542	WH5701_11169	hypothetical protein	209	78	226	398	759	1394	2746	195	127	351	706	750	1162	395	490	476	616	257	296	283
fig.69042.12.peg.1543	NA	hypothetical protein	5	4	6	8	14	5	16	4	9	14	9	8	10	11	18	19	21	2	3	1
fig.69042.12.peg.1544	WH5701_11174	Na+/H+ antiporter	319	242	288	257	303	568	843	277	230	459	288	295	597	621	790	712	760	319	400	328
fig.69042.12.peg.1545	WH5701_11179	CAB/ELIP/HLIP family protein	2	1	4	10	7	15	50	19	19	31	7	8	32	452	235	276	436	233	398	166
fig.69042.12.peg.1546	NA	hypothetical protein	11	16	9	30	25	40	33	32	65	48	22	31	30	645	315	424	648	432	608	389
fig.69042.12.peg.1547	WH5701_11194	hypothetical protein	79	37	51	96	98	227	485	207	184	396	144	126	303	1466	2349	2217	2396	2328	2784	2053
fig.69042.12.peg.1548	WH5701_11199	Lead, cadmium, zinc and mercury transporting ATPase (EC 3.6.3.3) (EC 3.6.3.5); Copper-translocating P-type ATPase (EC 3.6.3.4)	38	24	44	191	243	382	565	37	25	73	147	169	272	126	174	162	221	197	303	205
fig.69042.12.peg.1549	NA	hypothetical protein	0	2	1	6	7	7	4	0	1	6	2	8	3	6	6	9	6	25	26	20
fig.69042.12.peg.155	WH5701_13100	Diaminopimelate epimerase (EC 5.1.1.7)	580	361	508	863	1074	1981	4084	644	483	1018	1240	1261	2731	1688	2759	2365	2109	1576	2240	2079
fig.69042.12.peg.1550	WH5701_11204	hypothetical protein	9	0	37	80	79	156	137	15	13	11	67	78	111	28	20	31	35	108	95	66
fig.69042.12.peg.1551	WH5701_11209	hypothetical protein	12	10	20	28	38	69	73	5	7	15	18	21	45	47	42	53	70	41	66	41
fig.69042.12.peg.1552	WH5701_11214	Uncharacterized protein DUF547	140	76	174	405	505	674	1134	186	207	265	561	463	761	708	609	665	756	281	278	343
fig.69042.12.peg.1553	WH5701_11219	hypothetical protein	306	223	604	1078	1248	1467	1927	318	291	447	1279	1206	1519	1958	757	1019	1323	502	533	581
fig.69042.12.peg.1554	WH5701_11224	UPF0337 protein SCO0678	6	4	44	219	283	366	497	17	8	20	218	287	384	87	43	72	60	50	146	67
fig.69042.12.peg.1555	WH5701_11239	hypothetical protein	49	32	37	68	91	182	296	41	43	81	68	97	166	111	173	173	196	75	162	99
fig.69042.12.peg.1556	WH5701_11244	Probable iron export permease protein FetB	46	24	43	96	103	163	184	35	30	57	75	66	125	125	126	113	123	70	76	62
fig.69042.12.peg.1557	NA	hypothetical protein	3	3	9	17	22	39	64	5	15	9	14	16	36	24	21	20	23	12	23	11
fig.69042.12.peg.1558	NA	hypothetical protein	17	9	11	66	82	100	183	14	26	30	63	66	72	113	113	120	134	79	83	84
fig.69042.12.peg.1559	WH5701_11259	Possible alpha/beta hydrolase superfamily, slr1916 homolog	820	736	1493	1105	1343	1766	2927	705	727	767	1698	1682	1775	1469	1455	1664	1812	1233	2564	1439
fig.69042.12.peg.156	WH5701_13105	hypothetical protein	53	27	41	119	122	173	185	74	87	83	145	102	163	247	271	379	482	183	199	175
fig.69042.12.peg.1560	WH5701_11264	N-acetyltransferase (GNAT) family, Syn7942_0773 homolog, Ycf52 protein	532	329	245	322	338	573	817	294	250	405	316	271	509	639	745	805	900	279	398	389
fig.69042.12.peg.1561	WH5701_11269	hypothetical protein	56	43	30	63	67	111	169	30	28	37	34	51	88	113	102	83	91	82	96	68
fig.69042.12.peg.1562	WH5701_11274	hypothetical protein	104	107	72	106	143	259	394	93	71	126	121	120	283	221	207	197	171	114	135	155
fig.69042.12.peg.1563	WH5701_11279	Protease	748	311	280	1370	1569	2779	5537	630	580	1015	1329	1309	3111	1584	1986	2083	1740	1023	1198	1348
fig.69042.12.peg.1564	WH5701_11284	Chromosomal replication initiator protein DnaA	710	544	531	978	1131	1470	2494	675	573	967	1116	1111	1774	2119	2080	2217	2577	1030	1395	1220
fig.69042.12.peg.1565	WH5701_11289	Red-type Rubisco activase CbbX, removes Rubisco byproduct XuBP	178	72	161	762	905	1273	2090	195	189	305	645	677	1063	650	743	816	1001	258	309	272
fig.69042.12.peg.1566	WH5701_11294	hypothetical protein	107	51	93	275	287	414	663	108	81	147	213	209	355	272	319	429	454	106	118	170
fig.69042.12.peg.1567	WH5701_11299	Low-affinity CO2 hydration protein CphX	291	167	174	531	669	1029	1838	354	297	508	568	547	1087	862	1146	916	1171	321	328	400
fig.69042.12.peg.1568	WH5701_11304	NADH dehydrogenase subunit 4, Involved in CO2 fixation	1225	672	696	1506	1578	3488	6280	937	693	1582	1561	1451	3604	2097	3163	2866	2712	927	922	1188
fig.69042.12.peg.1569	WH5701_11309	NADH dehydrogenase subunit 5, Involved in CO2 fixation	2815	1411	1133	3027	3508	7159	15732	2514	2070	4489	3378	3421	8622	4666	7713	6860	6552	2726	2269	3151
fig.69042.12.peg.157	WH5701_13110	Leucyl-tRNA synthetase (EC 6.1.1.4)	2228	1300	1063	2412	2674	4471	8153	1737	1568	2539	2564	2408	4950	3848	4571	4944	5047	1690	1386	2240
fig.69042.12.peg.1570	WH5701_11314	Bacterioferritin possibly associated with carboxysome	1708	1084	534	1500	1581	2995	5911	1526	1215	2347	1374	1390	2983	3016	4667	3894	3129	771	544	935
fig.69042.12.peg.1571	WH5701_11319	Carboxysome shell protein CsoS1	2502	1925	1296	3617	4005	7167	10374	2952	2777	3503	3384	3455	6356	9897	7035	9212	7982	1590	1297	2085
fig.69042.12.peg.1572	WH5701_11324	Carboxysome peptide B	511	541	262	1384	1417	1625	1825	800	964	895	1321	1085	1441	3511	1818	2475	3035	582	446	657
fig.69042.12.peg.1573	WH5701_11329	Carboxysome peptide A	73	65	31	96	105	171	283	95	76	188	107	105	194	223	277	284	282	63	61	86
fig.69042.12.peg.1574	WH5701_11334	Carboxysome shell protein CsoS3	2916	1590	730	3095	3363	5882	10605	2849	2533	4849	3218	2997	6624	7455	10157	9641	9368	2520	1868	2992
fig.69042.12.peg.1575	WH5701_11339	Carboxysome shell protein CsoS2	17161	10426	5693	22450	25239	49145	90486	22097	20384	34615	23140	23666	62564	62441	65177	75029	67968	18184	14151	27377
fig.69042.12.peg.1576	WH5701_11344	Ribulose bisphosphate carboxylase small chain (EC 4.1.1.39)	7101	4287	2503	7461	8401	15981	32469	6984	5466	12072	7944	8196	20986	15346	22578	21486	17749	5431	3721	8524
fig.69042.12.peg.1577	WH5701_11349	Ribulose bisphosphate carboxylase large chain (EC 4.1.1.39)	29482	12166	9633	47786	50924	100240	200999	43224	36988	78347	46491	47341	122326	117735	137135	147163	127245	31871	22090	44898
fig.69042.12.peg.1578	WH5701_11354	Carboxysome shell protein CsoS1	15995	7964	4939	13898	15609	30836	69387	14387	11708	27118	14523	14597	38372	28980	45462	44803	33351	9459	7298	12784
fig.69042.12.peg.1579	WH5701_11359	Light-independent protochlorophyllide reductase subunit N (EC 1.3.7.7)	2633	1469	2313	3168	5475	9453	18828	3114	2378	6112	7586	7912	15431	6531	8848	9536	8120	7986	13677	8862
fig.69042.12.peg.158	WH5701_13115	S-formylglutathione hydrolase (EC 3.1.2.12)	426	301	239	762	885	1309	2157	469	358	682	860	890	1695	996	1108	1208	1206	551	679	712
fig.69042.12.peg.1580	WH5701_11364	Light-independent protochlorophyllide reductase subunit B (EC 1.3.7.7)	3209	2061	2837	5563	7410	13068	24804	4365	3189	8039	8898	9920	20196	9599	12144	12109	10902	7941	12726	8132
fig.69042.12.peg.1581	WH5701_11369	Light-independent protochlorophyllide reductase iron-sulfur ATP-binding protein ChlL (EC 1.3.7.7)	2396	995	2559	3982	7034	13184	25108	4193	3307	9590	12421	13170	23436	8483	11521	12369	12554	9540	11024	10966
fig.69042.12.peg.1582	WH5701_11374	hypothetical protein	630	552	744	1728	2267	3371	5894	462	429	749	2446	2298	3464	893	983	1071	1087	770	1002	775
fig.69042.12.peg.1583	WH5701_11379	hypothetical protein	1057	611	806	1575	2597	4408	8136	743	723	1333	2885	2890	4904	1164	1131	1408	1578	1427	2050	1535
fig.69042.12.peg.1584	WH5701_11384	Light-dependent protochlorophyllide reductase (EC 1.3.1.33)	3442	2242	3083	4455	8931	15246	29205	3159	2909	5533	11719	11466	20746	4823	4785	6321	5825	6267	9155	7180
fig.69042.12.peg.1585	WH5701_11389	hypothetical protein	2964	1648	2034	5082	7726	10379	22688	2991	2756	6239	8350	8436	15396	6140	7551	8267	9207	5689	4850	6422
fig.69042.12.peg.1586	NA	hypothetical protein	30	23	26	25	33	48	102	15	16	31	36	43	66	33	34	37	51	25	13	30
fig.69042.12.peg.1587	NA	hypothetical protein	12199	9295	13447	15882	23420	34217	65568	7423	8096	15339	25567	24209	41879	15370	13082	17487	26530	8912	7139	10813
fig.69042.12.peg.1588	WH5701_11399	hypothetical protein	181	105	247	383	528	842	1491	255	164	484	638	578	1071	726	729	805	649	677	788	855
fig.69042.12.peg.1589	WH5701_11404	hypothetical protein	301	292	205	144	166	347	619	174	143	274	190	182	353	370	478	461	377	272	472	325
fig.69042.12.peg.159	WH5701_13120	S-(hydroxymethyl)glutathione dehydrogenase (EC 1.1.1.284)	967	509	534	1176	1525	2755	4631	915	711	1486	1763	1919	3696	2091	2591	2606	2481	1308	1597	1654
fig.69042.12.peg.1590	WH5701_11409	hypothetical protein	160	146	138	102	180	347	697	101	109	233	246	225	466	339	381	351	375	344	567	388
fig.69042.12.peg.1591	WH5701_11414	Metal dependent membrane associated protease, S2P family	1367	1005	1515	1478	1762	3363	6170	1678	1301	2722	1933	2011	4180	5512	8427	6988	7310	4004	7133	4460
fig.69042.12.peg.1592	WH5701_11419	Phosphoribosylanthranilate isomerase (EC 5.3.1.24)	111	74	92	220	235	319	447	83	71	126	228	232	340	276	209	235	260	112	136	151
fig.69042.12.peg.1593	WH5701_11424	GTP cyclohydrolase I (EC 3.5.4.16) type 1	1252	642	1045	1926	2350	4218	9018	2928	2141	5287	3016	2983	6341	11032	17628	15343	15511	6823	6459	8269
fig.69042.12.peg.1594	WH5701_11429	Sepiapterin reductase (EC 1.1.1.153)	1022	672	764	1439	1377	2456	4388	2187	1958	3713	1566	1498	3050	16082	15794	15063	18857	6148	7807	6860
fig.69042.12.peg.1595	WH5701_11434	Acetyl-coenzyme A carboxyl transferase alpha chain (EC 6.4.1.2)	1106	655	496	1202	1347	2494	5333	1123	934	1898	1593	1577	3397	2781	4083	3794	3479	1541	1494	1994
fig.69042.12.peg.1596	WH5701_11439	Long-chain acyl-[acyl-carrier-protein] reductase (EC 1.2.1.80)	1768	869	708	2802	2961	4837	8695	2657	2221	3853	3458	3436	6549	7261	9269	9636	9409	4009	3468	5009
fig.69042.12.peg.1597	WH5701_11444	Aldehyde decarbonylase (EC 4.1.99.5)	1336	556	1244	5411	5808	7731	11842	3263	2979	4612	6323	5945	10012	21415	13252	15692	15266	6418	6072	9044
fig.69042.12.peg.1598	WH5701_11449	Creatinine amidohydrolase (EC 3.5.2.10)	323	266	308	269	309	724	1247	196	154	396	373	382	746	468	662	611	520	379	584	570
fig.69042.12.peg.1599	WH5701_11454	SSU ribosomal protein S1p	2627	1490	1248	2833	3241	6635	12141	2149	1798	3341	3970	3958	9528	5218	6634	7123	6093	3406	4372	4455
fig.69042.12.peg.16	WH5701_06231	hypothetical protein	382	285	354	149	171	310	504	199	206	335	221	202	390	455	575	533	607	210	245	295
fig.69042.12.peg.160	WH5701_13125	Glucose-6-phosphate isomerase (EC 5.3.1.9)	3167	1899	1754	3539	4505	8468	16160	1776	1460	2943	5177	5104	10843	3977	5444	5895	5623	3021	2005	4195
fig.69042.12.peg.1600	WH5701_11459	hypothetical protein	1344	951	769	1259	1392	2650	5465	1059	850	2003	1611	1728	3720	2162	3229	2816	2515	1314	1917	1545
fig.69042.12.peg.1601	WH5701_11464	FIG00003370: Multicopper polyphenol oxidase	542	435	378	542	584	1181	1906	385	330	639	723	805	1391	680	960	906	901	422	663	513
fig.69042.12.peg.1602	WH5701_11469	NAD(FAD)-utilizing dehydrogenase, sll0175 homolog	573	337	292	564	593	877	1704	319	326	546	539	537	1079	792	1011	1025	1082	583	690	774
fig.69042.12.peg.1603	NA	hypothetical protein	77	65	173	214	216	217	244	113	132	176	316	261	298	615	385	433	414	362	541	420
fig.69042.12.peg.1604	WH5701_11479	hypothetical protein	540	242	452	683	793	1376	2477	724	550	1298	890	944	1867	2128	3095	2967	2888	1634	3011	2051
fig.69042.12.peg.1605	WH5701_11484	hypothetical protein	424	203	364	1994	2328	3366	6920	697	638	1042	2010	1872	3694	1759	2138	2490	2854	1222	886	1491
fig.69042.12.peg.1606	WH5701_11489	Glutathione reductase (EC 1.8.1.7)	503	301	384	859	936	1704	2934	672	531	1075	1068	1183	2345	1725	2091	2102	2046	1046	1289	1293
fig.69042.12.peg.1607	WH5701_11494	Two-component transcriptional response regulator, OmpR family	188	118	144	712	776	1061	1805	334	312	502	754	741	1212	1364	1183	1352	1448	737	855	926
fig.69042.12.peg.1608	NA	hypothetical protein	192	93	558	1697	2299	3148	4348	246	199	398	1478	1425	2066	946	576	650	725	417	344	494
fig.69042.12.peg.1609	WH5701_11499	hypothetical protein	4777	1652	2080	11588	12366	18662	34310	7084	6028	9926	11698	10811	20224	27781	29413	29405	36442	7495	6223	9719
fig.69042.12.peg.161	NA	hypothetical protein	2	0	2	5	4	6	5	3	3	5	4	2	5	8	12	4	9	7	4	7
fig.69042.12.peg.1610	NA	hypothetical protein	410	169	234	831	953	1584	3373	634	562	1112	983	979	2110	1910	2551	2565	3328	1036	905	1217
fig.69042.12.peg.1611	WH5701_11509	Sulfide:quinone oxidoreductase, Type II	1819	1012	955	2823	2804	5662	9777	2283	2239	3831	3033	3319	8186	6535	8498	8870	8498	3771	5209	4772
fig.69042.12.peg.1612	WH5701_11524	Cysteine synthase (EC 2.5.1.47)	1083	613	444	1698	1809	3619	7282	1050	934	1778	2042	1991	4956	3261	4817	4654	4907	2187	1658	2743
fig.69042.12.peg.1613	WH5701_11529	Inner membrane protein YrbG, predicted calcium/sodium:proton antiporter	841	430	428	1436	1749	3204	6318	736	552	1234	1404	1343	3221	1659	2580	2186	2241	1206	1128	1328
fig.69042.12.peg.1614	WH5701_11534	Na(+)-dependent bicarbonate transporter BicA	1108	520	690	1489	1956	3420	6621	1393	1076	2651	2008	2032	4527	2799	3790	3993	4035	1997	2150	2252
fig.69042.12.peg.1615	WH5701_11544	hypothetical protein	339	336	730	541	655	805	1110	515	519	829	859	774	1032	2053	2688	3501	4573	689	873	900
fig.69042.12.peg.1616	WH5701_11549	Metal chaperone, involved in Zn homeostasis	1520	806	1602	4107	5262	8547	17489	3454	2640	3016	4235	4169	9670	3748	4964	5113	4694	2602	2086	3664
fig.69042.12.peg.1617	WH5701_11554	Possible porin precursor	3465	2180	5102	6108	7928	12084	24916	8221	5733	3811	5784	5666	12788	2161	2810	3004	2473	1507	763	1686
fig.69042.12.peg.1618	WH5701_11559	hypothetical protein	900	374	779	3224	3934	5362	9565	1108	1021	1482	2801	2844	5616	1114	1094	1306	1047	331	170	372
fig.69042.12.peg.1619	WH5701_11564	Multicopper oxidase	507	240	554	1925	2304	3528	5848	445	395	555	1999	1959	3449	608	732	902	892	439	267	436
fig.69042.12.peg.162	WH5701_13130	hypothetical protein	278	202	141	2132	1259	1479	2332	544	444	513	554	452	1333	3832	3029	3453	3842	1044	715	1444
fig.69042.12.peg.1620	NA	hypothetical protein	11	14	14	18	18	33	65	21	17	16	15	20	35	46	28	34	50	12	35	24
fig.69042.12.peg.1621	NA	hypothetical protein	138	108	205	365	417	515	591	179	138	80	362	400	475	76	96	148	140	42	25	63
fig.69042.12.peg.1622	WH5701_11569	hypothetical protein	1281	1794	2825	404	489	786	1252	3494	2693	904	387	366	842	1197	1098	1189	1147	934	651	925
fig.69042.12.peg.1623	WH5701_11574	hypothetical protein	359	303	298	282	305	429	865	285	280	286	291	301	543	442	476	532	489	242	303	289
fig.69042.12.peg.1624	WH5701_11579	Zinc uptake regulation protein Zur	252	229	206	436	434	588	1235	343	252	454	505	408	816	722	937	836	879	344	432	445
fig.69042.12.peg.1625	WH5701_11584	hypothetical protein	239	220	215	182	205	364	787	162	127	210	219	216	512	322	390	341	255	227	311	329
fig.69042.12.peg.1626	WH5701_11589	hypothetical protein	647	574	933	838	986	1961	3858	902	747	1719	1403	1394	3176	2438	4005	3231	3123	3420	8059	4205
fig.69042.12.peg.1627	WH5701_11594	hypothetical protein	296	348	532	284	441	895	1848	389	323	1022	690	703	1509	1285	2511	1875	1637	1889	4294	2384
fig.69042.12.peg.1628	WH5701_11599	Uncharacterized membrane protein, YraQ family	221	195	215	234	287	540	977	180	130	240	266	318	711	332	574	437	322	303	354	380
fig.69042.12.peg.1629	WH5701_11604	6-carboxy-5,6,7,8-tetrahydropterin synthase (EC 4.1.2.50)	165	47	41	228	294	520	1036	131	118	206	263	308	637	316	540	531	598	334	434	448
fig.69042.12.peg.163	WH5701_13135	N-acetylmuramoyl-L-alanine amidase (family 2); Negative regulator of beta-lactamase expression	233	163	251	555	682	1092	1995	258	238	371	537	535	1075	1043	1157	1241	1759	1143	2271	1246
fig.69042.12.peg.1630	WH5701_11609	Phosphoribosyl-AMP cyclohydrolase (EC 3.5.4.19) / Phosphoribosyl-ATP pyrophosphatase (EC 3.6.1.31)	530	281	273	806	806	1462	2405	580	446	771	773	865	1545	1635	1552	1705	1830	474	387	601
fig.69042.12.peg.1631	WH5701_11614	hypothetical protein	669	459	398	580	550	789	991	466	385	590	544	523	973	1753	1292	1434	1598	441	559	611
fig.69042.12.peg.1632	WH5701_11619	hypothetical protein	561	608	696	1323	1457	2499	3995	691	508	926	1596	1703	2782	2804	2884	3055	2907	2022	3479	2525
fig.69042.12.peg.1633	WH5701_11624	hypothetical protein	902	591	825	1183	1350	2361	4752	1025	688	1777	1748	1820	3826	4039	6095	4927	4771	3379	7730	4056
fig.69042.12.peg.1634	WH5701_11629	Cyanobacteria-specific RpoD-like sigma factor, type-14	163	77	316	3880	3961	4949	7886	223	161	366	2602	3236	6475	1301	1389	1409	1669	2689	4313	2979
fig.69042.12.peg.1635	WH5701_11634	COGs COG3339	300	173	360	661	772	1477	2741	536	456	893	995	1025	1979	2998	3651	3165	4210	3935	3403	3159
fig.69042.12.peg.1636	WH5701_11639	hypothetical protein	124	106	211	211	276	397	762	196	200	367	345	335	498	1198	1353	1183	1208	1019	816	870
fig.69042.12.peg.1637	WH5701_11644	hypothetical protein	234	170	465	862	1168	1464	2236	516	479	706	1179	1154	1613	2179	1692	2041	1872	905	766	1064
fig.69042.12.peg.1638	WH5701_11649	hypothetical protein	362	151	365	743	893	1638	3471	613	475	1159	1011	1048	2032	2404	3011	2606	2565	1240	1073	1359
fig.69042.12.peg.1639	WH5701_11659	hypothetical protein	83	47	43	114	127	178	460	71	62	81	150	135	243	196	235	218	243	129	178	184
fig.69042.12.peg.164	WH5701_13140	hypothetical protein	458	291	523	1270	1457	2050	3370	464	444	675	1190	1082	2138	1620	2152	2030	2452	2139	5946	2600
fig.69042.12.peg.1640	WH5701_11664	hypothetical protein	50	21	64	100	158	226	365	57	55	99	248	210	344	134	242	258	239	207	394	208
fig.69042.12.peg.1641	WH5701_11669	Cytochrome C553 (soluble cytochrome f)	159	98	232	377	484	832	1371	246	207	342	551	543	982	729	1065	1025	1069	666	870	807
fig.69042.12.peg.1642	WH5701_11674	hypothetical protein	425	176	71	589	556	841	1502	287	307	364	517	506	980	1043	1111	1191	1437	500	479	633
fig.69042.12.peg.1643	WH5701_11679	hypothetical protein	172	121	101	464	440	605	769	204	235	184	289	307	502	1478	765	979	1340	519	729	462
fig.69042.12.peg.1644	WH5701_11684	hypothetical protein	79	56	72	89	75	86	128	62	105	93	111	82	132	978	511	792	978	470	252	457
fig.69042.12.peg.1645	NA	hypothetical protein	10	5	4	6	16	9	34	8	3	6	6	16	11	173	80	98	120	94	42	74
fig.69042.12.peg.1646	WH5701_11694	hypothetical protein	54	14	25	96	80	127	218	59	50	84	77	78	162	428	426	445	430	391	204	319
fig.69042.12.peg.1647	WH5701_11699	Ferrous iron transporter FeoB	335	218	252	681	745	1256	2040	296	220	339	663	668	1200	675	713	725	883	334	382	364
fig.69042.12.peg.1648	WH5701_11704	SAM-dependent methyltransferase	470	317	348	499	558	993	1755	349	320	524	620	646	1200	871	1019	1097	1194	437	734	546
fig.69042.12.peg.1649	WH5701_11709	Tryptophan synthase alpha chain (EC 4.2.1.20)	1468	1083	1132	1916	2233	3975	6690	1290	1163	2058	2676	2693	5359	3425	4137	4438	3796	2241	3405	2816
fig.69042.12.peg.165	WH5701_13145	hypothetical protein	255	121	271	544	667	913	1614	290	220	407	600	646	1183	679	1128	1141	932	502	592	730
fig.69042.12.peg.1650	WH5701_11714	hypothetical protein	188	100	175	505	491	834	1383	208	203	340	478	479	812	698	694	807	812	317	283	413
fig.69042.12.peg.1651	WH5701_11719	hypothetical protein	239	69	136	634	643	990	1379	240	254	379	611	564	1017	910	941	1018	1235	488	608	598
fig.69042.12.peg.1652	WH5701_11724	probable MPT-synthase sulfurylase	209	200	152	302	334	552	648	151	152	172	300	315	451	539	387	455	531	177	143	195
fig.69042.12.peg.1653	NA	hypothetical protein	1000	803	969	1339	1681	2931	5566	806	734	1432	2492	2944	4916	2823	2564	2812	2664	2192	1937	2570
fig.69042.12.peg.1654	WH5701_11734	hypothetical protein	433	207	482	1060	1357	2364	3383	685	745	1178	2532	3063	3702	2228	1414	1838	2224	1206	1136	1406
fig.69042.12.peg.1655	WH5701_11749	NAD-dependent malic enzyme (EC 1.1.1.38)	2216	1500	827	882	1007	1926	4200	1531	1691	2993	1099	1099	2759	5618	7576	6760	7988	3382	8781	3348
fig.69042.12.peg.1656	NA	hypothetical protein	663	690	465	483	454	545	811	657	1041	794	712	678	929	4869	2024	2857	4361	1380	3718	1418
fig.69042.12.peg.1657	WH5701_11759	Sensory box/GGDEF family protein	553	334	381	1310	1267	2321	4064	885	814	1453	1374	1319	2759	3156	3811	3936	4659	1424	2091	1625
fig.69042.12.peg.1658	WH5701_11764	hypothetical protein	299	280	470	931	954	1691	2943	380	333	435	879	857	1438	1377	1245	1284	1423	852	820	1003
fig.69042.12.peg.1659	WH5701_11769	Succinate dehydrogenase flavoprotein subunit (EC 1.3.5.1)	390	250	375	1121	1290	2091	3333	378	370	517	1005	979	1818	1214	1503	1478	1741	869	988	1038
fig.69042.12.peg.166	WH5701_13160	N-acetyl-gamma-glutamyl-phosphate reductase (EC 1.2.1.38)	1101	843	419	720	803	1294	2518	410	371	691	556	546	1503	789	1457	1220	1136	552	728	696
fig.69042.12.peg.1660	WH5701_11774	Succinate dehydrogenase iron-sulfur protein (EC 1.3.5.1)	81	63	121	218	279	502	894	101	65	137	206	214	436	173	352	326	283	174	274	192
fig.69042.12.peg.1661	WH5701_11779	Orotidine 5'-phosphate decarboxylase (EC 4.1.1.23) / Orotate phosphoribosyltransferase (EC 2.4.2.10)	743	443	575	1028	1047	1777	3641	735	612	1204	1044	1031	2216	2411	2677	2563	2957	1416	1952	1693
fig.69042.12.peg.1662	WH5701_11784	hypothetical protein	317	159	200	640	759	1349	2631	451	420	887	623	614	1547	1400	2091	1767	2022	795	834	932
fig.69042.12.peg.1663	WH5701_11789	Dihydroorotase (EC 3.5.2.3)	397	203	239	824	916	1465	2517	420	386	671	869	870	1784	1479	1740	1778	2014	804	668	941
fig.69042.12.peg.1664	WH5701_11794	KtrAB potassium uptake system, integral membrane component KtrB	698	335	386	1104	1181	2176	4356	510	473	742	849	862	1895	1038	1210	1373	1518	643	735	930
fig.69042.12.peg.1665	WH5701_11799	Glutamate/aspartate ABC transporter, substrate-binding protein GltI (TC 3.A.1.3.4)	1431	855	937	3371	4207	6069	11801	1926	1545	2745	3559	3407	7802	5269	6030	6666	5847	3049	2013	3995
fig.69042.12.peg.1666	WH5701_11804	ABC transporter, permease protein (cluster 3, basic aa/glutamine/opines)	824	541	397	1420	1533	2484	4953	1056	1008	2051	1400	1322	3425	2618	3881	3618	3468	1520	955	1909
fig.69042.12.peg.1667	WH5701_11809	ABC transporter, permease protein (cluster 3, basic aa/glutamine/opines)	1196	827	846	1288	1569	2683	6230	1125	907	2296	1562	1446	3355	2450	4461	3605	3161	1541	1163	1806
fig.69042.12.peg.1668	WH5701_11814	ABC transporter, ATP-binding protein (cluster 3, basic aa/glutamine/opines)	465	319	307	688	850	1181	2119	574	492	811	760	725	1480	1526	1662	1757	1895	591	468	696
fig.69042.12.peg.1669	WH5701_11819	hypothetical protein	172	118	172	234	213	478	944	147	121	210	240	231	532	398	539	495	579	241	245	256
fig.69042.12.peg.167	WH5701_13165	3,4-dihydroxy-2-butanone 4-phosphate synthase (EC 4.1.99.12) / GTP cyclohydrolase II (EC 3.5.4.25) / C-terminal extension specific for cyanobacteria	1154	832	813	1495	1529	2859	4926	956	929	1733	1201	1253	2951	4097	4011	4264	5234	1812	2406	1913
fig.69042.12.peg.1670	WH5701_11829	Nitrogen regulatory protein P-II	180	59	988	1274	1733	2330	5551	456	331	673	1390	1274	2220	865	1126	1206	1190	427	261	558
fig.69042.12.peg.1671	WH5701_11834	hypothetical protein	280	151	461	276	324	586	1223	252	168	399	330	301	650	337	576	477	503	283	199	333
fig.69042.12.peg.1672	WH5701_11839	Sensory subunit of low CO2-induced protein complex, putative	201	103	155	975	1270	1739	3313	430	427	753	830	899	1740	871	1050	1213	1119	872	459	1136
fig.69042.12.peg.1673	WH5701_11844	Low-affinity CO2 hydration protein CphY	789	378	708	3542	4632	6476	12548	1552	1473	2840	3177	3310	6943	3228	4017	4461	3959	3970	2182	6303
fig.69042.12.peg.1674	WH5701_11849	NADH dehydrogenase subunit 4, Involved in CO2 fixation	1600	785	1160	4336	5395	9059	18767	2056	1805	4560	4432	4401	9719	4129	5906	6144	4884	5052	3688	9522
fig.69042.12.peg.1675	WH5701_11854	NADH dehydrogenase subunit 5, Involved in CO2 fixation	2042	1419	2052	3346	5192	9230	19641	2169	1829	4915	5035	5053	9445	3631	6363	6117	4754	4641	3360	7222
fig.69042.12.peg.1676	WH5701_11859	putative anion permease	161	111	149	231	291	562	1077	208	141	353	293	302	582	575	1009	802	735	463	716	568
fig.69042.12.peg.1677	WH5701_11864	Cation-transporting ATPase	552	306	761	1468	1766	3129	5773	1028	802	1724	2055	2050	4141	3442	5327	4716	4755	3813	7297	4699
fig.69042.12.peg.1678	WH5701_11869	Phosphoenolpyruvate synthase (EC 2.7.9.2)	600	376	727	1984	2417	3633	6282	696	632	987	2256	2242	4077	2463	2785	2998	3234	2126	3532	2658
fig.69042.12.peg.1679	WH5701_11874	hypothetical protein	1570	935	866	2427	2914	4883	9578	1324	1220	2039	2867	2755	5872	3701	3539	3855	3777	1593	1328	2447
fig.69042.12.peg.168	WH5701_13170	Peptidyl-prolyl cis-trans isomerase (EC 5.2.1.8)	2435	916	808	3946	4227	7296	16204	3330	2759	6639	4643	4561	10034	10896	14300	14196	16030	3807	3176	5270
fig.69042.12.peg.1680	WH5701_11879	hypothetical protein	476	254	406	2302	2715	3415	8216	874	747	1429	2896	2602	5181	2470	3016	3096	3157	2156	2081	2893
fig.69042.12.peg.1681	WH5701_11884	hypothetical protein	45	23	31	144	152	202	318	46	39	54	137	129	258	193	238	222	265	115	107	104
fig.69042.12.peg.1682	WH5701_11889	hypothetical protein	174	83	136	436	534	844	1595	194	171	287	512	507	992	522	823	779	851	481	558	626
fig.69042.12.peg.1683	WH5701_11894	Acetolactate synthase large subunit (EC 2.2.1.6)	3919	2660	5894	10231	13834	24375	49620	4804	3643	8645	14094	14385	29212	14028	19870	18713	17865	13164	20934	17066
fig.69042.12.peg.1684	WH5701_11899	hypothetical protein	149	124	162	371	459	657	1011	144	137	192	411	367	607	492	438	485	501	213	214	306
fig.69042.12.peg.1685	WH5701_11904	Ferrochelatase, protoheme ferro-lyase (EC 4.99.1.1)	994	576	671	1813	2324	3370	6353	1065	964	1744	2269	2157	3837	2781	3426	3384	3678	1420	1234	1857
fig.69042.12.peg.1686	NA	hypothetical protein	8	6	1	5	4	5	3	6	5	6	5	1	5	7	5	9	9	8	6	7
fig.69042.12.peg.1687	WH5701_11909	Phage integrase	246	197	275	666	1014	1207	2280	229	164	329	837	703	1413	729	818	927	959	762	520	1019
fig.69042.12.peg.1688	WH5701_11914	Cob(I)alamin adenosyltransferase (EC 2.5.1.17)	225	173	281	342	438	578	884	452	355	594	483	498	717	1179	1070	1101	1151	502	910	599
fig.69042.12.peg.1689	WH5701_11919	Uridylate kinase (EC 2.7.4.22)	1132	817	518	2162	2565	4294	7267	1157	1077	1366	2601	2274	4227	3040	2549	3462	3381	805	663	1100
fig.69042.12.peg.169	WH5701_13175	5'-methylthioadenosine phosphorylase (EC 2.4.2.28)	1735	1360	1050	1547	1715	3052	4960	1425	1399	2229	1930	1850	4014	5062	5407	5716	5953	2330	3722	2937
fig.69042.12.peg.1690	WH5701_11924	Ribosome recycling factor	417	195	203	1803	2295	3037	5074	805	1001	1043	1934	1732	2948	2702	1859	2792	3034	636	439	1000
fig.69042.12.peg.1691	WH5701_11929	hypothetical protein	584	434	356	1044	1279	2165	3992	544	445	742	1368	1273	2048	1327	1533	1401	1468	461	449	720
fig.69042.12.peg.1692	WH5701_11934	cAMP-binding proteins - catabolite gene activator and regulatory subunit of cAMP-dependent protein kinases	146	71	120	325	366	599	1317	290	254	553	425	430	985	1110	1777	1824	1818	898	1062	1193
fig.69042.12.peg.1693	WH5701_11939	Transaldolase (EC 2.2.1.2)	1059	413	1103	4061	4472	6742	12504	2573	2248	4159	4322	4238	9762	11155	13304	14195	14071	7861	10411	10295
fig.69042.12.peg.1694	WH5701_11944	Cell division protein FtsI [Peptidoglycan synthetase] (EC 2.4.1.129)	1269	589	804	4073	5148	5527	10130	1429	1197	1941	3409	3196	5837	4604	4829	5101	6044	2060	1493	2889
fig.69042.12.peg.1695	WH5701_11949	hypothetical protein	936	534	516	3657	4700	5243	10603	994	1022	1974	3465	2926	6403	4651	4669	5590	5585	2375	1185	3218
fig.69042.12.peg.1696	WH5701_11954	hypothetical protein	597	406	394	571	701	1135	2357	547	430	825	810	679	1431	920	1488	1325	1017	655	513	891
fig.69042.12.peg.1697	WH5701_11959	Phosphoglycerate mutase (EC 5.4.2.11) @ Phosphoglycerate mutase, cyanobacterial form (EC 5.4.2.11)	2321	1401	1053	3090	3379	5928	12095	2241	1820	3821	3395	3400	8268	4719	6778	6647	5396	2807	1674	3705
fig.69042.12.peg.1698	WH5701_11964	Dihydroorotase (EC 3.5.2.3)	1049	826	680	843	1064	1841	3660	767	681	1353	1036	977	2020	1627	2024	2031	2064	529	356	821
fig.69042.12.peg.1699	WH5701_11969	Signal peptidase I (EC 3.4.21.89)	2264	1574	1017	2432	2445	4566	9298	1282	1060	2391	2557	2610	7109	3277	4696	4420	3239	2832	3289	3783
fig.69042.12.peg.17	WH5701_06236	GTP-binding protein EngA	2029	1135	654	1119	953	2201	3874	1252	1095	2132	906	992	2294	2605	3560	3176	3471	1626	2723	1789
fig.69042.12.peg.170	WH5701_13180	N-acetylmuramic acid 6-phosphate etherase (EC 4.2.1.126)	1403	1227	1018	1385	1585	2502	5304	912	749	1445	1654	1554	3041	1688	2510	2294	2155	963	775	1166
fig.69042.12.peg.1700	WH5701_11974	hypothetical protein	440	242	333	1339	1480	2414	4700	628	568	996	1604	1506	3346	1955	2809	2728	3022	2040	2820	2606
fig.69042.12.peg.1701	WH5701_11979	FIG138056: a glutathione-dependent thiol reductase	544	327	285	909	998	1740	3196	793	558	1044	1236	1100	2212	2049	2806	2571	2368	855	647	940
fig.69042.12.peg.1702	WH5701_11984	Ferredoxin	1768	1033	1308	4707	5334	9036	14255	2246	1981	3130	5694	5380	9261	6289	6534	7412	7030	2344	2227	2852
fig.69042.12.peg.1703	WH5701_11989	SAM-dependent methyltransferase	661	660	1010	955	1132	2165	3209	674	529	839	1389	1509	2574	1733	2053	2291	2298	1086	1583	1411
fig.69042.12.peg.1704	WH5701_11994	Inorganic pyrophosphatase (EC 3.6.1.1)	505	230	237	879	855	1691	3536	792	607	1322	785	739	1996	2867	4205	3566	3512	1377	1612	1508
fig.69042.12.peg.1705	NA	hypothetical protein	4	1	0	20	16	38	51	7	5	13	26	19	37	56	31	47	72	20	19	32
fig.69042.12.peg.1706	WH5701_11999	Possible Helix-turn-helix domain of resolvase	408	218	246	2503	2950	2715	5251	764	888	1232	1697	1553	2736	3107	2787	3076	4371	1274	842	1674
fig.69042.12.peg.1707	WH5701_12004	Prolyl-tRNA synthetase (EC 6.1.1.15), bacterial type	1706	1479	689	2369	2653	4256	7406	1355	1266	1730	2424	2327	5440	2928	3438	3619	3322	1377	1121	1853
fig.69042.12.peg.1708	WH5701_12009	Photosystem II protein Psb27	1924	1079	1340	5130	5693	8510	15791	2869	2778	4660	5687	5259	10371	10833	12156	13003	14761	4329	3769	5764
fig.69042.12.peg.1709	WH5701_12014	Adenylosuccinate synthetase (EC 6.3.4.4)	2408	1156	694	3714	3532	7222	15334	2149	1806	3337	4127	4086	9654	5643	8817	7953	7861	3789	2949	4802
fig.69042.12.peg.171	WH5701_13185	hypothetical protein	867	469	360	894	1064	1577	3140	600	601	1009	1033	949	1790	1177	1570	1538	1626	728	492	849
fig.69042.12.peg.1710	WH5701_12019	Fructokinase (EC 2.7.1.4)	1223	980	569	1525	1614	2918	6132	1103	954	1699	1636	1628	3611	2175	3118	2847	2731	1560	1493	1787
fig.69042.12.peg.1711	WH5701_12029	Single-stranded DNA-binding protein	1473	854	902	1693	1871	3587	5872	1177	1118	1853	2075	1948	4256	3729	4485	4774	5106	1616	1654	1996
fig.69042.12.peg.1712	WH5701_12034	hypothetical protein	254	190	585	679	781	1166	1694	440	398	539	965	947	1474	2158	1516	1925	1614	780	924	1043
fig.69042.12.peg.1713	WH5701_12039	Cyanobacterial protein slr0575	1417	829	777	2280	2443	4146	7704	1386	1195	2125	2279	2391	4782	3980	4873	4896	4981	2324	2148	2821
fig.69042.12.peg.1714	WH5701_12044	N-acetylglutamate kinase (EC 2.7.2.8)	584	404	422	817	804	1454	2240	578	462	760	901	908	1793	1498	1967	1869	1813	926	1072	1194
fig.69042.12.peg.1715	WH5701_12049	hypothetical protein	672	478	501	600	680	1469	2690	515	416	857	762	835	1819	1070	1816	1620	1619	975	1216	1163
fig.69042.12.peg.1716	WH5701_12054	Helicase PriA essential for oriC/DnaA-independent DNA replication	398	348	250	367	372	699	1524	257	201	429	441	408	818	661	964	886	878	609	783	753
fig.69042.12.peg.1717	WH5701_12059	Group 2 RNA polymerase sigma factor @ RNA polymerase sigma factor RpoD	2882	1887	3424	10832	10572	20117	39977	6192	4474	8775	9901	9252	23484	20745	21179	20078	19969	11514	10350	14205
fig.69042.12.peg.1718	WH5701_12064	hypothetical protein	1065	746	731	1078	1238	2985	6391	1250	858	2267	1599	1564	4259	3381	5717	4426	3889	2139	2204	2676
fig.69042.12.peg.1719	WH5701_12069	hypothetical protein	377	276	237	291	330	732	1296	278	203	418	356	348	756	537	841	833	780	370	474	486
fig.69042.12.peg.172	WH5701_13190	DnaJ-class molecular chaperone CbpA	606	497	366	584	690	1283	2490	407	338	573	738	727	1405	941	1586	1309	1356	575	586	728
fig.69042.12.peg.1720	WH5701_12074	hypothetical protein	685	469	418	498	568	1050	1987	519	414	885	651	658	1572	1197	1792	1589	1312	712	742	802
fig.69042.12.peg.1721	WH5701_12079	Porphobilinogen deaminase (EC 2.5.1.61)	2349	1884	1621	2443	3228	5438	10522	1557	1204	2185	4864	4773	9024	2582	3641	3824	3262	2354	3124	3350
fig.69042.12.peg.1722	WH5701_12084	Chloride channel protein	1025	704	653	1617	2000	3530	6513	672	586	1119	2107	2402	4804	1318	1682	1697	1760	1600	2261	1931
fig.69042.12.peg.1723	WH5701_12089	hypothetical protein	644	281	425	2267	3067	5326	11773	1143	816	1636	2668	2568	6140	2532	4089	3832	2867	2237	2010	2986
fig.69042.12.peg.1724	NA	hypothetical protein	581	323	411	3136	2836	4861	5896	1115	1195	1637	2741	2539	5226	2993	3162	4047	2084	2118	2468	3583
fig.69042.12.peg.1725	WH5701_12094	Inorganic pyrophosphatase (EC 3.6.1.1)	2676	1326	759	6193	6697	10419	21080	2828	2906	4628	5213	4813	11749	7191	8698	10404	10011	2011	1123	3025
fig.69042.12.peg.1726	WH5701_12099	Thermostable carboxypeptidase 1 (EC 3.4.17.19)	652	478	806	998	1119	2092	3728	641	532	1133	1208	1245	2462	1632	1912	2201	1778	1254	1539	1654
fig.69042.12.peg.1727	WH5701_12104	putative stress-induced protein OsmC	111	64	74	325	359	543	1232	127	162	273	398	401	687	412	565	541	570	458	638	540
fig.69042.12.peg.1728	WH5701_12109	hypothetical protein	101	99	248	213	218	309	482	113	117	169	237	222	311	353	437	466	516	269	351	263
fig.69042.12.peg.1729	WH5701_12114	hypothetical protein	24	14	47	94	100	134	193	24	23	52	82	102	116	106	108	122	138	116	96	95
fig.69042.12.peg.173	WH5701_13195	Chaperone protein DnaK	3026	1778	1245	4234	4252	7777	14780	2848	2319	4504	4437	4356	9439	7983	10097	9474	9991	4670	5716	6102
fig.69042.12.peg.1730	WH5701_12119	hypothetical protein	211	71	260	717	959	1456	2935	417	317	746	904	925	1954	2244	2807	2608	2737	1767	1817	2033
fig.69042.12.peg.1731	WH5701_12124	UPF0047 protein YjbQ	168	170	261	467	499	738	1053	209	169	242	555	566	763	602	506	632	745	270	227	329
fig.69042.12.peg.1732	WH5701_12129	hypothetical protein	180	170	173	357	374	773	1395	219	164	315	418	435	805	898	1191	1015	1300	657	1040	898
fig.69042.12.peg.1733	WH5701_12134	Ferric iron ABC transporter, iron-binding protein	8950	5237	7605	29262	32144	51067	94394	9838	8377	14641	30076	29403	61962	19572	21804	24965	20539	15823	10614	16505
fig.69042.12.peg.1734	WH5701_12139	Ferric iron ABC transporter, permease protein	6911	4795	7317	16819	20599	41985	76586	6585	5507	11080	17923	18827	45321	11758	18249	17644	15930	9484	6928	10299
fig.69042.12.peg.1735	WH5701_12144	hypothetical protein	3390	2758	2605	6383	7376	13263	25827	3159	2636	5325	5830	5699	13679	10571	14888	13150	11938	7756	8095	10177
fig.69042.12.peg.1736	WH5701_12149	Bacterial regulatory proteins, Crp family	6809	3990	4412	21821	23260	38588	76893	7972	6244	12408	19357	18459	41666	27635	32903	32635	27493	15732	15461	20655
fig.69042.12.peg.1737	WH5701_12154	Ferric uptake regulation protein FUR	778	742	1273	1031	1344	2456	4650	759	642	1259	1459	1325	2336	2407	3597	3216	3525	1542	2662	1691
fig.69042.12.peg.1738	WH5701_12159	hypothetical protein	543	447	385	510	617	1256	2708	471	313	767	688	709	1589	816	1743	1327	1130	808	848	1011
fig.69042.12.peg.1739	WH5701_12164	hypothetical protein	521	411	406	619	713	1387	3001	327	285	563	725	678	1488	900	1261	1146	1314	836	1267	1093
fig.69042.12.peg.174	WH5701_13200	Phosphate ABC transporter, permease protein PstC (TC 3.A.1.7.1)	975	605	311	1428	1350	2745	5545	903	864	1642	1412	1469	3585	4522	6245	5764	5646	1248	988	1498
fig.69042.12.peg.1740	WH5701_12169	hypothetical protein	617	598	830	732	956	1963	3360	521	407	856	1065	1072	2035	1453	2231	1777	1518	1166	1644	1428
fig.69042.12.peg.1741	WH5701_12183	hypothetical protein	480	358	548	829	979	1875	3355	427	431	671	1150	1122	1965	1404	1616	1594	1755	826	897	989
fig.69042.12.peg.1742	WH5701_12188	hypothetical protein	409	285	692	1265	1613	2076	3626	557	457	895	1838	1740	2863	2644	3587	3448	3311	2475	3137	3422
fig.69042.12.peg.1743	WH5701_12193	Exodeoxyribonuclease III (EC 3.1.11.2)	138	80	100	445	378	675	1004	121	155	184	362	400	602	497	529	594	627	274	218	367
fig.69042.12.peg.1744	NA	hypothetical protein	1	0	1	7	9	11	15	4	3	5	5	6	12	39	32	23	30	14	12	9
fig.69042.12.peg.1745	WH5701_12218	hypothetical protein	7	7	4	8	14	16	36	8	3	5	10	13	8	30	19	20	22	8	7	13
fig.69042.12.peg.1746	WH5701_12223	dTDP-4-dehydrorhamnose 3,5-epimerase (EC 5.1.3.13)	11	18	21	43	60	101	136	13	20	27	42	50	78	93	79	107	92	57	70	68
fig.69042.12.peg.1747	WH5701_12228	GDP-mannose 4,6-dehydratase (EC 4.2.1.47)	55	20	28	143	202	217	452	28	21	39	145	133	200	93	115	130	147	73	46	93
fig.69042.12.peg.1748	WH5701_12233	GDP-L-fucose synthetase (EC 1.1.1.271)	137	101	89	133	137	235	290	111	105	164	88	121	211	913	846	834	1177	179	266	200
fig.69042.12.peg.1749	WH5701_12238	hypothetical protein	114	132	304	219	356	470	658	112	142	153	335	350	395	383	632	587	569	291	433	330
fig.69042.12.peg.175	WH5701_13205	Phosphate ABC transporter, permease protein PstA (TC 3.A.1.7.1)	333	144	122	898	912	1870	3972	545	537	1177	910	927	2457	2898	4066	3609	3438	832	556	1087
fig.69042.12.peg.1750	WH5701_12243	hypothetical protein	37	11	42	114	159	204	249	65	40	60	96	112	148	383	240	260	322	120	161	129
fig.69042.12.peg.1751	NA	hypothetical protein	3	4	0	8	6	10	9	2	0	11	2	8	6	6	14	11	7	3	11	9
fig.69042.12.peg.1752	NA	hypothetical protein	2	1	1	4	1	0	2	1	0	2	4	3	5	6	13	8	14	1	5	2
fig.69042.12.peg.1753	WH5701_12253	Exodeoxyribonuclease III (EC 3.1.11.2)	1	0	0	0	8	0	2	2	4	1	4	2	1	16	7	18	23	6	4	7
fig.69042.12.peg.1754	WH5701_12263	hypothetical protein	379	194	298	2023	2333	2744	5541	461	495	779	2026	1745	2738	1901	1466	1622	2377	865	583	1056
fig.69042.12.peg.1755	WH5701_12268	hypothetical protein	242	105	253	1580	2148	3335	6986	454	351	589	1837	1707	2943	1284	1195	1307	1400	568	322	821
fig.69042.12.peg.1756	WH5701_12273	hypothetical protein	1749	620	2301	7424	8948	14866	39125	2910	2739	5747	9095	8277	17839	7474	9073	9648	9381	3605	2923	5014
fig.69042.12.peg.1757	WH5701_12278	hypothetical protein	327	139	879	1453	2167	4057	11096	620	415	1298	2383	2076	4794	1882	2448	2235	2293	582	456	866
fig.69042.12.peg.1758	WH5701_12283	dTDP-4-dehydrorhamnose 3,5-epimerase (EC 5.1.3.13)	176	106	230	190	251	365	626	148	125	218	189	197	352	383	534	521	618	110	76	144
fig.69042.12.peg.1759	WH5701_12288	dTDP-glucose 4,6-dehydratase (EC 4.2.1.46)	491	230	457	730	818	1252	2369	400	442	625	713	589	1196	1524	1346	1558	1659	413	299	523
fig.69042.12.peg.176	WH5701_13210	Phosphate ABC transporter, ATP-binding protein PstB (TC 3.A.1.7.1)	341	141	122	905	809	1316	2524	437	492	710	806	854	1677	3126	2644	2654	3032	503	341	654
fig.69042.12.peg.1760	WH5701_12293	dTDP-4-dehydrorhamnose reductase (EC 1.1.1.133)	792	587	490	792	838	1369	2717	511	525	741	737	680	1512	1648	1737	2082	2012	591	422	791
fig.69042.12.peg.1761	WH5701_12298	Glucose-1-phosphate thymidylyltransferase (EC 2.7.7.24)	754	407	356	916	1067	1758	3350	493	568	766	915	801	1994	2297	2191	2762	2757	608	302	973
fig.69042.12.peg.1762	NA	hypothetical protein	115	29	22	95	107	199	375	156	110	212	99	103	226	321	574	464	564	133	95	135
fig.69042.12.peg.1763	NA	hypothetical protein	26	11	2	25	28	36	75	25	27	34	19	19	45	90	89	90	125	44	34	41
fig.69042.12.peg.1764	NA	hypothetical protein	33	40	23	64	70	97	199	69	57	69	67	59	101	162	219	206	251	106	67	115
fig.69042.12.peg.1765	WH5701_12318	Sulfate permease, Trk-type	882	773	703	683	740	1273	2511	791	689	1385	947	875	2078	2087	3018	2990	2418	1069	1061	1381
fig.69042.12.peg.1766	NA	hypothetical protein	110	70	47	113	114	204	209	103	132	125	137	130	193	270	290	346	444	96	139	149
fig.69042.12.peg.1767	NA	hypothetical protein	13	2	2	10	10	12	25	7	12	26	8	9	18	65	75	58	93	26	13	27
fig.69042.12.peg.1768	NA	hypothetical protein	5	2	1	7	6	12	34	6	6	5	5	7	16	12	21	27	16	10	5	5
fig.69042.12.peg.1769	NA	hypothetical protein	5	2	1	9	11	15	35	5	7	14	14	12	26	47	31	39	51	29	33	14
fig.69042.12.peg.177	WH5701_13215	soluble [2Fe-2S] ferredoxin / FdC1	320	150	68	378	355	778	1709	295	217	486	429	443	1185	956	1141	1167	1248	445	279	682
fig.69042.12.peg.1770	WH5701_12348	hypothetical protein	17	8	11	9	21	25	31	9	9	11	13	5	15	53	46	63	62	34	27	26
fig.69042.12.peg.1771	WH5701_12358	hypothetical protein	95	65	81	99	115	260	499	69	49	98	127	130	261	186	304	273	257	158	155	173
fig.69042.12.peg.1772	WH5701_12363	hypothetical protein	51	21	21	46	61	105	164	27	21	38	63	67	102	102	94	134	154	55	50	56
fig.69042.12.peg.1773	WH5701_12368	hypothetical protein	198	152	133	306	380	614	1134	152	95	202	288	307	526	358	417	419	498	103	128	192
fig.69042.12.peg.1774	WH5701_12373	VapB protein (antitoxin to VapC)	45	26	25	108	123	140	209	43	29	67	127	116	139	494	311	274	298	109	67	92
fig.69042.12.peg.1775	WH5701_12378	VapC toxin protein	144	70	97	157	245	311	531	90	121	151	250	220	386	700	1040	893	1039	264	181	233
fig.69042.12.peg.1776	WH5701_12383	hypothetical protein	1168	290	415	2750	2957	4750	9097	1352	1173	2235	3155	2918	5740	4615	5989	6117	7619	2207	1626	2981
fig.69042.12.peg.1777	WH5701_12388	hypothetical protein	329	257	472	1095	1505	2226	4176	338	296	518	1093	1079	1926	1228	1306	1295	1437	830	1023	885
fig.69042.12.peg.1778	NA	hypothetical protein	3	0	1	2	8	4	13	3	2	1	4	1	4	2	1	10	10	3	4	3
fig.69042.12.peg.1779	WH5701_12403	hypothetical protein	30	8	22	122	179	220	545	42	53	48	216	155	247	247	255	269	356	184	109	137
fig.69042.12.peg.178	WH5701_13220	Inositol-1-monophosphatase (EC 3.1.3.25)	1433	1167	602	992	972	2158	4170	984	887	1688	1171	1211	3270	1913	3025	2925	2574	1475	1248	1935
fig.69042.12.peg.1780	WH5701_12408	Mobile element protein	19	9	32	103	170	373	1036	34	21	52	206	201	325	129	165	156	171	56	32	68
fig.69042.12.peg.1781	WH5701_12413	hypothetical protein	184	79	227	527	651	861	1250	261	274	330	526	463	703	891	665	854	1146	60	131	82
fig.69042.12.peg.1782	WH5701_12418	hypothetical protein	484	240	480	823	913	1492	2448	385	397	661	750	685	1299	1178	1236	1239	1541	153	439	145
fig.69042.12.peg.1783	WH5701_12423	hypothetical protein	136	46	74	259	275	440	767	106	99	143	190	182	375	358	367	410	473	37	77	37
fig.69042.12.peg.1784	NA	hypothetical protein	252	185	307	501	579	905	1122	229	229	252	424	403	609	770	545	586	723	216	343	237
fig.69042.12.peg.1785	NA	hypothetical protein	173	148	213	753	695	1268	2134	203	199	244	429	393	754	595	576	687	680	268	361	331
fig.69042.12.peg.1786	NA	hypothetical protein	269	149	220	538	564	904	1483	323	265	472	402	395	795	1106	1146	1063	1331	389	470	476
fig.69042.12.peg.1787	NA	hypothetical protein	365	237	804	446	592	1003	1970	404	300	727	567	620	1243	1543	2097	1888	1717	626	703	914
fig.69042.12.peg.1788	NA	hypothetical protein	7	10	51	40	49	56	93	17	20	24	38	46	52	67	84	97	98	34	44	57
fig.69042.12.peg.1789	WH5701_12448	Glycosyltransferase	549	353	1201	1258	1665	2145	4150	492	533	697	1050	1057	2138	2261	2034	2391	2525	813	616	1116
fig.69042.12.peg.179	WH5701_13225	ATP phosphoribosyltransferase regulatory subunit (EC 2.4.2.17)	786	623	291	288	402	847	1560	402	313	685	500	474	1263	813	1189	1057	780	424	429	620
fig.69042.12.peg.1790	WH5701_12453	hypothetical protein	130	72	307	207	266	346	539	96	110	153	211	159	292	371	387	473	450	158	142	229
fig.69042.12.peg.1791	WH5701_12458	hypothetical protein	109	55	267	226	306	380	673	106	90	165	274	195	344	429	418	519	533	175	129	223
fig.69042.12.peg.1792	WH5701_12463	Cyclic-nucleotide-regulated bacteriocin/lantibiotic efflux ABC transporter, permease/ATP-binding protein	659	551	2175	1392	1821	3018	6087	736	708	1277	1779	1732	3220	2699	3013	3577	3328	1491	1318	1897
fig.69042.12.peg.1793	WH5701_12468	hypothetical protein	476	215	791	1312	1702	2220	5179	461	445	765	1761	1609	3220	1692	2014	2096	2204	1303	1180	2080
fig.69042.12.peg.1794	NA	hypothetical protein	24	25	45	56	98	86	138	42	28	41	92	61	160	100	134	129	108	62	55	112
fig.69042.12.peg.1795	WH5701_12478	hypothetical protein	745	348	564	1461	1887	3354	6536	595	571	845	1171	1023	2316	911	1182	1334	1353	204	144	362
fig.69042.12.peg.1796	NA	hypothetical protein	4	2	7	7	9	7	15	1	5	3	2	5	6	10	7	12	23	3	7	3
fig.69042.12.peg.1797	WH5701_12483	Glycosyltransferase	218	144	118	370	430	697	1442	133	132	249	293	281	579	387	384	420	512	178	153	229
fig.69042.12.peg.1798	WH5701_12488	hypothetical protein	92	36	50	78	92	196	249	57	53	100	76	84	174	210	241	247	219	137	169	144
fig.69042.12.peg.1799	WH5701_12493	Chaperone protein ClpB (ATP-dependent unfoldase)	808	510	1081	1602	1883	3292	6245	1863	1616	2979	2825	3061	5677	7354	7662	8021	8804	11067	12416	11105
fig.69042.12.peg.18	WH5701_06241	Transmembrane component of energizing module of ECF transporters in Cyanobacteria	1031	887	609	295	290	841	1574	465	415	1013	266	303	733	860	1504	1166	1241	334	617	439
fig.69042.12.peg.180	WH5701_13230	ATP phosphoribosyltransferase regulatory subunit (EC 2.4.2.17)	321	367	213	195	286	542	924	188	213	418	319	276	704	472	630	678	599	281	235	343
fig.69042.12.peg.1800	WH5701_12498	hypothetical protein	191	89	138	498	695	1002	1803	402	375	532	863	881	1382	1388	1151	1595	1554	567	561	759
fig.69042.12.peg.1801	WH5701_12503	hypothetical protein	183	123	197	341	437	703	1413	257	222	527	510	481	942	720	952	924	1091	717	809	777
fig.69042.12.peg.1802	WH5701_12508	hypothetical protein	128	96	114	296	327	435	785	152	132	252	368	347	532	551	588	591	579	352	319	380
fig.69042.12.peg.1803	NA	hypothetical protein	423	204	468	500	871	1344	2507	311	283	591	968	991	1964	682	1042	1018	963	860	878	999
fig.69042.12.peg.1804	WH5701_12518	Cytochrome C553 (soluble cytochrome f)	5739	3842	4851	12659	17008	24821	36324	5851	5925	7164	18631	17800	28304	13978	12355	17908	16790	7125	5953	8865
fig.69042.12.peg.1805	WH5701_12523	Plastocyanin	3848	2371	3682	8574	9932	15629	30657	4879	4055	7140	10970	9880	16097	21229	21946	22468	25262	7584	6736	8964
fig.69042.12.peg.1806	WH5701_12528	hypothetical protein	1581	1218	638	1127	1233	1998	3855	1086	1098	1800	1149	1193	2594	1754	2126	2223	2365	892	817	995
fig.69042.12.peg.1807	WH5701_12533	Uroporphyrinogen III decarboxylase (EC 4.1.1.37)	4325	2111	1498	4355	5246	9722	18022	3413	3328	6302	6025	5988	12910	6431	8382	9356	9010	3640	2918	4129
fig.69042.12.peg.1808	WH5701_12538	1,4-alpha-glucan (glycogen) branching enzyme, GH-13-type (EC 2.4.1.18)	2983	1634	1680	4516	5246	8738	17192	3431	2896	5706	4519	4669	10493	8866	13659	12952	13339	3429	2609	4418
fig.69042.12.peg.1809	WH5701_12543	hypothetical protein	850	377	511	1799	1785	2962	5004	841	752	1446	1455	1400	2906	2861	2664	2771	2971	795	588	954
fig.69042.12.peg.181	WH5701_13235	Ferredoxin	219	173	183	368	385	542	767	186	177	262	442	360	590	624	618	680	860	247	285	357
fig.69042.12.peg.1810	WH5701_12548	hypothetical protein	200	181	282	244	272	427	789	245	215	415	303	344	730	910	1269	1135	1182	872	945	1060
fig.69042.12.peg.1811	WH5701_12553	hypothetical protein	477	378	761	1558	1659	2103	3632	722	561	951	1726	1680	2723	2312	2646	2722	2659	2025	2304	2398
fig.69042.12.peg.1812	WH5701_12558	hypothetical protein	131	100	59	48	73	137	327	84	72	161	82	112	202	215	388	343	381	188	239	198
fig.69042.12.peg.1813	WH5701_12563	hypothetical protein	463	291	208	382	408	819	1539	313	292	504	475	469	950	831	1249	1207	1126	507	629	588
fig.69042.12.peg.1814	WH5701_12568	hypothetical protein	2105	1795	1780	2284	3053	5576	10954	1744	1409	2528	3434	2978	6473	4271	5636	5497	5008	2095	2256	2615
fig.69042.12.peg.1815	WH5701_12573	Transcriptional regulator/sugar kinase, NOT Glucokinase (PMID:15879711)	195	224	300	235	264	435	660	178	150	189	295	302	430	454	410	443	317	165	267	208
fig.69042.12.peg.1816	WH5701_12578	Gamma-glutamyl phosphate reductase (EC 1.2.1.41)	1245	816	856	1180	1278	2538	3952	865	780	1245	1400	1501	3296	2519	2740	3058	3228	1673	2132	2192
fig.69042.12.peg.1817	WH5701_12583	Dihydroneopterin aldolase (EC 4.1.2.25)	77	50	38	112	130	182	316	86	52	87	104	116	229	208	180	195	223	98	112	144
fig.69042.12.peg.1818	WH5701_12588	hypothetical protein	87	85	92	175	175	381	591	74	76	116	169	191	349	154	265	271	197	127	161	146
fig.69042.12.peg.1819	WH5701_12593	Oligopeptidase A (EC 3.4.24.70)	1569	1013	2083	2212	2683	4941	9672	2857	2478	5849	3787	3824	7840	10758	14598	14209	13453	9629	16039	10696
fig.69042.12.peg.182	WH5701_13240	Chaperone protein HtpG	2209	1138	1535	3115	3572	6900	12732	3070	3123	5452	8224	7702	10618	10302	10129	11632	11965	6328	2981	8709
fig.69042.12.peg.1820	WH5701_12598	NADH dehydrogenase I subunit 4, Involved in photosystem-1 cyclic electron flow	2507	1335	822	5139	5224	9909	21589	2904	2500	4278	3871	3457	10085	5987	9072	9410	7133	3656	4254	5006
fig.69042.12.peg.1821	WH5701_12603	Homoserine kinase (EC 2.7.1.39)	717	388	367	1131	1301	2224	3906	834	831	1358	1299	1279	2798	3276	3622	3731	3802	1515	1277	2087
fig.69042.12.peg.1822	WH5701_12608	Glucokinase (EC 2.7.1.2)	949	747	610	986	1073	2089	3612	705	635	937	1218	1278	2357	1461	1980	1692	1811	886	1084	1077
fig.69042.12.peg.1823	WH5701_12613	Threonyl-tRNA synthetase (EC 6.1.1.3)	1997	1170	1254	3639	3756	6558	11554	2071	1798	3462	4138	4039	7830	4975	6431	6809	7583	3467	3538	4259
fig.69042.12.peg.1824	WH5701_12618	hypothetical protein	216	198	277	363	365	688	1022	214	200	290	445	427	778	702	700	795	769	446	801	505
fig.69042.12.peg.1825	WH5701_12623	hypothetical protein	180	145	188	226	241	493	1012	158	128	333	300	285	638	591	761	701	779	545	748	504
fig.69042.12.peg.1826	WH5701_12628	hypothetical protein	520	516	135	546	311	695	1309	662	607	1274	226	175	503	3824	4005	3340	3238	562	454	690
fig.69042.12.peg.1827	NA	hypothetical protein	7	6	7	8	6	10	24	9	9	11	7	6	17	31	42	40	67	27	15	14
fig.69042.12.peg.1828	WH5701_12633	Tryptophanyl-tRNA synthetase (EC 6.1.1.2)	800	532	246	864	816	1341	2549	765	639	1116	727	746	1684	1457	1588	1626	1696	396	223	485
fig.69042.12.peg.1829	WH5701_12638	hypothetical protein	2124	1555	938	1436	1889	2877	5763	1224	1026	2053	1907	1848	4026	2425	3600	3578	2647	840	654	1316
fig.69042.12.peg.183	WH5701_13245	putative purple acid phosphatase precursor	388	299	261	476	766	1224	2543	447	368	848	1216	1061	1892	1106	1499	1461	1314	1149	721	1249
fig.69042.12.peg.1830	WH5701_12643	hypothetical protein	134	126	266	262	321	374	598	194	212	301	395	364	528	959	682	895	925	407	526	492
fig.69042.12.peg.1831	WH5701_12648	hypothetical protein	1505	1168	763	1499	1814	3183	6278	999	790	1529	1692	1707	3943	1561	2260	2167	1813	1353	1889	1787
fig.69042.12.peg.1832	WH5701_12653	Photosystem II protein D1 (PsbA)	15481	8681	27188	112975	131280	240242	533462	21627	12682	26016	98152	90540	224142	6104	9052	7691	5951	34448	30205	33660
fig.69042.12.peg.1833	WH5701_12658	Manganese ABC transporter, periplasmic-binding protein SitA	174	91	137	1539	1570	3353	6870	203	126	247	1546	1491	4219	136	116	156	180	833	576	1007
fig.69042.12.peg.1834	WH5701_12663	Manganese ABC transporter, ATP-binding protein SitB	123	72	104	533	567	1041	2252	147	159	299	532	501	1327	341	420	474	555	588	510	671
fig.69042.12.peg.1835	WH5701_12668	Manganese ABC transporter, inner membrane permease protein SitC @ Manganese ABC transporter, inner membrane permease protein SitD	151	75	125	612	692	1230	2406	182	166	295	560	586	1353	332	477	490	488	462	353	458
fig.69042.12.peg.1836	WH5701_12673	Sll1399 protein	157	92	131	400	416	638	1258	118	103	165	355	307	670	249	366	308	320	151	184	168
fig.69042.12.peg.1837	WH5701_12678	hypothetical protein	763	263	471	1766	1896	2718	4551	1253	1136	1818	1849	1732	3000	6492	7318	7788	9137	4408	3428	4268
fig.69042.12.peg.1838	WH5701_12683	Signal peptidase I (EC 3.4.21.89)	162	147	158	261	203	417	734	170	183	289	272	276	545	645	618	597	690	356	448	395
fig.69042.12.peg.1839	WH5701_12688	2-succinyl-5-enolpyruvyl-6-hydroxy-3-cyclohexene-1-carboxylic-acid synthase (EC 2.2.1.9)	453	467	282	409	404	722	1207	331	268	481	442	489	941	771	918	903	765	360	347	504
fig.69042.12.peg.184	WH5701_13250	LSU ribosomal protein L28p @ LSU ribosomal protein L28p, zinc-independent	2324	1454	901	2908	3145	5751	9474	1457	1281	2327	2602	2545	6220	3450	5686	6034	5857	2688	2398	3286
fig.69042.12.peg.1840	WH5701_12693	Naphthoate synthase (EC 4.1.3.36)	332	273	262	404	472	860	1632	276	220	374	495	575	1235	645	821	817	768	352	351	462
fig.69042.12.peg.1841	WH5701_12698	hypothetical protein	210	149	137	88	94	174	310	210	179	340	117	108	249	726	892	806	706	146	198	168
fig.69042.12.peg.1842	WH5701_12703	hypothetical protein	97	89	124	224	236	319	552	110	82	159	136	154	273	324	412	430	470	178	217	162
fig.69042.12.peg.1843	WH5701_12708	hypothetical protein	25	14	61	321	344	522	940	116	96	204	284	263	505	466	449	484	469	175	165	230
fig.69042.12.peg.1844	WH5701_12713	Serine phosphatase RsbU, regulator of sigma subunit	14	10	3	19	25	37	62	12	9	8	21	15	30	41	46	27	60	17	11	25
fig.69042.12.peg.1845	WH5701_12718	hypothetical protein	4	3	3	7	6	5	8	3	4	2	4	4	2	1	7	8	6	0	3	1
fig.69042.12.peg.1846	WH5701_12723	hypothetical protein	436	198	201	1071	1253	2250	4346	516	420	817	1183	1220	2261	996	1194	1180	1412	447	350	462
fig.69042.12.peg.1847	WH5701_12728	hypothetical protein	143	58	85	447	603	1078	2120	222	199	350	720	738	1246	432	577	515	510	236	198	304
fig.69042.12.peg.1848	WH5701_12733	hypothetical protein	160	103	116	241	271	476	880	163	144	264	210	195	376	322	481	426	485	178	152	175
fig.69042.12.peg.1849	WH5701_12738	Tyrosine-protein kinase (EC 2.7.10.2)	183	66	70	239	285	550	1065	145	108	263	200	167	482	301	473	379	402	119	88	126
fig.69042.12.peg.185	WH5701_13255	Alkyl hydroperoxide reductase subunit C-like protein	845	414	244	1082	935	1790	3293	607	696	1193	943	970	2167	1970	2580	2429	2704	1148	791	1294
fig.69042.12.peg.1850	WH5701_12743	EPS I polysaccharide export outer membrane protein EPSA precursor	97	58	28	344	334	546	1174	141	119	217	227	222	551	354	408	487	536	159	79	178
fig.69042.12.peg.1851	WH5701_12748	hypothetical protein	365	240	232	468	498	878	1408	299	316	504	524	521	829	636	632	792	1036	288	186	267
fig.69042.12.peg.1852	WH5701_12753	hypothetical protein	311	241	143	201	227	408	763	193	152	286	223	246	454	260	337	324	370	94	81	105
fig.69042.12.peg.1853	WH5701_12758	plobable polysaccharide biosynthesis protein	352	146	165	433	571	949	1767	313	275	497	403	367	917	532	633	634	614	158	124	173
fig.69042.12.peg.1854	WH5701_12763	hypothetical protein	160	86	87	162	186	290	367	117	105	140	121	150	237	221	234	237	254	57	58	66
fig.69042.12.peg.1855	WH5701_12768	Beta-1,3-glucosyltransferase	136	73	64	205	179	298	421	133	106	150	137	136	236	213	263	259	315	47	69	76
fig.69042.12.peg.1856	WH5701_12773	hypothetical protein	119	82	69	117	149	266	573	84	71	143	121	110	232	175	318	255	259	72	116	74
fig.69042.12.peg.1857	WH5701_12778	hypothetical protein	61	30	43	95	119	177	224	44	47	60	79	83	135	108	181	161	218	35	45	59
fig.69042.12.peg.1858	WH5701_12783	Undecaprenyl-phosphate galactosephosphotransferase (EC 2.7.8.6)	217	81	123	401	452	760	1495	206	190	315	342	288	611	427	605	573	669	155	212	231
fig.69042.12.peg.1859	WH5701_12788	hypothetical protein	72	35	49	115	155	248	297	61	81	72	103	77	139	159	137	144	221	30	45	52
fig.69042.12.peg.186	WH5701_13260	Polysaccharide pyruvyl transferase CsaB	435	340	293	611	704	1242	2302	337	274	441	662	612	1343	869	951	953	837	430	434	571
fig.69042.12.peg.1860	WH5701_12798	hypothetical protein	319	263	414	1200	1186	1751	2772	304	329	388	1084	1026	1601	1902	878	1111	1278	437	484	599
fig.69042.12.peg.1861	WH5701_12803	L,D-transpeptidase	758	540	658	1604	1836	3263	5738	637	673	898	1953	1945	3997	3132	2836	3274	3551	2474	4179	3249
fig.69042.12.peg.1862	WH5701_12808	Glycogen synthase, ADP-glucose transglucosylase (EC 2.4.1.21)	1056	483	503	2148	2362	3781	8016	1565	1340	2701	1934	1851	4665	4002	5828	5345	5469	1647	1226	2151
fig.69042.12.peg.1863	WH5701_12813	hypothetical protein	181	116	99	216	239	431	777	129	111	240	194	210	395	325	465	460	372	136	112	157
fig.69042.12.peg.1864	WH5701_12818	UDP-N-acetylmuramoyl-tripeptide--D-alanyl-D-alanine ligase (EC 6.3.2.10)	714	636	635	712	954	1663	2784	455	396	694	974	949	1780	1124	1265	1365	1165	575	614	704
fig.69042.12.peg.1865	WH5701_12823	N-acetylglucosamine-1-phosphate uridyltransferase (EC 2.7.7.23) / Glucosamine-1-phosphate N-acetyltransferase (EC 2.3.1.157)	1549	988	846	2515	2809	4340	7314	1177	1023	1400	2869	2629	4180	2333	3279	3387	3474	1276	880	1740
fig.69042.12.peg.1866	WH5701_12828	tRNA (5-methylaminomethyl-2-thiouridylate)-methyltransferase (EC 2.1.1.61)	141	115	106	121	130	258	490	82	82	145	179	151	326	196	273	225	253	151	151	206
fig.69042.12.peg.1867	WH5701_12833	3-phosphoshikimate 1-carboxyvinyltransferase (EC 2.5.1.19)	1883	1441	1003	1498	1559	2864	5388	1319	1123	2082	1525	1578	3731	2968	3884	3845	4031	1467	1455	1979
fig.69042.12.peg.1868	WH5701_12838	Uracil phosphoribosyltransferase (EC 2.4.2.9)	1186	888	598	740	736	1419	2820	726	638	1367	557	623	1482	1605	2087	1993	2033	547	459	653
fig.69042.12.peg.1869	WH5701_12843	Putative lumenal protein, contains 8 pentapeptide repeats, sll0577 homolog	702	527	662	593	665	1145	2137	767	592	1271	884	832	1664	1909	2543	2581	2574	1103	1650	1340
fig.69042.12.peg.187	WH5701_13265	CAB/ELIP/HLIP family protein	614	628	858	280	172	618	410	674	856	551	257	317	634	22263	6989	13758	23590	4367	5086	3839
fig.69042.12.peg.1870	WH5701_12848	Nickel-binding accessory protein UreJ-HupE	2668	2090	2118	2225	2514	5631	12756	2378	1904	5939	2342	2470	7349	4779	7458	6867	5256	2994	3232	4133
fig.69042.12.peg.1871	WH5701_12853	CobW GTPase involved in cobalt insertion for B12 biosynthesis	2211	1347	1339	2336	2620	4303	8626	2298	1886	4002	2273	2158	5188	3754	5197	4805	4551	1884	2090	2334
fig.69042.12.peg.1872	WH5701_12858	hypothetical protein	81	49	131	100	154	412	618	50	40	71	206	221	346	90	194	145	149	156	509	180
fig.69042.12.peg.1873	WH5701_12863	Phosphoribosylformylglycinamidine synthase, PurS subunit (EC 6.3.5.3)	300	234	167	261	274	520	768	245	207	440	230	246	573	405	535	509	532	234	279	281
fig.69042.12.peg.1874	WH5701_12868	Phosphoribosylformylglycinamidine synthase, glutamine amidotransferase subunit (EC 6.3.5.3)	504	293	246	660	544	937	1414	374	341	532	467	449	941	787	944	942	1089	364	336	426
fig.69042.12.peg.1875	WH5701_12873	Alkyl hydroperoxide reductase subunit C-like protein	1715	828	1220	2790	2362	5649	11989	4717	5153	8013	3067	2604	4860	25489	28762	28719	25705	7758	5441	8935
fig.69042.12.peg.1876	WH5701_12878	hypothetical protein	1577	1170	1453	2914	3190	6070	11704	1093	989	1457	2717	2578	5527	5532	4902	5535	7026	1969	1597	2503
fig.69042.12.peg.1877	WH5701_12883	Putative peptidase	6110	3269	2607	16897	20267	24955	59097	7945	5969	12051	18988	15690	32285	22180	32077	29255	23196	9152	3341	14746
fig.69042.12.peg.1878	WH5701_12888	tRNA (cytidine(34)-2'-O)-methyltransferase (EC 2.1.1.207)	33	46	41	62	55	96	133	26	22	38	54	29	83	55	122	58	73	38	21	38
fig.69042.12.peg.1879	WH5701_12893	Adenosylcobinamide kinase (EC 2.7.1.156) / Adenosylcobinamide-phosphate guanylyltransferase (EC 2.7.7.62)	132	67	104	188	220	371	601	86	58	131	179	237	342	191	253	222	250	121	125	159
fig.69042.12.peg.188	NA	hypothetical protein	173	100	142	254	305	480	606	127	128	161	413	414	589	414	345	429	392	206	275	288
fig.69042.12.peg.1880	WH5701_12898	Membrane protein PxcA, involved in light-induced proton extrusion	238	121	169	1141	1333	2069	4067	345	308	542	985	1086	2160	856	1226	1242	1164	625	567	838
fig.69042.12.peg.1881	WH5701_12903	hypothetical protein	491	358	473	1344	1717	2558	4774	486	376	689	1310	1489	2894	1429	1580	1564	1436	1140	1045	1439
fig.69042.12.peg.1882	WH5701_12908	hypothetical protein	98	104	124	126	181	296	439	58	64	126	213	250	387	200	203	205	235	160	191	220
fig.69042.12.peg.1883	WH5701_12913	hypothetical protein	133	145	232	264	288	600	1127	118	88	204	350	349	697	339	452	428	404	392	643	489
fig.69042.12.peg.1884	WH5701_12918	hypothetical protein	929	509	317	688	671	1139	2064	613	544	979	661	585	1271	1362	1611	1653	1742	551	771	719
fig.69042.12.peg.1885	WH5701_12923	Methionyl-tRNA synthetase (EC 6.1.1.10)	2329	1660	880	1972	2032	3374	6033	1482	1400	2362	1924	1828	3846	3236	3912	3748	4052	1673	1529	1946
fig.69042.12.peg.1886	WH5701_12928	hypothetical protein	630	518	741	902	972	1947	3236	546	485	693	1143	1186	2420	1599	1726	1953	1767	1209	1687	1606
fig.69042.12.peg.1887	WH5701_12933	Exoribonuclease II (EC 3.1.13.1)	2506	2633	1350	1164	1209	2813	5051	1416	1053	2202	1411	1422	3835	2026	3511	3125	1979	2092	1603	2715
fig.69042.12.peg.1888	WH5701_12938	SSU ribosomal protein S18p @ SSU ribosomal protein S18p, zinc-independent	2155	1564	898	2103	2029	3396	5755	1476	1506	2208	2082	2088	4553	2871	3313	3931	3627	1761	1220	2562
fig.69042.12.peg.1889	WH5701_12943	LSU ribosomal protein L33p @ LSU ribosomal protein L33p, zinc-dependent	491	311	311	1651	1501	1748	2168	648	754	766	1354	1406	2441	2245	1099	1891	1839	823	600	1124
fig.69042.12.peg.189	WH5701_13275	Uncharacterized protein sll0608	266	231	179	145	124	162	310	216	209	431	208	152	305	595	726	782	603	275	283	259
fig.69042.12.peg.1890	WH5701_12948	Phenylalanyl-tRNA synthetase beta chain (EC 6.1.1.20)	3990	3008	1902	3337	3745	7082	13754	3033	2691	5254	4507	4645	10944	5974	8907	8522	7747	5325	5037	6588
fig.69042.12.peg.1891	WH5701_12953	hypothetical protein	931	768	525	811	824	1458	3123	881	664	1447	629	655	1757	2532	3723	3085	2687	949	873	1084
fig.69042.12.peg.1892	WH5701_12958	Allophycocyanin-B	2332	847	1709	5831	8709	13136	24908	2943	2628	5460	9300	8688	15288	7826	9877	10991	12017	3720	3248	5027
fig.69042.12.peg.1893	WH5701_12968	Possible DnaJ domain	276	154	167	516	628	1051	1998	281	247	402	599	488	1075	1245	1776	1540	1638	727	578	947
fig.69042.12.peg.1894	WH5701_12973	hypothetical protein	1093	568	649	5228	5503	9160	19848	2217	2003	3715	4353	4016	10088	11173	14197	13757	13911	5043	3521	6449
fig.69042.12.peg.1895	WH5701_12983	hypothetical protein	181	161	90	140	167	275	509	120	106	187	180	167	356	275	503	451	422	208	204	286
fig.69042.12.peg.1896	WH5701_12988	Possible ATP adenylyltransferase (EC 2.7.7.53)	451	360	194	326	392	564	1007	259	244	416	352	337	684	544	741	651	740	272	258	347
fig.69042.12.peg.1897	WH5701_12993	Sll0252 protein	2854	2365	1277	1523	1990	3456	7251	1461	1287	2677	1842	1925	4191	3179	4964	4935	4644	1631	1584	2367
fig.69042.12.peg.1898	WH5701_12998	Phenazine biosynthesis protein PhzF like	730	602	529	596	600	1106	2088	478	360	752	677	647	1467	1126	1751	1480	1345	837	1102	935
fig.69042.12.peg.1899	WH5701_13003	Glycerol-3-phosphate dehydrogenase [NAD(P)+] (EC 1.1.1.94)	925	567	594	896	837	1615	3059	636	565	1015	922	888	1924	1687	2453	2267	2367	1260	1479	1650
fig.69042.12.peg.19	WH5701_06246	FIG023675: hypothetical protein	826	225	187	918	865	1279	2096	483	528	777	692	583	1211	1097	1620	1626	2491	426	367	623
fig.69042.12.peg.190	WH5701_13280	Uncharacterized protein sll0609	152	113	88	52	58	112	204	120	88	197	78	100	179	242	372	310	267	118	120	146
fig.69042.12.peg.1900	NA	hypothetical protein	0	0	0	0	0	0	0	0	0	0	0	0	0	0	0	0	0	0	0	0
fig.69042.12.peg.1901	WH5701_00515	Histidinol-phosphatase [alternative form] (EC 3.1.3.15)	2482	1731	1022	890	930	1710	3321	968	909	1490	935	981	1899	1393	1698	1628	1655	819	732	1182
fig.69042.12.peg.1902	WH5701_00520	hypothetical protein	2794	1907	1635	1909	2003	3760	7529	1949	1425	3105	2222	2012	4577	2981	4791	4336	3780	2354	2206	3154
fig.69042.12.peg.1903	NA	hypothetical protein	23	18	11	9	20	32	20	13	5	14	16	13	23	24	28	22	30	12	16	24
fig.69042.12.peg.1904	WH5701_00530	Outer membrane efflux protein precursor	4985	3151	3372	8697	10187	14427	29152	5547	5211	9414	9573	9150	18181	15013	15767	16954	17929	8319	7204	11381
fig.69042.12.peg.1905	WH5701_00535	Putative Fe-S oxidoreductase	1646	1053	1150	799	923	1815	3516	1020	819	1804	1110	1096	2319	1858	2564	2430	2216	1737	2494	2135
fig.69042.12.peg.1906	WH5701_00540	Undecaprenyl-diphosphatase (EC 3.6.1.27)	2917	2165	1121	998	1211	2535	5404	945	733	1736	1175	1278	3416	1014	1761	1620	1110	880	645	1328
fig.69042.12.peg.1907	WH5701_00545	Uncharacterized MFS-type transporter	1013	912	810	1169	786	1467	2895	456	364	798	493	474	1351	1425	2181	1460	1711	796	542	1181
fig.69042.12.peg.1908	WH5701_00550	Photosystem II 12 kDa extrinsic protein (PsbU)	4925	1853	3334	9627	15312	24428	50438	5706	5120	9136	18462	16784	26176	10078	9804	13078	18340	6498	6058	8432
fig.69042.12.peg.1909	WH5701_00555	L-aspartate oxidase (EC 1.4.3.16)	1557	1045	734	773	968	1787	3070	672	625	1059	1042	975	1908	815	1075	1117	955	718	583	755
fig.69042.12.peg.191	WH5701_13285	Photosystem I subunit X (PsaK, PsaK1)	6652	4616	4366	7618	11392	19481	43232	3364	2815	5456	11033	9813	20381	3739	5676	6705	5592	2831	1715	3661
fig.69042.12.peg.1910	WH5701_00560	Thioredoxin domain 2	2249	1404	1542	2682	3161	6546	13780	2215	1715	4024	3396	3417	8059	5175	8068	7213	6922	3813	3049	5048
fig.69042.12.peg.1911	WH5701_00565	hypothetical protein	532	418	420	297	305	674	1306	277	236	477	353	339	798	569	898	729	690	421	575	573
fig.69042.12.peg.1912	WH5701_00570	Ribosomal protein S12p Asp88 (E. coli) methylthiotransferase (EC 2.8.4.4)	2922	1869	1923	1536	1442	3287	6239	2095	1674	3324	2009	2258	5092	5257	6540	6685	6472	4414	6299	5508
fig.69042.12.peg.1913	WH5701_00575	Multidrug-efflux transporter, major facilitator superfamily (MFS)	733	623	527	185	205	470	891	438	355	847	285	263	657	1059	1595	1340	1323	591	868	749
fig.69042.12.peg.1914	WH5701_00580	Hypothetical with similarity to BchE, but NOT Mg-protoporphyrin monomethyl ester cyclase (anaerobic)	4379	2446	5053	8474	9826	15437	30293	6660	5008	10178	10973	10385	19160	21802	24663	25261	23509	11757	11920	17173
fig.69042.12.peg.1915	WH5701_00585	Pterin-binding family	1085	840	696	790	758	1435	2517	554	476	911	794	782	1626	1221	1799	1705	1924	1177	2848	1274
fig.69042.12.peg.1916	WH5701_00590	FIG110192: hypothetical protein	553	387	432	412	469	855	1296	388	326	516	537	493	877	821	989	1055	1034	491	538	619
fig.69042.12.peg.1917	WH5701_00595	hypothetical protein	498	309	446	302	277	653	851	260	225	376	297	289	477	593	614	596	558	419	670	539
fig.69042.12.peg.1918	WH5701_00600	2,5-diamino-6-ribosylamino-pyrimidinone 5-phosphate reductase (EC 1.1.1.302) homolog	1335	1017	1019	299	300	707	1227	882	732	1623	487	456	1050	1610	2707	2423	1862	1346	1617	1658
fig.69042.12.peg.1919	WH5701_00605	6-pyruvoyl tetrahydrobiopterin synthase (EC 4.2.3.12)	3889	2681	3316	2255	2544	5517	9849	2947	2684	5780	3493	3436	7441	10298	10975	11610	11272	5776	6232	7368
fig.69042.12.peg.192	WH5701_13290	1-deoxy-D-xylulose 5-phosphate synthase (EC 2.2.1.7)	3261	2190	5248	6024	8721	14920	25787	3783	2991	6519	9368	9582	16446	10027	12762	12730	14191	8063	12869	9145
fig.69042.12.peg.1920	WH5701_00610	Shikimate kinase I (EC 2.7.1.71)	493	398	469	338	462	1103	1992	291	219	444	525	527	1207	555	811	830	690	720	907	794
fig.69042.12.peg.1921	WH5701_00615	hypothetical protein	219	160	231	123	111	298	403	124	119	244	161	174	300	376	462	446	397	302	342	335
fig.69042.12.peg.1922	WH5701_00620	hypothetical protein	644	602	596	346	347	927	1671	341	298	593	365	417	933	606	816	855	733	591	839	691
fig.69042.12.peg.1923	WH5701_00625	Glutathione S-transferase family protein	6132	4572	3830	2983	3259	6772	14253	3981	3226	8309	4375	4349	10025	10312	16553	14424	12737	7679	11554	9866
fig.69042.12.peg.1924	WH5701_00630	Expressed protein ssl1417, possibly involved in photorespiration	486	333	395	212	254	509	870	258	219	556	302	296	637	466	917	813	813	442	684	521
fig.69042.12.peg.1925	WH5701_00635	Ribosome-binding factor A	639	327	408	333	343	745	1101	627	505	940	461	499	842	1424	1617	1629	1395	670	987	830
fig.69042.12.peg.1926	WH5701_00640	beta-N-acetylglucosaminidase (EC 3.2.1.52)	1737	1342	1499	855	916	1977	3084	1216	1152	2074	1020	1037	1986	2887	3332	3361	3519	1582	2749	1942
fig.69042.12.peg.1927	WH5701_00645	Possible glycosyltransferase 2 fused to TPR-repeat domain	790	552	598	493	640	1136	1868	411	415	654	578	590	1084	670	1006	983	863	552	859	722
fig.69042.12.peg.1928	WH5701_00650	Uroporphyrinogen-III synthase (EC 4.2.1.75)	385	376	351	284	352	667	1131	188	197	378	378	376	621	377	567	556	554	323	463	400
fig.69042.12.peg.1929	WH5701_00655	hypothetical protein	1355	1075	1310	856	1196	2134	4472	872	618	1420	1122	1253	2489	1532	2737	2319	2180	1327	1825	1656
fig.69042.12.peg.193	WH5701_13295	Threonine dehydratase biosynthetic (EC 4.3.1.19)	899	580	699	1103	1090	2107	3383	729	654	1118	1156	1196	2353	2153	2664	2714	3172	1281	2138	1696
fig.69042.12.peg.1930	WH5701_00660	Oligoketide cyclase/lipid transport protein homolog	1327	1032	961	831	863	1716	2817	953	841	1459	1099	1078	1974	2032	2815	2699	2932	1198	1627	1520
fig.69042.12.peg.1931	WH5701_00665	Pro-zeta-carotene desaturase, prolycopene producing (EC 1.-.-.-)	1957	1165	1548	1598	1578	2919	5340	2037	1750	3581	1831	1799	3811	5388	6655	6558	7404	2936	3605	3447
fig.69042.12.peg.1932	WH5701_00670	probable iron binding protein from the HesB_IscA_SufA family	888	499	848	1315	1391	2742	3972	1434	1321	2452	1786	1752	3161	6282	5032	5343	6021	2826	5127	3337
fig.69042.12.peg.1933	WH5701_00675	TPR-repeat protein, specific for cyanobacteria	1706	1366	1471	1063	1156	2099	3822	1411	1041	2356	1355	1365	2885	2755	5090	4249	3399	2105	3134	2556
fig.69042.12.peg.1934	WH5701_00680	hypothetical protein	1539	1415	1194	583	583	1196	1929	962	781	1545	658	657	1251	2015	2878	2400	2428	1072	1974	1150
fig.69042.12.peg.1935	WH5701_00690	Cell division inhibitor Slr1223 (YfcH in EC), contains epimerase/dehydratase and DUF1731 domains	1994	1401	1871	1185	1361	3465	5732	1092	916	1555	1748	1920	3892	2668	3145	3399	3103	2215	3106	2964
fig.69042.12.peg.1936	WH5701_00695	NAD(P)H-quinone oxidoreductase subunit O	410	223	419	439	521	942	1511	304	272	573	606	642	1121	1384	1002	1268	1474	615	613	692
fig.69042.12.peg.1937	WH5701_00700	possible heat shock protein DnaJ	613	367	415	1288	1527	2685	5133	592	489	884	1620	1396	3010	1335	1492	1578	1738	1061	1051	1267
fig.69042.12.peg.1938	WH5701_00705	Possible porin precursor	25417	11380	17087	94586	106675	176989	458766	41435	34952	79230	85465	76712	201210	55940	88525	85449	71879	27695	26099	38677
fig.69042.12.peg.1939	WH5701_00710	Possible porin precursor	88898	43488	37907	115782	144345	206403	571561	83353	80646	182710	152524	142262	379108	240875	370551	377976	328080	156275	77615	213931
fig.69042.12.peg.194	WH5701_13300	Segregation and condensation protein B	125	109	128	186	231	337	548	118	155	161	225	229	372	424	500	494	590	139	163	194
fig.69042.12.peg.1940	NA	hypothetical protein	121	118	161	203	153	341	423	97	146	121	181	200	332	286	205	262	340	123	102	140
fig.69042.12.peg.1941	WH5701_00715	hypothetical protein	3018	2404	2865	1717	2282	5312	11090	1704	1304	2948	2441	2532	7016	2975	5048	4551	4150	2739	2335	3567
fig.69042.12.peg.1942	WH5701_00720	hypothetical protein	1399	1124	1356	890	1229	2771	4901	908	720	1339	1224	1253	3074	1425	2291	2071	1763	1070	1071	1447
fig.69042.12.peg.1943	WH5701_00725	hypothetical protein	1074	983	819	540	593	1281	2528	642	564	1164	537	630	1587	1225	1837	1609	1414	670	708	919
fig.69042.12.peg.1944	WH5701_00730	Photosystem II protein D2 (PsbD)	591	333	621	974	840	1792	4127	575	475	1046	1286	1244	2752	2295	3506	3535	3581	2425	3541	3109
fig.69042.12.peg.1945	WH5701_00735	hypothetical protein	269	102	192	289	317	479	567	117	145	233	411	432	647	279	303	472	480	246	237	289
fig.69042.12.peg.1946	WH5701_00740	ABC transporter, ATP-binding protein	917	554	709	933	1094	2096	3478	623	474	913	1298	1526	2955	1466	1580	1938	1754	991	1212	1292
fig.69042.12.peg.1947	WH5701_00745	Two-component transcriptional response regulator, OmpR family	1232	854	1366	2191	2621	4020	7447	1146	1064	1517	3028	2597	4347	3243	3051	3688	4161	2246	2085	2764
fig.69042.12.peg.1948	WH5701_00750	DNA polymerase III delta prime subunit (EC 2.7.7.7)	692	526	712	453	461	894	1194	385	356	545	482	440	816	679	840	709	835	429	983	629
fig.69042.12.peg.1949	WH5701_00755	Thymidylate kinase (EC 2.7.4.9)	475	352	414	225	317	752	1188	327	266	546	355	366	916	502	900	848	794	585	1260	757
fig.69042.12.peg.195	WH5701_13305	Cell division integral membrane protein, YggT and half-length relatives	2142	1437	2343	2743	3130	5524	9918	1427	1179	2674	3271	3308	6499	4201	6248	5768	6235	3044	3799	3914
fig.69042.12.peg.1950	WH5701_00760	Lead, cadmium, zinc and mercury transporting ATPase (EC 3.6.3.3) (EC 3.6.3.5); Copper-translocating P-type ATPase (EC 3.6.3.4)	5628	5302	6753	2877	3302	7973	14623	3652	2587	6308	4167	4455	10994	7198	11693	9557	8185	8540	19981	10556
fig.69042.12.peg.1951	WH5701_00765	Photosystem I assembly related protein Ycf3	1259	561	820	1857	2258	3621	5948	1447	1568	2301	2256	2212	4150	4298	3508	4583	4668	1620	1549	2040
fig.69042.12.peg.1952	WH5701_00770	DNA repair protein RadA	619	379	397	475	476	1064	1598	441	371	595	495	556	1142	970	1198	1129	1055	594	632	764
fig.69042.12.peg.1953	WH5701_00775	Two-component transcriptional response regulator, OmpR family	3162	1465	1330	2968	3095	6401	10196	2851	2364	3633	2880	3184	6765	6192	6219	7436	8978	2023	1944	2608
fig.69042.12.peg.1954	WH5701_00780	Phosphate:acyl-ACP acyltransferase PlsX (EC 2.3.1.n2)	3153	2040	1891	2060	2251	4950	8027	1938	1753	2886	2528	2426	5080	3429	4292	4184	4509	2315	2609	2869
fig.69042.12.peg.1955	WH5701_00785	3-oxoacyl-[acyl-carrier-protein] synthase, KASIII (EC 2.3.1.180)	1985	1596	1515	1084	1107	2091	3036	1018	1099	1577	1123	1133	2014	2240	2421	2504	2757	916	733	1096
fig.69042.12.peg.1956	WH5701_00790	Malonyl CoA-acyl carrier protein transacylase (EC 2.3.1.39)	2848	1651	1005	1645	1741	3829	6692	1329	1168	1702	1772	1789	4146	1841	2364	2379	2061	824	491	1082
fig.69042.12.peg.1957	WH5701_00795	Acyl-CoA:1-acyl-sn-glycerol-3-phosphate acyltransferase (EC 2.3.1.51)	827	678	432	407	494	966	1836	378	441	752	393	397	1013	632	761	892	753	247	205	329
fig.69042.12.peg.1958	WH5701_00805	tRNA threonylcarbamoyladenosine biosynthesis protein TsaB	714	459	539	912	1118	1637	3132	405	418	689	1010	1063	1987	919	1341	1455	1516	940	1010	1344
fig.69042.12.peg.1959	WH5701_00810	putative Ycf34	53	37	47	44	57	92	67	30	21	36	65	75	85	90	70	44	84	38	63	62
fig.69042.12.peg.196	WH5701_13310	hypothetical protein	367	276	260	388	469	843	1444	313	240	399	434	433	958	757	960	912	916	500	938	586
fig.69042.12.peg.1960	WH5701_00815	hypothetical protein	524	475	401	139	126	366	564	257	249	415	153	201	377	499	534	510	542	188	192	242
fig.69042.12.peg.1961	WH5701_00820	RNA-binding region RNP-1	4778	2346	1713	4130	5030	12077	28186	4912	3703	11095	5404	5181	15499	19935	23855	21331	19533	6511	4507	7595
fig.69042.12.peg.1962	NA	hypothetical protein	8	15	4	4	12	16	31	6	10	9	13	9	13	14	23	27	24	14	19	15
fig.69042.12.peg.1963	WH5701_00825	hypothetical protein	4152	2869	1558	1562	1258	2988	6844	2139	1978	4695	1495	1500	4669	7931	11622	10127	11184	3234	2430	3747
fig.69042.12.peg.1964	WH5701_00830	All-trans-phytoene synthase (EC 2.5.1.99)	1519	1243	1236	1064	1329	2390	4121	1180	1117	2213	1370	1390	2594	2370	2965	3009	2848	1206	1427	1456
fig.69042.12.peg.1965	WH5701_00835	Squalene/phytoene desaturase HopC	2082	940	1130	1942	1976	3624	6679	2325	2060	4331	2131	2147	4494	5144	6640	7065	6406	2500	2431	3369
fig.69042.12.peg.1966	WH5701_00840	NAD(P)H-plastoquinone oxidoreductase subunit M, NdhM	1052	756	1161	773	965	1961	3516	660	497	1182	1185	1137	2527	1263	2454	2466	2118	1396	2487	1850
fig.69042.12.peg.1967	WH5701_00845	FIG01149322: hypothetical protein	577	377	634	892	982	1445	2014	534	490	769	968	1011	1560	1568	1489	1741	2108	913	1132	967
fig.69042.12.peg.1968	WH5701_00850	Transcriptional regulator in carotenogenisis cluster	1155	848	1633	1931	2489	3620	5937	953	884	1329	2611	2649	3510	2638	2216	2444	3014	1226	1447	1490
fig.69042.12.peg.1969	WH5701_00855	15-cis-zeta-carotene isomerase (EC 5.2.1.12)	641	408	535	602	601	1396	2542	313	320	591	603	664	1502	825	1129	1143	1192	564	699	773
fig.69042.12.peg.197	WH5701_13315	MazG-related NTP pyrophosphohydrolase BB0760	169	92	87	184	268	316	442	94	91	126	186	195	307	222	217	253	271	55	93	89
fig.69042.12.peg.1970	WH5701_00860	NAD(P)H-plastoquinone oxidoreductase chain 5, NdhF	7926	4435	5356	8438	9973	23511	49238	6721	5285	12235	10865	11315	28786	13186	22745	21182	17547	11827	12040	16235
fig.69042.12.peg.1971	WH5701_00865	NADH dehydrogenase I subunit 4, Involved in photosystem-1 cyclic electron flow	3579	2295	3342	4717	6623	12548	25754	3749	3185	6666	6308	6180	15247	9191	12913	14042	11600	7773	6898	10370
fig.69042.12.peg.1972	WH5701_00870	hypothetical protein	1508	755	613	1464	2759	4054	8060	1083	847	1709	2919	2630	5290	1434	1749	2037	1925	1282	983	1822
fig.69042.12.peg.1973	WH5701_00875	Segregation and condensation protein A	1563	1132	907	1241	1663	2514	3835	636	760	1005	1593	1437	2650	1606	1233	1406	1884	1209	1075	1643
fig.69042.12.peg.1974	WH5701_00880	Mannose-1-phosphate guanylyltransferase (EC 2.7.7.13 )	2089	1258	1684	2992	3254	4756	9532	1790	1458	2877	3598	3362	6323	5326	5939	6271	6668	3316	2986	4348
fig.69042.12.peg.1975	WH5701_00885	5,10-methylenetetrahydrofolate reductase (EC 1.5.1.20)	1966	1456	1127	682	762	1752	3475	769	549	1073	837	901	2293	1435	2375	2035	2072	1042	901	1158
fig.69042.12.peg.1976	WH5701_00890	C-terminal DNA-binding domain of LuxR-like protein	140	65	97	222	231	317	381	126	137	174	232	235	297	579	416	480	836	162	177	197
fig.69042.12.peg.1977	WH5701_00895	hypothetical protein	517	519	346	1393	1175	1608	2170	535	660	492	548	500	862	3014	1409	2214	2337	538	350	585
fig.69042.12.peg.1978	WH5701_00900	hypothetical protein	148	124	123	179	151	254	266	106	83	106	143	151	236	266	207	231	257	106	116	113
fig.69042.12.peg.1979	WH5701_00905	NAD kinase (EC 2.7.1.23)	526	343	357	613	658	1218	2266	411	365	724	632	590	1073	993	1319	1318	1305	394	528	530
fig.69042.12.peg.198	NA	hypothetical protein	12	4	11	17	17	19	33	5	12	9	12	24	24	18	25	32	28	11	18	9
fig.69042.12.peg.1980	WH5701_00910	NAD(P)H-plastoquinone oxidoreductase chain 4L, NdhE	538	279	442	829	1104	2021	4358	601	461	1342	1009	1023	2142	1290	1988	1957	1537	820	1000	1131
fig.69042.12.peg.1981	WH5701_00915	NAD(P)H-plastoquinone oxidoreductase chain 6, NdhG	415	174	377	1162	1418	2777	5954	1004	746	1910	1357	1315	3109	1813	3335	3169	2388	1139	1713	1805
fig.69042.12.peg.1982	WH5701_00920	NAD(P)H-plastoquinone oxidoreductase subunit I, NdhI	858	441	911	2271	2850	4954	9730	1577	1287	2839	2576	2446	5098	4095	4956	5529	5015	2099	3192	3329
fig.69042.12.peg.1983	WH5701_00925	NAD(P)H-plastoquinone oxidoreductase chain 1, NdhA	5811	3208	3906	6690	7615	15401	33784	5275	4341	11876	6995	6937	17775	12694	18839	18252	16346	8350	13331	11891
fig.69042.12.peg.1984	WH5701_00930	Citrate synthase (si) (EC 2.3.3.1)	1207	717	1400	1476	1626	3083	5663	1373	1063	2419	1484	1656	3810	3271	3959	4136	3759	2064	4180	2383
fig.69042.12.peg.1985	WH5701_00935	Phosphohistidine phosphatase SixA	167	211	236	123	133	271	455	92	79	161	135	173	330	135	225	143	134	129	185	161
fig.69042.12.peg.1986	WH5701_00940	hypothetical protein	2545	2641	3318	1347	1689	4211	8154	1413	1151	2586	1861	2079	4977	2223	3573	3227	2627	2154	2470	2989
fig.69042.12.peg.1987	WH5701_00945	Rhodanese-related sulfurtransferase	724	332	633	517	487	943	1606	508	490	929	693	670	1042	1624	1630	1833	2333	1126	2983	1317
fig.69042.12.peg.1988	WH5701_00950	Heat-inducible transcription repressor HrcA	1186	1078	1567	1163	1393	2345	3819	691	589	1137	1276	1241	2313	1896	2485	2441	2305	1693	3080	1940
fig.69042.12.peg.1989	WH5701_00955	hypothetical protein	1749	1091	897	934	992	1737	3171	888	741	1477	916	928	1866	1634	2472	2396	2301	846	1072	992
fig.69042.12.peg.199	WH5701_13320	Pyruvate kinase (EC 2.7.1.40)	4513	2722	1833	4978	5564	9492	18034	2897	2459	4200	4227	4108	9170	5079	6880	7192	7168	1760	1455	2540
fig.69042.12.peg.1990	WH5701_00960	Tryptophan synthase beta chain (EC 4.2.1.20)	4200	2861	3105	2627	2909	6281	11543	2564	2055	4144	2981	3183	7700	6978	7665	8132	7980	3697	5222	4633
fig.69042.12.peg.1991	NA	hypothetical protein	27	30	27	32	84	101	135	17	18	22	67	75	88	79	62	80	66	54	58	65
fig.69042.12.peg.1992	WH5701_00970	Translation initiation factor SUI1-related protein	179	145	142	98	100	259	216	107	124	175	166	162	173	344	239	289	298	181	243	218
fig.69042.12.peg.1993	WH5701_00975	Adenylylsulfate kinase (EC 2.7.1.25)	3140	2162	1765	1012	1137	2523	5324	1313	1144	2299	1424	1469	3387	2832	4314	4465	4211	2059	2433	2574
fig.69042.12.peg.1994	WH5701_00980	Uncharacterized UPF0118 membrane protein	820	744	553	575	567	1205	2362	473	400	813	538	647	1442	718	1183	1101	911	559	723	661
fig.69042.12.peg.1995	WH5701_00985	hypothetical protein	2277	1921	1530	1172	1428	3390	6951	1284	964	2492	1637	1654	4312	1870	3395	2932	2542	1650	1773	2160
fig.69042.12.peg.1996	WH5701_00990	N5-carboxyaminoimidazole ribonucleotide mutase (EC 5.4.99.18)	762	491	385	364	418	944	1541	284	263	548	440	495	1067	601	768	620	618	382	372	519
fig.69042.12.peg.1997	WH5701_00995	N-acetylglucosamine-6-phosphate deacetylase (EC 3.5.1.25)	1155	985	1178	387	504	1279	2135	468	452	708	565	632	1390	886	1203	1250	1077	639	648	843
fig.69042.12.peg.1998	WH5701_01000	Mg-protoporphyrin O-methyltransferase (EC 2.1.1.11)	993	653	531	855	973	1562	2977	759	724	1440	922	831	1998	1949	2416	2614	2494	739	515	890
fig.69042.12.peg.1999	WH5701_01005	Ferredoxin-dependent glutamate synthase (EC 1.4.7.1)	11827	8993	11814	12635	13780	27581	51207	9445	8287	16176	15400	15990	35891	25380	30948	30904	30453	19073	23343	23869
fig.69042.12.peg.2	WH5701_06161	2,3-diketo-5-methylthiopentyl-1-phosphate enolase-phosphatase (EC 3.1.3.77)	145	65	110	552	656	1094	2073	225	233	343	613	609	1244	681	655	806	871	328	257	568
fig.69042.12.peg.20	WH5701_06251	Pyridoxal phosphate-containing protein YggS	248	164	127	200	224	341	597	112	88	131	154	121	294	284	452	336	392	132	114	160
fig.69042.12.peg.200	WH5701_13325	ABC-type antimicrobial peptide transport system, permease component	529	298	423	680	875	1382	2187	633	594	1047	1039	1035	1814	2512	2322	2613	2918	1300	2102	1663
fig.69042.12.peg.2000	WH5701_01010	hypothetical protein	5275	3300	4871	5571	6608	13545	24572	4214	3426	6945	7718	8064	16854	12395	18366	17135	16631	12783	22709	17290
fig.69042.12.peg.2001	WH5701_01015	hypothetical protein	1011	736	679	486	541	1279	2816	434	386	753	571	596	1434	816	1236	1216	1050	703	910	860
fig.69042.12.peg.2002	WH5701_01020	SSU ribosomal protein S12p (S23e)	9332	5031	3021	8892	7667	15035	26818	5777	5945	10164	6551	6734	18196	15451	14293	17188	16050	6857	5868	9083
fig.69042.12.peg.2003	WH5701_01025	SSU ribosomal protein S7p (S5e)	6262	3065	2383	5628	5508	12920	25975	4628	4550	9661	4895	5136	17188	10509	12823	15044	12042	6213	4679	8516
fig.69042.12.peg.2004	WH5701_01030	Translation elongation factor G	18302	8511	7931	25908	25746	52841	103991	20474	19173	39696	24879	25206	68221	49728	52938	58497	58704	24680	21114	34171
fig.69042.12.peg.2005	WH5701_01040	Translation elongation factor Tu	28788	12456	9357	26932	30078	63844	138650	21866	18235	41319	29162	29535	79401	43896	56691	59958	47266	17830	15096	25250
fig.69042.12.peg.2006	WH5701_01045	SSU ribosomal protein S10p (S20e)	3973	2247	1537	4389	4304	6679	12225	3213	3864	5429	4242	4191	9383	8496	7429	8916	8519	2701	2345	3717
fig.69042.12.peg.2007	WH5701_01050	Uncharacterized protein, similar to the N-terminal domain of Lon protease	2563	2027	1508	1143	1370	2518	4858	1544	1185	2400	1615	1670	3359	3000	3323	3369	2926	1784	1772	2079
fig.69042.12.peg.2008	WH5701_01055	2-methyl-6-phytyl-1,4-hydroquinone methyltransferase (EC 2.1.1.295) @ 2-methyl-6-solanyl-1,4-benzoquinol methyltransferase	2018	1333	835	311	298	869	1307	983	857	1802	440	399	992	1437	1935	1626	1696	853	1059	880
fig.69042.12.peg.2009	WH5701_01060	Prephenate dehydratase (EC 4.2.1.51)	1338	949	968	453	461	1139	2160	601	498	1049	435	512	1276	1458	2250	1975	1986	571	780	723
fig.69042.12.peg.201	WH5701_13330	hypothetical protein	135	83	380	283	305	493	822	106	109	173	308	300	472	424	289	377	536	207	247	279
fig.69042.12.peg.2010	WH5701_01065	Nucleoside-diphosphate-sugar pyrophosphorylase involved in lipopolysaccharide biosynthesis/translation initiation factor 2B, gamma/epsilon subunits (eIF-2Bgamma/eIF-2Bepsilon)	765	588	404	519	497	971	1156	253	218	327	387	381	670	371	324	385	412	206	289	235
fig.69042.12.peg.2011	WH5701_01070	Ribonuclease HII (EC 3.1.26.4)	628	705	878	181	202	659	1300	289	244	584	292	298	809	797	1744	1321	1032	700	993	741
fig.69042.12.peg.2012	WH5701_01075	Ribonuclease E (EC 3.1.26.12)	9846	6480	5671	8234	8628	20248	47301	7202	6416	14254	9766	9379	25967	25031	38038	33307	37281	14954	15682	18990
fig.69042.12.peg.2013	WH5701_01080	FIG092679: Fe-S oxidoreductase	2111	1691	1857	1919	2242	4948	8697	1437	1398	2590	2384	2349	5416	4004	5131	5165	5285	3172	4945	3871
fig.69042.12.peg.2014	WH5701_01085	L,L-diaminopimelate aminotransferase (EC 2.6.1.83)	2795	1580	1058	3419	3668	7146	13347	1775	1792	3127	3777	3620	8557	3933	4299	5214	5234	1610	777	2161
fig.69042.12.peg.2015	WH5701_01090	hypothetical protein	136	94	141	133	154	257	420	95	84	146	170	183	286	343	546	458	549	250	208	251
fig.69042.12.peg.2016	WH5701_01095	hypothetical protein	334	237	192	275	256	549	966	172	167	271	298	287	673	460	848	674	779	363	439	465
fig.69042.12.peg.2017	NA	Peptide secretion efflux ABC transporter, permease/ATP-binding protein slr1651	11	3	0	7	5	2	11	2	5	1	6	8	9	8	11	15	19	6	11	3
fig.69042.12.peg.2018	WH5701_01105	ATP-dependent Clp protease adaptor protein ClpS	1777	862	896	1810	1857	3748	6234	1162	1230	1844	1839	1921	3509	5266	5676	5621	7012	2511	3533	2753
fig.69042.12.peg.2019	WH5701_01110	hypothetical protein	1278	1274	1569	372	488	1412	2460	605	542	1089	569	628	1588	1334	3179	2176	1659	1049	1744	1280
fig.69042.12.peg.202	WH5701_13335	Cell division-associated, ATP-dependent zinc metalloprotease FtsH	1807	863	1634	4950	6283	13305	27048	2881	2200	4759	5878	6198	13625	11197	14995	13496	13517	5745	8105	6955
fig.69042.12.peg.2020	WH5701_01115	SAM radical protein, elongator protein	767	694	932	657	694	1064	1606	989	842	1649	943	868	1374	4080	4566	4281	5545	2218	4769	2797
fig.69042.12.peg.2021	WH5701_01120	Photosystem II protein D1 (PsbA)	2348	2486	3979	1043	747	1217	1576	1971	2324	2066	1774	1884	2548	21826	9285	16014	15948	3203	2826	4254
fig.69042.12.peg.2022	WH5701_01125	Putative sodium-dependent transporter	950	650	482	581	548	1000	1509	440	459	655	514	486	1002	1063	1342	1277	1187	602	803	824
fig.69042.12.peg.2023	WH5701_01130	Chorismate synthase (EC 4.2.3.5)	3463	2112	2004	2088	2093	4390	7029	1839	1664	2686	2241	2252	4617	4032	4760	5088	5687	2385	3569	2690
fig.69042.12.peg.2024	WH5701_01135	hypothetical protein	293	251	231	107	139	309	469	186	158	351	130	148	308	409	895	701	719	201	318	211
fig.69042.12.peg.2025	WH5701_01140	Cell division-associated, ATP-dependent zinc metalloprotease FtsH	3936	1751	2480	5396	6177	13492	28360	4935	3743	9206	6386	6461	16252	12674	20210	18397	15464	7459	12237	9342
fig.69042.12.peg.2026	WH5701_01145	Sulfate adenylyltransferase (EC 2.7.7.4)	1543	798	772	1800	1803	3053	5182	1127	1042	1407	1418	1532	3704	3128	3014	3555	2971	882	534	1251
fig.69042.12.peg.2027	WH5701_01150	Photosystem II manganese-stabilizing protein (PsbO)	19185	7035	9458	47832	64467	132852	270074	19674	20443	36971	57513	53286	113294	38363	37414	52479	57124	23247	20675	28360
fig.69042.12.peg.2028	WH5701_01160	Phosphopantothenoylcysteine decarboxylase (EC 4.1.1.36) / Phosphopantothenoylcysteine synthetase (EC 6.3.2.5)	1591	1431	1555	774	1002	2379	4483	961	696	1793	1284	1265	2957	1785	3069	2762	2205	1525	2926	1911
fig.69042.12.peg.2029	WH5701_01165	hypothetical protein	353	281	294	521	530	825	870	219	257	307	565	527	654	1003	517	893	868	312	556	465
fig.69042.12.peg.203	WH5701_13340	hypothetical protein	172	68	60	499	520	796	1308	224	354	422	523	497	892	2077	1413	1718	2902	506	491	486
fig.69042.12.peg.2030	WH5701_01170	hypothetical protein	363	176	96	568	545	1055	1745	216	271	342	456	499	908	474	535	565	670	250	134	293
fig.69042.12.peg.2031	WH5701_01175	hypothetical protein	200	78	52	344	300	440	516	175	183	188	261	269	408	701	364	535	670	127	64	187
fig.69042.12.peg.2032	WH5701_01180	hypothetical protein	1189	805	560	680	742	1295	2193	608	489	1043	724	715	1441	1308	1697	1701	1633	784	473	985
fig.69042.12.peg.2033	WH5701_01185	Aspartate carbamoyltransferase (EC 2.1.3.2)	491	373	468	270	308	677	1074	280	251	548	287	331	703	503	715	714	725	353	471	418
fig.69042.12.peg.2034	WH5701_01190	DNA-3-methyladenine glycosylase II (EC 3.2.2.21)	574	439	522	128	210	663	1049	295	177	429	276	261	635	468	807	683	668	394	617	515
fig.69042.12.peg.2035	WH5701_01195	Uncharacterized protein D082_03940	587	374	900	867	908	1745	2163	431	471	692	931	972	1872	2031	1823	2253	2270	1093	1269	1450
fig.69042.12.peg.2036	WH5701_01200	hypothetical protein	496	195	285	599	732	1223	1742	427	484	600	759	777	1069	1526	1252	1633	2718	701	1089	903
fig.69042.12.peg.2037	WH5701_01205	Creatinine amidohydrolase (EC 3.5.2.10)	1310	1194	1628	739	919	2115	4643	949	818	2105	1101	1086	2600	2153	3530	3074	2785	2110	3915	2523
fig.69042.12.peg.2038	WH5701_01210	Aspartyl-tRNA(Asn) amidotransferase subunit C (EC 6.3.5.6) @ Glutamyl-tRNA(Gln) amidotransferase subunit C (EC 6.3.5.7)	488	171	204	762	910	1561	2361	493	435	619	858	882	1598	1645	1285	1614	1818	548	549	763
fig.69042.12.peg.2039	WH5701_01215	Beta-carotene hydroxylase	2955	1773	1966	4512	5187	8712	17710	2467	2394	4389	4952	4614	10231	5860	7781	8308	9285	3970	3669	5269
fig.69042.12.peg.204	WH5701_13345	ATP-dependent Clp protease proteolytic subunit ClpP (EC 3.4.21.92)	916	382	545	2686	2747	4089	6904	1782	1638	3047	2800	2757	5144	6038	6167	6882	8552	1826	1668	2066
fig.69042.12.peg.2040	WH5701_01220	MFS-type efflux pump ArsJ specific for 1-arseno-3-phosphoglycerate	174	91	73	167	194	380	744	135	130	191	210	186	407	244	377	343	362	219	369	282
fig.69042.12.peg.2041	WH5701_01225	NAD-dependent glyceraldehyde-3-phosphate dehydrogenase (EC 1.2.1.12) for arsenate detoxification	142	84	59	82	91	228	490	52	44	110	125	124	247	99	152	152	191	174	494	189
fig.69042.12.peg.2042	WH5701_01230	Uncharacterized membrane protein, YraQ family	151	72	72	212	211	479	808	80	100	117	200	217	422	368	450	414	552	492	785	436
fig.69042.12.peg.2043	WH5701_01235	Redox-active disulfide protein 2	32	19	13	47	67	125	270	35	39	62	71	65	149	86	117	105	148	96	80	77
fig.69042.12.peg.2044	WH5701_01240	Transcriptional regulator, ArsR family	338	278	315	280	247	469	856	210	178	451	337	312	527	945	989	931	1303	412	789	558
fig.69042.12.peg.2045	WH5701_01245	hypothetical protein	123	62	83	128	122	301	363	74	63	96	113	87	188	218	198	207	258	71	66	85
fig.69042.12.peg.2046	WH5701_01250	Phosphate regulon transcriptional regulatory protein PhoB (SphR)	619	339	247	335	370	809	1522	276	234	437	372	344	742	771	1253	1135	1117	237	160	282
fig.69042.12.peg.2047	WH5701_01255	hypothetical protein	600	352	91	349	277	517	1011	266	250	513	355	464	877	2233	2470	2315	2085	158	79	178
fig.69042.12.peg.2048	WH5701_01260	Phosphate ABC transporter, substrate-binding protein PstS (TC 3.A.1.7.1)	3611	1458	121	780	543	1219	2802	759	1188	1856	545	682	1703	6555	7964	7663	7219	106	53	158
fig.69042.12.peg.2049	NA	hypothetical protein	421	280	164	146	142	409	712	257	147	346	174	175	425	366	586	520	367	170	135	187
fig.69042.12.peg.205	WH5701_13350	hypothetical protein	2841	1554	1443	2834	3048	4968	8277	2666	2324	4065	3149	3124	5836	7695	7175	8277	9751	2463	2937	3014
fig.69042.12.peg.2050	WH5701_01270	hypothetical protein	636	544	425	400	414	883	1442	457	474	668	405	428	983	957	913	995	968	327	421	306
fig.69042.12.peg.2051	WH5701_01275	hypothetical protein	7586	6531	7613	4179	4768	10716	24427	4964	4701	11599	4968	5025	13609	6855	11853	11590	8924	5991	7613	7922
fig.69042.12.peg.2052	WH5701_01280	hypothetical protein	1631	1125	1459	1029	1414	3079	5424	1340	1017	2108	1538	1516	3728	1793	2740	2594	2019	1581	1861	2022
fig.69042.12.peg.2053	WH5701_01285	Isoleucyl-tRNA synthetase (EC 6.1.1.5)	3283	2678	2023	3246	3521	6958	12253	2218	2111	3643	3397	3566	7882	4549	5558	5987	5559	2365	1966	3308
fig.69042.12.peg.2054	NA	hypothetical protein	178	89	98	92	85	186	242	94	139	165	79	89	180	323	336	343	584	211	129	177
fig.69042.12.peg.2055	NA	hypothetical protein	53	44	40	45	66	95	178	67	56	105	59	52	108	294	211	257	349	186	130	149
fig.69042.12.peg.2056	NA	hypothetical protein	18	7	4	16	22	35	73	18	11	16	16	18	38	55	75	78	56	33	25	27
fig.69042.12.peg.2057	WH5701_01305	hypothetical protein	61	30	31	49	60	135	263	44	39	65	43	35	109	57	88	86	84	53	59	72
fig.69042.12.peg.2058	WH5701_01315	hypothetical protein	349	175	157	256	250	468	721	198	145	278	234	262	508	363	493	499	521	218	109	280
fig.69042.12.peg.2059	WH5701_01320	L-lactate permease	999	493	330	981	1014	2090	4059	709	634	1078	1087	1020	2286	1302	1854	1900	1747	723	582	1066
fig.69042.12.peg.206	WH5701_13355	hypothetical protein	1213	1027	831	784	1012	2148	4295	860	651	1505	1149	1101	2786	2312	3509	3065	2525	1792	1731	2189
fig.69042.12.peg.2060	WH5701_01325	hypothetical protein	2619	1990	2589	832	814	1892	2758	1289	1165	1961	1140	1186	2013	3085	3485	3393	3480	2306	3565	2844
fig.69042.12.peg.2061	WH5701_01330	tRNA (guanine(46)-N(7))-methyltransferase (EC 2.1.1.33)	275	179	175	122	162	288	506	144	151	281	179	183	321	393	465	430	550	219	237	234
fig.69042.12.peg.2062	WH5701_01335	Possible bicarbonate transporter, ICT family	1735	1204	1085	1469	1674	3750	8829	799	722	1616	1513	1597	4259	1318	2263	2222	1764	1225	925	1631
fig.69042.12.peg.2063	WH5701_01340	hypothetical protein	441	406	422	276	462	954	1801	209	221	348	463	431	906	405	526	433	415	226	262	337
fig.69042.12.peg.2064	WH5701_01345	Phosphoglucosamine mutase (EC 5.4.2.10)	5534	3839	5616	3215	3837	9066	17288	2547	2084	4093	4239	4520	10172	3880	6739	6124	5852	5218	7989	6826
fig.69042.12.peg.2065	WH5701_01350	hypothetical protein	229	192	211	160	148	305	358	95	72	92	146	193	331	139	216	239	156	85	110	155
fig.69042.12.peg.2066	WH5701_01355	Soluble lytic murein transglycosylase (EC 4.2.2.n1)	1740	1852	2159	792	1161	2383	3784	878	941	1391	1180	1158	2332	1777	1598	1810	1730	936	1036	1180
fig.69042.12.peg.2067	WH5701_01360	hypothetical protein	231	123	122	174	173	440	659	106	132	217	176	155	387	271	442	395	456	229	364	279
fig.69042.12.peg.2068	WH5701_01365	Ferredoxin	219	226	325	258	341	584	1218	122	142	249	304	278	575	410	559	494	572	288	503	347
fig.69042.12.peg.2069	WH5701_01370	Thioredoxin-like protein TxlA	647	611	618	634	719	1274	2212	385	405	526	831	767	1392	1116	907	1074	826	489	772	672
fig.69042.12.peg.207	NA	hypothetical protein	262	292	211	613	505	741	1102	295	401	416	494	500	703	1442	809	1056	1401	499	308	581
fig.69042.12.peg.2070	WH5701_01375	Thymidylate synthase ThyX (EC 2.1.1.148)	1039	583	818	2164	2194	3043	4100	790	818	1159	1922	1855	3067	2734	2238	2686	2687	1411	2051	1752
fig.69042.12.peg.2071	NA	hypothetical protein	920	499	669	870	922	1976	3298	728	608	1193	1061	1057	2002	1965	2544	2544	2623	1213	1828	1474
fig.69042.12.peg.2072	WH5701_01385	Deoxycytidine triphosphate deaminase (EC 3.5.4.13)	863	455	510	478	423	1299	2185	1017	848	1427	761	770	1646	2263	2655	2914	3166	1404	1318	1883
fig.69042.12.peg.2073	WH5701_01390	Cob(I)alamin adenosyltransferase-like protein	3339	2474	2365	775	781	3242	6112	2096	1715	3587	1738	1857	4004	4081	6570	5965	5155	3361	4081	4714
fig.69042.12.peg.2074	WH5701_01395	Global nitrogen regulatory protein, CRP family of transcriptional regulators	579	402	862	363	475	886	1569	303	239	444	560	516	858	369	659	620	725	387	1120	503
fig.69042.12.peg.2075	WH5701_01400	hypothetical protein	880	680	560	747	673	1258	2194	513	464	743	623	714	1346	1520	1531	1576	1737	661	860	824
fig.69042.12.peg.2076	WH5701_01405	hypothetical protein	130	132	110	121	113	225	255	75	63	64	111	101	211	277	206	224	265	81	119	100
fig.69042.12.peg.2077	WH5701_01410	hypothetical protein	437	320	300	63	62	189	276	113	87	211	63	84	183	157	286	229	165	194	187	198
fig.69042.12.peg.2078	WH5701_01415	Peptidyl-tRNA hydrolase (EC 3.1.1.29)	1973	1583	1104	587	675	1480	2550	941	783	1489	775	760	1461	1333	2167	1893	1588	928	947	1023
fig.69042.12.peg.2079	WH5701_01420	Twin-arginine translocation protein TatA	3354	1840	1593	2149	2731	5206	10623	2107	1902	3589	2829	2838	6138	3933	5709	6080	5021	2104	1869	2729
fig.69042.12.peg.208	NA	hypothetical protein	9	12	12	7	7	16	27	6	6	19	11	13	13	37	36	29	49	18	29	25
fig.69042.12.peg.2080	WH5701_01425	Photosystem II 10 kDa phosphoprotein (PsbH)	5050	4260	4699	7247	8884	13817	25685	4224	4028	7734	8629	8118	14830	10817	11142	10704	11495	4680	4758	5794
fig.69042.12.peg.2081	WH5701_01430	Photosystem II protein PsbN	3094	1889	1767	2231	2168	4367	6976	2264	2381	3159	1958	1952	4047	8254	8227	8984	10371	2614	2746	3415
fig.69042.12.peg.2082	WH5701_01435	alpha-mannosidase	1862	1500	2116	770	1086	2673	4882	843	791	1673	1417	1447	3071	1562	2314	2102	2066	1307	1448	1583
fig.69042.12.peg.2083	WH5701_01440	Photosystem II protein PsbI	973	607	684	1157	1360	2128	2750	633	795	841	1482	1446	2238	1802	1148	1770	1905	586	446	694
fig.69042.12.peg.2084	WH5701_01445	hypothetical protein	4946	3083	2465	3379	3946	7186	11689	3037	3169	4740	4350	4077	7859	6654	6756	7435	7758	3186	3028	3893
fig.69042.12.peg.2085	WH5701_01450	3-isopropylmalate dehydratase small subunit (EC 4.2.1.33)	1137	854	1094	1091	1397	2680	4699	899	692	1280	1540	1575	3070	2298	3154	3104	3187	1266	1658	1673
fig.69042.12.peg.2086	WH5701_01455	3-isopropylmalate dehydratase large subunit (EC 4.2.1.33)	4509	2951	3230	4272	4686	9631	18693	3548	2607	5639	5456	5937	12956	9532	13293	12252	11729	6518	9652	8365
fig.69042.12.peg.2087	WH5701_01460	ADP-ribose pyrophosphatase of COG1058 family (EC 3.6.1.13) / Nicotinamide-nucleotide amidase (EC 3.5.1.42)	1677	1345	1568	1387	1507	3324	5042	932	930	1586	1553	1454	3199	1829	2481	2385	2152	1169	1413	1550
fig.69042.12.peg.2088	WH5701_01465	Undecaprenyl-phosphate alpha-N-acetylglucosaminyl 1-phosphate transferase (EC 2.7.8.33)	2833	2517	2569	2349	2430	5188	9370	1855	1485	3443	2623	2628	6343	3821	5901	5173	4582	2483	2581	3231
fig.69042.12.peg.2089	WH5701_01470	Serine hydroxymethyltransferase (EC 2.1.2.1)	7166	4048	3315	7453	7349	14339	27457	6423	5917	10719	7710	7671	18978	15633	18340	20835	20281	9198	10384	11293
fig.69042.12.peg.209	NA	hypothetical protein	720	672	575	785	951	1714	3651	579	396	903	912	857	2304	1236	2504	2166	1779	878	624	1151
fig.69042.12.peg.2090	WH5701_01475	hypothetical protein	493	362	362	240	246	486	855	240	202	247	249	281	508	419	576	599	566	196	225	341
fig.69042.12.peg.2091	WH5701_01480	hypothetical protein	504	352	638	299	521	790	1230	295	198	345	748	825	1091	302	403	409	342	303	373	366
fig.69042.12.peg.2092	WH5701_01485	hypothetical protein	476	198	242	257	374	609	967	269	206	407	484	478	791	471	557	571	600	242	245	281
fig.69042.12.peg.2093	WH5701_01490	Peptidoglycan lipid II flippase MurJ	1654	972	754	1051	1036	2661	5042	997	792	1553	912	1109	2612	1227	2167	1969	1512	806	765	1098
fig.69042.12.peg.2094	WH5701_01495	Sugar fermentation stimulation protein SfsA	589	506	660	275	314	631	796	340	360	477	268	308	529	803	613	730	714	304	301	302
fig.69042.12.peg.2095	WH5701_01500	Ammonium transporter	4029	2303	55157	995	1171	3212	8342	2063	1517	4278	2053	1903	4119	1889	3282	3529	2793	3148	2848	4520
fig.69042.12.peg.2096	WH5701_01505	4-hydroxy-3-methylbut-2-enyl diphosphate reductase (EC 1.17.7.4)	2609	1567	1614	3970	4436	7303	13656	3526	2917	5599	4446	4402	8539	9812	10271	11115	11262	3931	4206	5181
fig.69042.12.peg.2097	WH5701_01510	hypothetical protein	953	490	449	2140	1903	3064	5670	1235	1009	1689	1625	1520	2923	4044	5270	4804	5028	1509	1328	1940
fig.69042.12.peg.2098	WH5701_01515	hypothetical protein	2591	978	959	1990	2078	4108	8336	1495	1120	2608	2496	2601	5010	2429	4002	3752	3715	1938	2271	2318
fig.69042.12.peg.2099	WH5701_01520	IMP cyclohydrolase (EC 3.5.4.10) / Phosphoribosylaminoimidazolecarboxamide formyltransferase (EC 2.1.2.3)	4967	3983	2607	1563	1760	4244	7916	2509	2214	4179	2335	2524	6509	4567	6272	6791	5951	2975	3607	3873
fig.69042.12.peg.21	WH5701_06256	SepF, FtsZ-interacting protein related to cell division	1794	756	1179	4112	4989	9938	17863	2171	1775	3797	4545	4556	10407	5495	7907	7998	6503	2578	2528	3553
fig.69042.12.peg.210	WH5701_13365	Cytochrome b6-f complex subunit VIII (PetN)	445	308	301	1158	1123	1461	2485	327	522	782	884	898	1781	1541	1696	1686	2287	814	671	1142
fig.69042.12.peg.2100	WH5701_01525	Phospholipase/carboxylesterase family protein, sll1284 homolog	752	693	951	469	684	1045	1502	707	600	1107	920	974	1418	1547	1439	1687	1584	840	796	1008
fig.69042.12.peg.2101	WH5701_01530	hypothetical protein	11284	4340	5176	14446	13537	33361	81875	12586	11058	21825	14435	13803	40251	33376	41245	43842	41020	16197	19508	19919
fig.69042.12.peg.2102	WH5701_01535	Two-component system sensor histidine kinase	403	340	340	161	205	447	852	216	185	345	263	221	374	571	692	718	783	225	234	240
fig.69042.12.peg.2103	WH5701_01540	Cobalamin synthase (EC 2.7.8.26)	840	694	835	450	426	987	1872	385	399	648	407	464	1076	888	1171	1063	989	503	1005	707
fig.69042.12.peg.2104	WH5701_01545	Queuine tRNA-ribosyltransferase (EC 2.4.2.29)	1256	944	771	837	846	1563	2534	642	674	1205	864	818	1731	1228	1451	1480	1457	576	887	759
fig.69042.12.peg.2105	WH5701_01550	Photosystem II protein PsbK	1950	2186	2897	5325	6327	6453	4416	1389	1815	1249	5946	5391	5941	7044	1623	4143	4679	1631	1445	2307
fig.69042.12.peg.2106	WH5701_01555	N-acetylmannosaminyltransferase (EC 2.4.1.187)	286	140	273	371	417	676	940	304	260	449	396	454	647	953	835	897	829	401	686	583
fig.69042.12.peg.2107	WH5701_01560	Phosphorylase kinase alpha subunit	690	385	416	972	1044	1917	3474	559	479	790	1041	1082	2111	1250	1630	1504	1491	715	672	848
fig.69042.12.peg.2108	WH5701_01565	Phosphorylase kinase alpha subunit	1762	1212	1250	1644	1971	3669	7126	1174	1124	1875	2078	2008	4009	2393	3283	3229	3448	1329	1469	1723
fig.69042.12.peg.2109	WH5701_01570	Putative oxidoreductase	1479	942	1070	1266	1238	2311	3496	921	808	1558	1303	1264	2344	3459	3667	3478	3869	1347	2061	1615
fig.69042.12.peg.211	WH5701_13370	ATP-dependent Clp protease adaptor protein ClpS Cyano2	206	135	307	1412	1802	2772	4311	252	265	291	1478	1271	1900	1625	1029	1293	1694	584	720	805
fig.69042.12.peg.2110	WH5701_01575	Hemolysins and related proteins containing CBS domains	1295	937	901	1128	1385	3043	5086	981	758	1532	1632	1618	3275	1632	2419	2373	1995	1446	1928	2011
fig.69042.12.peg.2111	WH5701_01580	Glutamine--fructose-6-phosphate aminotransferase [isomerizing] (EC 2.6.1.16)	5168	3974	2225	3260	4131	8463	14319	3181	2936	4589	4954	4978	10266	5725	6679	7943	6147	3011	2349	4053
fig.69042.12.peg.2112	WH5701_01585	Photosystem I iron-sulfur center (EC 1.97.1.12)	7458	7183	12068	15130	19852	23589	28917	5969	7756	5984	19461	17542	21228	17427	8211	14925	21279	4091	2662	5006
fig.69042.12.peg.2113	WH5701_01590	Acyl carrier protein	2374	1369	1165	1978	2212	3948	5204	1293	1127	1376	2271	2325	3563	2456	2269	3047	3334	623	390	825
fig.69042.12.peg.2114	WH5701_01595	3-oxoacyl-[acyl-carrier-protein] synthase, KASII (EC 2.3.1.179)	12966	6841	5526	12737	12805	23900	42701	7629	8377	13602	11265	11144	23514	20265	18350	21309	27900	6029	4096	7264
fig.69042.12.peg.2115	WH5701_01600	Transketolase (EC 2.2.1.1)	11980	5384	4263	17494	19327	39202	80336	12749	11433	23252	16325	16739	42301	33414	39686	41888	39632	11361	7430	14682
fig.69042.12.peg.2116	WH5701_01605	hypothetical protein	1388	882	448	1320	1308	2684	4908	1104	947	1823	1256	1201	2784	2703	3391	3201	3099	706	433	863
fig.69042.12.peg.2117	NA	hypothetical protein	19	12	22	51	50	132	144	59	53	163	55	33	79	170	279	271	251	56	71	71
fig.69042.12.peg.2118	NA	hypothetical protein	17	8	18	12	34	55	92	47	24	64	25	24	49	94	138	98	84	28	42	38
fig.69042.12.peg.2119	WH5701_01630	Phosphomethylpyrimidine synthase ThiC (EC 4.1.99.17)	498	227	592	879	1075	1875	3648	1335	1045	2247	918	980	1943	2740	3832	3951	3375	1021	1503	1372
fig.69042.12.peg.212	NA	hypothetical protein	152	108	167	175	202	395	887	96	97	276	738	964	1381	262	576	434	434	993	1306	1327
fig.69042.12.peg.2120	WH5701_01635	Phosphomethylpyrimidine synthase ThiC (EC 4.1.99.17)	2910	1484	2597	3362	3659	7727	16327	4739	3429	9582	3323	3403	7812	11921	15633	15634	13774	4085	6863	4931
fig.69042.12.peg.2121	WH5701_01640	Phycobiliprotein lyase, HEAT subunit	1030	723	1007	159	176	469	676	555	573	920	175	200	480	1297	1275	1282	1247	236	339	319
fig.69042.12.peg.2122	WH5701_01645	hypothetical protein	113	85	180	24	34	94	122	66	65	96	56	45	73	57	90	100	74	43	81	40
fig.69042.12.peg.2123	WH5701_01650	N-acetyl-L,L-diaminopimelate deacetylase homolog	788	603	1077	833	849	1599	2594	689	582	1086	929	965	1731	1827	2055	1870	1814	1114	3734	1648
fig.69042.12.peg.2124	WH5701_01655	TPR-domain-containing protein	503	489	843	229	365	732	1124	398	313	634	368	390	666	872	1170	1098	874	435	1542	611
fig.69042.12.peg.2125	WH5701_01660	Holliday junction ATP-dependent DNA helicase RuvB (EC 3.6.4.12)	917	660	1197	468	562	1060	1960	715	592	1298	694	682	1126	1837	2253	2229	2356	1141	3141	1272
fig.69042.12.peg.2126	WH5701_01665	tmRNA-binding protein SmpB	608	310	303	372	416	811	1273	582	464	980	525	466	987	1463	1694	1586	1663	570	911	815
fig.69042.12.peg.2127	WH5701_01670	D-arabinose-5-phosphate isomerase (EC 5.3.1.13)	2209	2043	1970	984	1058	2206	3944	1107	925	1830	1211	1163	2365	2132	3122	2871	2521	888	985	1079
fig.69042.12.peg.2128	WH5701_01675	3-deoxy-manno-octulosonate cytidylyltransferase (EC 2.7.7.38)	987	960	987	789	820	1587	2635	570	525	902	1111	989	1746	1184	1525	1451	1312	811	938	1048
fig.69042.12.peg.2129	WH5701_01680	hypothetical protein	255	138	163	82	123	274	412	111	88	133	147	140	309	223	291	283	244	112	139	171
fig.69042.12.peg.213	WH5701_13380	FIG113347: hypothetical protein	12	32	63	96	93	110	198	36	23	36	92	65	137	233	155	190	210	79	163	98
fig.69042.12.peg.2130	WH5701_01685	hypothetical protein	781	642	514	234	322	711	1361	365	348	601	374	362	850	768	1104	1042	1021	452	449	561
fig.69042.12.peg.2131	WH5701_01690	hypothetical protein	577	473	483	158	200	482	758	241	263	463	248	252	508	374	622	568	570	262	295	345
fig.69042.12.peg.2132	NA	hypothetical protein	576	475	453	119	117	338	588	261	248	516	111	93	318	353	681	536	479	156	260	261
fig.69042.12.peg.2133	WH5701_01700	hypothetical protein	1626	1183	1078	399	474	1095	2047	649	520	1081	430	416	1132	1077	1478	1470	1353	589	709	786
fig.69042.12.peg.2134	WH5701_01705	hypothetical protein	665	525	582	373	389	878	1485	357	370	634	349	355	796	632	907	905	765	460	554	563
fig.69042.12.peg.2135	WH5701_01710	hypothetical protein	2063	1109	727	1985	1903	3335	6207	1422	1340	2378	1901	1726	3689	3138	3834	4178	4465	1437	1599	1908
fig.69042.12.peg.2136	NA	hypothetical protein	614	341	388	538	652	1214	2514	460	379	738	598	622	1466	864	1224	1270	1011	548	504	748
fig.69042.12.peg.2137	WH5701_01720	ATP-dependent DNA helicase UvrD/PcrA (EC 3.6.4.12)	1963	1502	2377	1637	1735	3273	5300	1147	1059	1966	1785	1720	3327	3324	4085	3813	4267	2466	6028	3092
fig.69042.12.peg.2138	WH5701_01725	hypothetical protein	716	661	753	413	465	974	1846	403	332	713	497	469	988	833	1410	1172	1107	571	1065	597
fig.69042.12.peg.2139	WH5701_01730	hypothetical protein	381	293	437	188	286	573	998	215	181	334	236	236	464	435	641	629	571	160	308	265
fig.69042.12.peg.214	WH5701_13385	N5-carboxyaminoimidazole ribonucleotide synthase (EC 6.3.4.18)	767	421	334	438	417	818	1206	606	507	988	513	569	1267	1417	2022	1891	1731	830	799	1032
fig.69042.12.peg.2140	WH5701_01735	hypothetical protein	494	321	295	378	444	940	1809	272	236	468	294	322	794	443	759	686	641	172	156	217
fig.69042.12.peg.2141	WH5701_01740	hypothetical protein	472	373	315	447	433	819	1483	302	293	455	335	291	739	665	686	767	827	233	242	290
fig.69042.12.peg.2142	WH5701_01745	hypothetical protein	778	678	591	388	382	896	1690	454	419	668	437	459	955	640	917	803	803	302	330	382
fig.69042.12.peg.2143	WH5701_01750	3-deoxy-D-manno-octulosonate 8-phosphate phosphatase (EC 3.1.3.45)	480	535	427	199	192	429	604	240	224	351	179	228	423	418	436	412	398	158	127	190
fig.69042.12.peg.2144	WH5701_01755	2-Keto-3-deoxy-D-manno-octulosonate-8-phosphate synthase (EC 2.5.1.55)	2590	1993	1505	1002	1051	2177	3891	1223	1034	1961	1273	1240	2607	2200	2872	2966	2624	1036	915	1243
fig.69042.12.peg.2145	WH5701_01760	Efflux ABC transporter, permease/ATP-binding protein	1905	1147	1200	2135	2087	3455	7137	1325	1238	2234	2273	2312	4529	3203	3690	3414	3537	2227	2405	2653
fig.69042.12.peg.2146	WH5701_01765	hypothetical protein	4002	2897	2101	2645	3222	8179	16007	1782	1388	2864	4235	4322	9627	1926	3060	3102	2713	2459	3094	2521
fig.69042.12.peg.2147	WH5701_01770	Heme oxygenase (EC 1.14.99.3)	8323	4010	4969	8674	13427	27516	62156	4920	3664	10245	16072	16375	32924	7494	9591	11265	10490	8943	12876	10851
fig.69042.12.peg.2148	WH5701_01775	hypothetical protein	335	344	400	244	284	501	757	186	259	348	308	326	514	912	441	583	643	314	899	406
fig.69042.12.peg.2149	WH5701_01780	Isocitrate dehydrogenase [NADP] (EC 1.1.1.42)	3068	1750	2286	4070	4490	8376	15405	3054	3016	5584	4031	3901	9372	7124	7347	8947	8860	2032	1559	2655
fig.69042.12.peg.215	WH5701_13390	ABC transporter, permease protein 1 (cluster 1, maltose/g3p/polyamine/iron)	674	430	409	696	940	1520	3022	725	636	1157	949	943	2080	1574	2477	2483	2282	1423	1554	1820
fig.69042.12.peg.2150	WH5701_01785	Glycolate dehydrogenase (EC 1.1.99.14), iron-sulfur subunit GlcF	2598	2014	2124	1534	1614	3586	7104	1681	1503	2898	1544	1668	3722	2392	3908	3523	3013	1314	1843	1632
fig.69042.12.peg.2151	WH5701_01790	D-erythronate kinase, candidate	1055	945	1137	554	552	1231	2257	568	485	911	648	622	1328	913	1151	1073	952	859	2559	1032
fig.69042.12.peg.2152	WH5701_01795	Glycolate dehydrogenase (EC 1.1.99.14), FAD-binding subunit GlcE	2799	2087	1783	858	887	1975	3322	1050	941	1467	973	995	2016	1732	2220	2357	2019	1147	1339	1652
fig.69042.12.peg.2153	WH5701_01800	Molybdenum ABC transporter permease protein ModB	482	364	378	200	213	616	1082	254	203	473	212	228	595	292	536	482	404	192	360	300
fig.69042.12.peg.2154	WH5701_01805	Molybdenum ABC transporter, substrate-binding protein ModA	146	94	106	80	80	145	276	51	75	121	69	73	145	157	171	199	179	90	95	77
fig.69042.12.peg.2155	NA	hypothetical protein	31	13	10	22	19	36	53	12	20	14	20	5	28	45	35	35	67	16	16	25
fig.69042.12.peg.2156	NA	hypothetical protein	34	9	19	45	47	102	104	27	23	36	48	46	53	102	109	128	173	70	53	60
fig.69042.12.peg.2157	WH5701_01830	hypothetical protein	396	264	482	731	839	1566	2722	281	227	398	726	701	1443	709	877	864	869	460	645	637
fig.69042.12.peg.2158	NA	hypothetical protein	5	8	4	16	16	28	33	9	6	6	9	5	25	6	7	10	20	11	15	9
fig.69042.12.peg.2159	WH5701_01845	2,5-diketo-D-gluconic acid reductase (EC 1.1.1.-)	2166	1848	2626	1350	1417	2653	4279	1181	1281	1683	1648	1541	2462	2711	2746	2842	3447	1219	2131	1386
fig.69042.12.peg.216	WH5701_13395	ATP-dependent DNA helicase RecQ	376	339	297	203	231	399	701	225	224	352	250	296	465	402	650	590	629	262	488	338
fig.69042.12.peg.2160	WH5701_01855	hypothetical protein	503	218	331	1052	1354	2896	6511	585	415	926	1447	1506	3715	1898	2061	1912	2142	985	782	1206
fig.69042.12.peg.2161	WH5701_01860	hypothetical protein	412	207	357	902	1170	2528	5382	510	385	787	1304	1363	3180	1989	1863	2014	2061	922	818	1191
fig.69042.12.peg.2162	WH5701_01865	Mobile element protein	7	1	3	15	20	39	85	7	7	15	23	15	24	41	17	21	27	13	12	9
fig.69042.12.peg.2163	WH5701_01885	Integron integrase IntIPac	28	13	60	124	123	211	203	39	44	53	127	123	163	135	65	92	131	65	106	53
fig.69042.12.peg.2164	WH5701_01890	Metallo-beta-lactamase superfamily hydrolase	165	181	496	121	292	513	800	138	126	238	365	400	612	282	370	357	289	261	681	347
fig.69042.12.peg.2165	WH5701_01895	hypothetical protein	508	351	436	545	657	1333	2308	404	345	745	578	552	1297	902	1095	1055	1230	631	858	728
fig.69042.12.peg.2166	WH5701_01900	hypothetical protein	241	195	197	150	162	322	714	127	123	282	147	139	359	246	375	361	338	138	170	181
fig.69042.12.peg.2167	WH5701_01905	Small heat shock protein	487	450	1218	164	156	456	589	1181	1104	967	350	423	597	2937	1041	1469	2092	2302	1840	1577
fig.69042.12.peg.2168	WH5701_01910	Bicarbonate ABC transporter, ATP-binding protein	164	83	93	114	156	257	536	81	89	201	173	140	289	206	243	283	260	849	536	1404
fig.69042.12.peg.2169	WH5701_01915	Bicarbonate ABC transporter, ATP-binding protein / Bicarbonate ABC transporter, substrate-binding protein	289	181	155	108	167	398	654	114	108	321	165	168	362	287	414	452	384	2121	1131	3421
fig.69042.12.peg.217	WH5701_13400	3-dehydroquinate synthase (EC 4.2.3.4)	1338	886	970	1516	1637	3074	5210	836	775	1194	1858	1935	4047	1990	2426	2723	3186	1392	1556	1833
fig.69042.12.peg.2170	WH5701_01920	Bicarbonate ABC transporter, permease protein	77	36	28	36	56	91	202	39	51	118	63	56	98	71	139	112	98	852	378	1671
fig.69042.12.peg.2171	WH5701_01925	Bicarbonate ABC transporter, substrate-binding protein	366	241	121	162	169	303	695	156	176	382	255	245	557	353	490	518	361	4702	2218	6820
fig.69042.12.peg.2172	WH5701_01930	hypothetical protein	111	94	131	91	115	272	405	57	24	65	74	89	185	91	191	132	142	182	442	214
fig.69042.12.peg.2173	NA	hypothetical protein	0	0	3	1	2	0	2	2	0	1	1	0	5	6	0	7	16	1	1	2
fig.69042.12.peg.2174	WH5701_01940	hypothetical protein	213	90	119	1302	1610	2806	6120	550	449	1242	1678	1611	3370	634	950	888	691	1942	1013	3279
fig.69042.12.peg.2175	WH5701_01945	Na(+)-dependent bicarbonate transporter SbtA	964	392	554	4941	6255	12303	29805	1925	1410	4336	6261	5821	14491	2086	3379	3258	2289	6095	3292	9831
fig.69042.12.peg.2176	WH5701_01950	Diflavin flavoprotein A 1	643	436	1121	1921	2338	4476	9051	1131	946	2217	3006	3059	5798	4016	5098	4913	4371	5164	9670	7269
fig.69042.12.peg.2177	WH5701_01955	hypothetical protein	508	321	398	795	843	1691	3201	820	738	1721	905	914	2185	2498	3216	3079	3512	3181	4293	4356
fig.69042.12.peg.2178	WH5701_01960	flavoprotein	971	608	771	759	973	2146	4012	1008	725	1910	1019	1036	2548	2138	3338	2934	2524	2516	4181	3520
fig.69042.12.peg.2179	WH5701_01965	Rubrerythrin	9159	6252	12641	1618	1870	8192	14824	8004	7082	13626	2601	2545	6382	7279	9309	9515	8337	14292	15269	14673
fig.69042.12.peg.218	NA	hypothetical protein	548	301	195	697	708	981	1828	554	519	728	783	761	1276	1652	1600	1734	1787	546	282	705
fig.69042.12.peg.2180	WH5701_01970	NADH:flavin oxidoreductases, Old Yellow Enzyme family	11292	6807	12347	1198	1334	6077	10318	6805	5975	13146	1892	1894	4931	4880	7637	6961	7042	9141	10091	9820
fig.69042.12.peg.2181	WH5701_01975	Pirin	2886	1796	3948	697	686	2599	3870	2225	1908	3068	1005	954	2063	1795	1999	2209	2357	2519	3093	3039
fig.69042.12.peg.2182	NA	hypothetical protein	81	99	154	15	14	59	44	46	42	107	15	15	28	33	64	33	21	84	102	71
fig.69042.12.peg.2183	WH5701_01985	hypothetical protein	2153	1416	3040	378	354	1501	2430	1521	1188	2534	459	470	1100	911	1372	1162	1191	1759	2245	1845
fig.69042.12.peg.2184	WH5701_01990	hypothetical protein	578	341	847	120	122	500	791	410	349	720	166	159	341	224	407	347	259	515	519	577
fig.69042.12.peg.2185	WH5701_01995	hypothetical protein	799	448	600	1988	2609	3300	5986	857	746	1238	1533	1438	2825	2662	3210	3503	3764	793	545	1103
fig.69042.12.peg.2186	WH5701_02000	Glycine dehydrogenase [decarboxylating] (glycine cleavage system P protein) (EC 1.4.4.2)	4447	3705	4534	3426	3809	8060	14901	3115	2618	5512	4080	4004	8617	7217	9651	9098	9226	4043	6076	4845
fig.69042.12.peg.2187	WH5701_02005	Glycine cleavage system H protein	208	129	173	335	333	597	682	165	164	154	329	365	476	597	292	414	469	132	130	173
fig.69042.12.peg.2188	WH5701_02010	Aluminum resistance protein	695	504	402	284	243	674	1519	262	218	471	349	331	684	639	1088	946	1002	410	414	487
fig.69042.12.peg.2189	WH5701_02015	Fatty acid desaturase (EC 1.14.19.1); Delta-9 fatty acid desaturase (EC 1.14.19.1)	12238	7728	7898	12872	14179	29902	62673	10005	8856	20537	13577	13462	30492	20530	27926	27402	27836	13534	13158	18473
fig.69042.12.peg.219	WH5701_13410	Iron-uptake factor PiuC	197	153	153	171	252	456	839	151	130	284	253	247	550	296	550	533	562	295	327	368
fig.69042.12.peg.2190	WH5701_02020	hypothetical protein	445	312	469	187	170	561	771	220	221	353	231	219	578	2254	2471	2191	2325	968	981	807
fig.69042.12.peg.2191	NA	hypothetical protein	32	18	24	28	18	25	18	22	26	21	8	10	17	58	29	61	73	20	19	13
fig.69042.12.peg.2192	WH5701_02025	Fatty acid desaturase (EC 1.14.19.1); Delta-9 fatty acid desaturase (EC 1.14.19.1)	3134	2094	2864	1218	1228	4108	8144	1430	1462	2921	1806	2064	7722	7970	9701	9087	10572	6689	5147	6492
fig.69042.12.peg.2193	WH5701_02030	LSU ribosomal protein L9p	4106	3135	2999	3057	3186	6865	11457	1767	1849	3011	3953	3906	7767	5084	5616	6062	6560	3355	2950	3654
fig.69042.12.peg.2194	WH5701_02035	Replicative DNA helicase (DnaB) (EC 3.6.4.12)	732	598	849	678	691	1381	2003	694	690	1307	731	734	1427	1880	2318	2272	2619	1078	2094	1158
fig.69042.12.peg.2195	NA	hypothetical protein	267	111	200	639	682	1063	1471	361	365	536	753	709	1302	1590	1082	1467	1782	605	581	875
fig.69042.12.peg.2196	WH5701_02045	hypothetical protein	103	43	94	129	138	411	633	99	112	238	188	177	417	389	398	405	458	236	192	255
fig.69042.12.peg.2197	WH5701_02050	Transglutaminase-like enzyme, putative cysteine protease	337	217	316	255	461	995	1763	121	142	193	561	617	1152	166	183	268	261	198	258	263
fig.69042.12.peg.2198	WH5701_02055	Fatty acid hydroxylase family (carotene hydroxylase/sterol desaturase)	663	493	748	1040	1285	2546	4148	556	597	946	1062	1045	1947	1499	1342	1532	1884	794	986	977
fig.69042.12.peg.2199	WH5701_02060	tRNA-5-carboxymethylaminomethyl-2-thiouridine(34) synthesis protein MnmG	1416	1044	1137	1655	1645	3905	6207	955	923	1561	1730	1778	3444	2943	2980	3330	3722	1911	4024	2262
fig.69042.12.peg.22	WH5701_06261	Pyrroline-5-carboxylate reductase (EC 1.5.1.2)	1132	768	639	527	713	1516	2974	589	451	1037	567	583	1368	1399	2657	2053	1832	781	708	845
fig.69042.12.peg.220	WH5701_13415	hypothetical protein	110	45	30	194	201	278	535	143	130	215	184	201	353	353	484	513	612	137	102	154
fig.69042.12.peg.2200	WH5701_02065	hypothetical protein	174	151	264	574	752	1308	2155	82	76	134	582	543	872	264	357	347	296	305	442	370
fig.69042.12.peg.2201	WH5701_02070	hypothetical protein	405	384	480	189	214	604	958	248	198	417	382	376	670	709	958	897	1040	666	1639	744
fig.69042.12.peg.2202	WH5701_02075	hypothetical protein	285	234	515	405	620	1378	2288	174	133	309	604	604	1227	630	829	808	804	1145	1903	1341
fig.69042.12.peg.2203	WH5701_02080	hypothetical protein	2711	2031	3009	1495	1759	3755	6823	1883	1561	3386	2091	2150	4522	3693	5789	5516	5074	2005	4047	2466
fig.69042.12.peg.2204	WH5701_02090	Ribose-5-phosphate isomerase A (EC 5.3.1.6)	506	324	370	313	293	686	962	259	263	498	384	329	587	1371	886	1165	1258	465	769	468
fig.69042.12.peg.2205	WH5701_02114	hypothetical protein	429	317	386	317	321	779	1194	307	303	471	502	548	785	710	791	926	948	497	899	652
fig.69042.12.peg.2206	WH5701_02119	hypothetical protein	539	327	368	1029	1110	1436	1916	608	638	785	1105	1091	1619	1436	1074	1553	1874	492	413	659
fig.69042.12.peg.2207	WH5701_02124	DNA ligase (NAD(+)) (EC 6.5.1.2)	2116	1556	1494	1102	1322	2999	4791	944	816	1422	1221	1313	2612	1682	2223	2123	2271	898	816	1038
fig.69042.12.peg.2208	WH5701_02129	hypothetical protein	381	333	434	510	630	1253	2295	278	205	383	569	550	1245	623	871	841	711	441	528	531
fig.69042.12.peg.2209	WH5701_02139	Alkaline phosphatase (EC 3.1.3.1)	813	427	101	817	766	1271	2714	335	509	548	974	1097	2416	4202	4369	4877	4205	186	50	267
fig.69042.12.peg.221	WH5701_13420	hypothetical protein	75	64	57	95	120	137	248	38	34	36	72	86	120	97	101	73	84	41	43	46
fig.69042.12.peg.2210	WH5701_02144	DedA family protein, putative	122	87	87	70	56	190	269	52	39	100	60	71	174	115	183	123	124	114	155	139
fig.69042.12.peg.2211	WH5701_02149	hypothetical protein	117	95	144	281	435	760	1267	113	127	183	469	405	676	217	262	286	198	259	384	322
fig.69042.12.peg.2212	WH5701_02154	probable sufite oxidase (EC 1.8.3.1)	227	154	168	146	154	392	732	172	109	312	198	192	500	296	523	514	404	864	2089	1166
fig.69042.12.peg.2213	WH5701_02159	Thiosulfate reductase cytochrome B subunit (membrane anchoring protein)	410	372	314	245	273	696	1239	273	228	415	292	284	704	434	823	745	576	1114	2505	1604
fig.69042.12.peg.2214	WH5701_02164	hypothetical protein	70	62	66	79	78	242	217	45	37	81	84	83	123	109	122	128	153	98	229	104
fig.69042.12.peg.2215	WH5701_02169	Large-conductance mechanosensitive channel	133	87	107	689	647	967	1207	127	127	115	497	443	628	547	263	338	352	113	118	163
fig.69042.12.peg.2216	WH5701_02174	hypothetical protein	177	135	194	407	442	771	1048	120	151	180	279	361	513	429	358	326	416	139	205	196
fig.69042.12.peg.2217	WH5701_02179	Mobile element protein	171	118	126	115	111	392	487	83	62	126	113	124	218	364	409	358	419	239	333	198
fig.69042.12.peg.2218		hypothetical protein	212	98	97	433	414	704	1350	148	172	242	449	388	630	364	541	499	636	121	106	175
fig.69042.12.peg.2219	NA	hypothetical protein	30	6	20	100	136	258	391	33	25	55	131	158	210	152	143	164	170	47	39	62
fig.69042.12.peg.222	WH5701_13425	hypothetical protein	345	235	264	465	659	1120	1586	288	226	395	643	680	1081	529	669	618	562	368	434	361
fig.69042.12.peg.2220	WH5701_02189	hypothetical protein	308	158	364	884	1233	2485	3874	241	263	456	1228	1302	2089	1009	1037	1222	1461	490	501	647
fig.69042.12.peg.2221	WH5701_02199	hypothetical protein	55	35	31	121	127	343	557	34	28	39	113	102	315	231	249	209	218	94	78	67
fig.69042.12.peg.2222	WH5701_02204	Sulfatase modifying factor 1 precursor (C-alpha-formyglycine- generating enzyme 1)	447	283	189	2150	2278	4360	8474	366	333	437	1778	1818	3791	1521	1883	1904	1918	620	544	1025
fig.69042.12.peg.2223	WH5701_02209	Arylsulfatase (EC 3.1.6.1)	413	236	411	15679	17659	33624	65063	276	248	425	15557	14696	32691	11446	12674	14576	14040	894	1352	1090
fig.69042.12.peg.2224	WH5701_02214	Arylsulfatase (EC 3.1.6.1)	51	16	27	3115	3294	5121	8779	59	46	38	2846	2664	4463	2486	2197	2405	2583	141	151	154
fig.69042.12.peg.2225	WH5701_02219	hypothetical protein	20	7	16	660	762	1430	3251	26	18	43	730	651	1212	277	643	580	592	41	50	58
fig.69042.12.peg.2226	WH5701_02224	FIG068086: hypothetical protein	39	14	18	648	807	1332	2204	35	27	34	541	510	848	405	316	358	422	40	28	40
fig.69042.12.peg.2227	WH5701_02229	Transcriptional regulator, AraC family	220	176	262	394	561	1099	1899	124	122	232	602	629	1106	373	509	496	541	324	437	348
fig.69042.12.peg.2228	WH5701_02239	Arylsulfatase (EC 3.1.6.1)	3236	1295	2326	8804	12545	25743	52426	4340	3634	7055	13086	13390	28177	11625	12259	12983	12708	4591	3793	5210
fig.69042.12.peg.2229	WH5701_02249	Valyl-tRNA synthetase (EC 6.1.1.9)	4474	3041	2609	2144	2367	5308	9225	2695	2241	4346	2760	2712	6607	5235	7017	7119	6552	2456	2034	2899
fig.69042.12.peg.223	NA	hypothetical protein	148	110	155	272	422	705	980	154	177	179	562	598	742	279	279	353	356	204	268	236
fig.69042.12.peg.2230	WH5701_02254	Possible Trypsin	378	261	259	326	306	662	1015	326	276	455	365	312	708	831	789	986	944	275	177	401
fig.69042.12.peg.2231	WH5701_02259	hypothetical protein	517	347	353	93	77	242	395	139	146	296	92	125	277	266	510	518	563	212	215	240
fig.69042.12.peg.2232	WH5701_02264	hypothetical protein	1100	736	948	662	680	1230	1878	764	684	1234	827	841	1587	2293	2811	2745	2700	673	518	882
fig.69042.12.peg.2233	WH5701_02269	hypothetical protein	1354	882	1001	359	447	899	1597	726	574	1168	563	578	1266	1220	2304	2154	1639	618	395	802
fig.69042.12.peg.2234	WH5701_02274	Short-chain dehydrogenase/reductase (SDR) superfamily	1257	928	976	304	342	838	1537	582	427	1152	441	442	1044	1020	1759	1530	1220	932	2165	1182
fig.69042.12.peg.2235	WH5701_02279	hypothetical protein	750	489	528	414	391	846	1304	476	423	794	360	435	777	878	1150	1195	1092	473	966	659
fig.69042.12.peg.2236	WH5701_02284	Potassium efflux system KefA protein / Small-conductance mechanosensitive channel	650	383	472	552	594	1352	2345	471	416	703	577	583	1209	754	1295	1173	1342	544	704	677
fig.69042.12.peg.2237	NA	hypothetical protein	5	1	7	7	5	18	24	10	3	23	11	14	11	24	26	16	22	9	8	0
fig.69042.12.peg.2238	WH5701_02294	hypothetical protein	6	2	3	8	9	31	38	3	7	16	10	20	15	17	22	20	44	9	9	7
fig.69042.12.peg.2239	NA	hypothetical protein	24	11	29	52	62	103	122	60	39	99	70	64	115	182	216	250	346	104	70	100
fig.69042.12.peg.224	NA	hypothetical protein	234	118	428	732	1174	1740	2410	248	214	330	1778	1776	1821	390	463	471	456	377	498	474
fig.69042.12.peg.2240	WH5701_02304	Mobile element protein	5	2	2	21	26	56	85	4	13	11	25	34	55	60	57	63	40	24	26	19
fig.69042.12.peg.2241	NA	hypothetical protein	1	1	1	4	0	2	2	0	2	2	1	2	2	7	4	4	6	3	1	5
fig.69042.12.peg.2242	WH5701_02314	hypothetical protein	13	8	13	8	14	47	25	6	6	8	17	19	31	18	19	19	36	5	15	10
fig.69042.12.peg.2243	WH5701_02319	hypothetical protein	114	85	158	109	120	175	267	56	43	115	99	73	157	138	118	118	122	54	58	90
fig.69042.12.peg.2244	NA	hypothetical protein	15	2	51	13	15	23	44	7	14	20	17	11	31	22	35	36	51	10	21	18
fig.69042.12.peg.2245	WH5701_02329	Putative membrane-spanning protein	56	20	250	18	25	48	88	16	24	24	25	19	47	59	80	74	84	37	47	44
fig.69042.12.peg.2246	WH5701_02334	NAD/NADP transhydrogenase alpha subunit	31	11	241	15	11	28	57	13	5	11	13	9	17	31	16	37	45	25	12	33
fig.69042.12.peg.2247	WH5701_02339	Selenophosphate synthetase-related protein MJ0640	47	27	146	29	29	72	79	28	21	27	17	24	27	39	52	50	45	14	47	25
fig.69042.12.peg.2248	WH5701_02344	Histone acetyltransferase HPA2 and related acetyltransferases	40	37	226	34	33	51	63	17	16	14	21	30	41	32	33	39	60	8	31	22
fig.69042.12.peg.2249	WH5701_02349	Biotin synthase-related enzyme	42	34	508	33	31	64	111	30	21	36	34	29	44	65	55	71	78	17	24	17
fig.69042.12.peg.225	WH5701_13440	Possible Transglycosylase SLT domain	755	503	332	883	1100	2072	4145	653	584	1321	1210	1110	2739	1472	2120	2325	1566	966	754	1349
fig.69042.12.peg.2250	WH5701_02354	Nitrilase (EC 3.5.5.7)	44	35	944	25	30	61	96	27	12	33	21	18	37	58	57	45	52	15	28	34
fig.69042.12.peg.2251	WH5701_02359	Sll0783 protein	37	11	732	28	17	39	73	21	12	30	17	10	30	44	68	48	68	14	18	30
fig.69042.12.peg.2252	WH5701_02364	Putative monooxygenase	306	190	1354	212	176	430	760	168	165	338	191	177	366	450	480	473	546	202	287	227
fig.69042.12.peg.2253	WH5701_02369	Probable hydrocarbon oxygenase MocD	392	356	773	238	258	512	993	234	217	428	298	274	559	389	545	588	502	260	238	327
fig.69042.12.peg.2254	WH5701_02374	Homoserine O-acetyltransferase (EC 2.3.1.31)	286	202	311	143	176	289	460	161	168	221	157	129	295	253	378	370	398	119	146	166
fig.69042.12.peg.2255	WH5701_02379	Glutamine synthetase type III (EC 6.3.1.2)	424	329	518	156	185	393	557	218	212	349	163	159	322	429	425	564	526	156	174	157
fig.69042.12.peg.2256	WH5701_02384	Flavodoxin reductases (ferredoxin-NADPH reductases) family 1	167	82	67	60	56	105	169	125	109	190	54	72	114	393	652	545	572	66	52	73
fig.69042.12.peg.2257	WH5701_02389	Glutathione S-transferase, unnamed subgroup (EC 2.5.1.18)	257	205	131	75	67	180	343	212	245	464	126	113	288	1103	1424	1180	1437	153	140	167
fig.69042.12.peg.2258	WH5701_02394	Transcriptional regulator, AcrR family	130	102	101	128	104	202	334	80	94	112	109	93	156	561	544	494	729	156	197	161
fig.69042.12.peg.2259	NA	hypothetical protein	28	21	16	48	39	75	82	32	47	74	31	31	54	245	286	265	314	57	34	30
fig.69042.12.peg.226	WH5701_13445	Nodulin-related protein CC_0717	178	144	117	182	259	358	552	107	90	143	254	240	402	239	290	290	320	182	292	240
fig.69042.12.peg.2260	WH5701_02404	hypothetical protein	271	140	244	288	358	656	1061	127	121	224	320	326	567	171	183	194	231	123	134	97
fig.69042.12.peg.2261	WH5701_02409	hypothetical protein	403	195	461	320	446	923	1444	203	248	420	584	583	901	367	230	344	502	223	269	205
fig.69042.12.peg.2262	WH5701_02414	hypothetical protein	62	19	69	67	110	215	540	28	33	54	162	165	204	39	77	72	72	39	44	51
fig.69042.12.peg.2263	NA	hypothetical protein	4	6	5	2	5	9	8	1	4	3	4	4	1	4	4	15	4	2	1	2
fig.69042.12.peg.2264	NA	hypothetical protein	3	3	6	7	4	22	8	0	4	4	2	2	6	10	4	5	18	0	1	5
fig.69042.12.peg.2265	WH5701_02429	hypothetical protein	77	37	51	182	192	401	688	75	73	109	162	165	368	237	234	271	311	112	81	128
fig.69042.12.peg.2266	WH5701_02434	hypothetical protein	76	60	29	128	116	280	438	68	41	99	122	123	296	178	168	200	194	96	83	103
fig.69042.12.peg.2267	WH5701_02439	hypothetical protein	112	69	60	133	109	211	295	53	82	147	101	109	220	232	187	258	307	91	118	132
fig.69042.12.peg.2268	WH5701_02444	Lead, cadmium, zinc and mercury transporting ATPase (EC 3.6.3.3) (EC 3.6.3.5); Copper-translocating P-type ATPase (EC 3.6.3.4)	335	213	285	353	366	883	1541	259	228	494	449	431	990	708	1052	997	1136	508	1027	662
fig.69042.12.peg.2269	WH5701_02449	hypothetical protein	61	50	43	53	66	113	191	28	37	62	94	74	132	258	269	320	482	85	36	116
fig.69042.12.peg.227	WH5701_13450	Efflux ABC transporter, permease protein	138	88	88	110	132	259	522	84	52	121	146	170	257	138	210	189	231	112	159	173
fig.69042.12.peg.2270	NA	hypothetical protein	18	10	12	28	25	29	28	9	10	12	17	28	43	138	49	68	76	28	11	21
fig.69042.12.peg.2271	WH5701_02459	Transcriptional regulator, MerR family	65	37	43	130	136	269	561	89	72	115	175	198	292	302	397	357	405	182	164	190
fig.69042.12.peg.2272	WH5701_02464	hypothetical protein	54	35	107	137	212	461	552	71	80	104	229	197	317	211	140	168	219	146	275	149
fig.69042.12.peg.2273	WH5701_02469	hypothetical protein	123	88	96	99	90	192	213	68	83	101	77	98	155	203	131	126	192	84	111	77
fig.69042.12.peg.2274	WH5701_02474	SAM-dependent methyltransferase	1637	1383	2056	916	1180	2670	5333	1685	1287	3065	1704	1654	3760	3160	4394	4113	3771	4414	12617	4735
fig.69042.12.peg.2275	WH5701_02479	hypothetical protein	81	80	86	51	60	83	145	76	81	111	68	85	129	104	142	141	139	118	318	138
fig.69042.12.peg.2276	WH5701_02484	Molybdopterin synthase catalytic subunit MoaE (EC 2.8.1.12)	142	180	242	126	159	281	390	248	158	231	168	138	233	289	357	316	253	230	591	263
fig.69042.12.peg.2277	WH5701_02489	Molybdopterin molybdenumtransferase (EC 2.10.1.1)	764	692	850	297	414	883	1203	336	338	508	504	490	869	619	924	919	768	1101	1253	1707
fig.69042.12.peg.2278	WH5701_02494	Cyclic pyranopterin monophosphate synthase (EC 4.6.1.17)	709	593	627	373	392	859	1480	348	294	584	482	536	918	1233	1511	1660	1877	1603	1698	2077
fig.69042.12.peg.2279	WH5701_02499	hypothetical protein	31	19	28	43	37	94	122	38	30	49	40	30	97	1006	572	952	1010	1050	543	1559
fig.69042.12.peg.228	WH5701_13455	Efflux ABC transporter, permease protein	88	89	87	103	142	264	493	59	35	101	119	145	298	127	166	129	135	91	108	117
fig.69042.12.peg.2280	WH5701_02504	RNA polymerase sigma-70 factor	202	175	166	121	111	218	323	102	113	157	101	129	201	868	822	999	1081	1824	7766	2400
fig.69042.12.peg.2281	WH5701_02509	hypothetical protein	383	362	358	227	284	563	858	251	287	427	325	313	667	1224	1196	1553	1409	1879	7443	2693
fig.69042.12.peg.2282	WH5701_02514	FIG01149864: hypothetical protein	753	491	511	319	313	752	1569	432	341	691	390	469	1030	1081	2061	1796	1610	2059	7078	2978
fig.69042.12.peg.2283	WH5701_02519	COG0398: uncharacterized membrane protein / Mercuric ion reductase (EC 1.16.1.1)	1457	1024	1113	701	800	1968	3839	826	754	1862	868	894	2277	2395	3254	3349	3435	2594	6833	3532
fig.69042.12.peg.2284	WH5701_02524	SAM-dependent methyltransferase SCO3452 (UbiE paralog)	1188	771	725	944	1129	2193	4537	681	562	1288	1141	1136	2685	1310	2323	2212	1910	1279	1869	1791
fig.69042.12.peg.2285	WH5701_02529	hypothetical protein	217	125	143	98	104	229	317	118	118	170	120	126	202	261	276	343	396	296	976	427
fig.69042.12.peg.2286	WH5701_02534	hypothetical protein	309	270	253	120	137	317	613	166	131	273	118	145	302	254	400	327	396	738	2759	1149
fig.69042.12.peg.2287	WH5701_02539	hypothetical protein	352	285	310	91	99	256	383	124	120	193	114	121	180	220	319	339	221	909	2579	1110
fig.69042.12.peg.2288	WH5701_02544	Multidrug-efflux transporter, major facilitator superfamily (MFS)	1337	1122	619	411	398	686	1286	645	572	1064	379	396	920	1376	2037	1832	1501	457	323	586
fig.69042.12.peg.2289	WH5701_02549	Polyphosphate kinase (EC 2.7.4.1)	1948	1149	845	1676	1819	3070	5619	1628	1555	2654	1711	1684	3584	4703	4599	5428	5122	1594	1498	2181
fig.69042.12.peg.229	WH5701_13460	Efflux ABC transporter, ATP-binding protein	186	154	169	265	307	536	860	172	143	205	356	381	685	310	446	496	471	309	318	335
fig.69042.12.peg.2290	WH5701_02554	Cyanobacteria-specific RpoD-like sigma factor, type-13	1302	1081	1687	1922	2744	3751	6719	1412	1470	2660	2081	1941	3341	4235	4507	4654	5259	1135	1002	1456
fig.69042.12.peg.2291	WH5701_02559	Phytol kinase (EC 2.7.1.182)	481	357	352	224	219	439	800	254	225	457	200	186	394	461	776	653	641	229	233	278
fig.69042.12.peg.2292	WH5701_02564	hypothetical protein	341	259	846	357	708	1482	3089	188	169	365	888	851	1541	338	494	540	467	749	622	805
fig.69042.12.peg.2293	WH5701_02569	2-keto-3-deoxy-D-arabino-heptulosonate-7-phosphate synthase I alpha (EC 2.5.1.54)	3137	2072	1856	1876	1747	3829	6551	1848	1437	2907	2284	2414	5505	4032	4715	5044	4862	2571	2457	3025
fig.69042.12.peg.2294	WH5701_02574	Aconitate hydratase 2 (EC 4.2.1.3)	4426	3048	4857	3014	2835	7131	13588	3530	2986	6225	3168	3513	9570	8239	11527	11815	9779	4544	4384	6462
fig.69042.12.peg.2295	WH5701_02579	Chloride channel protein	1208	928	1237	359	404	1056	1947	590	548	1180	435	449	1078	1112	1941	1573	1554	578	565	738
fig.69042.12.peg.2296	WH5701_02584	hypothetical protein	562	537	359	226	321	637	1005	288	286	504	360	333	650	846	805	804	802	432	456	582
fig.69042.12.peg.2297	WH5701_02589	FIG092679: Fe-S oxidoreductase	2739	2129	2376	1042	1150	2329	4119	1649	1508	3058	1407	1275	2833	4016	4923	4625	5289	2988	6944	3522
fig.69042.12.peg.2298	WH5701_02594	Lipid A core O-antigen ligase related Slr0728	1774	1595	1066	642	726	1728	3483	985	770	1709	765	810	2027	1416	2383	2107	1970	724	606	909
fig.69042.12.peg.2299	WH5701_02599	Formyltetrahydrofolate deformylase (EC 3.5.1.10)	1574	799	611	694	734	1695	3185	790	668	1351	983	1029	2413	1363	2189	2048	1959	782	643	1062
fig.69042.12.peg.23	WH5701_06266	Acyl-phosphate:glycerol-3-phosphate O-acyltransferase PlsY (EC 2.3.1.n3)	1195	1196	853	552	717	1510	2583	514	425	860	887	846	1624	797	1115	1040	932	484	756	567
fig.69042.12.peg.230	WH5701_13465	hypothetical protein	413	307	461	507	773	1258	2145	332	374	637	801	865	1502	837	1060	1036	1009	704	847	768
fig.69042.12.peg.2300	WH5701_02604	hypothetical protein	3722	2869	2660	2655	2896	4949	8916	2343	2149	3560	3021	3026	5928	4790	5752	6397	6971	1536	880	1953
fig.69042.12.peg.2301	WH5701_02609	hypothetical protein	1840	1443	1289	300	294	752	1248	710	624	1210	361	352	823	1309	2015	1733	1552	458	264	527
fig.69042.12.peg.2302	WH5701_02614	Phosphate ABC transporter, substrate-binding protein PstS (TC 3.A.1.7.1)	3301	1652	791	5425	5042	7584	13114	3357	4454	5295	5757	5994	10902	28941	20218	26199	25183	2331	1229	3323
fig.69042.12.peg.2303	WH5701_02619	Chaperone protein DnaK	16280	9544	13819	3273	4085	10376	21619	18469	16552	33073	21169	20771	29947	49689	50821	51134	52205	34666	17518	39733
fig.69042.12.peg.2304	WH5701_02624	Shikimate 5-dehydrogenase I alpha (EC 1.1.1.25)	937	828	524	401	456	1178	1513	333	382	556	619	682	1033	738	737	689	700	526	532	644
fig.69042.12.peg.2305	WH5701_02629	hypothetical protein	1356	774	1050	902	1057	2024	4032	1091	817	1628	1280	1241	2385	1773	2786	2552	2883	1260	1914	1552
fig.69042.12.peg.2306	WH5701_02634	SSU ribosomal protein S6p	6396	2201	1970	4832	4654	9478	19641	4497	4140	7903	4839	4875	11638	9552	11160	11990	12250	4000	3214	4623
fig.69042.12.peg.2307	NA	hypothetical protein	621	469	467	501	543	847	1421	442	438	674	573	547	1013	1308	949	1154	1343	501	355	563
fig.69042.12.peg.2308	WH5701_02644	Argininosuccinate synthase (EC 6.3.4.5)	2073	1283	905	1780	1768	3239	5602	1240	1183	1862	1780	1838	3618	2486	2820	3015	2928	1011	612	1308
fig.69042.12.peg.2309	WH5701_02649	hypothetical protein	430	155	158	174	182	432	705	182	177	218	187	173	345	269	296	350	352	131	150	167
fig.69042.12.peg.231	WH5701_13470	Putative thylakoid membrane protein, contains 8 pentapeptide repeats, sll0274 homolog	614	422	776	884	1329	1995	4118	602	630	1126	1440	1435	2625	1188	1588	1876	1949	1052	1378	1293
fig.69042.12.peg.2310	WH5701_02654	hypothetical protein	2371	888	840	1858	1810	3352	5056	1059	1054	1506	1699	1835	3513	3706	2949	3154	4283	1674	1324	2218
fig.69042.12.peg.2311	WH5701_02659	Phospho-N-acetylmuramoyl-pentapeptide-transferase (EC 2.7.8.13)	5317	4273	4517	1491	1635	4131	7829	1911	1764	3144	1788	1695	4007	2449	4077	3441	3047	2772	2245	3367
fig.69042.12.peg.2312	WH5701_02664	hypothetical protein	369	237	477	333	395	806	1122	206	216	287	376	426	755	350	355	428	429	359	331	431
fig.69042.12.peg.2313	WH5701_02669	hypothetical protein	397	259	178	254	240	451	780	208	137	250	226	231	453	405	408	491	503	213	334	226
fig.69042.12.peg.2314	WH5701_02674	Formate-dependent phosphoribosylglycinamide formyltransferase	1318	1084	1583	660	695	1745	2912	629	564	905	764	810	1870	1086	1371	1251	1166	987	1137	1256
fig.69042.12.peg.2315	WH5701_02679	Cell envelope-associated transcriptional attenuator LytR-CpsA-Psr, subfamily M	3909	2949	3464	6685	7990	13429	29780	2930	2288	4966	7504	7528	16084	6052	9642	9419	8297	6658	5859	8532
fig.69042.12.peg.2316	WH5701_02684	hypothetical protein	3882	2865	2962	1904	2209	5429	9839	1904	1533	3259	2627	2829	6133	3740	5881	5206	5048	3412	4976	3876
fig.69042.12.peg.2317	WH5701_02689	Excinuclease ABC subunit A	8909	5897	4993	4094	3877	8138	13953	5514	5028	9240	4041	4135	9159	12605	15677	15512	17607	5091	5732	5816
fig.69042.12.peg.2318	WH5701_02699	DNA repair protein RecN	675	458	891	727	766	1424	2279	598	507	961	756	773	1365	1838	2120	1837	2078	916	1894	1178
fig.69042.12.peg.2319	WH5701_02704	Uncharacterized protein sll0005	1428	864	970	1250	984	2450	4398	1786	1523	3220	1235	1275	3008	5688	6920	6988	7237	2480	3583	2992
fig.69042.12.peg.232	WH5701_13475	UPF0102 protein YraN	15	27	19	21	27	29	99	15	7	22	24	13	49	62	50	44	60	34	53	65
fig.69042.12.peg.2320	WH5701_02709	hypothetical protein	2286	1666	1520	2271	2346	4201	6392	1293	1109	1789	2106	2132	3974	3392	3493	3716	4083	1628	1278	1838
fig.69042.12.peg.2321	WH5701_02714	Threonine synthase (EC 4.2.3.1)	3975	2257	1865	3422	3216	5725	8855	2338	2292	3373	3295	3246	5686	5675	5254	5757	7941	2240	1884	2520
fig.69042.12.peg.2322	WH5701_02719	DNA polymerase III beta subunit (EC 2.7.7.7)	1945	1390	992	1238	1295	3287	6874	1489	1252	2822	2005	2093	4818	2844	4459	4413	3879	2895	2614	3415
fig.69042.12.peg.2323	WH5701_02724	hypothetical protein	479	434	336	290	301	802	1250	346	205	412	402	448	785	558	659	670	519	372	323	460
fig.69042.12.peg.2324	WH5701_02729	Phosphoribosylformylglycinamidine synthase, synthetase subunit (EC 6.3.5.3)	4268	3228	4141	2228	2579	6113	11079	2325	2156	4146	2883	3091	7424	4768	6264	6317	5960	2962	4251	3834
fig.69042.12.peg.2325	WH5701_02734	Amidophosphoribosyltransferase (EC 2.4.2.14)	3056	1782	1817	1728	1622	3395	6364	2429	2084	4304	1529	1432	3233	5565	7960	7356	8105	1430	1238	1670
fig.69042.12.peg.2326	WH5701_02739	DNA gyrase subunit A (EC 5.99.1.3)	3369	1854	1621	2879	3104	6014	9832	2021	1799	3140	2731	2849	5515	4236	4874	5410	5905	1667	1671	2143
fig.69042.12.peg.2327	WH5701_02744	hypothetical protein	2712	1838	1961	1681	1779	3439	5427	1510	1413	2501	2120	2126	4086	3990	4184	4345	5097	2001	2024	2324
fig.69042.12.peg.2328	WH5701_02749	Epoxyqueuosine reductase (EC 1.17.99.6) QueG	349	321	393	265	318	722	1139	217	166	344	314	319	645	431	569	478	462	281	492	364
fig.69042.12.peg.2329	WH5701_02754	hypothetical protein	10638	8241	6624	5016	4999	10850	21167	6543	6038	12015	5306	5427	12550	12537	19211	18016	16932	6355	5537	7710
fig.69042.12.peg.233	WH5701_13480	hypothetical protein	91	95	136	117	148	355	519	79	54	96	172	213	382	241	212	288	232	272	554	359
fig.69042.12.peg.2330	WH5701_02759	Uncharacterized membrane anchored protein Mext_4159	2339	1436	1523	1476	1539	2847	4997	2296	2288	4523	1560	1571	3261	6119	6777	7164	9067	2827	3363	3185
fig.69042.12.peg.2331	WH5701_02764	Transcription termination protein NusB	1104	664	545	562	524	1100	1869	797	704	1223	514	539	1152	1395	1851	1869	1785	803	949	931
fig.69042.12.peg.2332	WH5701_02769	Signal recognition particle receptor FtsY	2137	1435	1301	1057	1213	2529	4682	1464	1302	2621	1139	1161	2771	2941	3679	3465	3458	1354	1912	1603
fig.69042.12.peg.2333	WH5701_02774	Serine phosphatase RsbU, regulator of sigma subunit	1283	1021	1116	526	548	1273	2130	514	561	837	434	441	941	658	1123	968	964	524	832	585
fig.69042.12.peg.2334	WH5701_02779	Argininosuccinate lyase (EC 4.3.2.1)	1835	1387	1008	1076	1073	2316	4052	904	904	1305	1170	1154	2412	2113	2270	2444	2451	688	611	977
fig.69042.12.peg.2335	WH5701_02784	tRNA-dihydrouridine(20/20a) synthase (EC 1.3.1.91)	2121	1544	1845	513	468	1209	1862	833	774	1896	704	667	1127	1530	1969	1616	2003	1171	1332	1141
fig.69042.12.peg.2336	WH5701_02789	HI0933-like protein	712	670	953	277	252	725	1084	367	344	639	361	375	805	791	863	847	757	455	965	542
fig.69042.12.peg.2337	WH5701_02794	Type IV fimbrial assembly protein PilC	816	436	560	1356	1687	2934	5160	783	754	1267	1436	1381	2584	2468	3013	3012	3855	1318	1347	1440
fig.69042.12.peg.2338	WH5701_02799	Twitching motility protein PilT	376	207	291	992	1162	1693	3080	336	371	478	871	866	1469	1014	825	997	1417	424	418	536
fig.69042.12.peg.2339	WH5701_02804	Type IV fimbrial assembly, ATPase PilB	1342	885	1147	1407	1463	3283	5653	758	673	1197	1562	1775	3131	1618	1615	1968	2090	1206	1709	1644
fig.69042.12.peg.234	WH5701_13485	SSU rRNA (adenine(1518)-N(6)/adenine(1519)-N(6))-dimethyltransferase (EC 2.1.1.182)	733	589	418	452	494	1118	1685	476	462	807	586	668	1302	1167	1201	1284	1414	550	519	662
fig.69042.12.peg.2340	WH5701_02809	Heat shock protein GrpE	3142	2418	2662	1167	1334	3461	7421	2620	2264	4704	2546	2603	5434	4407	6099	6356	6164	2734	1822	3379
fig.69042.12.peg.2341	WH5701_02814	Chaperone protein DnaJ	3726	2660	2913	1705	1806	4088	7474	3250	2775	5045	3146	3154	5997	5119	6737	6926	7032	3145	3154	3836
fig.69042.12.peg.2342	WH5701_02819	hypothetical protein	510	305	317	175	154	408	603	406	341	440	251	286	555	529	583	610	720	251	277	321
fig.69042.12.peg.2343	WH5701_02824	Ribosome small subunit biogenesis RbfA-release protein RsgA	763	642	645	231	200	628	1023	600	466	910	352	322	712	529	825	758	813	437	491	486
fig.69042.12.peg.2344	WH5701_02829	Nucleoid-associated protein YaaK	1904	1363	1630	1552	1681	3331	5093	1371	1261	1726	1846	1951	3241	3363	3332	3902	4352	1373	1420	1548
fig.69042.12.peg.2345	WH5701_02834	UDP-N-acetylenolpyruvoylglucosamine reductase (EC 1.3.1.98)	1468	1128	933	1557	1840	3566	5775	778	697	1157	1849	1890	3349	1054	1326	1623	1398	684	556	764
fig.69042.12.peg.2346	WH5701_02839	UDP-N-acetylmuramate--L-alanine ligase (EC 6.3.2.8)	3811	2164	1873	3935	5773	11080	21117	2510	2419	4174	6463	6589	12764	3860	5494	6235	6201	3794	3157	4532
fig.69042.12.peg.2347	NA	hypothetical protein	176	79	66	256	297	518	674	121	103	139	334	341	531	270	231	295	333	138	112	162
fig.69042.12.peg.2348	WH5701_02844	NAD(P)-dependent glyceraldehyde-3-phosphate dehydrogenase (EC 1.2.1.59)	7076	2761	1927	12602	13243	27081	57493	8067	7974	16178	11980	11593	28775	15054	22038	23012	22297	4970	2936	7212
fig.69042.12.peg.2349	WH5701_02849	Thiamine-monophosphate kinase (EC 2.7.4.16)	524	372	481	454	581	1069	1668	321	268	357	605	558	938	581	623	631	669	196	222	327
fig.69042.12.peg.235	WH5701_13490	4-diphosphocytidyl-2-C-methyl-D-erythritol kinase (EC 2.7.1.148)	494	433	355	308	319	643	1117	350	300	537	390	444	813	778	974	967	925	384	548	434
fig.69042.12.peg.2350	WH5701_02854	Peptidyl-prolyl cis-trans isomerase	2180	1314	1621	1948	2830	5826	10911	1667	1524	2749	3387	3482	6253	3034	3263	3978	4034	1635	1709	2000
fig.69042.12.peg.2351	WH5701_02859	Translation elongation factor P	1177	404	557	2500	2435	4209	6658	1554	1825	2036	2183	2117	4435	3506	3067	4289	4856	832	543	1129
fig.69042.12.peg.2352	WH5701_02864	Biotin carboxyl carrier protein of acetyl-CoA carboxylase	2557	1360	1034	1421	1772	3371	7586	1272	1035	2474	1636	1575	3755	2469	4167	4042	3619	918	579	1235
fig.69042.12.peg.2353	WH5701_02869	4-hydroxythreonine-4-phosphate dehydrogenase (EC 1.1.1.262)	940	707	720	353	370	1004	1493	483	386	790	351	427	779	795	1048	1040	1137	468	808	516
fig.69042.12.peg.2354	WH5701_02879	Nucleoside-diphosphate-sugar epimerases	618	467	462	319	270	781	1207	411	343	684	329	323	787	643	880	715	884	377	456	381
fig.69042.12.peg.2355	NA	hypothetical protein	3662	3381	3389	227	193	1649	2351	1193	890	1470	196	194	509	619	694	757	675	1484	1309	1260
fig.69042.12.peg.2356	WH5701_02889	HNH endonuclease:HNH nuclease	52	45	361	177	226	205	277	39	37	44	128	134	191	119	87	116	176	89	64	92
fig.69042.12.peg.2357	WH5701_02894	hypothetical protein	3062	2592	4422	312	322	2405	3390	968	790	1752	259	272	754	614	902	831	812	1733	1520	1702
fig.69042.12.peg.2358	WH5701_02899	hypothetical protein	189	112	98	337	423	568	889	252	194	317	352	319	697	973	1273	1123	1006	1042	648	1209
fig.69042.12.peg.2359	WH5701_02904	hypothetical protein	520	281	359	2213	2545	3148	5734	979	848	1620	1978	1774	3537	4677	4625	5233	5438	3562	2423	4199
fig.69042.12.peg.236	WH5701_13495	hypothetical protein	187	129	138	189	227	272	443	176	156	200	198	200	307	373	398	495	586	149	184	224
fig.69042.12.peg.2360	WH5701_02909	hypothetical protein	322	218	303	280	289	524	905	188	250	451	312	276	576	504	679	653	815	358	427	393
fig.69042.12.peg.2361	WH5701_02914	hypothetical protein	491	305	504	746	998	1357	2011	262	262	424	755	784	1317	903	934	1050	1139	701	675	967
fig.69042.12.peg.2362	WH5701_02919	hypothetical protein	267	158	240	683	666	1048	1875	232	187	300	556	554	1063	1380	1724	1677	1668	907	1005	1103
fig.69042.12.peg.2363	NA	hypothetical protein	269	180	314	671	725	1041	1375	452	491	544	697	639	992	2178	1736	1984	2546	626	462	735
fig.69042.12.peg.2364	WH5701_02929	Serine--glyoxylate aminotransferase (EC 2.6.1.45)	7459	4447	3929	5622	4871	11241	18652	5323	4794	6822	6450	7302	15273	11765	10904	13264	11372	5375	5282	7183
fig.69042.12.peg.2365	WH5701_02934	Cobalt-precorrin-5B (C1)-methyltransferase (EC 2.1.1.195)	854	784	854	233	305	940	1413	474	372	718	355	404	895	692	1101	983	874	548	820	698
fig.69042.12.peg.2366	WH5701_02939	GMP synthase [glutamine-hydrolyzing], amidotransferase subunit (EC 6.3.5.2) / GMP synthase [glutamine-hydrolyzing], ATP pyrophosphatase subunit (EC 6.3.5.2)	2111	1132	1002	1905	1968	3657	6794	1768	1491	3047	2080	2135	4071	3599	4786	4486	5021	1507	1450	1686
fig.69042.12.peg.2367	WH5701_02944	hypothetical protein	468	238	262	1114	1269	1740	2999	439	342	712	1092	1130	1967	1222	1358	1490	1425	868	602	1154
fig.69042.12.peg.2368	WH5701_02949	hypothetical protein	1134	688	817	523	614	1476	2798	567	542	1095	732	813	1857	1301	1846	1804	2041	1036	1286	1238
fig.69042.12.peg.2369	WH5701_02954	Peptidoglycan D,D-transpeptidase MrdA (EC 3.4.16.4)	1246	886	749	1032	1067	2192	3578	1041	1074	1538	1141	1123	2335	1925	2317	2442	2813	1229	1449	1524
fig.69042.12.peg.237	NA	hypothetical protein	12	20	15	39	57	63	71	19	10	23	67	67	62	83	78	80	59	47	78	46
fig.69042.12.peg.2370	WH5701_02959	Glycosyltransferase	2717	2263	2315	2202	2390	4838	8494	1623	1427	2481	2418	2405	4574	2837	3966	3765	3823	1457	1258	1811
fig.69042.12.peg.2371	WH5701_02964	UDP-sulfoquinovose synthase (EC 3.13.1.1)	4677	2261	2662	6038	6177	12045	20501	5052	4389	7953	6611	6546	13559	11649	14178	13967	14083	4709	4046	5899
fig.69042.12.peg.2372	WH5701_02969	hypothetical protein	419	246	484	668	831	1022	932	260	281	310	815	825	956	745	396	559	784	246	213	332
fig.69042.12.peg.2373	WH5701_02974	Thiazole synthase (EC 2.8.1.10)	2659	1844	2488	953	1106	2580	3896	1578	1335	2603	1354	1367	2512	2666	3223	3495	3355	1630	2235	1858
fig.69042.12.peg.2374	WH5701_02979	hypothetical protein	1965	1469	2526	2034	2418	4148	7526	2061	1613	3130	2945	2905	4724	5267	6648	6194	6819	2712	3789	3456
fig.69042.12.peg.2375	WH5701_02984	Photosystem I assembly related protein Ycf37	4340	2546	1778	1561	1459	3829	7474	2240	1970	4457	1942	1953	5560	3299	5370	5275	4582	2663	1976	3086
fig.69042.12.peg.2376	WH5701_02989	LSU ribosomal protein L20p	3682	1765	1726	4206	3745	7239	14795	3775	3753	6262	4272	4263	9613	6894	8249	8687	7827	4193	3314	4820
fig.69042.12.peg.2377	WH5701_02994	LSU ribosomal protein L35p	2407	974	1059	5272	4355	6859	11581	2664	3305	4526	4593	4329	8754	7177	5373	6608	7878	3388	2587	3926
fig.69042.12.peg.2378	WH5701_02999	sporulation protein SpoIID	5509	4894	6058	1475	1792	4280	8458	3034	2504	6576	2380	2434	6021	7257	11060	10404	8110	5201	6463	7001
fig.69042.12.peg.2379	WH5701_03004	Glycosyl transferase, family 2	5638	4187	4951	3098	3318	8006	13346	3195	2776	6017	3696	3891	8595	7757	10410	9515	8706	3964	3907	4934
fig.69042.12.peg.238	WH5701_13505	Pyruvate dehydrogenase E1 component beta subunit (EC 1.2.4.1)	1999	920	912	4767	5202	7568	12629	2037	2028	2427	4437	4083	8077	6288	5427	6929	8783	2316	1876	2752
fig.69042.12.peg.2380	WH5701_03009	DNA polymerase III subunits gamma and tau (EC 2.7.7.7)	1520	1482	1632	705	772	1677	2683	941	938	1782	936	968	2055	2376	2738	2668	2737	1487	1923	1747
fig.69042.12.peg.2381	WH5701_03014	hypothetical protein	466	319	471	158	153	383	585	303	278	449	290	329	403	604	702	777	951	487	420	469
fig.69042.12.peg.2382	WH5701_03019	ATP-dependent Clp protease ATP-binding subunit ClpX	3336	1860	2611	5108	6202	11032	20089	3994	3352	6313	6163	6280	12285	8535	9904	10196	10576	4961	6268	6205
fig.69042.12.peg.2383	WH5701_03024	ATP-dependent Clp protease proteolytic subunit ClpP (EC 3.4.21.92)	3532	1670	1869	3777	3916	6994	12528	3481	2947	6095	4065	4271	8869	6751	9042	9172	9384	4336	6090	5564
fig.69042.12.peg.2384	WH5701_03029	Cell division trigger factor (EC 5.2.1.8)	9698	7350	5717	5561	5492	13414	24427	5634	5062	10202	6683	7497	17740	10091	12631	12684	9767	6549	7072	8600
fig.69042.12.peg.2385	WH5701_03034	Aspartate-semialdehyde dehydrogenase (EC 1.2.1.11)	7750	6208	4824	2617	2641	5977	11389	4967	4293	9171	4044	3913	7676	8347	13358	10622	13254	8137	9862	9663
fig.69042.12.peg.2386	WH5701_03039	4-hydroxy-tetrahydrodipicolinate synthase (EC 4.3.3.7)	2515	1905	1786	1051	1016	2266	3658	1838	1693	3217	1557	1501	2793	4355	5144	4824	5598	2891	3933	3517
fig.69042.12.peg.2387	WH5701_03044	Ribonuclease J (endonuclease and 5' exonuclease)	10645	6323	6741	6950	8168	20157	45573	12177	10141	30778	11305	11016	28783	34901	46108	39428	40708	17721	19569	21607
fig.69042.12.peg.2388	NA	hypothetical protein	259	150	225	320	382	769	1323	153	104	172	366	410	644	344	304	377	435	184	163	274
fig.69042.12.peg.2389	WH5701_03054	tRNA(Ile)-lysidine synthetase (EC 6.3.4.19)	378	264	442	316	346	723	873	131	159	221	335	352	652	319	409	335	433	273	310	302
fig.69042.12.peg.239	WH5701_13510	Protein translocase subunit SecD	3728	2431	1588	5164	5340	9598	17662	2978	2740	4515	4254	4203	9975	6088	7220	7465	7723	2493	2185	2913
fig.69042.12.peg.2390	WH5701_03059	IMP dehydrogenase/GMP reductase	7112	5649	5549	3889	4273	9452	18461	4428	3511	7149	4601	4926	11772	9343	15983	14153	10091	4903	4850	5687
fig.69042.12.peg.2391	WH5701_03064	hypothetical protein	2019	943	1125	1855	2435	4916	7878	1516	1432	2421	3194	3296	5866	2881	3428	3331	4178	1893	1707	2429
fig.69042.12.peg.2392	WH5701_03069	Excinuclease ABC subunit B	1137	694	889	1199	1487	2802	4269	879	957	1581	1936	1933	3082	2080	2579	2633	3918	1451	1434	1670
fig.69042.12.peg.2393	WH5701_03074	hypothetical protein	716	489	371	583	699	1460	2499	419	410	685	622	651	1481	747	974	1020	1053	420	338	575
fig.69042.12.peg.2394	WH5701_03079	Aspartokinase (EC 2.7.2.4)	3165	2366	2201	2254	2787	6319	10746	1699	1602	2782	3215	3440	7092	2907	3763	4045	3400	1837	1473	2465
fig.69042.12.peg.2395	WH5701_03084	DNA polymerase III delta subunit (EC 2.7.7.7)	476	385	385	201	199	510	784	207	177	270	228	251	521	387	391	440	412	186	198	276
fig.69042.12.peg.2396	WH5701_03089	Cobalt-precorrin-8 methylmutase (EC 5.4.99.60)	906	719	1016	175	175	677	925	371	342	742	227	218	472	450	769	689	661	307	544	412
fig.69042.12.peg.2397	WH5701_03094	DNA mismatch repair protein MutS	2994	2724	3562	2009	2516	5203	9023	1422	1482	2266	2553	2682	4947	2432	2974	3008	3296	1471	1948	1632
fig.69042.12.peg.2398	WH5701_03099	Photosystem II protein PsbZ	932	786	1042	741	988	1527	2035	547	506	696	1140	1116	1957	814	954	1306	1232	461	396	747
fig.69042.12.peg.2399	WH5701_03104	6,7-dimethyl-8-ribityllumazine synthase (EC 2.5.1.78)	1707	1104	1203	1150	1619	3040	5078	923	774	1493	1905	1878	3437	1706	1914	2018	1983	850	586	1011
fig.69042.12.peg.24	WH5701_06271	Slr0731 protein	1690	1645	1473	1124	1351	2885	4967	960	779	1483	1622	1593	3378	1582	2317	2105	2035	1097	1664	1340
fig.69042.12.peg.240	WH5701_13515	Protein translocase subunit SecF	1388	820	577	1521	1769	3057	6192	981	943	1732	1330	1319	3272	1990	2824	2747	2524	888	865	1115
fig.69042.12.peg.2400	WH5701_03109	hypothetical protein	933	326	432	1688	2005	3633	5438	660	621	855	2023	1893	2867	1340	1030	1326	1951	511	396	562
fig.69042.12.peg.2401	WH5701_03124	hypothetical protein	361	158	187	958	1115	2139	4090	419	405	702	936	944	1951	1140	1285	1203	1549	360	211	379
fig.69042.12.peg.2402	WH5701_03129	hypothetical protein	22	4	8	36	32	78	195	9	1	16	37	54	103	31	44	29	31	8	16	11
fig.69042.12.peg.2403	WH5701_03134	O-antigen acetylase	511	191	244	1801	2330	4533	10187	405	288	686	1933	1920	4037	858	1038	993	1438	455	335	620
fig.69042.12.peg.2404		hypothetical protein	97	31	52	100	182	328	610	26	31	35	139	161	245	74	92	81	118	39	57	47
fig.69042.12.peg.2405	WH5701_03159	Protein translocase subunit SecA	4433	2356	2329	6391	6622	11623	20080	4470	4077	6452	6669	6613	13239	13589	13004	13970	14226	3737	3067	4721
fig.69042.12.peg.2406	NA	hypothetical protein	253	126	123	388	412	866	1644	247	204	398	366	344	851	453	658	652	693	222	150	262
fig.69042.12.peg.2407	NA	hypothetical protein	15	8	21	12	16	31	47	7	14	16	15	16	17	48	55	40	54	61	36	43
fig.69042.12.peg.2408	WH5701_03174	hypothetical protein	4456	2582	1862	4283	4327	9934	19507	3066	3069	5532	3339	3200	8760	6155	7840	8426	7526	1960	997	2680
fig.69042.12.peg.2409	WH5701_03179	Acetyltransferase (GNAT) family, Syn7942_2240 homolog	116	79	65	182	164	282	319	77	61	88	164	144	232	183	136	165	284	71	78	97
fig.69042.12.peg.241	WH5701_13520	hypothetical protein	126	85	54	146	128	173	306	91	99	133	87	97	214	197	239	255	316	66	92	89
fig.69042.12.peg.2410	WH5701_03184	hypothetical protein	4223	3002	3091	2941	2943	5073	8952	2210	2281	3293	3036	2866	4893	6593	6978	6815	9694	1850	1424	2397
fig.69042.12.peg.2411	WH5701_03189	Cyclic-nucleotide-regulated bacteriocin/lantibiotic efflux ABC transporter, permease/ATP-binding protein	6739	3739	3582	8249	8871	15899	29216	4747	4344	7494	7840	7152	14328	10732	13025	12820	15233	4801	3620	6241
fig.69042.12.peg.2412	WH5701_03194	hypothetical protein	1015	525	521	1938	1982	2988	4429	980	887	1269	1765	1525	2467	3066	2655	2786	3241	749	505	939
fig.69042.12.peg.2413	NA	hypothetical protein	2	3	8	8	10	25	35	11	4	7	13	12	13	14	23	17	26	19	13	14
fig.69042.12.peg.2414	WH5701_03209	hypothetical protein	504	237	430	743	1092	1785	3098	279	270	429	1145	1021	1539	588	503	711	783	228	174	318
fig.69042.12.peg.2415	WH5701_03214	Glycosyl transferase, group 1 family protein	893	461	581	848	1146	2231	4145	613	462	1107	1229	1210	2510	1509	1738	1716	2019	838	888	913
fig.69042.12.peg.2416	WH5701_03224	FIG140336: TPR domain protein	549	269	352	1194	1462	2501	4928	518	430	871	1191	1326	2597	1657	1839	1874	2187	514	457	707
fig.69042.12.peg.2417	WH5701_03229	Mobile element protein	320	130	214	71	84	169	405	277	259	469	89	69	134	260	340	353	390	114	95	106
fig.69042.12.peg.2418	WH5701_03234	hypothetical protein	610	336	278	874	809	1463	1880	525	485	704	740	730	1178	1521	1110	1361	1421	238	217	319
fig.69042.12.peg.2419	WH5701_03239	hypothetical protein	1020	543	444	1420	1509	2407	4226	858	927	1335	1419	1343	2565	2280	2025	2516	2861	600	453	741
fig.69042.12.peg.242	WH5701_13525	Uncharacterized UPF0118 membrane protein	340	230	260	349	451	865	1457	248	162	360	378	361	855	518	820	704	620	288	374	393
fig.69042.12.peg.2420	WH5701_03244	putative deacetylase sulfotransferase	1384	828	509	1036	849	1622	2613	795	842	1142	737	745	1531	1809	1661	1850	2589	490	388	567
fig.69042.12.peg.2421	NA	hypothetical protein	793	454	514	553	664	1321	2874	474	413	996	732	683	1347	978	1399	1365	1456	466	646	570
fig.69042.12.peg.2422	WH5701_03264	hypothetical protein	815	530	438	811	879	1709	3037	458	394	793	631	646	1395	794	945	913	1019	291	397	333
fig.69042.12.peg.2423	NA	hypothetical protein	115	56	55	170	178	405	592	70	66	95	167	137	271	134	141	159	119	41	28	55
fig.69042.12.peg.2424	WH5701_03274	hypothetical protein	369	132	149	513	620	1179	1997	224	178	322	425	408	832	503	416	539	521	109	85	142
fig.69042.12.peg.2425	WH5701_03279	hypothetical protein	1167	642	523	1937	1947	3417	6171	1091	996	1691	1567	1463	3017	3626	3665	3650	4333	1390	859	1587
fig.69042.12.peg.2426	NA	hypothetical protein	2	6	9	6	18	17	23	6	14	8	9	16	18	16	16	9	10	7	1	3
fig.69042.12.peg.2427	WH5701_03299	Serine acetyltransferase (EC 2.3.1.30)	390	248	322	347	404	790	1139	208	168	290	274	259	517	628	597	559	564	155	183	210
fig.69042.12.peg.2428	WH5701_03304	Transcriptional regulator, GntR family	1117	677	839	1015	1065	2101	3506	854	715	1125	794	821	1719	2105	2093	2257	2490	808	686	910
fig.69042.12.peg.2429	WH5701_03309	Translation initiation factor 3	3181	1557	1547	3354	3273	5604	8467	2018	1838	3030	2848	3072	5819	5123	4838	5444	5353	2472	2186	2961
fig.69042.12.peg.243	WH5701_13530	hypothetical protein	908	614	476	812	894	1855	3675	742	624	1371	834	899	2230	1664	2373	2109	2260	699	668	760
fig.69042.12.peg.2430	WH5701_03314	tRNA dimethylallyltransferase (EC 2.5.1.75)	200	166	186	133	151	259	482	85	99	156	134	136	281	180	193	226	228	111	168	114
fig.69042.12.peg.2431	WH5701_03319	DNA gyrase subunit B (EC 5.99.1.3)	4036	2178	1871	5568	5732	11484	21499	3055	3157	5496	4868	4677	9582	16652	19911	19250	24573	6146	4125	5708
fig.69042.12.peg.2432	WH5701_03324	hypothetical protein	167	208	174	305	237	425	449	143	162	199	247	207	276	654	406	405	450	187	96	161
fig.69042.12.peg.2433	WH5701_03329	hypothetical protein	835	756	935	458	535	1108	2219	740	529	1540	527	574	1227	1370	1992	1855	1371	526	637	626
fig.69042.12.peg.2434	WH5701_03334	Glutathione peroxidase (EC 1.11.1.9) @ Thioredoxin peroxidase (EC 1.11.1.15)	1083	510	604	766	993	1761	3630	1483	1096	3472	1118	1128	2341	2672	5250	4685	3350	1089	984	1272
fig.69042.12.peg.2435	WH5701_03339	Mg/Co/Ni transporter MgtE, CBS domain-containing	1436	1036	1056	851	986	1815	2981	874	785	1467	1034	967	2040	1948	2585	2548	2580	749	728	851
fig.69042.12.peg.2436	WH5701_03344	Cyanobacteria-specific RpoD-like sigma factor, type-6	615	428	718	292	188	469	883	444	446	780	141	122	478	2472	3439	2971	3700	1467	3479	1544
fig.69042.12.peg.2437	WH5701_03349	hypothetical protein	7	0	3	15	16	21	28	7	3	3	21	5	8	36	16	16	15	5	1	7
fig.69042.12.peg.2438	WH5701_03354	hypothetical protein	23	7	7	14	19	42	34	12	18	9	22	19	24	46	35	47	34	18	6	15
fig.69042.12.peg.2439	WH5701_03359	hypothetical protein	132	69	62	214	241	449	909	149	166	217	272	258	482	465	577	614	619	251	258	377
fig.69042.12.peg.244	WH5701_13535	Photosystem II 13 kDa protein Psb28 (PsbW)	590	501	824	1271	1486	2122	2338	447	417	369	1311	1404	1746	2389	678	1126	1454	263	258	340
fig.69042.12.peg.2440	NA	hypothetical protein	2	1	1	2	0	2	9	1	3	3	1	1	3	6	2	13	8	2	1	2
fig.69042.12.peg.2441	WH5701_03369	hypothetical protein	1107	783	672	645	734	1774	3424	588	445	959	874	859	2099	1098	1783	1723	1460	781	872	1050
fig.69042.12.peg.2442	WH5701_03374	A/G-specific adenine glycosylase (EC 3.2.2.-)	958	813	877	526	562	1056	1723	544	460	838	756	715	1202	979	1266	1224	1368	719	1240	856
fig.69042.12.peg.2443	WH5701_03379	Fructokinase (EC 2.7.1.4)	1480	1231	1269	658	747	1592	3119	837	739	1595	839	930	2021	1598	2645	2308	2232	781	1289	1092
fig.69042.12.peg.2444	WH5701_03389	hypothetical protein	745	393	359	787	782	1619	2826	750	545	1261	959	884	1690	1626	2085	2154	2210	694	684	704
fig.69042.12.peg.2445	WH5701_03394	tRNA threonylcarbamoyladenosine biosynthesis protein TsaE	185	156	160	192	183	289	399	98	90	181	144	162	288	210	262	236	319	133	120	202
fig.69042.12.peg.2446	WH5701_03399	Adenosylhomocysteinase (EC 3.3.1.1)	5041	2381	2473	7027	7779	18049	40658	8362	5255	13633	8652	8390	22315	14060	19252	18806	17697	7906	7823	11040
fig.69042.12.peg.2447	WH5701_03404	DedA family; putative alkaline phosphatase-like protein	2142	1882	1550	2054	2020	3852	6232	1615	1192	2167	2068	2050	4102	3065	3281	3228	2993	1272	936	1706
fig.69042.12.peg.2448	WH5701_03409	Single-stranded DNA-binding protein	854	666	593	604	576	969	1768	453	426	629	685	682	1332	1106	1340	1320	1210	620	473	768
fig.69042.12.peg.2449	WH5701_03414	Rod shape-determining protein MreB	3970	1897	1764	3829	3917	7949	14545	2149	1983	4186	3494	3593	8721	5459	6340	6746	6920	2446	1433	2856
fig.69042.12.peg.245	WH5701_13540	Selenophosphate-dependent tRNA 2-selenouridine synthase	399	318	244	223	246	376	475	263	270	310	257	272	456	747	627	691	793	238	193	343
fig.69042.12.peg.2450	WH5701_03419	Rod shape-determining protein MreC	2902	2472	2716	828	809	1982	2868	1144	1042	1838	1094	1149	2051	1386	1955	1798	1412	921	774	1052
fig.69042.12.peg.2451	WH5701_03424	hypothetical protein	281	249	280	89	126	299	508	113	134	247	129	130	283	147	270	275	202	87	62	81
fig.69042.12.peg.2452	WH5701_03429	ABC transporter, substrate-binding protein (cluster 1, maltose/g3p/polyamine/iron)	1031	833	870	662	654	1308	2365	636	551	892	690	633	1254	1182	1207	1430	1483	545	450	629
fig.69042.12.peg.2453	WH5701_03434	Two-component transcriptional response regulator, OmpR family	1030	800	532	932	494	987	1515	605	535	947	303	365	914	2511	2935	2564	3322	743	1434	924
fig.69042.12.peg.2454	WH5701_03439	Lysyl-tRNA synthetase (class II) (EC 6.1.1.6)	1920	1283	949	1423	1471	2817	4784	1063	1122	1682	1600	1650	3472	2185	2379	2716	2770	1125	1057	1483
fig.69042.12.peg.2455	WH5701_03444	hypothetical protein	1937	835	790	2623	2499	3787	5909	1403	1542	1768	1942	1906	3619	4878	4001	4860	7430	1205	828	1497
fig.69042.12.peg.2456	WH5701_03449	putative membrane protein	393	345	502	181	277	626	913	190	171	276	244	255	487	210	269	353	254	152	263	200
fig.69042.12.peg.2457	WH5701_03454	hypothetical protein	365	333	338	248	264	541	674	222	169	236	208	237	481	380	343	368	305	163	232	253
fig.69042.12.peg.2458	WH5701_03459	hypothetical protein	183	170	179	355	363	442	585	147	191	175	350	310	447	571	267	327	397	151	190	200
fig.69042.12.peg.2459	WH5701_03464	SAM-dependent methyltransferase	660	555	758	613	786	1464	2584	353	365	648	671	679	1402	792	822	999	974	458	498	531
fig.69042.12.peg.246	WH5701_13545	hypothetical protein	1191	811	840	1672	1869	3130	4799	775	722	1040	1821	1754	3207	2320	2030	2770	2872	1167	1016	1613
fig.69042.12.peg.2460	WH5701_03469	hypothetical protein	1288	1247	3283	1842	2625	4104	6602	1113	1088	1664	3036	2835	4211	2926	2714	3210	3828	2011	1903	2584
fig.69042.12.peg.2461	WH5701_03474	Cystathionine beta-synthase (EC 4.2.1.22)	2201	1749	2105	1829	2064	4419	8121	1162	1113	1987	2260	2225	4829	2977	3355	3610	3872	1741	1755	2271
fig.69042.12.peg.2462	WH5701_03479	Serine/threonine kinase	2853	2423	3075	2450	2807	5886	10840	1778	1360	2573	2861	2901	5796	2934	4109	3868	3600	1894	2475	2345
fig.69042.12.peg.2463	WH5701_03484	7-cyano-7-deazaguanine synthase (EC 6.3.4.20)	939	790	833	560	553	1211	1910	394	468	785	508	490	1151	876	1175	1238	1518	666	1192	761
fig.69042.12.peg.2464	WH5701_03489	Para-aminobenzoate synthase, aminase component (EC 2.6.1.85)	678	765	1054	358	367	725	1061	408	358	496	343	345	574	549	631	680	669	322	640	418
fig.69042.12.peg.2465	WH5701_03494	Aminodeoxychorismate lyase (EC 4.1.3.38)	159	92	163	70	76	170	225	89	93	122	83	59	127	122	163	153	168	65	120	82
fig.69042.12.peg.2466	WH5701_03499	hypothetical protein	227	143	177	249	220	374	381	169	154	209	202	200	303	632	324	493	554	124	135	143
fig.69042.12.peg.2467	WH5701_03504	Formamidase (EC 3.5.1.49)	527	232	10393	339	314	732	1735	588	450	885	587	461	812	719	918	1063	1057	707	351	919
fig.69042.12.peg.2468	WH5701_03509	hypothetical protein	72	44	477	22	14	57	97	43	11	24	48	46	47	23	38	37	41	31	20	42
fig.69042.12.peg.2469	WH5701_03514	Urea ABC transporter, ATPase protein UrtE	35	26	34	45	30	96	156	21	23	43	50	51	94	26	43	43	34	18	15	25
fig.69042.12.peg.247	WH5701_13550	Anti-sigma regulatory factor (Ser/Thr protein kinase), essential for photomixotrophic growth, PmgA	648	336	454	797	945	1691	2884	572	463	936	1146	1146	2029	1854	2204	2152	2369	1222	1651	1269
fig.69042.12.peg.2470	WH5701_03519	Urea ABC transporter, ATPase protein UrtD	50	30	26	53	65	142	251	25	12	52	63	55	117	52	47	60	48	27	16	15
fig.69042.12.peg.2471	WH5701_03524	Urea ABC transporter, permease protein UrtC	48	22	28	57	65	146	286	46	31	69	57	68	162	47	85	65	85	42	51	50
fig.69042.12.peg.2472	WH5701_03529	Urea ABC transporter, permease protein UrtB	112	41	91	68	85	175	438	61	55	120	94	80	192	118	153	129	172	74	66	78
fig.69042.12.peg.2473	WH5701_03534	Urea ABC transporter, substrate-binding protein UrtA	44	23	47	48	54	78	129	12	19	30	52	56	44	49	63	57	61	24	25	28
fig.69042.12.peg.2474	WH5701_03539	Mobile element protein	1	0	0	2	1	3	8	1	0	5	3	4	11	5	5	4	7	4	3	2
fig.69042.12.peg.2475	WH5701_03544	Urea ABC transporter, substrate-binding protein UrtA	132	39	1464	216	244	412	1005	152	103	212	349	276	540	177	284	303	348	371	205	473
fig.69042.12.peg.2476	WH5701_03549	Urease accessory protein UreG	244	153	274	168	171	266	477	152	154	303	159	176	286	288	355	427	462	96	107	149
fig.69042.12.peg.2477	WH5701_03554	Urease accessory protein UreF	143	87	1082	34	41	75	111	77	56	74	61	41	50	63	63	87	81	54	73	77
fig.69042.12.peg.2478	WH5701_03559	Urease accessory protein UreE	80	82	873	20	19	54	103	32	35	58	33	12	25	20	31	40	31	27	30	59
fig.69042.12.peg.2479	WH5701_03564	Urease accessory protein UreD	453	417	1000	221	216	521	726	268	245	364	255	232	543	465	500	475	406	174	204	251
fig.69042.12.peg.248	WH5701_13555	hypothetical protein	197	138	222	448	477	765	1451	344	319	618	473	549	977	1571	1823	1736	1793	817	1563	935
fig.69042.12.peg.2480	WH5701_03569	Sodium:galactoside symporter family protein	821	564	602	271	323	686	1382	465	357	731	357	378	931	674	1113	1048	817	536	476	710
fig.69042.12.peg.2481	WH5701_03574	Urease gamma subunit (EC 3.5.1.5)	608	446	1024	442	519	941	1728	432	321	623	471	436	1003	885	996	874	1017	411	421	462
fig.69042.12.peg.2482	WH5701_03579	Urease beta subunit (EC 3.5.1.5)	523	306	558	360	376	671	1436	325	336	738	379	364	862	547	1039	923	1061	456	490	585
fig.69042.12.peg.2483	WH5701_03584	Urease alpha subunit (EC 3.5.1.5)	1448	787	2168	1608	1701	3294	6120	1204	1137	2123	1816	1838	4095	2767	3183	3574	3621	1752	1879	2368
fig.69042.12.peg.2484	WH5701_03589	Protein containing domains DUF404, DUF407	620	401	4827	531	585	1242	2382	429	380	759	707	673	1371	908	1127	1237	1163	972	1711	1341
fig.69042.12.peg.2485	WH5701_03594	Protein containing domains DUF403	320	194	1307	449	480	944	1856	402	346	581	468	532	1028	797	1010	984	941	530	914	697
fig.69042.12.peg.2486	WH5701_03599	Protein containing transglutaminase-like domain, putative cysteine protease	226	148	802	218	204	382	505	136	147	150	198	182	363	358	311	356	396	159	305	189
fig.69042.12.peg.2487	WH5701_03604	Glycogen phosphorylase (EC 2.4.1.1)	2219	1305	4414	2073	2200	4616	8880	2341	1862	3979	3127	3315	7962	5740	9096	9195	8442	9185	13083	12962
fig.69042.12.peg.2488	WH5701_03609	Large protein containing transglutaminase-like domain	4181	3088	3143	2119	2320	5475	10704	2563	2264	5059	3105	3263	8271	5249	7664	7556	6348	5104	6351	6734
fig.69042.12.peg.2489	WH5701_03614	UDP-glucose 4-epimerase (EC 5.1.3.2)	1307	984	1017	554	577	1281	2280	579	573	1169	698	772	1782	1119	1478	1508	1336	687	838	817
fig.69042.12.peg.249	WH5701_13560	hypothetical protein	125	107	102	58	76	141	262	49	60	83	73	74	152	160	246	223	209	158	132	146
fig.69042.12.peg.2490	WH5701_03619	Selenide,water dikinase (EC 2.7.9.3)	1165	1051	1356	368	386	1065	1722	476	441	774	461	540	1051	721	996	883	840	345	611	516
fig.69042.12.peg.2491	WH5701_03624	Mannose-1-phosphate guanylyltransferase (EC 2.7.7.13) / Mannose-6-phosphate isomerase (EC 5.3.1.8)	2287	1593	2040	4333	5698	10213	21151	1766	1462	2937	5018	4990	10841	3873	5328	5373	4766	3656	3149	4844
fig.69042.12.peg.2492	WH5701_03629	16S rRNA processing protein RimM	703	460	422	315	312	692	1019	316	300	448	362	322	759	771	773	826	778	276	369	410
fig.69042.12.peg.2493	WH5701_03634	Uncharacterized protein Ava_4585	693	363	599	710	760	1238	1757	324	330	544	798	765	1087	1306	1317	1391	1821	484	479	665
fig.69042.12.peg.2494	WH5701_03639	Ribonuclease III (EC 3.1.26.3)	1331	974	964	794	868	1908	3655	728	741	1277	1071	991	1943	2172	2524	2412	2807	1085	1414	1241
fig.69042.12.peg.2495	WH5701_03644	hypothetical protein	864	460	759	423	445	1228	2341	578	474	1005	780	821	1307	1515	2160	1809	2292	1180	2060	1279
fig.69042.12.peg.2496	WH5701_03649	hypothetical protein	1262	539	780	1749	1804	3678	5631	1153	1071	1656	1882	1875	3287	3946	3597	3872	3809	1564	2147	1894
fig.69042.12.peg.2497	WH5701_03654	Glycogen phosphorylase (EC 2.4.1.1)	3987	1899	2860	5768	6728	12521	25453	5070	4447	9640	6276	6218	14491	14403	18847	19740	17578	4840	4439	6441
fig.69042.12.peg.2498	WH5701_03659	Na+/H+ antiporter Nhas3 @ Thylakoid	4193	2462	3122	4066	4698	8664	18901	3908	3167	7055	4706	4581	11762	8558	13794	13296	11732	6577	5497	9202
fig.69042.12.peg.2499	WH5701_03664	hypothetical protein	408	298	350	94	115	229	268	159	174	230	112	118	211	314	320	338	423	124	191	147
fig.69042.12.peg.25	WH5701_06276	hypothetical protein	746	611	684	375	422	947	1937	393	248	713	479	452	1345	637	1285	1061	741	646	907	792
fig.69042.12.peg.250	WH5701_13565	hypothetical protein	213	121	433	793	800	1334	2509	635	474	958	632	651	1231	2407	3213	2874	3013	878	1158	1253
fig.69042.12.peg.2500	WH5701_03669	Possible alpha/beta hydrolase superfamily, slr1235 homolog	1819	1217	1429	904	983	2184	3789	1359	1217	2432	1352	1390	3136	3105	4455	4182	3725	3445	5095	4366
fig.69042.12.peg.2501	WH5701_03674	hypothetical protein	1429	1068	1157	537	549	1218	2113	850	592	1519	805	755	1701	1498	2499	2242	1837	1323	2288	1557
fig.69042.12.peg.2502	WH5701_03679	hypothetical protein	297	125	294	903	942	1793	3249	223	206	364	824	795	1699	489	660	686	562	372	427	431
fig.69042.12.peg.2503	WH5701_03684	Arginase/agmatinase/formimionoglutamate hydrolase, arginase family	509	243	642	875	1261	2312	4685	331	253	575	948	1056	2447	320	378	454	372	281	303	359
fig.69042.12.peg.2504	WH5701_03689	hypothetical protein	81	59	94	181	214	363	639	63	65	136	180	165	404	103	92	90	103	63	55	85
fig.69042.12.peg.2505	WH5701_03694	[NiFe] hydrogenase nickel incorporation-associated protein HypB	230	86	155	284	391	745	1450	154	110	212	263	358	880	130	202	211	183	125	127	187
fig.69042.12.peg.2506	WH5701_03699	Glutamine synthetase type III (EC 6.3.1.2)	425	198	260	651	768	1316	2992	309	274	442	494	537	1452	298	387	419	397	190	203	291
fig.69042.12.peg.2507	WH5701_03704	Urea carboxylase-related ABC transporter, substrate-binding protein	449	202	455	748	908	1770	3604	428	323	600	718	708	1952	553	744	678	551	392	364	555
fig.69042.12.peg.2508	WH5701_03709	Urea carboxylase-related ABC transporter, permease protein	180	127	189	191	236	394	751	129	59	135	208	176	384	138	211	162	100	92	97	124
fig.69042.12.peg.2509	WH5701_03714	Urea carboxylase-related ABC transporter, ATP-binding protein	192	121	180	224	259	476	943	137	101	186	153	146	453	133	194	201	180	90	123	129
fig.69042.12.peg.251	WH5701_13570	SAM-dependent methyltransferase	400	285	340	823	905	1461	2582	431	328	610	886	883	1631	1279	1160	1215	1213	697	739	909
fig.69042.12.peg.2510	WH5701_03719	hypothetical protein	194	125	155	153	154	339	573	79	65	139	125	107	257	140	192	193	177	101	136	90
fig.69042.12.peg.2511	WH5701_03724	hypothetical protein	1207	909	1267	457	446	905	1499	460	399	822	592	583	1061	973	1511	1357	1413	1256	1486	1206
fig.69042.12.peg.2512	NA	hypothetical protein	650	626	854	502	603	843	1172	348	343	492	674	702	916	849	918	842	976	520	631	606
fig.69042.12.peg.2513	WH5701_03745	Glutamate synthase [NADPH] large chain (EC 1.4.1.13)	1339	1007	868	501	495	1150	2040	881	726	1339	605	570	1431	1752	2635	2370	2066	624	892	930
fig.69042.12.peg.2514	NA	hypothetical protein	13	7	12	10	7	11	28	13	9	11	13	16	10	12	9	36	29	12	11	5
fig.69042.12.peg.2515	WH5701_03750	ABC transporter, substrate-binding protein (cluster 1, maltose/g3p/polyamine/iron)	2564	1913	2018	671	598	1696	2509	2249	1787	2967	955	938	2317	4945	6680	6115	6014	3111	5524	3732
fig.69042.12.peg.2516	WH5701_03755	Maltodextrin ABC transporter, permease protein MdxF	567	389	369	182	188	447	893	595	460	940	262	280	779	1205	2260	1920	1705	1122	2072	1435
fig.69042.12.peg.2517	WH5701_03760	Maltodextrin ABC transporter, permease protein MdxG	393	383	286	155	129	362	579	487	362	826	180	245	529	953	1753	1419	1263	756	1435	936
fig.69042.12.peg.2518	WH5701_03765	Maltose/maltodextrin transport ATP-binding protein MalK (EC 3.6.3.19)	580	465	410	120	165	443	587	446	332	781	246	229	538	1042	1537	1470	1241	496	1017	669
fig.69042.12.peg.2519	WH5701_03770	hypothetical protein	340	272	336	400	597	1155	2095	148	150	262	649	639	1106	270	407	460	505	575	582	761
fig.69042.12.peg.252	WH5701_13575	Glutamine synthetase type I (EC 6.3.1.2)	757	404	370	1161	1365	2175	4207	891	828	1504	1431	1336	3337	2665	3028	3293	2931	1197	979	1572
fig.69042.12.peg.2520	WH5701_03775	hypothetical protein	477	367	429	734	874	1748	1981	278	226	359	907	890	1528	904	741	855	916	552	591	760
fig.69042.12.peg.2521	WH5701_03780	hypothetical protein	276	147	134	281	265	464	662	183	172	253	326	331	566	384	494	540	545	374	722	498
fig.69042.12.peg.2522	WH5701_03785	hypothetical protein	315	139	176	329	286	603	1099	226	194	369	295	282	598	561	721	735	660	446	453	440
fig.69042.12.peg.2523	WH5701_03790	hypothetical protein	288	231	274	278	248	548	929	168	199	255	247	268	530	540	685	731	673	400	511	400
fig.69042.12.peg.2524	NA	hypothetical protein	258	224	261	192	196	553	902	194	225	275	200	204	390	945	977	946	1108	586	1164	586
fig.69042.12.peg.2525	WH5701_03800	hypothetical protein	46	43	74	52	70	133	225	34	28	53	47	61	111	97	134	120	104	92	113	94
fig.69042.12.peg.2526	NA	hypothetical protein	4	2	1	3	0	6	9	1	4	10	4	1	2	2	2	2	6	3	1	1
fig.69042.12.peg.2527	WH5701_03805	AbrB family transciptional regulator	2686	1216	1415	3996	3825	11343	22306	3192	2949	5305	3562	3475	8856	8698	9306	10100	10238	3121	1599	3231
fig.69042.12.peg.2528	NA	hypothetical protein	13	6	14	7	2	10	16	4	3	1	6	2	7	19	13	8	11	8	3	3
fig.69042.12.peg.2529	NA	hypothetical protein	23	14	18	25	26	45	65	9	10	19	13	20	34	36	16	26	43	9	4	4
fig.69042.12.peg.253	WH5701_13580	Phycobilisome core component	5896	2850	3667	5965	9491	15587	30604	4049	3943	7432	10389	10029	17459	7228	8185	10971	11722	3415	3256	4496
fig.69042.12.peg.2530	WH5701_03820	hypothetical protein	398	226	244	263	184	779	1429	331	308	643	293	230	739	1047	1383	1196	1355	923	588	878
fig.69042.12.peg.2531	WH5701_03825	hypothetical protein	400	192	217	410	451	1013	1976	330	320	693	393	365	963	757	1221	1074	1175	618	688	783
fig.69042.12.peg.2532	WH5701_03830	Transcriptional regulator	127	58	87	225	239	413	490	167	162	171	240	262	428	470	341	436	550	189	198	223
fig.69042.12.peg.2533	WH5701_03835	hypothetical protein	190	197	198	51	34	111	184	95	80	119	45	65	143	87	189	127	114	75	120	110
fig.69042.12.peg.2534	WH5701_03840	Nucleoside triphosphate pyrophosphohydrolase MazG (EC 3.6.1.8)	884	751	1260	326	379	954	1504	512	478	799	501	512	962	848	1035	1082	1048	678	1892	764
fig.69042.12.peg.2535	WH5701_03845	Peptidyl-tRNA hydrolase ArfB (EC 3.1.1.29)	104	95	100	22	69	140	177	63	39	98	52	47	153	133	147	147	149	132	135	161
fig.69042.12.peg.2536	WH5701_03850	hypothetical protein	267	261	317	151	186	424	631	173	110	214	208	242	466	366	445	453	419	321	455	378
fig.69042.12.peg.2537	WH5701_03855	Spermidine synthase (EC 2.5.1.16)	1907	1465	1286	944	1026	1978	3883	997	969	1589	1075	1135	2623	1641	2066	2010	2141	821	573	1039
fig.69042.12.peg.2538	WH5701_03860	Agmatinase (EC 3.5.3.11)	696	586	578	292	403	743	1406	365	303	642	405	451	1011	489	912	820	696	348	334	416
fig.69042.12.peg.2539	WH5701_03865	cyclic nucleotide-binding domain (cNMP-BD) protein	589	417	523	653	682	1182	1730	633	641	975	639	695	1283	4037	3932	3930	4519	1440	1530	1545
fig.69042.12.peg.254	WH5701_13585	Serine--pyruvate aminotransferase (EC 2.6.1.51) / L-alanine:glyoxylate aminotransferase (EC 2.6.1.44)	5817	4315	4932	9398	13353	24487	47304	5032	4136	8374	12825	12833	26099	12011	16317	16403	14033	8934	9678	11424
fig.69042.12.peg.2540	WH5701_03870	hypothetical protein	194	115	170	656	711	909	1233	236	257	431	540	520	933	998	1101	1248	1436	759	912	867
fig.69042.12.peg.2541	NA	hypothetical protein	14	13	13	1	3	8	10	8	4	1	1	1	2	6	12	2	13	5	3	6
fig.69042.12.peg.2542	WH5701_03875	Aminomethyltransferase (glycine cleavage system T protein) (EC 2.1.2.10)	1080	828	1073	719	893	1638	3256	849	728	1372	1402	1314	2099	2218	3180	2881	2636	1898	1508	2536
fig.69042.12.peg.2543	WH5701_03880	Aspartyl-tRNA synthetase (EC 6.1.1.12) @ Aspartyl-tRNA(Asn) synthetase (EC 6.1.1.23)	3534	2007	1132	1141	1030	2272	3942	1517	1643	2847	1174	1297	3406	3449	4208	4556	4147	1775	1403	2446
fig.69042.12.peg.2544	WH5701_03885	Group 2 RNA polymerase sigma factor @ Cyanobacteria-specific RpoD-like sigma factor, type-7	1417	975	1216	1821	1667	3462	6241	629	528	1139	1040	1095	3228	1426	2125	1898	2001	1471	3238	1680
fig.69042.12.peg.2545	WH5701_03890	DNA protection during starvation protein	3757	2421	2744	1116	1033	3186	6175	2597	2495	4682	2014	1926	3749	7147	9126	9014	9531	6439	6349	5973
fig.69042.12.peg.2546	WH5701_03895	CTP synthase (EC 6.3.4.2)	6490	4296	6178	2933	3111	7445	12036	4713	4086	7221	4231	4232	7408	12723	14063	13591	16292	10703	14703	9881
fig.69042.12.peg.2547	WH5701_03900	hypothetical protein	543	273	309	380	386	808	1346	446	475	741	596	559	921	1317	1773	1739	2064	1134	1300	1471
fig.69042.12.peg.2548	WH5701_03905	hypothetical protein	469	218	256	302	295	605	829	280	251	397	361	373	654	613	928	1022	986	632	692	869
fig.69042.12.peg.2549	WH5701_03910	7-carboxy-7-deazaguanine synthase (EC 4.3.99.3)	635	294	391	345	295	850	1715	308	291	634	469	423	1062	693	1137	963	1061	900	1403	1046
fig.69042.12.peg.255	WH5701_13590	tRNA-specific adenosine-34 deaminase (EC 3.5.4.33)	58	56	32	58	57	90	116	34	33	51	58	69	98	153	91	133	120	56	74	49
fig.69042.12.peg.2550	WH5701_03915	Histidyl-tRNA synthetase (EC 6.1.1.21)	1124	756	751	628	601	1238	2132	565	576	908	682	651	1408	992	1477	1471	1527	806	905	887
fig.69042.12.peg.2551	WH5701_03920	UDP-glucose 6-dehydrogenase (EC 1.1.1.22)	1887	958	392	1113	1015	2068	3877	864	771	1295	899	835	2024	1422	1991	1926	2026	479	318	569
fig.69042.12.peg.2552	WH5701_03925	UDP-glucuronate decarboxylase (EC 4.1.1.35)	474	209	151	619	586	907	1512	447	482	634	432	411	782	769	984	1071	1354	229	166	306
fig.69042.12.peg.2553	WH5701_03930	Putative nucleotide sugar epimerase	497	227	137	530	522	859	1500	375	350	506	410	386	669	544	833	866	941	199	157	225
fig.69042.12.peg.2554	WH5701_03935	Photosystem II protein PsbJ	2982	2380	3084	4498	5857	8843	13261	2465	2466	3187	6403	6248	8189	4478	3907	5244	6674	1520	1114	1859
fig.69042.12.peg.2555	WH5701_03940	Photosystem II protein PsbL	1106	410	474	579	854	1575	2838	460	590	900	908	969	1925	850	1204	1638	1811	449	360	719
fig.69042.12.peg.2556	WH5701_03945	Cytochrome b559 beta chain (PsbF)	643	376	424	427	598	1054	2123	352	422	794	698	700	1314	661	980	1028	1060	505	333	538
fig.69042.12.peg.2557	WH5701_03950	Cytochrome b559 alpha chain (PsbE)	3568	2737	2726	3461	4376	6796	9724	2670	2852	4643	5218	5186	8257	4483	5468	6201	5823	2392	1930	2793
fig.69042.12.peg.2558	WH5701_03955	Photosystem II stability/assembly factor HCF136/Ycf48	5706	3711	3087	3202	3689	8458	16512	4173	3432	8080	4129	4340	11073	7201	11580	10968	8204	4851	5227	6521
fig.69042.12.peg.2559	WH5701_03960	Rubredoxin	3097	1996	1822	2009	2060	4470	9434	1979	1758	4412	2396	2450	5748	5468	6029	6087	6367	2832	3503	3392
fig.69042.12.peg.256	WH5701_13595	Pyridoxal-dependent decarboxylase family protein	1243	1215	1143	1411	1450	2526	4883	962	824	1426	1460	1420	3211	2837	3758	3305	2796	1519	1631	2088
fig.69042.12.peg.2560	WH5701_03965	NAD(P)H-plastoquinone oxidoreductase chain 3, NdhC	1672	944	1494	2365	2681	4568	9468	1750	1729	3674	2627	2501	5682	4568	6733	6932	7606	2602	2744	3581
fig.69042.12.peg.2561	WH5701_03970	NAD(P)H-plastoquinone oxidoreductase subunit K, NdhK	2948	2262	3272	3576	4268	8194	16591	3211	2407	5428	4338	4340	9725	7125	10362	10134	7748	4156	4630	5615
fig.69042.12.peg.2562	WH5701_03975	NAD(P)H-plastoquinone oxidoreductase subunit J, NdhJ	2254	1522	2342	2714	3267	5951	10667	2119	1669	3463	3158	3012	6742	5480	6796	7026	6309	2809	3060	3494
fig.69042.12.peg.2563	WH5701_03980	FIG002813: LPPG:FO 2-phospho-L-lactate transferase like, CofD-like	2002	1627	2030	1903	2362	4967	9985	1087	939	1811	2219	2224	4352	1542	2504	2325	2035	1179	1298	1553
fig.69042.12.peg.2564	WH5701_03985	Phospholipid ABC transporter ATP-binding protein MlaF	679	570	730	607	711	1157	1863	467	361	742	715	659	1265	1180	1296	1267	1320	560	778	713
fig.69042.12.peg.2565	WH5701_03990	hypothetical protein	1176	707	653	1332	1314	2386	4032	1121	1119	1772	1360	1282	2514	2849	2785	3024	3396	1172	1263	1399
fig.69042.12.peg.2566	WH5701_03995	Protoporphyrin IX Mg-chelatase subunit D (EC 6.6.1.1)	3096	2672	2888	2049	2415	4939	8365	1901	1869	3182	2459	2581	5641	4754	5818	5638	5205	2498	3536	3063
fig.69042.12.peg.2567	WH5701_04000	hypothetical protein	163	129	140	423	474	845	1293	121	88	241	418	401	741	932	798	917	1161	393	398	413
fig.69042.12.peg.2568	WH5701_04005	Beta-carotene ketolase	500	476	737	2040	2726	5039	8931	557	436	687	2343	2643	5707	1843	1727	1833	1815	892	1140	1011
fig.69042.12.peg.2569	WH5701_04010	Carotenoid binding protein	2963	1492	3909	15964	24339	48490	97677	3503	3028	5475	20658	22187	49865	13719	13007	14177	13481	8188	8997	8846
fig.69042.12.peg.257	WH5701_13600	Small GTP-binding protein domain	224	138	164	473	480	1031	1658	225	192	331	441	461	918	486	640	628	694	342	362	384
fig.69042.12.peg.2570	WH5701_04015	Inner membrane protein YccF	1102	920	1009	1177	1368	2805	4382	474	407	548	1441	1291	1959	1113	1259	1372	1363	1183	1503	1418
fig.69042.12.peg.2571	WH5701_04020	hypothetical protein	673	475	362	387	513	970	1736	266	318	485	477	519	1056	385	748	696	679	191	180	276
fig.69042.12.peg.2572	WH5701_04025	hypothetical protein	1677	1734	1212	1372	1796	3113	6283	950	824	1234	1620	1671	3576	1417	1982	1935	1431	639	456	761
fig.69042.12.peg.2573	WH5701_04030	Nucleoside-diphosphate-sugar epimerases	504	531	633	434	471	952	1521	395	369	535	550	531	991	881	821	867	1033	397	669	479
fig.69042.12.peg.2574	WH5701_04035	hypothetical protein	262	246	362	152	217	398	625	236	191	335	215	241	454	544	720	692	565	272	332	362
fig.69042.12.peg.2575	WH5701_04040	Naringenin-chalcone synthase (EC 2.3.1.74)	463	366	484	196	205	495	691	241	215	370	216	177	375	409	470	466	477	247	445	290
fig.69042.12.peg.2576	WH5701_04045	hypothetical protein	456	439	709	137	185	403	684	267	241	417	212	195	463	462	543	534	479	266	807	330
fig.69042.12.peg.2577	WH5701_04050	hypothetical protein	655	527	760	190	236	626	1185	307	247	716	249	316	682	554	909	771	790	621	1711	719
fig.69042.12.peg.2578	WH5701_04055	hypothetical protein	875	424	447	1227	1217	2519	5181	868	661	1303	1405	1330	2904	2277	2784	2756	2964	977	1001	1176
fig.69042.12.peg.2579	WH5701_04065	Sulfate transporter	408	161	290	528	623	1332	2415	400	357	670	649	586	1232	902	1180	1156	1276	379	454	524
fig.69042.12.peg.258	WH5701_13605	Multimodular transpeptidase-transglycosylase (EC 2.4.1.129) (EC 3.4.-.-)	1011	694	588	882	1048	1986	3642	653	536	1108	967	926	2398	1414	2016	1856	1796	1135	1153	1442
fig.69042.12.peg.2580	WH5701_04070	FUPA30 P-type ATPase	838	668	1229	482	642	1487	2904	476	341	846	571	642	1672	983	1630	1296	1231	1402	2992	1554
fig.69042.12.peg.2581	WH5701_04075	hypothetical protein	1302	1239	1771	1047	1620	2923	5922	794	594	1182	1226	1314	2708	1542	3068	2582	2248	2237	2932	2709
fig.69042.12.peg.2582	NA	hypothetical protein	757	476	594	1969	2294	3160	4797	512	424	665	1490	1395	2297	2999	2242	2405	2607	1413	1235	1851
fig.69042.12.peg.2583	NA	hypothetical protein	28	9	7	12	23	24	31	7	5	15	13	10	23	27	27	16	34	16	16	10
fig.69042.12.peg.2584	NA	hypothetical protein	17	17	16	12	31	36	43	9	16	7	17	12	31	40	27	48	45	39	34	26
fig.69042.12.peg.2585	WH5701_04095	Selenoprotein O and cysteine-containing homologs	883	454	667	855	970	1483	2887	828	663	1389	854	813	1783	2047	2650	2569	2623	1133	2018	1269
fig.69042.12.peg.2586	WH5701_04100	hypothetical protein	98	105	94	58	50	139	133	44	38	88	43	56	95	152	203	162	207	782	1209	1015
fig.69042.12.peg.2587	WH5701_04105	hypothetical protein	121	106	62	96	78	170	250	56	55	103	86	97	163	306	269	386	346	1585	2160	2179
fig.69042.12.peg.2588	WH5701_04110	hypothetical protein	26	10	62	134	119	183	264	48	36	48	148	160	168	212	116	148	175	71	186	97
fig.69042.12.peg.2589	WH5701_04115	hypothetical protein	50	28	47	75	88	144	138	57	42	55	96	101	155	125	111	116	202	57	132	80
fig.69042.12.peg.259	WH5701_13610	Lipoprotein signal peptidase (EC 3.4.23.36)	282	167	118	200	218	490	797	163	113	299	207	234	513	317	709	484	467	364	322	464
fig.69042.12.peg.2590	WH5701_04125	hypothetical protein	183	157	178	237	263	500	804	83	77	129	266	233	355	542	884	698	677	585	912	505
fig.69042.12.peg.2591	WH5701_04130	hypothetical protein	192	103	164	421	496	848	1251	170	143	147	353	348	497	1151	1308	1170	1309	751	1318	749
fig.69042.12.peg.2592	WH5701_04135	hypothetical protein	5	3	10	8	9	9	13	9	11	16	2	6	12	24	24	31	30	8	11	4
fig.69042.12.peg.2593	WH5701_04140	hypothetical protein	143	72	148	530	681	1000	1533	101	98	148	475	505	642	353	357	389	498	229	298	264
fig.69042.12.peg.2594	WH5701_04150	DNA/RNA helicase of DEAD/DEAH box family	51	19	33	40	44	76	92	21	22	43	51	42	49	155	76	73	110	47	132	70
fig.69042.12.peg.2595	WH5701_04155	hypothetical protein	25	22	56	199	184	439	455	29	25	80	179	175	290	212	162	185	188	165	369	167
fig.69042.12.peg.2596	WH5701_04160	hypothetical protein	35	29	42	82	112	272	443	38	31	51	98	105	214	124	104	149	180	131	228	124
fig.69042.12.peg.2597	WH5701_04165	Type I restriction-modification system, DNA-methyltransferase subunit M (EC 2.1.1.72)	487	288	682	1955	2392	3489	5454	715	618	1018	2308	2104	2845	1967	1763	1939	2565	1520	2711	2074
fig.69042.12.peg.2598	WH5701_04170	Type I restriction-modification system, specificity subunit S	110	62	171	740	723	757	988	196	215	216	662	517	518	1086	450	571	828	366	453	399
fig.69042.12.peg.2599	WH5701_04175	hypothetical protein	128	63	231	535	634	720	975	229	188	339	542	500	564	612	543	653	827	267	346	297
fig.69042.12.peg.26	WH5701_06281	ABC transporter, permease protein (cluster 9, phospholipid)	1025	576	430	626	716	1440	2743	584	460	1057	686	715	1502	974	1478	1349	1459	730	903	814
fig.69042.12.peg.260	WH5701_13615	Substrate-specific component BioY of biotin ECF transporter	1016	823	711	829	960	2078	4450	625	413	1167	1145	1159	2696	1200	2507	1907	1725	1331	1257	1712
fig.69042.12.peg.2600	WH5701_04180	ATP-dependent DNA helicase UvrD/PcrA (EC 3.6.4.12)	120	70	157	538	621	748	1169	207	201	347	518	424	522	762	683	584	938	203	263	288
fig.69042.12.peg.2601	WH5701_04185	hypothetical protein	80	38	49	126	94	214	381	58	44	125	86	68	186	171	144	209	234	74	95	112
fig.69042.12.peg.2602	WH5701_04190	hypothetical protein	250	198	206	284	309	712	1150	167	153	328	307	247	511	425	457	451	483	190	270	227
fig.69042.12.peg.2603	WH5701_04195	hypothetical protein	96	40	60	220	243	367	500	144	189	190	252	236	387	806	466	628	847	249	437	327
fig.69042.12.peg.2604	WH5701_04200	hypothetical protein	97	66	59	87	133	238	479	97	118	148	160	139	284	281	372	365	384	190	206	250
fig.69042.12.peg.2605	WH5701_04205	Type I restriction-modification system, restriction subunit R (EC 3.1.21.3)	470	254	269	481	653	1191	2121	455	378	760	602	600	1153	1395	1584	1643	1789	627	787	617
fig.69042.12.peg.2606	WH5701_04210	hypothetical protein	16	24	14	4	6	21	36	6	11	22	8	11	12	28	43	47	48	21	10	13
fig.69042.12.peg.2607	NA	hypothetical protein	22	9	9	97	108	163	260	21	27	46	69	67	100	139	115	135	185	105	77	84
fig.69042.12.peg.2608	WH5701_04220	hypothetical protein	94	48	78	339	395	538	661	88	89	102	222	224	337	297	286	286	357	180	289	212
fig.69042.12.peg.2609	WH5701_04225	hypothetical protein	9	6	16	46	42	63	61	25	12	21	29	22	52	109	76	84	116	37	34	30
fig.69042.12.peg.261	WH5701_13620	hypothetical protein	752	432	602	591	1041	2204	3715	473	383	774	1338	1449	2555	1079	1447	1538	1228	535	568	818
fig.69042.12.peg.2610	WH5701_04230	hypothetical protein	7	2	2	29	35	43	44	6	5	14	26	17	40	47	26	37	62	22	11	19
fig.69042.12.peg.2611	NA	hypothetical protein	3	2	8	91	65	119	144	17	11	21	51	58	63	72	45	65	112	20	32	22
fig.69042.12.peg.2612	WH5701_04250	hypothetical protein	18	8	12	27	25	57	61	16	5	10	15	14	29	62	48	51	73	32	28	31
fig.69042.12.peg.2613	WH5701_04255	hypothetical protein	23	27	51	57	72	104	123	24	25	38	77	67	92	118	80	94	157	44	81	58
fig.69042.12.peg.2614	NA	hypothetical protein	14	5	6	10	12	27	38	9	5	9	17	10	22	45	32	28	37	15	11	10
fig.69042.12.peg.2615	WH5701_04270	hypothetical protein	83	52	58	178	296	501	799	63	76	110	226	261	384	276	405	396	491	145	136	145
fig.69042.12.peg.2616	WH5701_04275	hypothetical protein	1	2	4	2	2	12	8	5	8	6	1	3	5	9	21	10	23	9	10	3
fig.69042.12.peg.2617	NA	hypothetical protein	37	35	35	31	37	91	120	24	26	28	37	34	72	80	101	104	104	49	68	40
fig.69042.12.peg.2618	WH5701_04285	hypothetical protein	49	21	36	77	79	129	169	35	38	58	83	65	94	273	152	169	196	45	75	73
fig.69042.12.peg.2619	WH5701_04290	hypothetical protein	28	16	20	41	54	80	115	27	32	48	50	39	80	127	138	131	176	66	53	56
fig.69042.12.peg.262	WH5701_13625	FIG015287: Zinc protease	943	713	682	954	1010	1827	3137	784	613	1370	860	955	2104	1815	2436	2180	1832	1025	1647	1266
fig.69042.12.peg.2620	NA	hypothetical protein	30	26	26	22	21	31	60	13	33	44	21	28	48	82	104	115	128	37	43	39
fig.69042.12.peg.2621	WH5701_04300	hypothetical protein	272	146	183	155	191	394	639	158	142	268	235	204	409	397	512	507	525	215	300	247
fig.69042.12.peg.2622	WH5701_04305	Uncharacterized protein STM3652	299	260	299	160	217	329	710	230	197	291	190	205	362	1105	1327	1216	1349	394	673	411
fig.69042.12.peg.2623	WH5701_04310	FIG001353: Acetyltransferase	107	73	90	57	77	170	431	91	65	178	78	62	180	637	847	766	906	275	387	223
fig.69042.12.peg.2624	WH5701_04315	Antitoxin HigA	190	103	124	105	95	206	251	80	92	124	108	116	141	190	333	300	368	259	434	240
fig.69042.12.peg.2625	WH5701_04325	hypothetical protein	218	153	205	353	339	658	798	174	161	222	354	286	539	402	511	512	518	230	313	289
fig.69042.12.peg.2626	WH5701_04330	Protein of unknown function DUF86, BT0167 group	48	26	28	77	82	108	169	52	49	81	67	47	130	193	179	190	252	65	72	73
fig.69042.12.peg.2627	NA	hypothetical protein	14	11	18	4	2	12	2	6	6	10	3	1	4	24	21	16	14	19	25	10
fig.69042.12.peg.2628	NA	hypothetical protein	63	39	41	31	22	45	82	18	21	37	21	20	51	51	59	48	97	34	40	33
fig.69042.12.peg.2629	WH5701_04345	hypothetical protein	95	82	80	62	50	66	125	42	33	58	51	43	92	80	135	96	91	33	81	58
fig.69042.12.peg.263	WH5701_13630	FIG015547: peptidase, M16 family	1058	724	709	1101	1122	2245	4336	856	549	1264	1211	1348	2859	1923	2721	2384	2046	1608	2337	1885
fig.69042.12.peg.2630	WH5701_04350	hypothetical protein	102	73	84	26	21	67	83	66	71	100	27	24	45	104	163	123	166	47	81	62
fig.69042.12.peg.2631	WH5701_04355	hypothetical protein	97	73	81	136	96	249	435	79	67	182	108	119	245	264	467	390	361	109	213	130
fig.69042.12.peg.2632	WH5701_04360	hypothetical protein	42	44	40	106	88	128	192	49	61	52	93	77	135	199	173	219	275	59	72	61
fig.69042.12.peg.2633	NA	hypothetical protein	18	6	16	29	16	41	62	27	32	70	15	8	38	200	240	239	339	81	82	66
fig.69042.12.peg.2634	WH5701_04370	Helix-turn-helix protein, CopG family	51	39	36	31	22	78	90	24	19	30	18	28	42	62	88	67	63	23	32	30
fig.69042.12.peg.2635	WH5701_04375	hypothetical protein	206	140	201	76	103	210	304	114	122	210	99	124	197	571	850	671	765	359	555	311
fig.69042.12.peg.2636	WH5701_04380	hypothetical protein	515	221	314	181	217	362	565	267	250	330	188	215	285	734	1083	1031	1309	489	1660	526
fig.69042.12.peg.2637	WH5701_04385	PQQ-dependent oxidoreductase, gdhB family	400	379	604	421	467	1050	1516	144	190	282	654	582	950	284	332	364	401	365	478	464
fig.69042.12.peg.2638	WH5701_04390	Deoxycytidine triphosphate deaminase (EC 3.5.4.13)	677	659	347	594	487	907	1621	310	289	407	493	475	897	496	535	627	686	169	167	245
fig.69042.12.peg.2639	WH5701_04395	hypothetical protein	202	63	155	174	190	270	440	214	218	401	274	279	430	698	443	656	875	221	225	306
fig.69042.12.peg.264	WH5701_13635	Phycocyanobilin:ferredoxin oxidoreductase PcyA (EC 1.3.7.5)	1147	877	949	928	1075	2027	3850	824	681	1146	1212	1228	2536	2664	3127	3318	3284	1181	1569	1495
fig.69042.12.peg.2640	WH5701_04400	cyanobacterial hypothetical protein	306	188	181	189	193	425	550	296	318	538	152	177	349	1073	912	1134	1183	291	378	266
fig.69042.12.peg.2641	WH5701_04405	ABC transporter, substrate-binding protein (cluster 3, basic aa/glutamine/opines)	383	321	322	52	84	165	291	162	132	329	62	67	144	247	479	342	323	182	357	201
fig.69042.12.peg.2642	WH5701_04410	hypothetical protein	836	598	576	324	344	651	1208	267	239	446	303	310	624	396	543	603	560	268	314	297
fig.69042.12.peg.2643	WH5701_04415	Diguanylate cyclase (GGDEF domain) with GAF sensor	1746	875	1909	2292	4022	6932	11698	909	841	1649	5123	4865	6171	1024	1231	1525	1861	1651	2599	1999
fig.69042.12.peg.2644	NA	hypothetical protein	0	1	0	0	0	6	3	3	1	5	0	1	1	1	3	1	0	3	3	1
fig.69042.12.peg.2645	NA	hypothetical protein	7	4	11	0	0	4	1	6	2	12	1	1	2	8	4	4	2	1	3	6
fig.69042.12.peg.2646	WH5701_04425	hypothetical protein	532	409	513	202	263	580	984	379	383	764	374	327	619	774	1142	1143	1444	895	1196	958
fig.69042.12.peg.2647	WH5701_04430	Transglutaminase-like domain	377	286	418	246	269	479	891	282	287	500	201	259	527	969	1294	1245	1377	683	1162	708
fig.69042.12.peg.2648	WH5701_04435	Phosphoenolpyruvate-dihydroxyacetone phosphotransferase (EC 2.7.1.121), dihydroxyacetone binding subunit DhaK	99	97	140	83	80	169	201	82	58	57	109	104	147	242	136	155	126	126	222	134
fig.69042.12.peg.2649	WH5701_04440	hypothetical protein	373	245	320	187	250	481	970	211	199	303	274	267	632	601	661	616	570	250	347	355
fig.69042.12.peg.265	WH5701_13640	ABC exporter membrane fusion component of DevB family	512	277	254	648	651	1203	2114	710	513	1023	572	620	1331	2833	3922	3446	4209	1051	1999	1207
fig.69042.12.peg.2650	WH5701_04445	hypothetical protein	66	33	40	55	43	106	134	58	34	57	45	64	105	154	114	161	156	60	75	78
fig.69042.12.peg.2651	WH5701_04450	Phosphoenolpyruvate-dihydroxyacetone phosphotransferase (EC 2.7.1.121), subunit DhaM; DHA-specific IIA component	22	26	24	17	30	47	51	16	27	23	31	20	43	78	27	40	48	40	41	43
fig.69042.12.peg.2652	WH5701_04455	Phosphoenolpyruvate-dihydroxyacetone phosphotransferase (EC 2.7.1.121), ADP-binding subunit DhaL	586	454	458	228	255	702	1307	306	245	556	364	465	935	477	868	852	669	581	660	658
fig.69042.12.peg.2653	NA	hypothetical protein	30	16	18	51	42	86	110	11	18	20	32	36	46	64	29	59	81	29	16	32
fig.69042.12.peg.2654	WH5701_04465	Heat shock protein Hsp20	404	211	283	263	330	827	1682	488	292	556	996	1011	1400	776	984	1044	1175	4394	2483	3939
fig.69042.12.peg.2655	WH5701_04470	Amine oxidase [flavin-containing] A (EC 1.4.3.4)	588	566	832	309	349	901	1430	457	319	655	674	657	1144	707	906	892	934	3895	2892	4096
fig.69042.12.peg.2656	WH5701_04475	hypothetical protein	62	52	80	38	43	76	214	73	50	80	54	62	144	70	108	77	87	340	351	329
fig.69042.12.peg.2657	WH5701_04480	hypothetical protein	287	231	432	173	231	550	822	168	148	220	212	249	431	271	404	360	377	514	902	576
fig.69042.12.peg.2658	WH5701_04485	hypothetical protein	326	267	209	195	217	371	721	81	103	180	222	201	416	114	232	246	197	210	337	270
fig.69042.12.peg.2659	WH5701_04490	hypothetical protein	1032	918	869	875	925	1684	3331	701	746	1469	1079	1059	2016	2181	2845	2660	2722	1118	1118	1425
fig.69042.12.peg.266	WH5701_13645	ABC exporter permease subunit of DevC family	532	359	265	545	605	1148	2153	772	671	1354	512	537	1154	2621	4151	3479	3962	998	1727	1249
fig.69042.12.peg.2660	WH5701_04495	2-amino-4-hydroxy-6-hydroxymethyldihydropteridine pyrophosphokinase (EC 2.7.6.3)	124	141	126	34	64	114	201	67	43	95	59	63	122	123	225	182	154	127	91	125
fig.69042.12.peg.2661	WH5701_04500	ADP-ribose pyrophosphatase (EC 3.6.1.13)	1088	938	1035	293	272	762	1261	367	335	640	354	333	794	625	936	893	736	482	590	558
fig.69042.12.peg.2662	WH5701_04505	Deoxyribodipyrimidine photolyase (EC 4.1.99.3)	867	675	648	330	340	782	1232	377	362	781	371	335	925	682	979	1019	837	378	607	444
fig.69042.12.peg.2663	WH5701_04510	Aminotransferase, DegT/DnrJ/EryC1/StrS family	4555	3534	4306	2613	3546	7159	13298	2286	1779	4209	3611	3561	7227	5291	8700	7260	8043	3350	4418	4181
fig.69042.12.peg.2664	WH5701_04515	Alkyl hydroperoxide reductase and/or thiol-specific antioxidant family (AhpC/TSA) protein	329	221	271	357	447	752	1422	271	258	467	477	444	870	751	951	993	912	503	574	584
fig.69042.12.peg.2665	WH5701_04520	hypothetical protein	204	159	325	96	107	201	306	88	82	123	98	123	243	166	218	172	177	93	126	108
fig.69042.12.peg.2666	WH5701_04525	hypothetical protein	175	151	224	76	88	142	297	90	100	157	96	94	172	151	240	206	182	71	95	87
fig.69042.12.peg.2667	WH5701_04530	hypothetical protein	154	101	123	43	61	125	191	76	73	80	47	68	125	94	215	168	137	73	85	80
fig.69042.12.peg.2668	WH5701_04535	Deoxyribodipyrimidine photolyase (EC 4.1.99.3), short	976	793	871	385	437	933	1880	453	388	692	555	480	1159	802	1216	1104	1080	496	679	599
fig.69042.12.peg.2669	WH5701_04540	Enoyl-[acyl-carrier-protein] reductase [NADH] (EC 1.3.1.9)	2295	1471	1145	1689	1679	3215	6023	1383	959	1890	1537	1673	3477	3291	3437	3810	3578	787	527	1064
fig.69042.12.peg.267	WH5701_13650	ABC exporter, ATP-binding subunit of DevA family	280	164	241	296	370	614	1145	311	273	472	320	288	679	1335	1563	1420	1850	415	699	514
fig.69042.12.peg.2670	WH5701_04545	Carbonic anhydrase, beta class (EC 4.2.1.1)	160	136	219	106	132	254	339	105	88	183	103	87	159	141	218	151	200	61	77	71
fig.69042.12.peg.2671	WH5701_04550	Imidazoleglycerol-phosphate dehydratase (EC 4.2.1.19)	1063	690	974	895	1047	1932	3260	520	489	997	898	1010	1989	1396	1883	1815	2116	1050	1473	1219
fig.69042.12.peg.2672	WH5701_04555	Lignostilbene-alpha, beta-dioxygenase	966	751	1036	978	864	1761	3337	833	747	1614	627	699	1758	4255	6453	5580	5696	2130	3981	2415
fig.69042.12.peg.2673	NA	hypothetical protein	788	347	353	192	164	478	734	561	488	744	205	256	513	777	767	753	956	293	492	348
fig.69042.12.peg.2674	WH5701_04560	hypothetical protein	134	101	120	109	76	188	293	99	80	149	81	80	156	362	716	542	477	122	292	194
fig.69042.12.peg.2675	NA	hypothetical protein	3361	2228	1841	522	608	1473	2686	1392	1386	2654	609	741	1789	2136	3150	3442	4179	910	1489	1064
fig.69042.12.peg.2676	WH5701_04570	hypothetical protein	743	487	542	478	493	869	2177	320	287	674	385	374	1051	802	900	849	799	418	602	504
fig.69042.12.peg.2677	WH5701_04575	hypothetical protein	129	71	104	394	387	767	1394	212	177	313	377	392	762	505	647	632	797	332	424	408
fig.69042.12.peg.2678	WH5701_04580	hypothetical protein	219	148	148	385	519	1078	2142	178	161	321	415	435	1036	395	529	507	465	301	472	444
fig.69042.12.peg.2679	WH5701_04585	Potassium efflux system KefA protein / Small-conductance mechanosensitive channel	743	516	398	670	791	1525	2854	600	462	948	796	860	1834	1525	1948	1920	1939	841	1307	1146
fig.69042.12.peg.268	WH5701_13655	Uncharacterized protein Ava_1806	361	274	201	815	787	1635	2560	318	318	629	805	822	1850	2049	1227	1398	1686	725	512	941
fig.69042.12.peg.2680	WH5701_04590	hypothetical protein	1598	959	836	1005	1189	1933	4145	795	732	1538	1104	1042	2517	1481	2268	2240	2116	1024	932	1411
fig.69042.12.peg.2681	WH5701_04595	hypothetical protein	225	142	261	702	834	1663	3140	161	106	275	748	677	1609	349	556	473	665	276	412	334
fig.69042.12.peg.2682	WH5701_04600	hypothetical protein	215	135	185	422	603	1315	2503	101	65	211	573	519	1311	517	633	611	733	136	145	181
fig.69042.12.peg.2683	WH5701_04605	hypothetical protein	73	37	46	281	373	534	1284	72	85	136	313	312	825	327	622	572	689	84	116	117
fig.69042.12.peg.2684	WH5701_04610	hypothetical protein	15	19	31	268	257	405	537	33	36	39	212	218	393	457	183	213	391	33	19	32
fig.69042.12.peg.2685	WH5701_04615	Sulfatase modifying factor 1 precursor (C-alpha-formyglycine- generating enzyme 1)	807	487	569	2934	3394	6627	12146	503	518	860	3344	3223	8878	4731	5782	6366	7221	935	1706	1104
fig.69042.12.peg.2686	WH5701_04620	Arylsulfatase (EC 3.1.6.1)	1832	896	1260	13655	15814	29008	55446	1677	1400	2979	17009	16425	46960	19284	21821	26006	31114	5578	8093	6291
fig.69042.12.peg.2687	WH5701_04630	FIG068086: hypothetical protein	316	284	321	396	394	701	1261	249	230	327	512	434	826	461	638	544	576	373	582	430
fig.69042.12.peg.2688	WH5701_04635	Nucleoside 5-triphosphatase RdgB (dHAPTP, dITP, XTP-specific) (EC 3.6.1.66)	424	393	419	474	568	944	1613	288	269	331	742	732	1354	630	703	714	634	575	1008	824
fig.69042.12.peg.2689	WH5701_04640	Phosphoglucosamine mutase (EC 5.4.2.10)	1699	1217	1687	1884	2688	4317	9867	1286	979	2017	3612	3593	7088	2995	4239	3674	3393	4545	8063	6158
fig.69042.12.peg.269	WH5701_13660	Glycosyl transferase, family 2	1735	1076	535	3358	3299	6685	12522	1707	1569	2468	4134	4010	9011	4557	5391	5516	5830	3545	2553	4524
fig.69042.12.peg.2690	WH5701_04645	DNA repair enzyme, contains HhH domain and nuclease of RecB family	1186	1260	1735	599	674	1478	2155	641	609	1003	675	659	1208	1778	2010	1985	1808	1158	3097	1253
fig.69042.12.peg.2691	NA	hypothetical protein	52	62	120	32	32	101	98	39	44	77	32	26	36	82	162	108	124	69	226	64
fig.69042.12.peg.2692	WH5701_04655	Orotate phosphoribosyltransferase (EC 2.4.2.10)	1318	919	966	691	698	1803	3161	735	587	1091	824	892	1992	1268	1791	1603	1673	988	1372	1140
fig.69042.12.peg.2693	WH5701_04660	hypothetical protein	2970	2356	2980	7255	8073	12544	23020	2566	2733	3606	6555	6160	10856	8487	6139	7220	8284	3504	4091	4485
fig.69042.12.peg.2694	WH5701_04665	hypothetical protein	206	156	260	267	267	543	813	334	298	340	261	274	426	3391	1808	1948	3443	752	414	641
fig.69042.12.peg.2695	WH5701_04670	hypothetical protein	311	169	350	756	725	1079	1533	252	301	307	616	615	1147	886	679	857	1084	647	749	784
fig.69042.12.peg.2696	WH5701_04675	hypothetical protein	2316	1159	1118	3392	4051	6990	12591	1786	1633	2813	3850	4102	8313	5544	6304	6874	6749	2962	2319	3946
fig.69042.12.peg.2697	WH5701_04680	hypothetical protein	363	190	291	264	288	564	873	272	257	478	223	205	570	1198	1323	1366	1758	1611	1813	1242
fig.69042.12.peg.2698	WH5701_04685	Uroporphyrinogen-III methyltransferase (EC 2.1.1.107)	665	519	418	283	321	635	1118	331	321	564	317	270	603	657	968	796	910	214	318	288
fig.69042.12.peg.2699	WH5701_04690	hypothetical protein	582	457	501	221	245	538	1059	281	278	503	254	228	546	625	802	725	711	289	416	332
fig.69042.12.peg.27	WH5701_06286	Sodium:galactoside symporter family protein	3986	2382	1922	2342	2648	5702	13944	2153	1680	4043	2389	2360	6514	3645	6168	5734	5357	3074	2600	4135
fig.69042.12.peg.270	WH5701_13665	SSU ribosomal protein S2p (SAe)	6567	3606	2433	6315	5329	9859	18001	4598	3978	7466	4587	4724	12558	13081	12625	14301	13284	4030	2400	5553
fig.69042.12.peg.2700	NA	hypothetical protein	3218	1638	1459	2526	4827	10130	19672	1929	1555	4237	6057	6219	11313	3181	4322	4561	5368	4247	8316	4243
fig.69042.12.peg.2701	WH5701_04700	Ferredoxin--nitrite reductase (EC 1.7.7.1)	2620	1772	4119	2707	2653	5108	8813	1451	1293	2228	2938	2887	5525	2596	3137	3047	3047	1656	2401	2128
fig.69042.12.peg.2702	WH5701_04705	Anthranilate phosphoribosyltransferase-like protein	2581	2237	1609	1583	1275	2568	3772	1501	1205	1827	1213	1262	2570	3888	3249	3467	3471	1356	1822	1615
fig.69042.12.peg.2703	WH5701_04710	hypothetical protein	642	503	538	176	189	405	616	298	234	573	174	197	380	467	765	722	737	199	218	256
fig.69042.12.peg.2704	WH5701_04715	Nitrate ABC transporter, substrate-binding protein	565	277	4592	444	505	938	1834	638	482	904	503	421	1026	966	1039	1222	1161	553	460	874
fig.69042.12.peg.2705	WH5701_04720	Nitrate ABC transporter, permease protein	273	167	2220	120	153	296	654	209	166	387	135	156	360	237	426	482	379	344	318	499
fig.69042.12.peg.2706	WH5701_04725	Nitrate ABC transporter, substrate-binding protein	488	295	4405	250	289	622	1257	355	343	632	370	351	711	527	586	710	580	455	571	637
fig.69042.12.peg.2707	WH5701_04730	Nitrate ABC transporter, ATP-binding protein	122	61	786	134	110	263	391	83	104	168	118	147	251	167	176	195	179	106	120	157
fig.69042.12.peg.2708	WH5701_04735	hypothetical protein	155	92	697	86	108	205	391	81	47	125	101	112	192	101	156	195	171	77	80	102
fig.69042.12.peg.2709	WH5701_04740	Assimilatory nitrate reductase large subunit (EC 1.7.99.4)	2278	1368	1158	1493	1541	3807	6766	1210	1129	2088	1522	1644	3932	2938	3435	3377	3538	1820	2506	2252
fig.69042.12.peg.271	WH5701_13670	Translation elongation factor Ts	3407	1633	957	4109	3709	7581	14173	3320	2828	5085	3542	3520	9255	7881	8914	9746	9546	2874	1822	4005
fig.69042.12.peg.2710	WH5701_04745	hypothetical protein	158	65	69	136	168	264	641	72	65	131	156	164	312	274	460	352	309	576	1555	707
fig.69042.12.peg.2711	WH5701_04750	hypothetical protein	231	143	118	110	121	249	411	94	91	169	114	126	252	398	451	398	386	569	1656	663
fig.69042.12.peg.2712	WH5701_04755	hypothetical protein	157	147	226	83	78	154	234	49	65	149	44	55	112	160	217	199	235	253	447	287
fig.69042.12.peg.2713	WH5701_04760	GTP 3',8-cyclase (EC 4.1.99.22)	885	809	2139	520	622	1238	2130	690	581	1239	778	760	1280	1633	2185	2091	2156	1655	5329	1883
fig.69042.12.peg.2714	WH5701_04770	hypothetical protein	17	3	5	42	41	101	210	12	12	19	60	54	97	45	70	56	46	29	26	36
fig.69042.12.peg.2715	NA	hypothetical protein	17	0	15	33	45	43	65	12	5	8	29	30	47	73	30	34	46	11	6	28
fig.69042.12.peg.2716	WH5701_04780	Amidases related to nicotinamidase	66	56	119	220	234	413	689	57	54	68	223	200	366	194	211	234	271	170	238	182
fig.69042.12.peg.2717	WH5701_04785	Glutamine synthetase (EC 6.3.1.2), putative	400	277	530	617	791	1718	2775	195	165	263	739	774	1598	425	629	608	634	611	677	697
fig.69042.12.peg.2718	WH5701_04790	hypothetical protein	10	5	2	12	13	40	78	2	9	6	7	12	20	32	15	22	15	7	6	7
fig.69042.12.peg.2719	NA	hypothetical protein	16	21	25	12	12	32	46	11	12	12	13	5	17	20	50	24	38	10	9	8
fig.69042.12.peg.272	WH5701_13675	hypothetical protein	1445	1063	434	833	775	1647	2515	981	923	1396	683	681	1872	2553	2482	2737	2535	681	479	885
fig.69042.12.peg.2720	NA	hypothetical protein	188	230	186	119	100	201	233	115	153	240	103	124	154	384	269	306	350	125	298	136
fig.69042.12.peg.2721	WH5701_04805	Putative formate dehydrogenase oxidoreductase protein	1599	1458	1983	800	910	1740	2831	1375	1178	2337	1061	1098	2076	3853	4883	4336	4647	1902	5239	2299
fig.69042.12.peg.2722	NA	hypothetical protein	105	57	63	78	62	79	65	47	42	50	37	37	47	149	49	75	98	12	14	15
fig.69042.12.peg.2723	WH5701_04810	Sucrose phosphate synthase	593	308	329	2428	2585	5245	11098	1009	998	1544	2410	2005	4572	11323	16462	12640	15509	9565	4689	7258
fig.69042.12.peg.2724	WH5701_04820	Sucrose phosphate synthase	471	195	166	984	1002	2260	4837	443	454	853	903	750	1830	3111	4369	3770	4439	2228	1608	2037
fig.69042.12.peg.2725	WH5701_04825	Alpha,alpha-trehalose-phosphate synthase [UDP-forming] (EC 2.4.1.15)	542	211	236	889	934	1739	3146	527	512	868	910	729	1491	2539	3015	2896	3185	1053	859	1156
fig.69042.12.peg.2726	WH5701_04830	Amylosucrase (EC 2.4.1.4)	915	394	514	1385	1483	2962	6284	1272	1069	2339	1532	1347	2845	4946	6565	5949	6584	1867	1682	2082
fig.69042.12.peg.2727	WH5701_04835	hypothetical protein	588	354	1081	237	294	644	1165	289	266	496	329	330	633	410	677	514	581	348	422	432
fig.69042.12.peg.2728	WH5701_04840	Molybdenum cofactor biosynthesis protein MoaB	1054	674	587	288	331	737	1277	461	458	668	372	391	841	989	1034	1115	1237	430	623	499
fig.69042.12.peg.2729	WH5701_04845	hypothetical protein	374	300	313	261	268	490	847	233	248	372	201	212	407	357	526	511	491	148	262	180
fig.69042.12.peg.273	WH5701_13680	ATP-dependent DNA helicase RecG (EC 3.6.4.12)	468	395	335	465	571	877	1499	276	298	455	601	542	978	822	775	840	845	489	929	638
fig.69042.12.peg.2730	WH5701_04850	hypothetical protein	458	325	341	303	336	578	1137	310	274	510	305	278	610	661	828	743	856	230	318	247
fig.69042.12.peg.2731	WH5701_04855	Helicase, SNF2/RAD54 family	4084	3537	3619	1445	1613	3726	5970	2760	2473	4125	1910	2080	4369	4704	5828	6250	5956	1738	2051	2188
fig.69042.12.peg.2732	WH5701_04860	hypothetical protein	835	843	1150	223	378	609	1155	402	352	688	481	464	687	332	777	682	434	287	460	395
fig.69042.12.peg.2733	WH5701_04865	Alanyl-tRNA synthetase (EC 6.1.1.7)	2752	1462	1345	2371	2639	5248	9155	1602	1587	2367	2487	2706	5722	3274	3269	3723	4401	1460	1551	1892
fig.69042.12.peg.2734	WH5701_04870	Glutaminase (EC 3.5.1.2)	229	134	333	195	238	334	498	147	164	188	214	190	287	346	346	336	517	116	165	106
fig.69042.12.peg.2735	WH5701_04875	Adenylate cyclase (EC 4.6.1.1)	628	561	991	827	1006	1653	2888	632	594	991	870	923	1688	1867	2401	2196	2362	938	1590	1141
fig.69042.12.peg.2736	WH5701_04880	hypothetical protein	731	288	1306	2250	2966	5918	13269	624	435	832	2432	2291	4718	1394	1777	1828	1781	827	600	1061
fig.69042.12.peg.2737	WH5701_04885	hypothetical protein	761	330	430	1625	1865	3664	7584	924	790	1590	1482	1507	3611	1899	2875	2574	2802	1159	1170	1627
fig.69042.12.peg.2738	WH5701_04890	hypothetical protein	455	335	305	265	282	620	1164	241	216	413	315	296	731	361	692	661	543	272	316	303
fig.69042.12.peg.2739	WH5701_04895	hypothetical protein	476	247	176	369	308	543	966	210	237	395	344	336	612	519	680	610	738	324	467	376
fig.69042.12.peg.274	WH5701_13685	D-alanyl-D-alanine dipeptidase (EC 3.4.13.22)	199	122	93	295	321	598	1186	142	144	178	347	325	692	340	384	354	358	227	311	314
fig.69042.12.peg.2740	WH5701_04900	hypothetical protein	287	174	342	474	614	930	1424	223	177	306	533	547	773	534	491	516	614	262	279	304
fig.69042.12.peg.2741	WH5701_04905	Biosynthetic arginine decarboxylase (EC 4.1.1.19)	1626	1149	1253	1561	1694	3032	5240	1249	1263	1948	1500	1530	3012	2990	3316	3389	4205	1662	2690	2005
fig.69042.12.peg.2742	NA	hypothetical protein	6	2	3	0	3	7	6	2	3	2	4	4	4	5	3	8	14	5	3	7
fig.69042.12.peg.2743	WH5701_04910	Nucleoside diphosphate kinase (EC 2.7.4.6)	3364	1758	1121	1613	1717	3723	7141	2206	1916	4576	2129	2253	5319	4752	7857	7918	6541	2295	1808	3298
fig.69042.12.peg.2744	WH5701_04915	hypothetical protein	3129	2178	1285	1660	1771	3360	6736	1988	1788	4067	1790	1866	4819	4433	6564	5968	5366	2452	1917	3027
fig.69042.12.peg.2745	WH5701_04920	Proteins incorrectly called adenylate cyclase	978	676	537	639	805	1908	3399	514	473	986	638	679	1712	996	1675	1446	1416	640	734	807
fig.69042.12.peg.2746	WH5701_04930	Aspartyl-tRNA(Asn) amidotransferase subunit B (EC 6.3.5.6) @ Glutamyl-tRNA(Gln) amidotransferase subunit B (EC 6.3.5.7)	2040	1197	1153	1980	2099	3795	6124	1593	1482	2265	2006	2097	4122	4208	4158	4805	5888	1220	1229	1581
fig.69042.12.peg.2747	WH5701_04940	hypothetical protein	225	78	70	216	234	481	837	185	151	302	243	229	442	365	574	522	681	142	153	184
fig.69042.12.peg.2748	NA	hypothetical protein	104	83	142	231	235	360	640	109	117	162	223	190	353	355	347	466	632	166	289	204
fig.69042.12.peg.2749	WH5701_04950	Dephospho-CoA kinase (EC 2.7.1.24)	348	330	388	258	294	536	998	258	203	424	321	263	657	318	446	462	449	200	218	273
fig.69042.12.peg.275	WH5701_13690	hypothetical protein	419	300	302	602	654	997	1736	568	553	904	761	735	1353	1940	1947	2005	2378	925	1249	976
fig.69042.12.peg.2750	WH5701_04955	Glutamate N-acetyltransferase (EC 2.3.1.35) @ N-acetylglutamate synthase (EC 2.3.1.1)	1306	1126	1072	639	799	1746	3523	659	599	1266	911	985	2273	1444	2203	2285	2078	887	921	1128
fig.69042.12.peg.2751	WH5701_04960	hypothetical protein	741	481	642	972	1023	1588	2547	475	497	674	912	888	1529	1085	1209	1353	1304	501	872	663
fig.69042.12.peg.2752	WH5701_04965	hypothetical protein	584	545	534	228	269	498	691	309	263	364	310	278	484	603	694	755	798	283	510	331
fig.69042.12.peg.2753	WH5701_04970	Uncharacterized protein sll1770	3545	2461	2789	1291	1507	3225	6042	2008	1690	3465	1541	1694	3769	4279	6288	5791	5711	1803	2706	1994
fig.69042.12.peg.2754	WH5701_04975	hypothetical protein	774	287	235	1288	1337	2549	5333	784	728	1585	1087	979	2768	1410	2375	2286	2110	546	346	668
fig.69042.12.peg.2755	WH5701_04980	hypothetical protein	681	279	176	1097	1031	2465	4726	491	485	928	859	884	2494	1738	2313	2495	2355	524	376	713
fig.69042.12.peg.2756	WH5701_04985	hypothetical protein	307	197	161	475	471	922	1768	210	172	290	462	452	866	581	757	801	869	278	369	353
fig.69042.12.peg.2757	WH5701_04990	Sulfatase modifying factor 1 precursor (C-alpha-formyglycine- generating enzyme 1)	4256	3157	3326	3283	4473	8990	19333	2861	2309	4854	6251	6867	16170	11940	17655	18233	16286	5419	6645	7753
fig.69042.12.peg.2758	WH5701_04995	Arylsulfatase (EC 3.1.6.1)	3262	1641	1894	5857	7531	12629	24364	3735	3683	6829	8790	8894	21527	20336	23460	26817	27127	7043	7367	9568
fig.69042.12.peg.2759	WH5701_05000	hypothetical protein	675	284	289	1250	1481	2716	6133	724	476	1095	1594	1571	3922	2264	3882	3594	3221	1077	897	1251
fig.69042.12.peg.276	WH5701_13695	Ferredoxin--sulfite reductase (EC 1.8.7.1)	2663	1611	2046	3644	4137	7526	14975	3691	2822	6773	5149	5263	11418	10514	17168	14915	14334	9092	15488	11175
fig.69042.12.peg.2760	WH5701_05005	hypothetical protein	1243	677	484	1992	2198	3987	7504	1033	936	1794	2394	2248	5033	4417	5216	5247	5618	1263	1068	1572
fig.69042.12.peg.2761	WH5701_05015	hypothetical protein	49	22	23	82	81	145	314	63	51	97	70	78	208	297	306	324	380	74	58	81
fig.69042.12.peg.2762	WH5701_05025	NADH dehydrogenase (EC 1.6.99.3)	293	207	594	303	300	577	1069	226	195	376	335	355	629	573	772	764	708	430	1729	606
fig.69042.12.peg.2763	WH5701_05030	Enolase (EC 4.2.1.11)	4751	2737	3583	3811	3947	7658	12892	4393	3613	6296	4362	4421	10874	9782	11487	12295	10114	3011	2147	4567
fig.69042.12.peg.2764	WH5701_05035	Lactoylglutathione lyase (EC 4.4.1.5)	578	410	369	497	559	1102	2234	354	242	660	703	679	1258	598	1026	1044	901	526	940	648
fig.69042.12.peg.2765	WH5701_05040	Chaperone protein ClpB (ATP-dependent unfoldase)	2206	1549	1596	1624	2116	4672	8779	1547	1263	2776	2335	2445	5406	3190	4287	4061	3645	1893	3519	2221
fig.69042.12.peg.2766	WH5701_05045	Protein translocase subunit SecE	4263	2613	1395	2078	1927	5142	10625	1676	2008	4383	2341	2441	7523	4001	5052	6277	6881	3078	3009	3949
fig.69042.12.peg.2767	WH5701_05050	Transcription antitermination protein NusG	1884	1228	945	2084	1910	4062	7137	1576	1592	2579	2260	2320	5663	3534	3467	3902	3549	1970	1876	2572
fig.69042.12.peg.2768	WH5701_05055	LSU ribosomal protein L11p (L12e)	7433	3360	1885	5724	5710	12803	26576	4537	5477	10352	5773	6248	18058	11704	12746	15618	17047	5711	4993	7070
fig.69042.12.peg.2769	WH5701_05060	LSU ribosomal protein L1p (L10Ae)	7546	3964	2237	4771	4760	9876	18996	4047	3761	6972	4619	5020	13603	9047	10410	11028	9898	4331	3333	5455
fig.69042.12.peg.277	WH5701_13700	Glycyl-tRNA synthetase beta chain (EC 6.1.1.14)	1809	1186	775	1908	1948	3766	7215	1255	1047	2005	1980	2195	5182	2409	3383	3388	2818	1479	1213	2032
fig.69042.12.peg.2770	WH5701_05065	LSU ribosomal protein L10p (P0)	21597	10722	4865	13807	13664	28906	68029	12468	11805	25019	15577	15792	41653	20864	35264	34052	33268	13039	8398	16109
fig.69042.12.peg.2771	WH5701_05070	LSU ribosomal protein L7p/L12p (P1/P2)	5298	3445	1349	2747	2772	5486	12084	2624	2331	4245	3066	3347	8274	4085	7737	7657	6084	2573	1453	3318
fig.69042.12.peg.2772	WH5701_05075	hypothetical protein	1077	521	897	2976	4028	5123	10224	1023	937	1339	3549	3387	5636	4109	3907	4724	4767	2205	1794	2882
fig.69042.12.peg.2773	WH5701_05080	Ribonuclease HI (EC 3.1.26.4)	1628	1190	1069	848	936	1775	2967	879	680	1087	1137	1102	1938	2297	2437	2445	2386	1250	2737	1668
fig.69042.12.peg.2774	WH5701_05085	Dihydroorotate dehydrogenase (quinone) (EC 1.3.5.2)	1414	1101	891	924	1059	1682	3203	872	776	1511	1110	1078	2063	2303	2910	2603	2919	1304	2261	1434
fig.69042.12.peg.2775	WH5701_05090	hypothetical protein	178	99	62	165	176	288	436	91	73	114	129	125	229	223	270	240	309	108	102	140
fig.69042.12.peg.2776	WH5701_05095	hypothetical protein	175	132	138	128	179	290	518	99	74	160	133	114	192	191	253	279	240	121	154	141
fig.69042.12.peg.2777	WH5701_05100	hypothetical protein	178	123	122	163	197	324	585	116	82	170	141	120	300	232	303	322	259	138	166	173
fig.69042.12.peg.2778	WH5701_05105	hypothetical protein	1029	622	609	1144	1018	1641	3100	689	627	1069	760	697	1627	2232	2715	2834	2859	894	1010	1221
fig.69042.12.peg.2779	WH5701_05110	hypothetical protein	628	491	483	461	467	918	1522	307	299	476	459	465	1100	1028	1098	1129	1143	754	621	876
fig.69042.12.peg.278	WH5701_13705	Geranylgeranyl diphosphate reductase (EC 1.3.1.83)	6754	3411	5484	12340	17435	28306	55052	9607	8132	18287	20111	19029	36155	22259	22534	26174	29134	15586	19677	19258
fig.69042.12.peg.2780	NA	hypothetical protein	398	343	345	293	322	513	835	225	259	448	294	300	540	560	659	620	597	298	359	383
fig.69042.12.peg.2781	WH5701_05120	L-threonine 3-O-phosphate decarboxylase (EC 4.1.1.81)	642	608	735	106	186	563	933	268	265	538	199	175	490	424	766	786	710	313	489	351
fig.69042.12.peg.2782	WH5701_05125	UDP-N-acetylglucosamine--N-acetylmuramyl-(pentapeptide) pyrophosphoryl-undecaprenol N-acetylglucosamine transferase (EC 2.4.1.227)	1783	1564	1460	686	891	2025	3925	737	668	1262	1082	998	2100	1254	1880	1700	1806	769	728	1038
fig.69042.12.peg.2783	WH5701_05130	cyanobacterial hypothetical protein	5747	4908	5083	1368	1712	4734	9149	2346	1991	4619	2174	2206	5512	4155	7831	6545	5595	4103	6413	4608
fig.69042.12.peg.2784	WH5701_05135	2-hydroxy-3-oxopropionate reductase (EC 1.1.1.60)	1553	1223	581	426	419	1112	2277	982	815	1837	534	551	1325	1694	3016	2440	2081	703	691	868
fig.69042.12.peg.2785	WH5701_05140	hypothetical protein	1499	1115	1386	867	1028	2654	5107	1397	1044	2036	1052	1180	2541	8449	9227	8144	8608	3631	2524	3756
fig.69042.12.peg.2786	WH5701_05145	Phosphoglycerate kinase (EC 2.7.2.3)	4012	2159	1135	5183	5545	10060	20802	4430	3958	7429	4350	4239	12405	10122	14326	14723	11598	2273	1189	3431
fig.69042.12.peg.2787	WH5701_05150	hypothetical protein	1546	1060	920	575	596	1427	2256	665	636	1172	599	597	1156	1221	1583	1582	1798	944	1664	947
fig.69042.12.peg.2788	WH5701_05155	LSU ribosomal maturation GTPase RbgA (B. subtilis YlqF)	1346	1205	992	292	391	1038	1914	613	501	1091	372	364	936	990	1579	1451	1467	638	1470	640
fig.69042.12.peg.2789	WH5701_05160	LSU rRNA pseudouridine(1911/1915/1917) synthase (EC 5.4.99.23)	497	374	281	198	219	490	759	254	224	374	180	193	335	488	513	518	602	193	347	181
fig.69042.12.peg.279	WH5701_13710	D-alanyl-D-alanine carboxypeptidase (EC 3.4.16.4)	234	153	126	259	271	494	968	150	117	272	279	272	540	503	565	546	571	243	221	253
fig.69042.12.peg.2790	WH5701_05165	hypothetical protein	819	641	695	654	732	1708	3319	676	579	1341	965	1033	2435	1089	1715	1707	1426	1134	1550	1173
fig.69042.12.peg.2791	WH5701_05170	ABC transporter, ATP-binding protein (cluster 5, nickel/peptides/opines) / ABC transporter, ATP-binding protein (cluster 5, nickel/peptides/opines)	2806	2487	3291	1375	1986	4524	8432	2070	1600	4060	2965	3373	7176	3136	4629	4769	3909	4042	6101	4723
fig.69042.12.peg.2792	WH5701_05175	Guanosine-3',5'-bis(diphosphate) 3'-pyrophosphohydrolase (EC 3.1.7.2) / GTP pyrophosphokinase (EC 2.7.6.5), (p)ppGpp synthetase II	1878	1065	1390	2573	2715	5036	8578	2212	2046	3671	2654	2634	5104	9472	10576	10183	12766	4444	7489	5082
fig.69042.12.peg.2793	NA	hypothetical protein	1121	763	729	886	951	1965	3799	485	423	931	784	791	1833	1030	1404	1388	1549	821	872	1015
fig.69042.12.peg.2794	NA	hypothetical protein	808	534	524	515	609	1336	2186	480	415	731	597	633	1383	785	1227	1086	1109	763	1263	923
fig.69042.12.peg.2795	NA	hypothetical protein	26	13	19	15	25	32	41	7	6	16	6	15	14	11	24	26	23	14	21	23
fig.69042.12.peg.2796	WH5701_05195	Selenoprotein O and cysteine-containing homologs	43	24	55	50	64	76	144	61	53	85	53	54	74	207	107	126	166	72	65	75
fig.69042.12.peg.2797	WH5701_05200	hypothetical protein	124	37	340	140	147	317	570	82	86	187	170	162	318	152	337	369	422	194	331	237
fig.69042.12.peg.2798	WH5701_05205	hypothetical protein	474	351	461	293	309	674	868	315	240	525	384	384	640	735	818	766	864	441	897	561
[truncated: 1,054 more rows]
