# Supplementary material for: Synechococcus Under Stress: Contrasting Physiological and Transcriptional Responses to Salinity and Temperature in Marine Versus Euryhaline Strains
Source: Environ Microbiol Rep. 2026 Jan 26;18(1):e70273. doi: 10.1111/1758-2229.70273 (PMC12834511; doi:10.1111/1758-2229.70273)
Supplement: Supplementary file 4 — Table S3: Softcluster membership, probability scores and functional annotation against the Cluster of Orthologous Group (COG) database for each RS9907 protein‐coding gene. Gene IDs according to the Bacterial and Viral Bioinformatics Resource Center (BV‐BRC) are shown. [file EMI4-18-e70273-s006.xlsx]

## Sheet: TableS3_RS9907
Gene ID	COG number	COG category	Gene Product	Mean gene expression	Cluster	Probability Cluster1	Probability Cluster2	Probability Cluster3	Probability Cluster4
fig.221350.3.peg.2652	NA	NA	Possible porin precursor	36745.2	3	0.0781869985790867	0.284064921896684	0.572059623900821	0.0656884556234089
fig.221350.3.peg.302	COG5701	C	Photosystem I P700 chlorophyll a apoprotein subunit Ia (PsaA)	27112.6	3	0.195810929060859	0.112881716409624	0.547422272341582	0.143885082187935
fig.221350.3.peg.303	COG5702	C	Photosystem I P700 chlorophyll a apoprotein subunit Ib (PsaB)	23218.1	3	0.132215728797009	0.0911785939001037	0.676910034846246	0.0996956424566416
fig.221350.3.peg.1038	COG5716	C	Photosystem II protein D1 (PsbA)	21148	3	0.0833683710783292	0.0911498643474472	0.750670053814398	0.0748117107598253
fig.221350.3.peg.413	NA	NA	C-phycoerythrin class II beta chain	15732.7	3	0.120120937585877	0.137353841607644	0.641751020734344	0.100774200072135
fig.221350.3.peg.405	NA	NA	Phycoerythrin beta chain	12103.1	3	0.112167166758806	0.120770814172807	0.682510381885519	0.0845516371828682
fig.221350.3.peg.406	NA	NA	Phycoerythrin alpha chain	10889.9	3	0.0956631343526197	0.0849772128326982	0.756116418569351	0.0632432342453308
fig.221350.3.peg.509	NA	NA	hypothetical protein	10865.2	3	0.121680854398188	0.0848158334836545	0.723853408057309	0.0696499040608486
fig.221350.3.peg.381	NA	NA	hypothetical protein	10403.9	3	0.218774922234784	0.103221543578178	0.479582328952965	0.198421205234074
fig.221350.3.peg.706	NA	NA	Ribulose bisphosphate carboxylase large chain (EC 4.1.1.39)	9918.69	2	0.108615723137356	0.543698570701332	0.209853828645365	0.137831877515947
fig.221350.3.peg.412	NA	NA	Phycoerythrin alpha chain	9611.48	3	0.130106111393198	0.115189433559768	0.669791950397619	0.0849125046494148
fig.221350.3.peg.2477	NA	NA	hypothetical protein	8307.19	3	0.0603825423372759	0.100232345403515	0.795137479835544	0.044247632423666
fig.221350.3.peg.398	NA	NA	Phycocyanin alpha chain	7637.51	3	0.104290855706975	0.0752623378172898	0.758646814972165	0.0617999915035707
fig.221350.3.peg.399	NA	NA	Phycocyanin beta chain	6519.02	3	0.154176741189725	0.105483972819663	0.642853845248976	0.0974854407416357
fig.221350.3.peg.2185	COG5718	C	Photosystem II CP43 protein (PsbC)	6357.11	2	0.0555935748299942	0.726322862119411	0.119014787388754	0.0990687756618401
fig.221350.3.peg.1566	COG6083	U	hypothetical protein	5951.92	4	0.16434825414823	0.0727628545621301	0.0832910009575784	0.679597890332061
fig.221350.3.peg.441	COG5717	C	Photosystem II CP47 protein (PsbB)	5437.37	2	0.0782827133699229	0.475744155220289	0.182732073864774	0.263241057545014
fig.221350.3.peg.983	NA	NA	Na(+)-dependent bicarbonate transporter BicA	5394.57	4	0.0460006609934776	0.0736291436818554	0.0351271496060799	0.845243045718587
fig.221350.3.peg.292	COG0480	J	Translation elongation factor G	5329.41	2	0.0749237958594383	0.506430797596912	0.343901854401488	0.0747435521421617
fig.221350.3.peg.2251	COG0085	K	DNA-directed RNA polymerase beta subunit (EC 2.7.7.6)	4961.71	2	0.0816751872731651	0.528937166644563	0.302793037560775	0.086594608521496
fig.221350.3.peg.2367	COG0055	C	ATP synthase beta chain (EC 3.6.3.14)	4776.43	2	0.0754967651860918	0.671159848726124	0.182526529467559	0.0708168566202256
fig.221350.3.peg.291	COG0050	J	Translation elongation factor Tu	4748.78	2	0.0666691275114154	0.596948564307249	0.264478645284247	0.0719036628970887
fig.221350.3.peg.2365	NA	NA	Heat shock protein 60 kDa family chaperone GroEL	4417.73	2	0.0810503202212092	0.610482728502976	0.22492702829409	0.0835399229817244
fig.221350.3.peg.2249	COG0086	K	DNA-directed RNA polymerase beta' subunit, cyanobacterial form (EC 2.7.7.6)	4365.8	3	0.11062602929925	0.282731588664636	0.521512950544623	0.0851294314914905
fig.221350.3.peg.2045	COG0191	G	Fructose-bisphosphate aldolase class II (EC 4.1.2.13)	4360.04	3	0.064072127057621	0.09154221731619	0.795839156579628	0.0485464990465613
fig.221350.3.peg.2384	COG0712	C	ATP synthase delta chain (EC 3.6.3.14)	4194.56	3	0.0608179611582841	0.0649024627874599	0.837481857019239	0.0367977190350172
fig.221350.3.peg.344	COG0087	J	LSU ribosomal protein L3p (L3e)	3620.65	2	0.0610115934540224	0.601517293225901	0.113713726794064	0.223757386526013
fig.221350.3.peg.382	NA	NA	hypothetical protein	3522.28	3	0.191581749217035	0.084867213395346	0.604384168563099	0.11916686882452
fig.221350.3.peg.2934	NA	NA	Chaperone protein DnaK	3442.96	2	0.0922230742668541	0.617949324575482	0.185092929917358	0.104734671240305
fig.221350.3.peg.424	NA	NA	Phycobilisome rod linker polypeptide, phycocyanin-associated	3410.94	3	0.104777273182987	0.0986309660547337	0.707369154901585	0.0892226058606941
fig.221350.3.peg.119	COG0021	G	Transketolase (EC 2.2.1.1)	3373.5	3	0.0544904520220279	0.0947137191144981	0.813193958649683	0.0376018702137906
fig.221350.3.peg.523	NA	NA	Polyribonucleotide nucleotidyltransferase (EC 2.7.7.8)	3273.35	3	0.185618574607194	0.32147077111374	0.355248466038464	0.137662188240601
fig.221350.3.peg.1766	NA	NA	ATP-dependent Clp protease, ATP-binding subunit ClpC	3237.02	4	0.0852967259595718	0.323337814176851	0.120336860033725	0.471028599829852
fig.221350.3.peg.60	COG0291	J	LSU ribosomal protein L35p	3225.34	3	0.0755092045142482	0.124055984209029	0.736472209138201	0.0639626021385215
fig.221350.3.peg.2760	COG0244	J	LSU ribosomal protein L10p (P0)	3135.99	2	0.049055322340812	0.700047139384718	0.180249758445818	0.0706477798286527
fig.221350.3.peg.708	NA	NA	Carboxysome shell protein CsoS2	2994.13	2	0.123517573687062	0.495623250194287	0.226577094975136	0.154282081143514
fig.221350.3.peg.857	NA	NA	Nickel-dependent superoxide dismutase (EC 1.15.1.1)	2993.69	3	0.0731629848503265	0.18657608218971	0.667165330498293	0.0730956024616709
fig.221350.3.peg.1282	COG0174	E	Glutamine synthetase type I (EC 6.3.1.2)	2968.51	3	0.098354020042793	0.158977293864704	0.596182540384578	0.146486145707925
fig.221350.3.peg.307	COG5710	C	Photosystem I subunit XI (PsaL)	2924.87	3	0.164868233592121	0.10255695070337	0.610660821453808	0.121913994250701
fig.221350.3.peg.2265	COG0532	J	Translation initiation factor 2	2866.15	4	0.0900315643190173	0.335536179704573	0.153959709068809	0.4204725469076
fig.221350.3.peg.438	COG0539	J	SSU ribosomal protein S1p	2748.47	3	0.0896343830885291	0.234937813949592	0.537324986479672	0.138102816482206
fig.221350.3.peg.220	NA	NA	Ammonium transporter	2635.37	2	0.0617182272293054	0.562156448947461	0.132732249608785	0.243393074214448
fig.221350.3.peg.2343	NA	NA	soluble [2Fe-2S] ferredoxin	2587.5	3	0.0752970717090129	0.344570477854547	0.512093091057717	0.068039359378723
fig.221350.3.peg.1113	NA	NA	hypothetical protein	2562.76	3	0.0866354147932883	0.137433129268198	0.691311693167226	0.0846197627712872
fig.221350.3.peg.272	COG5729	C	Photosystem II manganese-stabilizing protein (PsbO)	2561.24	3	0.0906995605403269	0.179108564291693	0.615301716142572	0.114890159025408
fig.221350.3.peg.2440	NA	NA	hypothetical protein	2542.29	4	0.116429467646825	0.0998292353821929	0.119394208111524	0.664347088859458
fig.221350.3.peg.29	COG0057	G	NAD(P)-dependent glyceraldehyde-3-phosphate dehydrogenase (EC 1.2.1.59)	2527.7	2	0.065952415399533	0.645068525324729	0.213884145767187	0.0750949135085516
fig.221350.3.peg.2392	NA	NA	Allophycocyanin alpha chain	2515.1	3	0.149417100114886	0.191638841924569	0.487862729226366	0.171081328734179
fig.221350.3.peg.2651	NA	NA	Possible porin precursor	2489.03	2	0.0638296582009057	0.719635896895017	0.137395719551753	0.0791387253523246
fig.221350.3.peg.1447	NA	NA	Alkyl hydroperoxide reductase subunit C-like protein	2486.06	3	0.0798073519313687	0.386952964284494	0.452032183327163	0.0812075004569739
fig.221350.3.peg.2388	COG0356	C	ATP synthase F0 sector subunit a (EC 3.6.3.14)	2433.25	3	0.129367033057741	0.280071546092539	0.503842489840824	0.0867189310088962
fig.221350.3.peg.2331	COG0261	J	LSU ribosomal protein L21p	2385.72	3	0.0811414141003646	0.347956674408532	0.483364195962797	0.0875377155283067
fig.221350.3.peg.1659	NA	NA	Phycobilisome rod linker polypeptide, phycocyanin-associated	2381.61	3	0.234484261457444	0.13529639633963	0.448386053582464	0.181833288620462
fig.221350.3.peg.318	COG0102	J	LSU ribosomal protein L13p (L13Ae)	2369.28	3	0.0829416005560331	0.203472123690578	0.639490067583592	0.074096208169797
fig.221350.3.peg.1011	NA	NA	Plastocyanin	2348.15	4	0.176886102201999	0.133046702280824	0.278455784287867	0.41161141122931
fig.221350.3.peg.423	NA	NA	Phycobilisome phycoerythrin-associated linker polypeptide	2255.73	3	0.147340493352945	0.147202681063056	0.578712365015032	0.126744460568967
fig.221350.3.peg.634	NA	NA	hypothetical protein	2203.1	3	0.0751716716423879	0.0632325780457891	0.81651461218455	0.0450811381272727
fig.221350.3.peg.707	NA	NA	Ribulose bisphosphate carboxylase small chain (EC 4.1.1.39)	2167.9	2	0.114812160190564	0.489856017987238	0.259865611656837	0.135466210165361
fig.221350.3.peg.2018	COG1429	H	Protoporphyrin IX Mg-chelatase subunit H (EC 6.6.1.1)	2091.6	2	0.0772827814657071	0.516539352269306	0.159745189633989	0.246432676630998
fig.221350.3.peg.2383	COG0056	C	ATP synthase alpha chain (EC 3.6.3.14)	2002.26	2	0.117500812713688	0.404164620068227	0.377789156966611	0.100545410251474
fig.221350.3.peg.589	COG5706	C	Photosystem I subunit III, plastocyanin (cyt c553) docking protein (PsaF)	1997.33	3	0.227863364571982	0.188637986736372	0.3366253360593	0.246873312632346
fig.221350.3.peg.321	COG0202	K	DNA-directed RNA polymerase alpha subunit (EC 2.7.7.6)	1955.94	2	0.117301870865662	0.403134860041826	0.391783828577554	0.0877794405149577
fig.221350.3.peg.1469	NA	NA	Possible ATP adenylyltransferase (EC 2.7.7.53)	1939.72	4	0.0825411107293064	0.182582736807807	0.0632751478751735	0.671601004587713
fig.221350.3.peg.2660	COG5716	C	Photosystem II protein D2 (PsbD)	1927	2	0.03983511433535	0.824431908338845	0.07572236342441	0.0600106139013951
fig.221350.3.peg.2369	NA	NA	Plastid and cyanobacterial ribosome-associated protein PSRP-3	1893.01	2	0.0553498408209095	0.661611409454089	0.142504673128998	0.140534076596003
fig.221350.3.peg.2250	COG0086	K	DNA-directed RNA polymerase gamma subunit (EC 2.7.7.6)	1887.49	2	0.0859434058255187	0.431709613201783	0.40632137009809	0.0760256108746083
fig.221350.3.peg.2434	NA	NA	O-antigen acetylase	1851.82	3	0.0842927949381145	0.156933530108102	0.683146617892673	0.0756270570611105
fig.221350.3.peg.892	NA	NA	hypothetical protein	1846.7	1	0.519729199847718	0.0725927316472261	0.287025693056336	0.12065237544872
fig.221350.3.peg.457	NA	NA	Cytochrome b6-f complex subunit IV (PetD)	1827.51	3	0.0870223375858115	0.276050824350728	0.516658183093935	0.120268654969525
fig.221350.3.peg.583	NA	NA	Cytochrome b6-f complex iron-sulfur subunit PetC1 (Rieske iron sulfur protein EC 1.10.9.1)	1789.49	3	0.080373624994222	0.131384902035047	0.700077678470095	0.0881637945006354
fig.221350.3.peg.368	COG5704	C	Photosystem I subunit II (PsaD)	1739.56	3	0.0935939245022143	0.093253526691357	0.739532377549501	0.0736201712569283
fig.221350.3.peg.120	COG0304	I	3-oxoacyl-[acyl-carrier-protein] synthase, KASII (EC 2.3.1.179)	1723.7	3	0.0893803068454195	0.172767904274023	0.676521652486552	0.0613301363940058
fig.221350.3.peg.2461	NA	NA	hypothetical protein	1722.87	3	0.173804405435963	0.10609216274552	0.640512561658733	0.0795908701597837
fig.221350.3.peg.1517	NA	NA	Chaperone protein HtpG	1706.66	2	0.0989772102208716	0.59781240577882	0.203839465413226	0.0993709185870832
fig.221350.3.peg.2184	COG5716	C	Photosystem II protein D2 (PsbD)	1696.98	2	0.0413698464541701	0.791257984480123	0.0982855591905396	0.0690866098751677
fig.221350.3.peg.1528	COG5709	C	Photosystem I subunit X (PsaK, PsaK1)	1687.41	3	0.192444684051941	0.129410399040586	0.518874090194781	0.159270826712691
fig.221350.3.peg.570	NA	NA	Heat shock protein 60 kDa family chaperone GroEL	1685.82	2	0.0707109705239062	0.700954538018163	0.152796403252647	0.075538088205284
fig.221350.3.peg.1299	COG0052	J	SSU ribosomal protein S2p (SAe)	1668.67	2	0.0716236648920923	0.484298788752765	0.355061038785343	0.0890165075697994
fig.221350.3.peg.456	NA	NA	Cytochrome b6-f complex subunit, cytochrome b6	1639.06	4	0.0961197666003942	0.140058929744223	0.127850957806561	0.635970345848822
fig.221350.3.peg.2167	NA	NA	NAD(P) transhydrogenase N-domain of subunit alpha (EC 1.6.1.2)	1618.4	2	0.0811326557259102	0.497642830764406	0.347377408832266	0.0738471046774183
fig.221350.3.peg.297	COG0067	E	Ferredoxin-dependent glutamate synthase (EC 1.4.7.1)	1611.03	4	0.070227994745348	0.07853759820684	0.0656567539843707	0.785577653063441
fig.221350.3.peg.297	COG0069	E	Ferredoxin-dependent glutamate synthase (EC 1.4.7.1)	1611.03	4	0.070227994745348	0.07853759820684	0.0656567539843707	0.785577653063441
fig.221350.3.peg.297	COG0070	E	Ferredoxin-dependent glutamate synthase (EC 1.4.7.1)	1611.03	4	0.070227994745348	0.07853759820684	0.0656567539843707	0.785577653063441
fig.221350.3.peg.1307	NA	NA	Geranylgeranyl diphosphate reductase (EC 1.3.1.83)	1595.82	4	0.0648950755399011	0.0717760764301051	0.0561264496255814	0.807202398404412
fig.221350.3.peg.343	COG0088	J	LSU ribosomal protein L4p (L1e)	1581.85	2	0.0408749701292734	0.791431865448656	0.101821133608453	0.065872030813618
fig.221350.3.peg.294	COG0048	J	SSU ribosomal protein S12p (S23e)	1578.86	2	0.0749903092285899	0.439738449126361	0.413112729992972	0.0721585116520767
fig.221350.3.peg.2051	NA	NA	Phosphoribulokinase (EC 2.7.1.19)	1574.73	2	0.0895641517278859	0.442853769902087	0.323700695318233	0.143881383051794
fig.221350.3.peg.328	COG0098	J	SSU ribosomal protein S5p (S2e)	1539.89	2	0.0691788590802605	0.6589583463192	0.199622746948771	0.0722400476517686
fig.221350.3.peg.341	COG0090	J	LSU ribosomal protein L2p (L8e)	1517.74	2	0.0345078299596926	0.846137443333525	0.0574273310808166	0.0619273956259659
fig.221350.3.peg.2105	NA	NA	Ferredoxin--NADP(+) reductase (EC 1.18.1.2)	1497.34	3	0.0990935548367304	0.312036000932783	0.437259475643155	0.151610968587331
fig.221350.3.peg.70	NA	NA	Ribonuclease J (endonuclease and 5' exonuclease)	1483.91	1	0.39789830349028	0.0939198543358521	0.390744448268659	0.117437393905208
fig.221350.3.peg.582	NA	NA	Cytochrome b6-f complex subunit, apocytochrome f	1480.3	3	0.0724422899065592	0.106759439473485	0.753079319749359	0.0677189508705966
fig.221350.3.peg.1264	NA	NA	hypothetical protein	1470.87	1	0.543666232311804	0.068848184871642	0.199434644349286	0.188050938467268
fig.221350.3.peg.2391	NA	NA	Phycobilisome core-membrane linker polypeptide	1456.37	3	0.193725245553477	0.142206508302803	0.511226238837981	0.152842007305738
fig.221350.3.peg.2387	COG0636	C	ATP synthase F0 sector subunit c (EC 3.6.3.14)	1434.57	3	0.176820798069536	0.279613759029625	0.444780191280266	0.0987852516205733
fig.221350.3.peg.2761	COG0081	J	LSU ribosomal protein L1p (L10Ae)	1431.3	2	0.0761397378811519	0.499634391230896	0.347760710243667	0.0764651606442851
fig.221350.3.peg.2393	NA	NA	Allophycocyanin beta chain	1430.82	3	0.209591748901271	0.168534729013778	0.422522459145278	0.199351062939673
fig.221350.3.peg.725	COG0522	J	SSU ribosomal protein S4p (S9e) @ SSU ribosomal protein S4p (S9e), zinc-independent	1422.27	2	0.0566603248435626	0.676239428062564	0.197878445540135	0.0692218015537384
fig.221350.3.peg.1990	NA	NA	hypothetical protein	1390.89	3	0.111792892963146	0.231575641651078	0.508638003361488	0.147993462024288
fig.221350.3.peg.2389	COG5756	C	ATP synthase protein I	1383.53	3	0.218815659349162	0.26674032383758	0.405443605039586	0.109000411773671
fig.221350.3.peg.2762	COG0080	J	LSU ribosomal protein L11p (L12e)	1381.33	2	0.0776491370854671	0.459886682791319	0.379369778460096	0.0830944016631181
fig.221350.3.peg.1382	NA	NA	Ribonucleotide reductase of class II (coenzyme B12-dependent) (EC 1.17.4.1)	1365.55	2	0.032334469968058	0.828237250062759	0.069121712345197	0.0703065676239858
fig.221350.3.peg.640	COG0568	K	Group 2 RNA polymerase sigma factor @ RNA polymerase sigma factor RpoD	1357.54	2	0.0526624938743678	0.78109084958429	0.0794839359657958	0.0867627205755459
fig.221350.3.peg.290	COG0051	J	SSU ribosomal protein S10p (S20e)	1341.66	3	0.078075425699611	0.257489590922852	0.59381791014905	0.0706170732284874
fig.221350.3.peg.902	NA	NA	Cell division-associated, ATP-dependent zinc metalloprotease FtsH	1318.94	4	0.0808571811732505	0.209142563755381	0.0739948563517323	0.636005398719636
fig.221350.3.peg.339	COG0091	J	LSU ribosomal protein L22p (L17e)	1307.78	2	0.0455798325739224	0.762789856372914	0.128981078680432	0.0626492323727315
fig.221350.3.peg.984	COG0418	F	Dihydroorotase (EC 3.5.2.3)	1299.46	1	0.379035857173634	0.111604227519392	0.21953796986048	0.289821945446494
fig.221350.3.peg.2165	NA	NA	NAD(P) transhydrogenase subunit beta (EC 1.6.1.2)	1277.43	3	0.148677740669976	0.184226490430204	0.566593283176083	0.100502485723737
fig.221350.3.peg.823	NA	NA	hypothetical protein	1276.23	1	0.84906306072041	0.0273937130175354	0.0738997962281293	0.0496434300339255
fig.221350.3.peg.1538	NA	NA	Cell division-associated, ATP-dependent zinc metalloprotease FtsH	1273.53	2	0.0751446664185037	0.677771102866557	0.0976490162717258	0.149435214443214
fig.221350.3.peg.410	NA	NA	hypothetical protein	1263.37	3	0.209028014294027	0.117135820874884	0.533221870927043	0.140614293904046
fig.221350.3.peg.422	NA	NA	Phycobilisome phycoerythrin-associated linker polypeptide	1210.16	3	0.157802737928959	0.138873215751611	0.590442767853537	0.112881278465894
fig.221350.3.peg.274	NA	NA	Cell division-associated, ATP-dependent zinc metalloprotease FtsH	1206.88	2	0.0736826548905423	0.578642920971402	0.0822058375230322	0.265468586615023
fig.221350.3.peg.599	COG0335	J	LSU ribosomal protein L19p	1203.41	4	0.0465902100365899	0.0751089887834633	0.0389506023376779	0.839350198842269
fig.221350.3.peg.2562	NA	NA	Phycobilisome rod-core linker polypeptide, phycocyanin-associated	1200.48	3	0.125838569880655	0.126435234429013	0.617871439654418	0.129854756035914
fig.221350.3.peg.2873	NA	NA	Urea ABC transporter, substrate-binding protein UrtA	1196.82	4	0.0579699017525732	0.11676347019122	0.0479546438200393	0.777311984236168
fig.221350.3.peg.333	COG0198	J	LSU ribosomal protein L24p (L26e)	1162.44	3	0.0756874866256994	0.39395295766509	0.449715474385926	0.0806440813232839
fig.221350.3.peg.322	COG0100	J	SSU ribosomal protein S11p (S14e)	1137.97	2	0.177176437405603	0.47356672566957	0.225804531992908	0.123452304931919
fig.221350.3.peg.1332	NA	NA	Fructose-1,6-bisphosphatase, GlpX type (EC 3.1.3.11) @ Sedoheptulose-1,7-bisphosphatase (EC 3.1.3.37)	1132.63	2	0.0969475075627743	0.585120039644031	0.205059060799562	0.112873391993633
fig.221350.3.peg.1611	NA	NA	hypothetical protein	1118.98	3	0.113382883850225	0.227287080727974	0.443157393561486	0.216172641860315
fig.221350.3.peg.1430	NA	NA	Mg protoporphyrin IX monomethyl ester oxidative cyclase (aerobic) (EC 1.14.13.81)	1117.59	3	0.0701515692707571	0.129503418884785	0.723686693185308	0.0766583186591496
fig.221350.3.peg.2814	NA	NA	Fatty acid desaturase (EC 1.14.19.1); Delta-9 fatty acid desaturase (EC 1.14.19.1)	1105.08	4	0.0485796645774043	0.0866268001018881	0.0392581197529776	0.82553541556773
fig.221350.3.peg.1870	COG2873	E	O-acetylhomoserine sulfhydrylase (EC 2.5.1.49) @ O-succinylhomoserine sulfhydrylase (EC 2.5.1.48)	1075.67	3	0.301104211369126	0.106146274689848	0.329693520568541	0.263055993372484
fig.221350.3.peg.2382	COG0224	C	ATP synthase gamma chain (EC 3.6.3.14)	1069.93	3	0.133241608073819	0.228092102333789	0.565771364063672	0.0728949255287201
fig.221350.3.peg.338	COG0092	J	SSU ribosomal protein S3p (S3e)	1057.84	2	0.042758085673015	0.774975707025483	0.123112984772258	0.0591532225292432
fig.221350.3.peg.551	COG1007	C	NAD(P)H-plastoquinone oxidoreductase chain 2, NdhB	1054.48	3	0.106068110490089	0.256845758034863	0.500890575803745	0.136195555671303
fig.221350.3.peg.1334	NA	NA	Glucose-1-phosphate adenylyltransferase (EC 2.7.7.27)	1040.73	1	0.601933990710228	0.0840038152243762	0.198856124637635	0.11520606942776
fig.221350.3.peg.330	COG0097	J	LSU ribosomal protein L6p (L9e)	1040.48	2	0.0791363593039401	0.452052325433427	0.388456293503499	0.080355021759134
fig.221350.3.peg.122	COG5703	C	Photosystem I iron-sulfur center (EC 1.97.1.12)	1026.29	3	0.168141944053985	0.213884393474798	0.43558482148914	0.182388840982077
fig.221350.3.peg.332	COG0094	J	LSU ribosomal protein L5p (L11e)	1025.89	2	0.0628414552271891	0.647955454593376	0.221542382500816	0.0676607076786184
fig.221350.3.peg.2386	COG0711	C	ATP synthase F0 sector subunit b' (EC 3.6.3.14)	1016.31	3	0.18217641018512	0.287116011749308	0.430408989239292	0.10029858882628
fig.221350.3.peg.2131	COG0516	F	Inosine-5'-monophosphate dehydrogenase, catalytic domain (EC 1.1.1.205)	1012.37	2	0.0866872890352596	0.436177807800403	0.150661027889021	0.326473875275317
fig.221350.3.peg.2653	NA	NA	hypothetical protein	1009.64	1	0.515590095223257	0.185494095113794	0.116249798489405	0.182666011173545
fig.221350.3.peg.2188	COG0031	E	Cysteine synthase (EC 2.5.1.47)	1008.05	3	0.116606233951905	0.19288289706451	0.44672939080923	0.243781478174354
fig.221350.3.peg.336	COG0255	J	LSU ribosomal protein L29p (L35e)	1004.97	3	0.07894340692264	0.22114164210073	0.635300970146579	0.0646139808300515
fig.221350.3.peg.54	NA	NA	UDP-sulfoquinovose synthase (EC 3.13.1.1)	1000.05	3	0.150732668833869	0.138953792890182	0.540859243978421	0.169454294297528
fig.221350.3.peg.1233	COG0184	J	SSU ribosomal protein S15p (S13e)	987.497	2	0.0484576268946662	0.736564803587775	0.140038828070586	0.0749387414469727
fig.221350.3.peg.2009	COG0458	E	Carbamoyl-phosphate synthase large chain (EC 6.3.5.5)	987.163	1	0.539847112691874	0.106216385262017	0.211464463773422	0.142472038272687
fig.221350.3.peg.2009	COG0458	E	Carbamoyl-phosphate synthase large chain (EC 6.3.5.5)	987.163	1	0.539847112691874	0.106216385262017	0.211464463773422	0.142472038272687
fig.221350.3.peg.834	NA	NA	ATP-dependent Clp protease proteolytic subunit ClpP (EC 3.4.21.92)	981.333	2	0.0523462575175142	0.710304507520503	0.142662812229893	0.0946864227320899
fig.221350.3.peg.869	NA	NA	hypothetical protein	974.439	2	0.0968220640789102	0.508345088519527	0.127718516535676	0.267114330865887
fig.221350.3.peg.2937	COG0360	J	SSU ribosomal protein S6p	964.218	2	0.065865861185669	0.57609842555502	0.175841005755419	0.182194707503892
fig.221350.3.peg.329	COG0256	J	LSU ribosomal protein L18p (L5e)	959.715	3	0.0801282129729341	0.385040651164153	0.456450491676483	0.0783806441864297
fig.221350.3.peg.1787	NA	NA	DEAD-box ATP-dependent RNA helicase DeaD (= CshA) (EC 3.6.4.13)	959.189	1	0.794749416889001	0.0591590668099785	0.0840129998273283	0.0620785164736923
fig.221350.3.peg.323	COG0099	J	SSU ribosomal protein S13p (S18e)	953.555	2	0.131797937020131	0.58694888424883	0.179030873776471	0.102222304954568
fig.221350.3.peg.2815	COG0359	J	LSU ribosomal protein L9p	950.425	3	0.0822708537748383	0.0836093503675799	0.765244600937235	0.0688751949203465
fig.221350.3.peg.118	COG0422	H	Phosphomethylpyrimidine synthase ThiC (EC 4.1.99.17)	950.088	3	0.097982834864819	0.237972877571883	0.4962818760631	0.167762411500198
fig.221350.3.peg.1925	NA	NA	hypothetical protein	936.466	1	0.641043567470436	0.056941587858295	0.20783056708871	0.0941842775825585
fig.221350.3.peg.2705	NA	NA	hypothetical protein	930.56	3	0.097515035039768	0.0646760894866892	0.789521287128909	0.0482875883446338
fig.221350.3.peg.530	COG0706	M	Inner membrane protein translocase and chaperone YidC, short form OxaI-like	929.053	3	0.308224847471912	0.151803755946948	0.436625982547426	0.103345414033714
fig.221350.3.peg.614	COG0001	H	Glutamate-1-semialdehyde 2,1-aminomutase (EC 5.4.3.8)	910.903	2	0.0749636143282351	0.596993887342179	0.173647217662892	0.154395280666693
fig.221350.3.peg.1729	NA	NA	Possible porin precursor	909.368	3	0.331293911830547	0.112546576175059	0.344924846243814	0.21123466575058
fig.221350.3.peg.2928	COG1049	C	Aconitate hydratase 2 (EC 4.2.1.3)	905.199	3	0.0688847753131906	0.210757791240169	0.659792736438036	0.0605646970086039
fig.221350.3.peg.2563	NA	NA	hypothetical protein	901.19	2	0.104869249346448	0.564941373421097	0.0960728535571984	0.234116523675256
fig.221350.3.peg.2662	NA	NA	Two-component transcriptional response regulator, OmpR family	900.588	3	0.204438847621392	0.1408830468529	0.403101841372982	0.251576264152726
fig.221350.3.peg.67	NA	NA	Cell division trigger factor (EC 5.2.1.8)	884.096	3	0.0628666756834006	0.151755606746963	0.732861502743838	0.0525162148257991
fig.221350.3.peg.2452	NA	NA	ABC transporter, ATP-binding protein	880.713	3	0.382957117732406	0.0786016909357741	0.447074687980832	0.0913665033509884
fig.221350.3.peg.2677	NA	NA	RNA-binding region RNP-1	877.969	3	0.149641382310681	0.258093983215622	0.346236826921653	0.246027807552044
fig.221350.3.peg.2385	COG0711	C	ATP synthase F0 sector subunit b (EC 3.6.3.14)	873.59	3	0.143391294353763	0.256066785509546	0.519344942754008	0.0811969773826827
fig.221350.3.peg.858	NA	NA	Peptidylprolyl isomerase, FKBP-type (EC 5.2.1.8)	869.748	3	0.0943885930050436	0.24665715798468	0.563943032813691	0.0950112161965858
fig.221350.3.peg.2444	NA	NA	hypothetical protein	861.529	1	0.439899817764332	0.0971320387063056	0.342732230571659	0.120235912957704
fig.221350.3.peg.2157	NA	NA	hypothetical protein	855.359	1	0.634069449801048	0.0545556523412656	0.212087818041269	0.0992870798164174
fig.221350.3.peg.832	COG0059	E	Ketol-acid reductoisomerase (NADP(+)) (EC 1.1.1.86)	833.568	3	0.147711672710082	0.23356636062428	0.492309848880886	0.126412117784752
fig.221350.3.peg.2363	NA	NA	FIG01155548: hypothetical protein	830.825	1	0.747133936670882	0.0424623363917841	0.1090610208979	0.101342706039434
fig.221350.3.peg.2557	NA	NA	Ferredoxin	824.58	3	0.103676304963293	0.121627913763791	0.677873630283636	0.0968221509892804
fig.221350.3.peg.2345	COG0111	E	D-3-phosphoglycerate dehydrogenase (EC 1.1.1.95)	823.284	2	0.124090861154345	0.419815947474984	0.342092768202168	0.114000423168502
fig.221350.3.peg.2323	NA	NA	Outer membrane protein/protective antigen OMA87	813.322	2	0.110095131230345	0.510129732040831	0.282780416596954	0.0969947201318697
fig.221350.3.peg.1284	NA	NA	Serine--pyruvate aminotransferase (EC 2.6.1.51) / L-alanine:glyoxylate aminotransferase (EC 2.6.1.44)	800.365	2	0.0836431850407858	0.666181807966444	0.0843456000628114	0.165829406929958
fig.221350.3.peg.468	NA	NA	hypothetical protein	800.299	4	0.172793848982992	0.0770357833551066	0.104513874106462	0.645656493555439
fig.221350.3.peg.1275	COG5732	C	Photosystem II 13 kDa protein Psb28 (PsbW)	799.686	3	0.100538122871637	0.31251519662949	0.461697773292153	0.125248907206719
fig.221350.3.peg.2341	COG5738	C	Photosystem II protein PsbV, cytochrome c550	791.901	4	0.197090031585179	0.132686240218866	0.222744289263588	0.447479438932367
fig.221350.3.peg.436	COG0192	E	S-adenosylmethionine synthetase (EC 2.5.1.6)	790.603	4	0.0616718807844221	0.0981658049556786	0.0419382039641059	0.798224110295793
fig.221350.3.peg.2767	COG0148	G	Enolase (EC 4.2.1.11)	787.067	3	0.269882838934385	0.257504306787081	0.310851987023018	0.161760867255515
fig.221350.3.peg.635	NA	NA	Inorganic pyrophosphatase (EC 3.6.1.1)	784.145	3	0.121571982543253	0.101754803475823	0.714806192965425	0.0618670210154992
fig.221350.3.peg.1536	COG0469	G	Pyruvate kinase (EC 2.7.1.40)	776.384	1	0.533878040710787	0.105710542876351	0.22455016648059	0.135861249932272
fig.221350.3.peg.2541	NA	NA	Ribonucleases G and E	768.989	4	0.0996012844688909	0.0899060595106777	0.0959015727299847	0.714591083290447
fig.221350.3.peg.365	NA	NA	Phosphoenolpyruvate carboxylase (EC 4.1.1.31)	766.171	3	0.186770074776336	0.0882170693666607	0.651496268151278	0.0735165877057258
fig.221350.3.peg.1321	NA	NA	GTP-binding protein TypA/BipA	765.374	2	0.134385223525044	0.468925186415072	0.299311719015706	0.0973778710441791
fig.221350.3.peg.2704	COG0529	E	Adenylylsulfate kinase (EC 2.7.1.25)	765.123	3	0.0668309384309862	0.178886054733539	0.700573499148503	0.0537095076869722
fig.221350.3.peg.2619	COG5737	C	Photosystem II 12 kDa extrinsic protein (PsbU)	764.701	3	0.142982531302401	0.164387666369013	0.576327988482541	0.116301813846045
fig.221350.3.peg.2556	NA	NA	Iron-sulfur cluster assembly protein SufB	762.323	3	0.329416569558894	0.102400463098012	0.438097742057717	0.130085225285376
fig.221350.3.peg.46	NA	NA	Serine--glyoxylate aminotransferase (EC 2.6.1.45)	756.185	1	0.765378612919877	0.0440507485531856	0.0868575107065182	0.103713127820419
fig.221350.3.peg.164	NA	NA	Cyclic-nucleotide-regulated bacteriocin/lantibiotic efflux ABC transporter, permease/ATP-binding protein	751.961	3	0.0866358481544282	0.0938130366291505	0.775022611233887	0.0445285039825348
fig.221350.3.peg.173	COG5720	C	Cytochrome b559 alpha chain (PsbE)	751.326	3	0.205965422683854	0.103267269284562	0.525393634576427	0.165373673455157
fig.221350.3.peg.1331	COG0036	G	Ribulose-phosphate 3-epimerase (EC 5.1.3.1)	746.009	3	0.101925635064786	0.330775664977949	0.465101328359831	0.102197371597434
fig.221350.3.peg.1368	NA	NA	hypothetical protein	745.591	1	0.816006594342623	0.0321546013763452	0.0870381774804796	0.0648006268005526
fig.221350.3.peg.950	NA	NA	putative lipoprotein	744.058	3	0.0963388771044251	0.0765615090727687	0.775025502347818	0.0520741114749878
fig.221350.3.peg.1014	NA	NA	1,4-alpha-glucan (glycogen) branching enzyme, GH-13-type (EC 2.4.1.18)	735.701	2	0.189212708213082	0.422503308419023	0.235129087002674	0.153154896365222
fig.221350.3.peg.214	NA	NA	hypothetical protein	723.571	4	0.271751588430408	0.103094749870558	0.172942000499472	0.452211661199561
fig.221350.3.peg.317	COG0103	J	SSU ribosomal protein S9p (S16e)	716.59	3	0.11325915566069	0.236451149602079	0.576144852826741	0.0741448419104895
fig.221350.3.peg.705	NA	NA	Carboxysome shell protein CsoS1	715.025	2	0.12226514356968	0.531627953310183	0.158777086070307	0.18732981704983
fig.221350.3.peg.99	NA	NA	Adenosylhomocysteinase (EC 3.3.1.1)	709.949	1	0.518805039820566	0.0617920410032479	0.342751480684932	0.0766514384912536
fig.221350.3.peg.293	COG0049	J	SSU ribosomal protein S7p (S5e)	704.634	2	0.0597118265616473	0.75462433444909	0.114212014986545	0.0714518240027172
fig.221350.3.peg.1304	COG0155	E	Ferredoxin--sulfite reductase (EC 1.8.7.1)	697.192	4	0.0506413972860649	0.0840416734085807	0.0473257223620323	0.817991206943322
fig.221350.3.peg.2718	COG0649	C	NAD(P)H-plastoquinone oxidoreductase subunit H, NdhH	687.276	2	0.065109035867096	0.59830097409445	0.231658290904349	0.104931699134104
fig.221350.3.peg.2688	NA	NA	Mannose-1-phosphate guanylyltransferase (EC 2.7.7.13 )	687.161	2	0.0419858447006868	0.822810475202605	0.0778276848940148	0.0573759952026932
fig.221350.3.peg.121	COG0236	I	Acyl carrier protein	682.192	2	0.0859360720710596	0.449730444550177	0.326298374405636	0.138035108973128
fig.221350.3.peg.1062	COG0828	J	SSU ribosomal protein S21p	682.1	3	0.16795748727757	0.225918838964524	0.305621530171915	0.300502143585991
fig.221350.3.peg.2129	NA	NA	DNA gyrase subunit A (EC 5.99.1.3)	679.145	3	0.119033022534609	0.238453330145728	0.538355302068011	0.104158345251652
fig.221350.3.peg.652	COG5736	C	Photosystem II protein Psb27	677.647	3	0.135248277371329	0.251137712160075	0.331878972653713	0.281735037814883
fig.221350.3.peg.2458	NA	NA	GDP-mannose 4,6-dehydratase (EC 4.2.1.47)	676.235	4	0.10845773675807	0.109690263718875	0.0721972840427719	0.709654715480283
fig.221350.3.peg.2206	NA	NA	SepF, FtsZ-interacting protein related to cell division	671.54	4	0.300850876327923	0.0907131527628967	0.190139288062836	0.418296682846345
fig.221350.3.peg.2156	NA	NA	hypothetical protein	670.214	3	0.221387773058097	0.0749360451005797	0.611014676638184	0.0926615052031396
fig.221350.3.peg.340	COG0185	J	SSU ribosomal protein S19p (S15e)	668.743	2	0.0828198680086004	0.46459075340011	0.365811581332374	0.086777797258915
fig.221350.3.peg.686	NA	NA	Aldehyde decarbonylase	667.765	3	0.154953290288949	0.301285853202865	0.397855558681644	0.145905297826542
fig.221350.3.peg.863	COG0568	K	Cyanobacteria-specific RpoD-like sigma factor, type-12	665.652	4	0.0734298954089615	0.0526577457687955	0.0463399328875392	0.827572425934704
fig.221350.3.peg.1876	NA	NA	AbrB family transciptional regulator	661.623	3	0.113720096837937	0.071213172708	0.765493903597358	0.0495728268567048
fig.221350.3.peg.59	COG0292	J	LSU ribosomal protein L20p	654.319	3	0.0989330781339519	0.21699290294063	0.617666180741983	0.0664078381834355
fig.221350.3.peg.2457	NA	NA	GDP-L-fucose synthetase (EC 1.1.1.271)	653.971	2	0.0662488985541352	0.644173857414793	0.165346570806058	0.124230673225013
fig.221350.3.peg.1460	COG0267	J	LSU ribosomal protein L33p @ LSU ribosomal protein L33p, zinc-dependent	650.12	2	0.0688288585618383	0.610162928895057	0.229488739784528	0.0915194727585772
fig.221350.3.peg.2578	NA	NA	RND efflux system, inner membrane transporter	649.37	1	0.505239805705869	0.0865982761468968	0.286630765036502	0.121531153110732
fig.221350.3.peg.2684	COG1009	C	NAD(P)H-plastoquinone oxidoreductase chain 5, NdhF	648.652	4	0.0589498243321568	0.179988526321543	0.0666904353114548	0.694371214034845
fig.221350.3.peg.2615	NA	NA	Outer membrane efflux protein precursor	644.388	3	0.144670226639575	0.27519956880805	0.468984535891061	0.111145668661315
fig.221350.3.peg.1768	COG0019	E	Diaminopimelate decarboxylase (EC 4.1.1.20)	643.532	3	0.173716892169786	0.210215940237803	0.433754563706725	0.182312603885686
fig.221350.3.peg.2882	NA	NA	FIG01151693: hypothetical protein	638.708	3	0.15785341686258	0.106579834405092	0.592394761181201	0.143171987551127
fig.221350.3.peg.2359	COG0696	G	2,3-bisphosphoglycerate-independent phosphoglycerate mutase (EC 5.4.2.12)	637.372	3	0.177519597773349	0.159153295279735	0.594460942016431	0.0688661649304855
fig.221350.3.peg.1869	NA	NA	hypothetical protein	632.39	3	0.0963821858699548	0.0750074671204022	0.782329972978247	0.0462803740313962
fig.221350.3.peg.2759	COG0222	J	LSU ribosomal protein L7p/L12p (P1/P2)	631.853	2	0.0674806198043449	0.597529282127646	0.265053467622321	0.0699366304456885
fig.221350.3.peg.138	COG0538	C	Isocitrate dehydrogenase [NADP] (EC 1.1.1.42)	625.376	3	0.188483816250066	0.0670794736390764	0.69058667437227	0.053850035738587
fig.221350.3.peg.2800	NA	NA	Small heat shock protein	624.951	2	0.107490380055478	0.45698824366557	0.102298646646587	0.333222729632365
fig.221350.3.peg.2857	COG0504	F	CTP synthase (EC 6.3.4.2)	622.341	2	0.0514771042309633	0.752524906004911	0.0929313977787176	0.103066591985409
fig.221350.3.peg.320	COG0203	J	LSU ribosomal protein L17p	622.262	2	0.098051560449057	0.439552810244341	0.379178586256171	0.0832170430504314
fig.221350.3.peg.1391	NA	NA	FIG01151016: hypothetical protein	621.886	3	0.174608382474005	0.154556841452721	0.516762221652158	0.154072554421116
fig.221350.3.peg.1530	COG1154	H	1-deoxy-D-xylulose 5-phosphate synthase (EC 2.2.1.7)	619.558	4	0.0678837745552638	0.113072424885711	0.0515412149069156	0.767502585652109
fig.221350.3.peg.552	NA	NA	DNA topoisomerase I (EC 5.99.1.2)	615.806	2	0.0783302705568968	0.630093909240023	0.0802210422590111	0.211354777944069
fig.221350.3.peg.1333	COG0373	H	Glutamyl-tRNA reductase (EC 1.2.1.70)	612.056	3	0.149055106128759	0.132665762885311	0.652135597865824	0.0661435331201072
fig.221350.3.peg.82	COG0653	U	Protein translocase subunit SecA	604.511	2	0.10386476622799	0.407081141214942	0.343702388921386	0.145351703635682
fig.221350.3.peg.229	COG0065	E	3-isopropylmalate dehydratase large subunit (EC 4.2.1.33)	603.993	2	0.214057666131695	0.310569839016727	0.186600575414036	0.288771919437542
fig.221350.3.peg.174	NA	NA	Photosystem II stability/assembly factor HCF136/Ycf48	599.445	2	0.047042903857067	0.748736612459494	0.127933004467307	0.0762874792161315
fig.221350.3.peg.2456	NA	NA	UDP-glucose 6-dehydrogenase (EC 1.1.1.22)	594.283	2	0.0928392973043209	0.467487235111893	0.0892041942548794	0.350469273328907
fig.221350.3.peg.1883	NA	NA	Sulfate permease	594.126	3	0.335857688840997	0.09044832550412	0.373191804656766	0.200502180998116
fig.221350.3.peg.2785	COG0105	F	Nucleoside diphosphate kinase (EC 2.7.4.6)	593.627	3	0.104831113369955	0.174673545603057	0.549959881781033	0.170535459245955
fig.221350.3.peg.2394	NA	NA	Phycobilisome small core linker polypeptide	590.702	3	0.0770254328751853	0.0855855783825001	0.777995767442838	0.059393221299477
fig.221350.3.peg.711	NA	NA	Carboxysome peptide B	590.217	3	0.104538882687591	0.142091517368616	0.68205462972028	0.0713149702235137
fig.221350.3.peg.2925	COG0568	K	Cyanobacteria-specific RpoD-like sigma factor, type-13	581.409	4	0.172252775886159	0.0636216609827462	0.0712123250451038	0.692913238085991
fig.221350.3.peg.383	NA	NA	hypothetical protein	579.633	3	0.300408007727085	0.0859775263100068	0.464686480255512	0.148927985707397
fig.221350.3.peg.32	COG0231	J	Translation elongation factor P	577.474	2	0.0769256467237544	0.511088858710983	0.274007834114845	0.137977660450418
fig.221350.3.peg.2449	NA	NA	CDP-4-dehydro-6-deoxy-D-glucose 3-dehydratase (EC 4.2.1.-)	574.56	2	0.0697700764912684	0.575756913201205	0.279560691345689	0.0749123189618365
fig.221350.3.peg.337	COG0197	J	LSU ribosomal protein L16p (L10e)	573.752	2	0.0535843701794272	0.790269672341535	0.0915852872345752	0.0645606702444622
fig.221350.3.peg.108	NA	NA	hypothetical protein	573.545	2	0.102735711050476	0.359618846842715	0.316462340013956	0.221183102092852
fig.221350.3.peg.65	NA	NA	ATP-dependent Clp protease ATP-binding subunit ClpX	572.915	4	0.0982538195780513	0.0551246648204689	0.041675238251071	0.804946277350409
fig.221350.3.peg.864	COG1071	C	Pyruvate dehydrogenase E1 component alpha subunit (EC 1.2.4.1)	572.704	4	0.146460961985277	0.245163241553617	0.235462277957152	0.372913518503954
fig.221350.3.peg.1013	COG0407	H	Uroporphyrinogen III decarboxylase (EC 4.1.1.37)	571.716	3	0.228106950262446	0.152723495978166	0.456908119754064	0.162261434005324
fig.221350.3.peg.2469	NA	NA	Cyclic-nucleotide-regulated bacteriocin/lantibiotic efflux ABC transporter, permease/ATP-binding protein	570.263	4	0.213452140442624	0.247658131138671	0.14241296445275	0.396476763965955
fig.221350.3.peg.1283	NA	NA	Phycobilisome core component	562.838	3	0.173854298076368	0.105918866707537	0.594501881783584	0.125724953432511
fig.221350.3.peg.2696	COG1005	C	NAD(P)H-plastoquinone oxidoreductase chain 1, NdhA	561.902	3	0.221162444722252	0.113425016175086	0.481350884652615	0.184061654450047
fig.221350.3.peg.2778	COG0064	J	Aspartyl-tRNA(Asn) amidotransferase subunit B (EC 6.3.5.6) @ Glutamyl-tRNA(Gln) amidotransferase subunit B (EC 6.3.5.7)	558.616	3	0.133704155489258	0.171477201661058	0.603435164702609	0.0913834781470748
fig.221350.3.peg.308	COG5707	C	Photosystem I subunit VIII (PsaI)	554.412	3	0.1361457226975	0.0883091161164617	0.675109465302084	0.100435695883954
fig.221350.3.peg.1504	NA	NA	Peptidyl-prolyl cis-trans isomerase (EC 5.2.1.8)	553.849	4	0.12012116306252	0.292310594410637	0.0787942342980374	0.508774008228805
fig.221350.3.peg.131	NA	NA	Glycogen phosphorylase (EC 2.4.1.1)	553.78	1	0.827746682524984	0.0374494930115786	0.0576633473164886	0.0771404771469493
fig.221350.3.peg.386	NA	NA	hypothetical protein	552.082	1	0.616745484327999	0.0574201394727693	0.244315450363476	0.081518925835756
fig.221350.3.peg.1459	COG0238	J	SSU ribosomal protein S18p @ SSU ribosomal protein S18p, zinc-independent	551.083	3	0.0654967637776127	0.0709292258522212	0.824825052657356	0.0387489577128105
fig.221350.3.peg.2262	NA	NA	Bacterial ribosome SSU maturation protein RimP	550.309	3	0.101773338486048	0.242341897503784	0.565579760313296	0.0903050036968727
fig.221350.3.peg.89	NA	NA	DNA gyrase subunit B (EC 5.99.1.3)	548.527	3	0.0894726795503498	0.0762312060367836	0.795714410787024	0.0385817036258428
fig.221350.3.peg.1339	COG0129	E	Dihydroxy-acid dehydratase (EC 4.2.1.9)	547.095	4	0.0720984568529645	0.0499192923187015	0.0410207305751032	0.836961520253231
fig.221350.3.peg.342	COG0089	J	LSU ribosomal protein L23p (L23Ae)	547.022	2	0.0702176480909033	0.541660886384595	0.312676004159293	0.0754454613652081
fig.221350.3.peg.2437	NA	NA	hypothetical protein	545.883	1	0.499254322138029	0.0794011885637649	0.328955549111046	0.0923889401871596
fig.221350.3.peg.999	COG0568	K	Cyanobacteria-specific RpoD-like sigma factor, type-14	543.378	4	0.127928588863171	0.228978777547493	0.183321830637476	0.459770802951859
fig.221350.3.peg.2463	NA	NA	hypothetical protein	542.866	3	0.324814497246199	0.0861245552575317	0.519115230141201	0.0699457173550686
fig.221350.3.peg.1784	NA	NA	RNA-binding region RNP-1	530.608	1	0.421378780394325	0.0878927078454617	0.41709853938578	0.0736299723744334
fig.221350.3.peg.2362	NA	NA	hypothetical protein	529.786	3	0.359306697537564	0.078441584139184	0.471164274598581	0.0910874437246709
fig.221350.3.peg.2368	COG0355	C	ATP synthase epsilon chain (EC 3.6.3.14)	529.533	2	0.07133837652825	0.66047168116356	0.199492384849641	0.0686975574585495
fig.221350.3.peg.2427	NA	NA	Glycosyl transferase, group 1	528.914	3	0.17693348325555	0.0688079206224034	0.692331199203062	0.0619273969189847
fig.221350.3.peg.601	NA	NA	Methionine aminopeptidase (EC 3.4.11.18)	525.637	4	0.0730710250967719	0.183426560798267	0.0885184820530019	0.654983932051959
fig.221350.3.peg.326	COG0201	U	Protein translocase subunit SecY	525.262	3	0.147211520394587	0.0853299153196759	0.721393805272629	0.0460647590131081
fig.221350.3.peg.1980	NA	NA	hypothetical protein	521.662	4	0.154169255922785	0.117798500822674	0.0743075159533005	0.653724727301241
fig.221350.3.peg.2855	COG0173	J	Aspartyl-tRNA synthetase (EC 6.1.1.12) @ Aspartyl-tRNA(Asn) synthetase (EC 6.1.1.23)	520.499	4	0.13764932884466	0.308413655296387	0.11913657587517	0.434800439983782
fig.221350.3.peg.2316	NA	NA	hypothetical protein	519.765	3	0.0692424145527469	0.0756610128693291	0.811496974547367	0.0435995980305564
fig.221350.3.peg.458	NA	NA	putative neutral invertase-like protein	519.636	4	0.110473733863134	0.087827318432669	0.07452407270834	0.727174874995857
fig.221350.3.peg.677	COG0028	E	Acetolactate synthase large subunit (EC 2.2.1.6)	517.949	4	0.0684072688044141	0.182848981086567	0.0768760257710118	0.671867724338007
fig.221350.3.peg.1188	NA	NA	CzcABC family efflux RND transporter, transmembrane protein	517.697	4	0.172907466996186	0.0577438726579845	0.0608460953656604	0.708502564980169
fig.221350.3.peg.2629	COG0720	J	6-pyruvoyl tetrahydrobiopterin synthase (EC 4.2.3.12)	511.502	2	0.115854904474022	0.637681921203933	0.113134860137814	0.133328314184232
fig.221350.3.peg.2629	COG0720	J	6-pyruvoyl tetrahydrobiopterin synthase (EC 4.2.3.12)	511.502	2	0.115854904474022	0.637681921203933	0.113134860137814	0.133328314184232
fig.221350.3.peg.2779	NA	NA	cAMP-binding proteins - catabolite gene activator and regulatory subunit of cAMP-dependent protein kinases	507.844	4	0.217848351548911	0.0712941671681579	0.0792714490038387	0.631586032279093
fig.221350.3.peg.665	COG0176	G	Transaldolase (EC 2.2.1.2)	506.364	4	0.0857119387404146	0.105897354647393	0.0734365502609323	0.73495415635126
fig.221350.3.peg.2309	NA	NA	Cytosol aminopeptidase PepA (EC 3.4.11.1)	505.194	2	0.0431453175510113	0.796062483332968	0.0590355766771693	0.101756622438852
fig.221350.3.peg.2257	NA	NA	possible ABC transporter, solute binding protein	504.68	3	0.324845431762117	0.116101842812558	0.446067313213349	0.112985412211976
fig.221350.3.peg.2366	NA	NA	Heat shock protein 10 kDa family chaperone GroES	503.173	2	0.0837003527591253	0.667107152653963	0.162146265155722	0.0870462294311902
fig.221350.3.peg.2641	NA	NA	Pro-zeta-carotene desaturase, prolycopene producing (EC 1.-.-.-)	502.294	4	0.0662763003030022	0.112617042095286	0.0436641396231576	0.777442517978555
fig.221350.3.peg.1231	NA	NA	DNA polymerase III alpha subunit (EC 2.7.7.7)	496.974	2	0.0744356916504089	0.602640856893334	0.103494322186325	0.219429129269932
fig.221350.3.peg.1444	COG0333	J	LSU ribosomal protein L32p @ LSU ribosomal protein L32p, zinc-independent	490.941	2	0.140974921532588	0.38685573138559	0.334802141964282	0.137367205117541
fig.221350.3.peg.1210	NA	NA	Acetyl-CoA synthetase (EC 6.2.1.1)	483.677	4	0.243704587659409	0.140795188494279	0.302851938940074	0.312648284906238
fig.221350.3.peg.143	NA	NA	Heme oxygenase (EC 1.14.99.3)	483.171	3	0.201935744565307	0.157358749949164	0.399195056480877	0.241510449004652
fig.221350.3.peg.2478	COG0015	F	Adenylosuccinate lyase (EC 4.3.2.2) @ SAICAR lyase (EC 4.3.2.2)	480.269	4	0.0881779160197545	0.2004327272844	0.155877655846008	0.555511700849837
fig.221350.3.peg.865	NA	NA	Cell division protein ZipN/Ftn2/Arc6, specific for cyanobacteria and chloroplast	478.617	2	0.0533266752440088	0.659950994451016	0.105550469103039	0.181171861201937
fig.221350.3.peg.2538	NA	NA	Biotin carboxylase of acetyl-CoA carboxylase (EC 6.3.4.14)	475.806	3	0.309144142619643	0.090760038768245	0.524254115972993	0.0758417026391191
fig.221350.3.peg.1005	NA	NA	Chaperone protein ClpB (ATP-dependent unfoldase)	475.324	4	0.10370819593434	0.324667118131989	0.0868436726160676	0.484781013317603
fig.221350.3.peg.2117	NA	NA	hypothetical protein	475.31	1	0.684670108101199	0.0695242904729364	0.102867923114666	0.142937678311198
fig.221350.3.peg.1254	COG0022	C	Pyruvate dehydrogenase E1 component beta subunit (EC 1.2.4.1)	475.119	4	0.121877661982302	0.206566902847961	0.258219951744571	0.413335483425166
fig.221350.3.peg.2126	COG0119	E	2-isopropylmalate synthase (EC 2.3.3.13)	474.904	4	0.042748172867674	0.0556796901432994	0.0352719837598337	0.866300153229193
fig.221350.3.peg.2763	NA	NA	Transcription antitermination protein NusG	472.199	3	0.172052165566093	0.0983528697739304	0.670182460369558	0.0594125042904187
fig.221350.3.peg.867	COG0228	J	SSU ribosomal protein S16p	471.793	4	0.102558159605487	0.211118078310744	0.1462786708124	0.540045091271369
fig.221350.3.peg.226	COG0112	E	Serine hydroxymethyltransferase (EC 2.1.2.1)	471.388	2	0.0361533659558675	0.827504165240011	0.078552617915925	0.0577898508881962
fig.221350.3.peg.316	COG0254	J	LSU ribosomal protein L31p @ LSU ribosomal protein L31p, zinc-independent	471.101	3	0.0827795761234183	0.228237462144624	0.623045192944697	0.0659377687872614
fig.221350.3.peg.2190	COG0508	C	Dihydrolipoamide acetyltransferase component of pyruvate dehydrogenase complex (EC 2.3.1.12)	470.347	4	0.0791408259436461	0.310771146671653	0.0768576844975183	0.533230342887183
fig.221350.3.peg.1025	NA	NA	Oligopeptidase A (EC 3.4.24.70)	470.127	2	0.138031145685906	0.461915722326197	0.312729482800033	0.0873236491878635
fig.221350.3.peg.2445	NA	NA	hypothetical protein	470.103	1	0.868080179174229	0.0261917621860201	0.0446191956904697	0.0611088629492817
fig.221350.3.peg.689	NA	NA	Sepiapterin reductase (EC 1.1.1.153)	467.853	4	0.18317336419204	0.17193771016357	0.0828243834109175	0.562064542233472
fig.221350.3.peg.219	COG0761	I	4-hydroxy-3-methylbut-2-enyl diphosphate reductase (EC 1.17.7.4)	466.886	3	0.235711742448644	0.172308735855021	0.510693891557812	0.0812856301385223
fig.221350.3.peg.1230	COG0154	J	Aspartyl-tRNA(Asn) amidotransferase subunit A (EC 6.3.5.6) @ Glutamyl-tRNA(Gln) amidotransferase subunit A (EC 6.3.5.7)	463.985	3	0.197596362506494	0.0973067356113886	0.634951407887426	0.0701454939946912
fig.221350.3.peg.2263	NA	NA	Transcription termination protein NusA	462.785	2	0.0616397838513219	0.623240876016259	0.242681574950357	0.072437765182062
fig.221350.3.peg.655	NA	NA	Inorganic pyrophosphatase (EC 3.6.1.1)	461.905	3	0.151744803051012	0.142773123346849	0.594631866523885	0.110850207078253
fig.221350.3.peg.572	COG1028	I	3-oxoacyl-[acyl-carrier protein] reductase (EC 1.1.1.100), FadG	459.594	3	0.270818911751096	0.106086473313024	0.358898129138524	0.264196485797356
fig.221350.3.peg.1475	COG0646	E	5-methyltetrahydrofolate--homocysteine methyltransferase (EC 2.1.1.13)	458.634	3	0.125211300211973	0.355326868446643	0.356769621248172	0.162692210093213
fig.221350.3.peg.1475	COG1410	E	5-methyltetrahydrofolate--homocysteine methyltransferase (EC 2.1.1.13)	458.634	3	0.125211300211973	0.355326868446643	0.356769621248172	0.162692210093213
fig.221350.3.peg.2431	NA	NA	hypothetical protein	458.142	3	0.0631576350711325	0.151050537956678	0.738391185860619	0.0474006411115703
fig.221350.3.peg.2285	NA	NA	FIG01154434: hypothetical protein	457.591	2	0.0804092562279968	0.545467579573207	0.23238063802775	0.141742526171046
fig.221350.3.peg.1434	NA	NA	3'-to-5' exoribonuclease RNase R	455.548	3	0.107557653167124	0.331616006696918	0.473329027014643	0.087497313121314
fig.221350.3.peg.2624	NA	NA	Hypothetical with similarity to BchE, but NOT Mg-protoporphyrin monomethyl ester cyclase (anaerobic)	455.262	4	0.176930079280851	0.141290926632173	0.0818479485189307	0.599931045568046
fig.221350.3.peg.327	COG0200	J	LSU ribosomal protein L15p (L27Ae)	454.304	2	0.085760474936981	0.559766906784461	0.281209025219845	0.073263593058714
fig.221350.3.peg.627	NA	NA	Metal chaperone, involved in Zn homeostasis	453.306	3	0.0891361055905187	0.0744615387709341	0.775856299090678	0.0605460565478689
fig.221350.3.peg.2842	NA	NA	hypothetical protein	451.099	2	0.0524191485374105	0.750598911518448	0.118932536433988	0.078049403510153
fig.221350.3.peg.362	NA	NA	S-adenosylmethionine decarboxylase proenzyme (EC 4.1.1.50), prokaryotic class 1B	450.787	3	0.0693689577248676	0.176851073224769	0.693234142368087	0.0605458266822762
fig.221350.3.peg.350	NA	NA	RecA protein	444.724	4	0.0436351830405119	0.0390419775110557	0.0286764069282252	0.888646432520207
fig.221350.3.peg.130	NA	NA	hypothetical protein	443.395	4	0.252761297807897	0.168690493400531	0.253632206838451	0.324916001953121
fig.221350.3.peg.2450	NA	NA	CDP-glucose 4,6-dehydratase (EC 4.2.1.45)	443.249	2	0.0787205675461858	0.546970951126668	0.2957050752968	0.0786034060303459
fig.221350.3.peg.273	COG2046	E	Sulfate adenylyltransferase (EC 2.7.7.4)	441.441	2	0.125692867188033	0.444414291597108	0.331648827700987	0.0982440135138725
fig.221350.3.peg.1192	NA	NA	hypothetical protein	440.66	1	0.591217096437758	0.0788996185868902	0.218281382029726	0.111601902945626
fig.221350.3.peg.1300	COG0264	J	Translation elongation factor Ts	436.724	2	0.11263139556284	0.395679922022839	0.363250874666385	0.128437807747936
fig.221350.3.peg.2433	NA	NA	hypothetical protein	436.671	3	0.331524004863989	0.0939116112694038	0.445867555356464	0.128696828510143
fig.221350.3.peg.2446	NA	NA	dTDP-4-dehydrorhamnose 3,5-epimerase (EC 5.1.3.13)	435.612	3	0.424656902280084	0.0735989068071935	0.428856939236017	0.0728872516767047
fig.221350.3.peg.878	NA	NA	Hypothetical glycine rich membrane protein DUF1517	433.671	4	0.0402303448448723	0.0641062871789987	0.0344707581990377	0.861192609777091
fig.221350.3.peg.2177	NA	NA	Putative chaperon-like protein Ycf39 for quinone binding in Photosystem II	432.798	3	0.171833850017349	0.282271516705462	0.378541822690474	0.167352810586715
fig.221350.3.peg.2220	NA	NA	hypothetical protein	431.971	3	0.286485255638551	0.0795491397487432	0.574030419832905	0.0599351847798013
fig.221350.3.peg.653	COG0442	J	Prolyl-tRNA synthetase (EC 6.1.1.15), bacterial type	431.644	2	0.0927311575802365	0.471446539856575	0.352279023840898	0.0835432787222906
fig.221350.3.peg.1461	COG0072	J	Phenylalanyl-tRNA synthetase beta chain (EC 6.1.1.20)	429.93	3	0.216802363424955	0.13362852438787	0.556337874081965	0.0932312381052103
fig.221350.3.peg.283	COG0436	E	L,L-diaminopimelate aminotransferase (EC 2.6.1.83)	428.864	3	0.26622941369391	0.203637683729298	0.38571898429186	0.144413918284932
fig.221350.3.peg.2668	NA	NA	Two-component transcriptional response regulator, OmpR family	428.854	3	0.192608699980836	0.121181312366293	0.482581456401206	0.203628531251665
fig.221350.3.peg.2534	NA	NA	Chromosome partition protein smc	427.247	1	0.475156514241099	0.120824601577061	0.313550933816471	0.0904679503653695
fig.221350.3.peg.2139	NA	NA	Protoporphyrin IX Mg-chelatase subunit I (EC 6.6.1.1)	426.456	1	0.752370742949967	0.0644411021550782	0.0697351051874324	0.113453049707522
fig.221350.3.peg.661	NA	NA	Phosphoglycerate mutase (EC 5.4.2.11) @ Phosphoglycerate mutase, cyanobacterial form (EC 5.4.2.11)	425.73	3	0.266385063847187	0.225470717369205	0.360469109448947	0.147675109334661
fig.221350.3.peg.1335	COG0362	G	6-phosphogluconate dehydrogenase, decarboxylating (EC 1.1.1.44)	422.958	4	0.0971296573723628	0.0913046038478296	0.0744222617521355	0.737143477027672
fig.221350.3.peg.335	COG0186	J	SSU ribosomal protein S17p (S11e)	417.889	3	0.0739270222920884	0.410224246919532	0.439360121553974	0.0764886092344052
fig.221350.3.peg.1030	COG0441	J	Threonyl-tRNA synthetase (EC 6.1.1.3)	416.913	3	0.099330893995538	0.178700150219197	0.663721935754151	0.0582470200311146
fig.221350.3.peg.854	COG1249	E	Dihydrolipoamide dehydrogenase of pyruvate dehydrogenase complex (EC 1.8.1.4) / Dihydrolipoamide dehydrogenase (EC 1.8.1.4)	415.372	2	0.061317882466705	0.675413106408713	0.0982538318904618	0.16501517923412
fig.221350.3.peg.671	COG0528	F	Uridylate kinase (EC 2.7.4.22)	414.898	3	0.102960587565349	0.247170955462943	0.561586298531163	0.0882821584405447
fig.221350.3.peg.690	COG0302	H	GTP cyclohydrolase I (EC 3.5.4.16) type 1	412.501	2	0.310284431399759	0.336344662000279	0.149469585362739	0.203901321237223
fig.221350.3.peg.1703	NA	NA	Phycobilisome phycoerythrin-associated linker polypeptide	411.621	3	0.270162143527351	0.10781725456436	0.42916454355825	0.192856058350039
fig.221350.3.peg.2898	NA	NA	Nitrate/nitrite transporter Npun_R1527	411.061	4	0.12722481383809	0.345953932910181	0.1081605297369	0.418660723514829
fig.221350.3.peg.1492	COG0495	J	Leucyl-tRNA synthetase (EC 6.1.1.4)	410.835	1	0.465309289785352	0.144464478721723	0.190952771777471	0.199273459715454
fig.221350.3.peg.684	COG0539	J	SSU ribosomal protein S1p	410.57	2	0.0628459808348661	0.539701023542372	0.307296193894053	0.0901568017287084
fig.221350.3.peg.651	COG0104	F	Adenylosuccinate synthetase (EC 6.3.4.4)	410.397	3	0.218940170301493	0.238394949867027	0.461727451270339	0.0809374285611404
fig.221350.3.peg.2172	NA	NA	Thioredoxin reductase (EC 1.8.1.9)	409.424	4	0.0692105833853487	0.20695299562976	0.0848770240876075	0.638959396897284
fig.221350.3.peg.380	NA	NA	putative conserved secreted protein	408.942	1	0.678362973271477	0.0507102484456596	0.187083633581792	0.0838431447010712
fig.221350.3.peg.2939	COG0137	E	Argininosuccinate synthase (EC 6.3.4.5)	406.284	2	0.0802049206173772	0.454483407962419	0.0747307178099116	0.390580953610292
fig.221350.3.peg.9	NA	NA	Uncharacterized membrane anchored protein Mext_4159	402.8	4	0.108944248641351	0.164431134312359	0.134348492429553	0.592276124616737
fig.221350.3.peg.257	COG0060	J	Isoleucyl-tRNA synthetase (EC 6.1.1.5)	402.008	3	0.20395381380559	0.319290341161451	0.33589462628737	0.140861218745589
fig.221350.3.peg.2833	NA	NA	ABC-type sugar transport system periplasmic component-like	401.252	3	0.122170701210176	0.309068783211874	0.450178426540248	0.118582089037702
fig.221350.3.peg.87	COG0290	J	Translation initiation factor 3	400.409	2	0.0430435349943256	0.750938620923343	0.108508127197073	0.097509716885258
fig.221350.3.peg.48	COG0518	F	GMP synthase [glutamine-hydrolyzing], amidotransferase subunit (EC 6.3.5.2) / GMP synthase [glutamine-hydrolyzing], ATP pyrophosphatase subunit (EC 6.3.5.2)	399.635	2	0.115290717497257	0.440637221926274	0.108839819706201	0.335232240870268
fig.221350.3.peg.48	COG0519	F	GMP synthase [glutamine-hydrolyzing], amidotransferase subunit (EC 6.3.5.2) / GMP synthase [glutamine-hydrolyzing], ATP pyrophosphatase subunit (EC 6.3.5.2)	399.635	2	0.115290717497257	0.440637221926274	0.108839819706201	0.335232240870268
fig.221350.3.peg.2429	NA	NA	Glycosyltransferase	399.361	2	0.0792168624252681	0.540940785184076	0.307426242454278	0.0724161099363776
fig.221350.3.peg.1650	NA	NA	AbrB family transciptional regulator	397.957	4	0.270469936359938	0.113157691225892	0.218714333000112	0.397658039414059
fig.221350.3.peg.687	NA	NA	Long-chain acyl-[acyl-carrier-protein] reductase (EC 1.2.1.80)	397.002	4	0.327706388718067	0.132563632457859	0.0962442074741216	0.443485771349952
fig.221350.3.peg.838	NA	NA	Cell division protein FtsZ	396.198	4	0.141523650984826	0.0843954641826762	0.0698958912840166	0.704184993548481
fig.221350.3.peg.2810	COG0403	E	Glycine dehydrogenase [decarboxylating] (glycine cleavage system P protein) (EC 1.4.4.2)	395.287	2	0.0866611005310873	0.482360878853833	0.0784733007312518	0.352504719883828
fig.221350.3.peg.2810	COG1003	E	Glycine dehydrogenase [decarboxylating] (glycine cleavage system P protein) (EC 1.4.4.2)	395.287	2	0.0866611005310873	0.482360878853833	0.0784733007312518	0.352504719883828
fig.221350.3.peg.11	COG0552	U	Signal recognition particle receptor FtsY	393.422	2	0.190017452444674	0.394576728247711	0.238742350602156	0.176663468705459
fig.221350.3.peg.842	COG0621	J	tRNA-i(6)A37 methylthiotransferase (EC 2.8.4.3)	392.536	4	0.08168997352682	0.0511704314824509	0.0474489261942467	0.819690668796482
fig.221350.3.peg.132	NA	NA	Na+/H+ antiporter Nhas3 @ Thylakoid	390.142	1	0.82989483637427	0.0444110168521654	0.0588121615918882	0.0668819851816763
fig.221350.3.peg.75	NA	NA	IMP dehydrogenase/GMP reductase	389.574	2	0.0858456269226932	0.535372995505139	0.208667863958014	0.170113513614154
fig.221350.3.peg.1419	NA	NA	hypothetical protein	389.145	3	0.0894343480298279	0.138431218045362	0.682742178686429	0.0893922552383812
fig.221350.3.peg.2454	NA	NA	UDP-glucuronate decarboxylase (EC 4.1.1.35)	388.375	2	0.259035493789419	0.322744532068984	0.205703050898371	0.212516923243226
fig.221350.3.peg.1042	NA	NA	hypothetical protein	385.432	4	0.115238028374126	0.0693640548548413	0.0781667615699201	0.737231155201112
fig.221350.3.peg.533	COG0230	J	LSU ribosomal protein L34p	385.313	2	0.0787077877307193	0.571041392809023	0.0992942418467335	0.250956577613524
fig.221350.3.peg.1033	COG0180	J	Tryptophanyl-tRNA synthetase (EC 6.1.1.2)	383.084	1	0.294419834080381	0.273426356326001	0.193786773672869	0.238367035920748
fig.221350.3.peg.236	COG5722	C	Photosystem II 10 kDa phosphoprotein (PsbH)	382.753	3	0.0655129858757634	0.172053572653612	0.690769419573532	0.0716640218970921
fig.221350.3.peg.524	COG0199	J	SSU ribosomal protein S14p (S29e) @ SSU ribosomal protein S14p (S29e), zinc-independent	380.903	2	0.0490773407925885	0.70523520205271	0.0852129140977107	0.160474543056991
fig.221350.3.peg.1305	COG0751	J	Glycyl-tRNA synthetase beta chain (EC 6.1.1.14)	376.119	2	0.0903847809761445	0.50309839137857	0.311814805422954	0.0947020222223323
fig.221350.3.peg.2745	COG0126	G	Phosphoglycerate kinase (EC 2.7.2.3)	374.868	2	0.11863967826533	0.566137794838781	0.205240012316258	0.109982514579631
fig.221350.3.peg.2600	NA	NA	hypothetical protein	374.816	3	0.0677992202553351	0.349031053363307	0.493718943569177	0.0894507828121805
fig.221350.3.peg.709	NA	NA	Carboxysome shell protein CsoS3	374.464	2	0.122560422167705	0.490771166926573	0.238916239096521	0.1477521718092
fig.221350.3.peg.2419	NA	NA	Glycosyltransferase, group 1 family protein	373.467	1	0.666881393215263	0.0522279375630469	0.185733885279737	0.0951567839419526
fig.221350.3.peg.562	NA	NA	Cytochrome c oxidase polypeptide I (EC 1.9.3.1)	371.863	4	0.362437174777756	0.119370170828262	0.126529493127692	0.39166316126629
fig.221350.3.peg.1580	NA	NA	hypothetical protein	370.762	2	0.0662366435475851	0.74154234235369	0.0885314826696898	0.103689531429035
fig.221350.3.peg.670	NA	NA	Ribosome recycling factor	370.724	3	0.0682550860485482	0.0997858876286999	0.790486764841575	0.041472261481177
fig.221350.3.peg.2102	NA	NA	hypothetical protein	369.787	1	0.848780525308983	0.035502691012089	0.0513681895002647	0.0643485941786634
fig.221350.3.peg.1439	NA	NA	Photosystem II reaction center protein ycf12	369.403	3	0.0561191540412481	0.0710158833206268	0.835206342480631	0.0376586201574938
fig.221350.3.peg.2439	NA	NA	hypothetical protein	368.564	4	0.129879858726685	0.0831795088726575	0.10525321316265	0.681687419238008
fig.221350.3.peg.331	COG0096	J	SSU ribosomal protein S8p (S15Ae)	368.169	2	0.0566550796598786	0.702145052025662	0.173388895514581	0.0678109727998784
fig.221350.3.peg.821	NA	NA	hypothetical protein	367.058	3	0.16053073625434	0.105569460408422	0.6353886098241	0.098511193513138
fig.221350.3.peg.2332	COG0211	J	LSU ribosomal protein L27p	366.105	2	0.0575893598710767	0.670017420219948	0.199731316533724	0.0726619033752506
fig.221350.3.peg.163	NA	NA	hypothetical protein	364.004	3	0.0898541842299105	0.165841618114044	0.677353056204268	0.0669511414517771
fig.221350.3.peg.1179	NA	NA	hypothetical protein	363.975	1	0.373488812662893	0.100871516286629	0.278107227742623	0.247532443307855
fig.221350.3.peg.2929	NA	NA	Chloride channel protein	362.975	1	0.464181535333274	0.0840303775700446	0.313980149002263	0.137807938094419
fig.221350.3.peg.534	NA	NA	FIG052964: hypothetical protein	362.246	2	0.0729304779677493	0.689174806644912	0.145521241843592	0.0923734735437463
fig.221350.3.peg.2171	NA	NA	hypothetical protein	360.644	3	0.203990848465975	0.0865519321691536	0.604412698735509	0.105044520629362
fig.221350.3.peg.2697	COG0372	C	Citrate synthase (si) (EC 2.3.3.1)	359.974	3	0.0905640177858238	0.210484294601467	0.614684943176649	0.0842667444360598
fig.221350.3.peg.1453	NA	NA	hypothetical protein	359.7	3	0.158749939974586	0.132792590069225	0.580739639387293	0.127717830568895
fig.221350.3.peg.1518	COG0227	J	LSU ribosomal protein L28p @ LSU ribosomal protein L28p, zinc-independent	359.682	3	0.066242254793111	0.145109108300939	0.729296956143187	0.0593516807627634
fig.221350.3.peg.2802	COG1853	F	Diflavin flavoprotein A 1	358.984	4	0.0719603215550104	0.395794932294754	0.102057224529437	0.430187521620798
fig.221350.3.peg.2287	NA	NA	DNA-binding protein HU	358.505	3	0.132172908861807	0.369831149127053	0.370152752884826	0.127843189126314
fig.221350.3.peg.2951	NA	NA	Excinuclease ABC subunit A	357.944	3	0.0845814489038167	0.385490678720732	0.45905080378857	0.0708770685868809
fig.221350.3.peg.638	COG0181	H	Porphobilinogen deaminase (EC 2.5.1.61)	357.364	3	0.373462070414797	0.108330999741676	0.399114641830913	0.119092288012614
fig.221350.3.peg.1428	NA	NA	TldE protein, part of TldE/TldD proteolytic complex	356.928	4	0.228222189982189	0.116152141755499	0.0710615573506036	0.584564110911709
fig.221350.3.peg.2669	NA	NA	Phosphate:acyl-ACP acyltransferase PlsX (EC 2.3.1.n2)	354.69	4	0.11527156817415	0.13343521943962	0.0813552564680215	0.669937955918208
fig.221350.3.peg.2707	NA	NA	hypothetical protein	354.658	3	0.188237193936813	0.113467571238981	0.516937042899069	0.181358191925137
fig.221350.3.peg.3	COG0046	F	Phosphoribosylformylglycinamidine synthase, synthetase subunit (EC 6.3.5.3)	352.93	3	0.156575493215375	0.153596739382591	0.43122147529122	0.258606292110814
fig.221350.3.peg.2695	COG1143	C	NAD(P)H-plastoquinone oxidoreductase subunit I, NdhI	352.808	3	0.172060034982755	0.212363806958456	0.417558172663099	0.19801798539569
fig.221350.3.peg.2430	NA	NA	hypothetical protein	351.465	3	0.0888231949129268	0.278399204941416	0.569764714015205	0.0630128861304522
fig.221350.3.peg.198	NA	NA	Gll1939 protein	350.538	1	0.82422484195355	0.031073471492613	0.0941925397365082	0.0505091468173294
fig.221350.3.peg.1478	NA	NA	hypothetical protein	350.519	3	0.120743408786125	0.205468893891559	0.531868788290616	0.1419189090317
fig.221350.3.peg.285	NA	NA	Ribonuclease E (EC 3.1.26.12)	349.719	3	0.329561540856956	0.0774738866243979	0.527172634204888	0.0657919383137585
fig.221350.3.peg.232	NA	NA	Repeats containing protein	349.269	2	0.101226213976762	0.56695036870556	0.239526721961335	0.0922966953563425
fig.221350.3.peg.216	COG0138	F	IMP cyclohydrolase (EC 3.5.4.10) / Phosphoribosylaminoimidazolecarboxamide formyltransferase (EC 2.1.2.3)	347.085	2	0.164562925552381	0.384715916666448	0.259962604150167	0.190758553631004
fig.221350.3.peg.2548	NA	NA	hypothetical protein	346.841	3	0.0631471362761376	0.0664867276882863	0.836777487186866	0.0335886488487098
fig.221350.3.peg.1255	NA	NA	Protein translocase subunit SecD	345.465	3	0.141690002330425	0.341306926076158	0.436145343794923	0.0808577277984942
fig.221350.3.peg.2583	NA	NA	Thiol peroxidase, Bcp-type (EC 1.11.1.15)	344.048	3	0.0882773838730776	0.0599992726040744	0.811735204924744	0.0399881385981038
fig.221350.3.peg.2132	NA	NA	Thioredoxin	343.709	2	0.0889980198197605	0.35524529947304	0.301529607957679	0.254227072749521
fig.221350.3.peg.2226	NA	NA	FIG005666: putative helicase	343.119	4	0.039927058811596	0.0376254622509049	0.0252951281878631	0.897152350749636
fig.221350.3.peg.182	NA	NA	Protoporphyrin IX Mg-chelatase subunit D (EC 6.6.1.1)	342.345	2	0.0983146594745522	0.551203999257682	0.236405557555192	0.114075783712574
fig.221350.3.peg.2008	NA	NA	FIG017608: hypothetical membrane protein, specific for cyanobacteria	342.08	3	0.0995469863839039	0.233207768466258	0.581631981835787	0.0856132633140507
fig.221350.3.peg.654	NA	NA	Possible Helix-turn-helix domain of resolvase	342.002	1	0.375728927334712	0.115001663468039	0.27914778642945	0.2301216227678
fig.221350.3.peg.1127	NA	NA	hypothetical protein	341.393	4	0.142777881546078	0.174819367893779	0.0924888361955871	0.589913914364555
fig.221350.3.peg.385	NA	NA	hypothetical protein	340.003	1	0.537726285571592	0.0747802055913759	0.277482274237304	0.110011234599728
fig.221350.3.peg.2474	NA	NA	hypothetical protein	339.104	1	0.436182804422006	0.0704915038550566	0.409674577384601	0.0836511143383366
fig.221350.3.peg.2161	COG0743	I	1-deoxy-D-xylulose 5-phosphate reductoisomerase (EC 1.1.1.267)	338.407	1	0.539559993741829	0.168745007058682	0.155547452029814	0.136147547169675
fig.221350.3.peg.324	COG0257	J	LSU ribosomal protein L36p @ LSU ribosomal protein L36p, zinc-dependent	338.247	2	0.123451481225541	0.457752279910921	0.3250827172821	0.0937135215814383
fig.221350.3.peg.324	COG0257	J	LSU ribosomal protein L36p @ LSU ribosomal protein L36p, zinc-dependent	338.247	2	0.123451481225541	0.457752279910921	0.3250827172821	0.0937135215814383
fig.221350.3.peg.758	COG0382	H	Chlorophyll a synthase ChlG (EC 2.5.1.62)	337.508	3	0.101262294071146	0.193012711742838	0.634229403638846	0.0714955905471701
fig.221350.3.peg.2048	COG0777	I	Acetyl-coenzyme A carboxyl transferase beta chain (EC 6.4.1.2)	336.986	4	0.229522602081007	0.217219634578412	0.244035234622233	0.309222528718348
fig.221350.3.peg.1343	NA	NA	Metal chaperone, involved in Zn homeostasis	336.598	3	0.109974215481916	0.271856719356851	0.540552828989678	0.0776162361715543
fig.221350.3.peg.2061	NA	NA	CheY-like domain containing protein	336.181	4	0.108666094645585	0.051595379242734	0.046156483800832	0.793582042310849
fig.221350.3.peg.27	COG0773	M	UDP-N-acetylmuramate--L-alanine ligase (EC 6.3.2.8)	335.422	1	0.440060492566695	0.167680835554679	0.145799217836903	0.246459454041723
fig.221350.3.peg.2012	NA	NA	hypothetical protein	335.003	1	0.533887225774331	0.0927158795703177	0.230030056194989	0.143366838460362
fig.221350.3.peg.390	NA	NA	Possible conserved carboxylase domain	333.759	4	0.0929491436115093	0.0616421595662103	0.0641378054772081	0.781270891345072
fig.221350.3.peg.478	COG0113	H	Porphobilinogen synthase (EC 4.2.1.24)	333.53	3	0.0911418750752177	0.332326330856099	0.380780237734168	0.195751556334515
fig.221350.3.peg.2545	NA	NA	Efflux ABC transporter, permease/ATP-binding protein	333.313	4	0.141179728605505	0.200350816095402	0.140615541536538	0.517853913762556
fig.221350.3.peg.2702	COG0133	E	Tryptophan synthase beta chain (EC 4.2.1.20)	332.26	4	0.0718465985762943	0.128415237615003	0.0970821485225763	0.702656015286127
fig.221350.3.peg.2466	NA	NA	hypothetical protein	331.054	1	0.586016410976497	0.0707150085249309	0.271866342067127	0.0714022384314453
fig.221350.3.peg.227	COG0472	M	Undecaprenyl-phosphate alpha-N-acetylglucosaminyl 1-phosphate transferase (EC 2.7.8.33)	330.158	4	0.106435923463832	0.10272161774733	0.0669527092230846	0.723889749565753
fig.221350.3.peg.334	COG0093	J	LSU ribosomal protein L14p (L23e)	328.95	2	0.0559894793357885	0.706948934894107	0.170169796060598	0.0668917897095065
fig.221350.3.peg.2593	NA	NA	hypothetical protein	328.937	4	0.1045177470075	0.150644105908718	0.163027583023665	0.581810564060117
fig.221350.3.peg.2728	COG1186	J	Peptide chain release factor 2 @ programmed frameshift-containing	328.514	3	0.0796276804329011	0.0919137284083203	0.788273334228461	0.0401852569303179
fig.221350.3.peg.191	COG0623	I	Enoyl-[acyl-carrier-protein] reductase [NADH] (EC 1.3.1.9)	328.015	1	0.661535703683321	0.0802618102127042	0.114891559499962	0.143310926604013
fig.221350.3.peg.2948	COG0027	F	Formate-dependent phosphoribosylglycinamide formyltransferase	326.613	4	0.0716374284920303	0.134854402973775	0.0782513445671475	0.715256823967047
fig.221350.3.peg.5	NA	NA	DNA gyrase subunit A (EC 5.99.1.3)	323.251	1	0.710100299525825	0.0521646301572391	0.123892689745877	0.113842380571059
fig.221350.3.peg.372	COG0408	H	Coproporphyrinogen III oxidase, aerobic (EC 1.3.3.3)	322.111	3	0.226476665281649	0.143307979877785	0.452750620792221	0.177464734048345
fig.221350.3.peg.2405	NA	NA	Nitrogen regulatory protein P-II	321.538	3	0.234702641464643	0.143829769771693	0.334802896403451	0.286664692360213
fig.221350.3.peg.1429	NA	NA	TldD protein, part of TldE/TldD proteolytic complex	320.899	4	0.151826633974863	0.155701944692609	0.0888490763721703	0.603622344960358
fig.221350.3.peg.1800	NA	NA	YrbA protein	320.801	3	0.061217559387887	0.0634552308040594	0.843514361722701	0.0318128480853532
fig.221350.3.peg.2783	NA	NA	hypothetical protein	319.966	1	0.766776381972014	0.0386759047776844	0.135998256098413	0.0585494571518883
fig.221350.3.peg.22	NA	NA	Chaperone protein DnaJ	319.355	2	0.214735726566239	0.447737535100854	0.177456355461537	0.16007038287137
fig.221350.3.peg.2154	COG0215	J	Cysteinyl-tRNA synthetase (EC 6.1.1.16)	316.846	3	0.0557049132037061	0.0615399999680004	0.846145212412132	0.0366098744161611
fig.221350.3.peg.2410	NA	NA	UDP-N-acetylglucosamine 4,6-dehydratase (EC 4.2.1.135)	316.435	3	0.294587701398369	0.119801453935992	0.435272055129308	0.150338789536331
fig.221350.3.peg.2665	NA	NA	Lead, cadmium, zinc and mercury transporting ATPase (EC 3.6.3.3) (EC 3.6.3.5); Copper-translocating P-type ATPase (EC 3.6.3.4)	315.991	4	0.0555679831522916	0.0981392902476382	0.0364783433285986	0.809814383271472
fig.221350.3.peg.531	NA	NA	FIG137771: hypothetical protein	315.927	1	0.670268313959076	0.0839298960884073	0.142336754633974	0.103465035318543
fig.221350.3.peg.33	COG0511	I	Biotin carboxyl carrier protein of acetyl-CoA carboxylase	315.552	1	0.44779484435325	0.213936102665005	0.157910817072452	0.180358235909293
fig.221350.3.peg.2489	NA	NA	N-acetylneuraminate synthase (EC 2.5.1.56)	315.501	3	0.293561756722983	0.149569257116804	0.482354231307269	0.0745147548529438
fig.221350.3.peg.833	NA	NA	ATP-dependent Clp protease proteolytic subunit ClpP (EC 3.4.21.92)	315.493	2	0.0325461171348314	0.837816650674594	0.0763531937964709	0.053284038394104
fig.221350.3.peg.259	NA	NA	Beta-carotene hydroxylase	314.673	2	0.195608030503265	0.362716884704001	0.245733265876753	0.195941818915981
fig.221350.3.peg.14	NA	NA	RNA-binding region RNP-1 (RNA recognition motif)	313.88	2	0.0594523573359507	0.650282449052434	0.138037127144196	0.152228066467419
fig.221350.3.peg.1603	NA	NA	Inner membrane protein YqiK	313.527	4	0.169968952379151	0.113836963343877	0.15549332799005	0.560700756286922
fig.221350.3.peg.2460	NA	NA	hypothetical protein	313.064	2	0.0699914267540701	0.704456784571971	0.146374712609202	0.0791770760647574
fig.221350.3.peg.2955	COG0498	H	Threonine synthase (EC 4.2.3.1)	312.606	2	0.0831863738836482	0.466460165160971	0.139507365544668	0.310846095410713
fig.221350.3.peg.165	NA	NA	Membrane-fusion protein	312.465	3	0.147661677157934	0.0909937968296304	0.708645741110021	0.0526987849024148
fig.221350.3.peg.2301	NA	NA	Related to serine protease	311.524	1	0.373565806481064	0.134355653515357	0.353150677960734	0.138927862042846
fig.221350.3.peg.2794	COG0013	J	Alanyl-tRNA synthetase (EC 6.1.1.7)	310.874	2	0.13405671144241	0.39225773635773	0.140481707411049	0.333203844788812
fig.221350.3.peg.1026	COG1008	C	NADH dehydrogenase I subunit 4, Involved in photosystem-1 cyclic electron flow	310.529	2	0.139770096149048	0.493070185842929	0.255909886556191	0.111249831451833
fig.221350.3.peg.367	COG0147	E	Anthranilate synthase, aminase component (EC 4.1.3.27)	309.809	3	0.159863617265527	0.24225146314318	0.484402524835589	0.113482394755704
fig.221350.3.peg.776	NA	NA	hypothetical protein	309.143	1	0.68690281805358	0.0491071823045136	0.177343604740067	0.0866463949018395
fig.221350.3.peg.963	NA	NA	hypothetical protein	308.949	1	0.453680962414557	0.116713403051438	0.287984301581711	0.141621332952294
fig.221350.3.peg.2832	COG0525	J	Valyl-tRNA synthetase (EC 6.1.1.9)	308.908	2	0.0843411379681488	0.701229862008969	0.085443527751772	0.128985472271111
fig.221350.3.peg.357	NA	NA	hypothetical protein	308.827	1	0.579782249916075	0.150326734456674	0.159454235626995	0.110436780000256
fig.221350.3.peg.1476	COG0115	E	Branched-chain amino acid aminotransferase (EC 2.6.1.42)	308.784	2	0.0844049295070455	0.491727777838878	0.0995570952760062	0.324310197378071
fig.221350.3.peg.1493	COG0166	G	Glucose-6-phosphate isomerase (EC 5.3.1.9)	308.369	3	0.329274286489968	0.091811752953389	0.473559112089787	0.105354848466855
fig.221350.3.peg.1037	NA	NA	hypothetical protein	307.267	1	0.453330811102126	0.119534888257697	0.227477341198592	0.199656959441585
fig.221350.3.peg.763	COG0752	J	Glycyl-tRNA synthetase alpha chain (EC 6.1.1.14)	306.739	2	0.102058553691012	0.401026961119853	0.331600717150526	0.165313768038609
fig.221350.3.peg.2598	NA	NA	possible serine protease	306.527	2	0.0657177789159198	0.684413559384739	0.0763622072934886	0.173506454405852
fig.221350.3.peg.2685	COG1008	C	NADH dehydrogenase I subunit 4, Involved in photosystem-1 cyclic electron flow	306.345	4	0.129642069348408	0.0698110744784268	0.0719309270753029	0.728615929097862
fig.221350.3.peg.2679	NA	NA	Squalene/phytoene desaturase HopC	304.459	2	0.057737979479245	0.775785372030854	0.0804931337096223	0.0859835147802786
fig.221350.3.peg.69	COG0329	E	4-hydroxy-tetrahydrodipicolinate synthase (EC 4.3.3.7)	303.672	3	0.282644132373251	0.172800526607939	0.389677648754043	0.154877692264767
fig.221350.3.peg.851	COG0766	M	UDP-N-acetylglucosamine 1-carboxyvinyltransferase (EC 2.5.1.7)	303.462	2	0.0565540762426488	0.697329638228323	0.0905837067762323	0.155532578752796
fig.221350.3.peg.542	NA	NA	Suppressor of sigma54-dependent transcription, PspA-like	303.179	3	0.12639477047392	0.22585896655651	0.525193261602008	0.122553001367561
fig.221350.3.peg.903	COG0078	E	Ornithine carbamoyltransferase (EC 2.1.3.3)	302.959	4	0.0943013446972093	0.33615978604436	0.0904291581250843	0.479109711133346
fig.221350.3.peg.2253	COG0268	J	SSU ribosomal protein S20p	302.035	2	0.0528775156118744	0.730540527060401	0.0752755741827231	0.141306383145002
fig.221350.3.peg.1463	NA	NA	Allophycocyanin-B	300.151	3	0.118673924583208	0.171146935845668	0.513734820051305	0.196444319519819
fig.221350.3.peg.1449	NA	NA	Putative peptidase	298.852	3	0.37998095915571	0.0810809229374593	0.467861417485415	0.0710767004214157
fig.221350.3.peg.1272	NA	NA	hypothetical protein	298.655	3	0.198782688946069	0.159072071406215	0.501938332419327	0.14020690722839
fig.221350.3.peg.57	NA	NA	hypothetical protein	298.316	2	0.0827142937276356	0.669051491095245	0.110509312264202	0.137724902912917
fig.221350.3.peg.1327	NA	NA	cAMP phosphodiesterase	297.851	2	0.0673797375528887	0.733064606817154	0.0901419820008893	0.109413673629068
fig.221350.3.peg.1779	COG5730	C	Photosystem II oxygen evolving complex protein PsbP	297.477	4	0.0602561175553997	0.195454033526075	0.0662001028830657	0.67808974603546
fig.221350.3.peg.702	NA	NA	hypothetical protein	297.291	4	0.144119166384012	0.104154569604961	0.152346209747747	0.599380054263279
fig.221350.3.peg.66	NA	NA	ATP-dependent Clp protease proteolytic subunit ClpP (EC 3.4.21.92)	296.306	2	0.0645646152539827	0.520180673776036	0.0750012861496108	0.340253424820371
fig.221350.3.peg.2417	NA	NA	hypothetical protein	294.09	3	0.1418600385618	0.0804998403968821	0.731151928855088	0.0464881921862296
fig.221350.3.peg.2953	COG0661	H	Uncharacterized protein sll0005	292.403	4	0.345987081361242	0.104826082294572	0.0936659669503777	0.455520869393809
fig.221350.3.peg.1602	NA	NA	Inner membrane protein YqiK	290.456	4	0.138695147357226	0.0927496555011808	0.122554406817088	0.646000790324505
fig.221350.3.peg.688	COG0825	I	Acetyl-coenzyme A carboxyl transferase alpha chain (EC 6.4.1.2)	289.449	4	0.366961774999382	0.0709875958713367	0.0869065383101319	0.47514409081915
fig.221350.3.peg.371	NA	NA	Cytosolic Fe-S cluster assembling factor NBP35 / Chromosome (plasmid) partitioning protein ParA	288.894	4	0.109707146949116	0.094945935133497	0.0480368666067853	0.747310051310602
fig.221350.3.peg.757	NA	NA	Multimodular transpeptidase-transglycosylase (EC 2.4.1.129) (EC 3.4.-.-)	288.271	2	0.117404056364783	0.402944353994641	0.358496270163349	0.121155319477228
fig.221350.3.peg.1747	NA	NA	hypothetical protein	288.259	3	0.0693869411874248	0.11764981768913	0.760345840518659	0.0526174006047857
fig.221350.3.peg.2805	NA	NA	Rubrerythrin	287.723	4	0.0482956630946369	0.0689118809374668	0.0408527091493255	0.841939746818571
fig.221350.3.peg.2941	NA	NA	hypothetical protein	287.572	3	0.119849153304573	0.243282969357368	0.572170548867465	0.0646973284705941
fig.221350.3.peg.443	COG5727	C	Photosystem II protein PsbM	287.452	3	0.37406214591175	0.101154920941905	0.456118362662058	0.0686645704842869
fig.221350.3.peg.2788	NA	NA	hypothetical protein	287.436	3	0.241912554737018	0.0876740847401723	0.570978305914555	0.0994350546082546
fig.221350.3.peg.1034	NA	NA	hypothetical protein	286.681	2	0.221312702175731	0.356931121003821	0.206435383262864	0.215320793557584
fig.221350.3.peg.1918	NA	NA	Type II restriction-modification enzyme, methylase family protein (STM4495 in Salmonella)	285.889	1	0.479824709905075	0.0739703131447784	0.373753690878681	0.0724512860714664
fig.221350.3.peg.2443	NA	NA	hypothetical protein	285.456	3	0.17237792498119	0.130553563312922	0.620434011872867	0.0766344998330206
fig.221350.3.peg.1865	NA	NA	hypothetical protein	283.814	3	0.109087050522967	0.276457283780935	0.447010908953866	0.167444756742233
fig.221350.3.peg.106	NA	NA	Two-component transcriptional response regulator, OmpR family	283.597	1	0.691968145635939	0.0808629671410001	0.0708768204762813	0.156292066746779
fig.221350.3.peg.697	NA	NA	conserved membrane protein	283.017	3	0.290505143230847	0.109316490535403	0.453492425471353	0.146685940762398
fig.221350.3.peg.917	NA	NA	hypothetical protein	282.419	1	0.431355114903067	0.0781811067248986	0.0739444168346593	0.416519361537376
fig.221350.3.peg.596	COG0008	H	Glutamyl-tRNA synthetase (EC 6.1.1.17) @ Glutamyl-tRNA(Gln) synthetase (EC 6.1.1.24)	281.391	3	0.106683832365319	0.0912683700576129	0.754606829312121	0.0474409682649475
fig.221350.3.peg.2011	NA	NA	Sodium:alanine symporter family protein	280.501	3	0.299179673089256	0.104205064410975	0.413412868734625	0.183202393765144
fig.221350.3.peg.177	COG0377	C	NAD(P)H-plastoquinone oxidoreductase subunit K, NdhK	279.113	2	0.0768990707251196	0.588152724479536	0.168200881385375	0.166747323409969
fig.221350.3.peg.676	COG0276	H	Ferrochelatase, protoheme ferro-lyase (EC 4.99.1.1)	278.176	3	0.123891514863072	0.331835850892935	0.408846871865257	0.135425762378735
fig.221350.3.peg.676	COG5743	C	Ferrochelatase, protoheme ferro-lyase (EC 4.99.1.1)	278.176	3	0.123891514863072	0.331835850892935	0.408846871865257	0.135425762378735
fig.221350.3.peg.31	NA	NA	Peptidyl-prolyl cis-trans isomerase	277.63	4	0.213596516219825	0.110194441764324	0.123434487544579	0.552774554471272
fig.221350.3.peg.850	COG4992	E	N-acetylornithine aminotransferase (EC 2.6.1.11)	276.781	1	0.520732909557387	0.0622653306780897	0.343190560470187	0.0738111992943361
fig.221350.3.peg.2566	NA	NA	hypothetical protein	274.749	3	0.076104357299322	0.105998694565942	0.76431969921546	0.0535772489192764
fig.221350.3.peg.856	NA	NA	Nickel transporter UreH	274.731	4	0.111617370248547	0.15699972761162	0.0545668783165694	0.676816023823264
fig.221350.3.peg.2621	NA	NA	Thioredoxin domain 2	274.626	4	0.047215291609957	0.0885314551868207	0.0346338702185913	0.829619382984631
fig.221350.3.peg.193	NA	NA	Lignostilbene-alpha, beta-dioxygenase	272.801	4	0.101343663253285	0.24514884746162	0.103500189641573	0.550007299643523
fig.221350.3.peg.94	COG0568	K	Cyanobacteria-specific RpoD-like sigma factor, type-6	272.714	2	0.0795295393453246	0.64822548484831	0.0951652721405786	0.177079703665787
fig.221350.3.peg.1098	NA	NA	hypothetical protein	271.897	4	0.292183703014357	0.0739897492414818	0.0736975017954078	0.560129045948753
fig.221350.3.peg.563	NA	NA	Cytochrome c oxidase polypeptide II (EC 1.9.3.1)	271.729	4	0.16429649042593	0.123579054339685	0.105494320883639	0.606630134350746
fig.221350.3.peg.2328	NA	NA	Circadian clock protein KaiC	271.434	4	0.173137369063269	0.0809734533535736	0.0762489922828672	0.66964018530029
fig.221350.3.peg.2447	NA	NA	hypothetical protein	270.888	1	0.516895843332067	0.145618557429084	0.249212571815546	0.088273027423303
fig.221350.3.peg.1730	NA	NA	Nickel-binding accessory protein UreJ-HupE	269.102	3	0.178067877298339	0.319207178285538	0.392660468725659	0.110064475690464
fig.221350.3.peg.207	NA	NA	Phosphorylase kinase alpha subunit	268.955	4	0.133108281698904	0.0688305260525436	0.0576402038371051	0.740420988411447
fig.221350.3.peg.2483	NA	NA	Capsular polysaccharide export system protein KpsS	267.367	2	0.0770519234202319	0.706072491925315	0.109631747206548	0.107243837447905
fig.221350.3.peg.2520	NA	NA	hypothetical protein	262.636	3	0.100094305286457	0.114350669141301	0.699454351868336	0.0861006737039055
fig.221350.3.peg.1502	COG0002	E	N-acetyl-gamma-glutamyl-phosphate reductase (EC 1.2.1.38)	262.619	4	0.250079546241892	0.0800778258243093	0.0906556961785358	0.579186931755263
fig.221350.3.peg.2927	COG0722	E	2-keto-3-deoxy-D-arabino-heptulosonate-7-phosphate synthase I alpha (EC 2.5.1.54)	262.618	3	0.333036669271111	0.0765050937092884	0.474716697663778	0.115741539355822
fig.221350.3.peg.1924	NA	NA	hypothetical protein	262.569	1	0.650986660762075	0.0538014116569875	0.228786892409829	0.0664250351711081
fig.221350.3.peg.540	NA	NA	hypothetical protein	260.958	1	0.457115014881106	0.0678585551981583	0.40176966066813	0.0732567692526056
fig.221350.3.peg.1781	NA	NA	Na+/H+ antiporter	259.685	4	0.259301432771486	0.0785552491546043	0.110883083210235	0.551260234863674
fig.221350.3.peg.2789	NA	NA	Methylglyoxal synthase (EC 4.2.3.3)	258.619	2	0.0324338447486549	0.825390376737269	0.0780384355367586	0.0641373429773176
fig.221350.3.peg.1473	NA	NA	hypothetical protein	258.418	3	0.25740659254573	0.0792471649892657	0.595565523510037	0.0677807189549667
fig.221350.3.peg.541	NA	NA	Zn-ribbon-containing, possibly RNA-binding protein and truncated derivatives	257.413	3	0.303150281602705	0.155299807043827	0.386753827350663	0.154796084002805
fig.221350.3.peg.245	COG0717	F	Deoxycytidine triphosphate deaminase (EC 3.5.4.13)	257.394	3	0.147040891425397	0.177187436031036	0.606411141096824	0.0693605314467427
fig.221350.3.peg.145	NA	NA	Efflux ABC transporter, permease/ATP-binding protein	256.485	1	0.349317642247666	0.118657145949587	0.301662596941977	0.230362614860769
fig.221350.3.peg.1723	NA	NA	Possible porin precursor	256.172	2	0.0648845728419988	0.669489930052108	0.165037294659609	0.100588202446284
fig.221350.3.peg.2902	NA	NA	hypothetical protein	255.834	3	0.112032932700406	0.203419533530099	0.505251094746972	0.179296439022522
fig.221350.3.peg.2809	NA	NA	hypothetical protein	255.52	3	0.0880056462268813	0.196199606251676	0.643277011611428	0.0725177359100156
fig.221350.3.peg.526	COG0172	J	Seryl-tRNA synthetase (EC 6.1.1.11)	255.12	1	0.414546876551554	0.119712291435743	0.266246872304428	0.199493959708274
fig.221350.3.peg.1403	COG0821	I	(E)-4-hydroxy-3-methylbut-2-enyl-diphosphate synthase (ferredoxin) (EC 1.17.7.1)	254.934	2	0.152528281753472	0.458651365297341	0.217382043176644	0.171438309772542
fig.221350.3.peg.1215	NA	NA	Phosphate ABC transporter, substrate-binding protein PstS (TC 3.A.1.7.1)	254.785	4	0.0417075125662906	0.0431058492652118	0.0310153311160155	0.884171307052482
fig.221350.3.peg.101	NA	NA	Single-stranded DNA-binding protein	254.708	4	0.0749122453846609	0.405567557251532	0.0898793182274226	0.429640879136384
fig.221350.3.peg.1404	NA	NA	Periplasmic protease	254.27	2	0.0650487039103497	0.517710233449494	0.0827979148908056	0.334443147749351
fig.221350.3.peg.1225	COG0505	E	Carbamoyl-phosphate synthase small chain (EC 6.3.5.5)	254.184	3	0.0893782719850931	0.261805618581305	0.517041214862831	0.131774894570771
fig.221350.3.peg.974	NA	NA	hypothetical protein	253.608	4	0.0853636543209843	0.056781230853796	0.0389777802721245	0.818877334553095
fig.221350.3.peg.2100	NA	NA	Membrane alanine aminopeptidase N (EC 3.4.11.2)	252.054	4	0.0433867972994191	0.0851811982076653	0.0402537144546992	0.831178290038216
fig.221350.3.peg.2320	COG1043	M	Acyl-[acyl-carrier-protein]--UDP-N-acetylglucosamine O-acyltransferase (EC 2.3.1.129)	251.648	1	0.500801518227483	0.127644139787171	0.150483429674451	0.221070912310896
fig.221350.3.peg.2418	NA	NA	hypothetical protein	251.287	3	0.237361243923672	0.0742799160967736	0.617486430981497	0.0708724089980579
fig.221350.3.peg.866	COG0541	U	Signal recognition particle protein Ffh	251.118	3	0.195589691309112	0.0728810989575678	0.662628922759015	0.0689002869743055
fig.221350.3.peg.217	NA	NA	hypothetical protein	250.373	1	0.406351892756884	0.0898576287825423	0.111245705936121	0.392544772524453
fig.221350.3.peg.618	NA	NA	Slr1122 protein	249.754	2	0.0446058195059231	0.777166374019574	0.0840507724462555	0.0941770340282473
fig.221350.3.peg.230	COG0066	E	3-isopropylmalate dehydratase small subunit (EC 4.2.1.33)	248.577	1	0.515157418366112	0.126211441906389	0.223925447469963	0.134705692257535
fig.221350.3.peg.124	NA	NA	Mannose-1-phosphate guanylyltransferase (EC 2.7.7.13) / Mannose-6-phosphate isomerase (EC 5.3.1.8)	248.475	2	0.0376911698765929	0.801529155830456	0.0653490494259392	0.0954306248670122
fig.221350.3.peg.1633	NA	NA	RNA-binding region RNP-1	247.363	1	0.51760692173686	0.124023608210687	0.114182410060061	0.244187059992392
fig.221350.3.peg.1770	NA	NA	Undecaprenyl diphosphate synthase (EC 2.5.1.31)	246.475	3	0.101985763974419	0.103406227599222	0.749404988880786	0.0452030195455723
fig.221350.3.peg.2627	NA	NA	hypothetical protein	246.047	1	0.553725721549651	0.0790571048349828	0.2449595469516	0.122257626663766
fig.221350.3.peg.79	NA	NA	DNA mismatch repair protein MutS	245.463	4	0.165575619055314	0.124618492325811	0.0589141839183545	0.650891704700521
fig.221350.3.peg.426	NA	NA	Phycobilisome rod-core linker polypeptide, phycocyanin-associated	245.379	3	0.219281800329032	0.1532485741127	0.458627830495206	0.168841795063062
fig.221350.3.peg.420	NA	NA	hypothetical protein	245.084	3	0.0606367203233607	0.0565769073810379	0.847848823586616	0.0349375487089851
fig.221350.3.peg.774	NA	NA	hypothetical protein	244.984	3	0.103141611817107	0.0759902180955057	0.753910580109197	0.0669575899781905
fig.221350.3.peg.2266	NA	NA	hypothetical protein	244.559	2	0.0950020145074996	0.464744676142692	0.306749201483612	0.133504107866196
fig.221350.3.peg.1456	COG0143	J	Methionyl-tRNA synthetase (EC 6.1.1.10)	244.551	4	0.164777213571659	0.221628874127268	0.161755644124835	0.451838268176238
fig.221350.3.peg.703	NA	NA	hypothetical protein	243.909	4	0.341484684073051	0.0789528182010316	0.0806087352134687	0.498953762512449
fig.221350.3.peg.736	NA	NA	Translation elongation factor LepA	243.757	4	0.184922582728564	0.308234837689731	0.132302599355418	0.374539980226287
fig.221350.3.peg.2796	NA	NA	Helicase, SNF2/RAD54 family	243.25	3	0.111568476838854	0.263493009885766	0.559569243171212	0.0653692701041685
fig.221350.3.peg.647	NA	NA	Single-stranded DNA-binding protein	242.518	2	0.117661053711323	0.495245112481018	0.176042778566066	0.211051055241592
fig.221350.3.peg.1197	NA	NA	Glycogen synthase, ADP-glucose transglucosylase (EC 2.4.1.21)	241.994	2	0.146446038098806	0.505313769749564	0.15500168913132	0.193238503020311
fig.221350.3.peg.604	NA	NA	BioD-like N-terminal domain of phosphotransacetylase	241.328	1	0.37604836026397	0.144793159644626	0.106165419831669	0.372993060259735
fig.221350.3.peg.455	NA	NA	Carboxyl-terminal protease	241.074	2	0.0675240914975644	0.519975547290242	0.150461247215792	0.262039113996401
fig.221350.3.peg.260	COG0721	J	Aspartyl-tRNA(Asn) amidotransferase subunit C (EC 6.3.5.6) @ Glutamyl-tRNA(Gln) amidotransferase subunit C (EC 6.3.5.7)	240.372	3	0.120613579394156	0.160673648012364	0.584642888048197	0.134069884545283
fig.221350.3.peg.2834	NA	NA	Potassium efflux system KefA protein / Small-conductance mechanosensitive channel	240.315	1	0.403947634719609	0.152768800544512	0.219372102200799	0.223911462535079
fig.221350.3.peg.2451	NA	NA	Glucose-1-phosphate cytidylyltransferase (EC 2.7.7.33)	239.407	3	0.239550425424993	0.280715428250054	0.382495630820299	0.0972385155046549
fig.221350.3.peg.2255	COG0120	G	Ribose-5-phosphate isomerase A (EC 5.3.1.6)	239.391	1	0.71166588437937	0.0470221802486591	0.0867353887902222	0.154576546581748
fig.221350.3.peg.2765	NA	NA	Chaperone protein ClpB (ATP-dependent unfoldase)	239.187	4	0.186342520899688	0.141670931007594	0.0642218508696868	0.607764697223031
fig.221350.3.peg.598	NA	NA	hypothetical protein	239.129	4	0.0927125334271846	0.0817711884034801	0.0414794089445629	0.784036869224772
fig.221350.3.peg.1540	NA	NA	ATP-dependent Clp protease proteolytic subunit ClpP (EC 3.4.21.92)	238.124	2	0.0678284391680476	0.641832834084522	0.0721782045654182	0.218160522182012
fig.221350.3.peg.852	NA	NA	hypothetical protein	237.912	1	0.703337488532005	0.0490442217831597	0.18714528077432	0.0604730089105153
fig.221350.3.peg.2210	NA	NA	GTP-binding protein EngA	237.426	4	0.396292502138003	0.0727996998570738	0.117532712010192	0.413375085994732
fig.221350.3.peg.439	NA	NA	Ribonucleotide reductase transcriptional regulator NrdR	236.629	3	0.218672433356192	0.0829371521695828	0.590333839506163	0.108056574968062
fig.221350.3.peg.1769	NA	NA	Diadenylate cyclase spyDAC; Bacterial checkpoint controller DisA with nucleotide-binding domain	236.495	1	0.817814165294289	0.0368803409880675	0.0790540126532012	0.0662514810644427
fig.221350.3.peg.2453	NA	NA	ABC transporter, permease protein	235.741	4	0.149389560207125	0.214085324652726	0.0822057829161818	0.554319332223967
fig.221350.3.peg.107	COG1190	J	Lysyl-tRNA synthetase (class II) (EC 6.1.1.6)	235.037	3	0.22252898603211	0.130682554451188	0.512054920183258	0.134733539333444
fig.221350.3.peg.2242	NA	NA	hypothetical protein	234.857	4	0.160676139069186	0.167964353860636	0.27718149656882	0.394178010501358
fig.221350.3.peg.2603	COG5743	C	CAB/ELIP/HLIP family protein	233.754	2	0.0564286265115861	0.738620363626872	0.0700571078971222	0.13489390196442
fig.221350.3.peg.128	NA	NA	Ribonuclease III (EC 3.1.26.3)	233.673	1	0.856668122258821	0.0294160345436673	0.0411869286667166	0.0727289145307945
fig.221350.3.peg.2223	NA	NA	hypothetical protein	233.459	1	0.864014857436071	0.0268422852202238	0.0705453583540882	0.0385974989896168
fig.221350.3.peg.2428	NA	NA	hypothetical protein	232.764	3	0.138268093650922	0.237692012099064	0.534414684658353	0.0896252095916615
fig.221350.3.peg.2106	COG0364	G	Glucose-6-phosphate 1-dehydrogenase (EC 1.1.1.49)	232.761	4	0.177927041343873	0.193722500956406	0.230357998349617	0.397992459350103
fig.221350.3.peg.1406	NA	NA	Transcription-repair coupling factor	232.311	4	0.203591620552412	0.0782235153599688	0.0894385394909179	0.628746324596701
fig.221350.3.peg.835	NA	NA	Membrane-associated protein containing RNA-binding TRAM domain and ribonuclease PIN-domain, YacL B.subtilis ortholog	232.302	1	0.316033015963032	0.0997500804220904	0.310329758349966	0.273887145264912
fig.221350.3.peg.2666	COG5713	C	Photosystem I assembly related protein Ycf3	231.767	4	0.144894814406674	0.166031211778331	0.18847595521039	0.500598018604605
fig.221350.3.peg.1027	COG0083	H	Homoserine kinase (EC 2.7.1.39)	230.364	4	0.0521254606499269	0.0805745682805971	0.0431035617173538	0.824196409352122
fig.221350.3.peg.2327	NA	NA	Phytochrome-like protein; Two-component system sensor histidine kinase	230.106	2	0.118907816191941	0.629359996875281	0.110687363637421	0.141044823295358
fig.221350.3.peg.1228	COG0566	J	23S rRNA (guanosine(2251)-2'-O)-methyltransferase (EC 2.1.1.185)	229.718	2	0.252920764342103	0.342743464442647	0.115506769217147	0.288829001998103
fig.221350.3.peg.2039	NA	NA	Potassium efflux system KefA protein / Small-conductance mechanosensitive channel	229.545	3	0.0660502143325122	0.0662619949062858	0.830029671765471	0.0376581189957312
fig.221350.3.peg.884	COG0016	J	Phenylalanyl-tRNA synthetase alpha chain (EC 6.1.1.20)	228.068	4	0.10468893434689	0.3505819178517	0.138142372709748	0.406586775091662
fig.221350.3.peg.1866	COG2334	H	hypothetical protein	227.849	1	0.630309061433706	0.065651847344858	0.123109305969405	0.180929785252031
fig.221350.3.peg.1509	NA	NA	Chaperone protein DnaK	227.163	3	0.149255886095956	0.168149237265283	0.438887072367818	0.243707804270943
fig.221350.3.peg.1520	NA	NA	Glucosylglycerol-phosphate synthase (EC 2.4.1.213)	226.114	1	0.840455792996111	0.0323752125072167	0.0765573306691221	0.0506116638275499
fig.221350.3.peg.2572	COG2227	H	hypothetical protein	225.459	3	0.0783156933888834	0.0530168436027374	0.834058944737815	0.0346085182705636
fig.221350.3.peg.2572	COG2227	J	hypothetical protein	225.459	3	0.0783156933888834	0.0530168436027374	0.834058944737815	0.0346085182705636
fig.221350.3.peg.2221	NA	NA	Capsular polysaccharide export system inner membrane protein KpsE	225.318	1	0.871478154148271	0.028900044118078	0.0621496979931953	0.0374721037404555
fig.221350.3.peg.1446	NA	NA	UPF0182 protein AF1421	225.13	3	0.10337106296833	0.0975921806010128	0.728015722480842	0.0710210339498147
fig.221350.3.peg.305	NA	NA	hypothetical protein	224.915	3	0.225445909846231	0.156670242365549	0.528175978726846	0.0897078690613733
fig.221350.3.peg.1220	NA	NA	Peptide-methionine (S)-S-oxide reductase MsrA (EC 1.8.4.11)	224.6	4	0.105497197640212	0.228225483121857	0.0617870152407106	0.604490303997221
fig.221350.3.peg.2303	NA	NA	hypothetical protein	224.282	3	0.212561520299254	0.0904171652676584	0.618314996328601	0.0787063181044858
fig.221350.3.peg.53	NA	NA	Glycosyltransferase	224.086	2	0.0802837673979914	0.548235884661334	0.117960824555303	0.253519523385372
fig.221350.3.peg.78	NA	NA	nucleotide-diphospho-sugar transferase	223.577	3	0.0970705056723885	0.0627395580051606	0.803736662162298	0.036453274160153
fig.221350.3.peg.2576	NA	NA	Phosphoglucomutase (EC 5.4.2.2)	223.317	2	0.148827631737743	0.491898664488477	0.217907916293233	0.141365787480547
fig.221350.3.peg.1066	NA	NA	hypothetical protein	222.888	3	0.108026875588379	0.0912810673705127	0.741567864616567	0.0591241924245417
fig.221350.3.peg.692	NA	NA	Metal dependent membrane associated protease, S2P family	222.653	4	0.0825702097037798	0.0688828943818732	0.0478129281937205	0.800733967720626
fig.221350.3.peg.192	COG0131	E	Imidazoleglycerol-phosphate dehydratase (EC 4.2.1.19)	222.203	3	0.256739053269421	0.183191099915343	0.411160595004422	0.148909251810814
fig.221350.3.peg.1017	NA	NA	FIG01150679: hypothetical protein	221.899	4	0.136256621912186	0.160572897193102	0.080594575394538	0.622575905500174
fig.221350.3.peg.1223	NA	NA	Efflux ABC transporter, permease/ATP-binding protein slr0615	221.838	3	0.285027963454185	0.100243785220875	0.404866984441055	0.209861266883885
fig.221350.3.peg.162	NA	NA	UDP-glucose 4-epimerase (EC 5.1.3.2)	220.775	3	0.248782076353108	0.147530876059314	0.522121187560444	0.0815658600271338
fig.221350.3.peg.159	NA	NA	D-arabinose-5-phosphate isomerase (EC 5.3.1.13)	220.766	2	0.061316360871839	0.601553819809326	0.0770227630438913	0.260107056274944
fig.221350.3.peg.68	COG0136	E	Aspartate-semialdehyde dehydrogenase (EC 1.2.1.11)	220.221	1	0.604869119304384	0.0717484792935002	0.203749715933262	0.119632685468854
fig.221350.3.peg.206	NA	NA	Putative oxidoreductase	220.206	1	0.660167175796171	0.0577835228420851	0.126069445618786	0.155979855742958
fig.221350.3.peg.41	NA	NA	hypothetical protein	219.987	3	0.0669928286184128	0.0657091170986416	0.824568471343736	0.0427295829392094
fig.221350.3.peg.2479	NA	NA	hypothetical protein	219.519	2	0.0412303491271083	0.764868521552444	0.0812769504265541	0.112624178893894
fig.221350.3.peg.2554	NA	NA	Iron-sulfur cluster assembly protein SufD	219.045	4	0.153449495375198	0.121136216233666	0.118388019874078	0.607026268517058
fig.221350.3.peg.212	NA	NA	Two-component system sensor histidine kinase	218.419	2	0.204092838470752	0.375758303592797	0.156503696381088	0.263645161555364
fig.221350.3.peg.176	COG0838	C	NAD(P)H-plastoquinone oxidoreductase chain 3, NdhC	218.165	2	0.049243146880961	0.69849653737505	0.0967737562520932	0.155486559491896
fig.221350.3.peg.452	NA	NA	Septum site-determining protein MinD	218.083	2	0.0506300787889856	0.726831819626065	0.106777105496697	0.115760996088252
fig.221350.3.peg.1510	NA	NA	Phosphate ABC transporter, permease protein PstC (TC 3.A.1.7.1)	217.485	3	0.20291494100173	0.074251941176882	0.666219451465438	0.0566136663559496
fig.221350.3.peg.2059	NA	NA	Domain of unknown function / gamma-glutamyl ligase (similar to F420:0 gamma-glutamyl ligase)	215.855	1	0.318289824043604	0.256566236457706	0.25224318659546	0.17290075290323
fig.221350.3.peg.588	COG5708	C	Photosystem I subunit IX (PsaJ)	214.922	3	0.382163615355258	0.0984677970367499	0.402966132036854	0.116402455571139
fig.221350.3.peg.2923	NA	NA	Multidrug-efflux transporter, major facilitator superfamily (MFS)	214.591	1	0.570458042300061	0.106379704415026	0.0870488647374869	0.236113388547427
fig.221350.3.peg.63	NA	NA	DNA polymerase III subunits gamma and tau (EC 2.7.7.7)	213.984	2	0.0630487991566867	0.640151334779027	0.218556212812321	0.0782436532519653
fig.221350.3.peg.1885	COG2138	H	Sirohydrochlorin cobaltochelatase CbiX(long) (EC 4.99.1.3)	213.79	4	0.187963185783633	0.229973404179297	0.290458455338367	0.291604954698703
fig.221350.3.peg.1533	NA	NA	Cell division integral membrane protein, YggT and half-length relatives	213.029	2	0.0978687510440064	0.454658646392133	0.147857492139822	0.299615110424039
fig.221350.3.peg.50	NA	NA	hypothetical protein	212.755	4	0.235104336493123	0.0985687526880273	0.155959740448882	0.510367170369967
fig.221350.3.peg.2149	NA	NA	Uncharacterized MFS-type transporter	212.432	4	0.0401024595203525	0.0506655001673466	0.0255410624892959	0.883690977823005
fig.221350.3.peg.2699	NA	NA	hypothetical protein	211.596	4	0.104751903154261	0.0890106990325414	0.0443470974951823	0.761890300318015
fig.221350.3.peg.2588	NA	NA	Di/tricarboxylate transporter	211.209	2	0.146777610691272	0.547161683667125	0.152298485442181	0.153762220199422
fig.221350.3.peg.2786	NA	NA	Biosynthetic arginine decarboxylase (EC 4.1.1.19)	210.938	4	0.0984958398599677	0.25924452675429	0.0966754424429537	0.545584190942789
fig.221350.3.peg.2712	COG2227	H	Mg-protoporphyrin O-methyltransferase (EC 2.1.1.11)	210.922	2	0.177697494922497	0.359225745903115	0.325282820144819	0.13779393902957
fig.221350.3.peg.2712	COG2227	J	Mg-protoporphyrin O-methyltransferase (EC 2.1.1.11)	210.922	2	0.177697494922497	0.359225745903115	0.325282820144819	0.13779393902957
fig.221350.3.peg.2357	NA	NA	Ferredoxin-thioredoxin reductase, variable chain	210.309	3	0.296698718303607	0.234038196108942	0.369046157793121	0.10021692779433
fig.221350.3.peg.2694	COG0839	C	NAD(P)H-plastoquinone oxidoreductase chain 6, NdhG	209.962	2	0.0626156990049579	0.614984641208777	0.219821005479354	0.102578654306911
fig.221350.3.peg.391	COG0150	F	Phosphoribosylformylglycinamidine cyclo-ligase (EC 6.3.3.1)	208.607	2	0.0862727552884665	0.505722791952002	0.154683249865826	0.253321202893705
fig.221350.3.peg.1754	NA	NA	Divinyl protochlorophyllide a 8-vinyl-reductase (EC 1.3.1.75)	208.456	4	0.0511007785794012	0.105003442833964	0.0548947200786612	0.789001058507974
fig.221350.3.peg.645	NA	NA	Cyanobacterial protein slr0575	207.991	2	0.0787133237081727	0.587563573462382	0.230175601303313	0.103547501526132
fig.221350.3.peg.2264	NA	NA	COG2740: Predicted nucleic-acid-binding protein implicated in transcription termination	207.315	2	0.125283594337816	0.521574882045334	0.22333513591249	0.12980638770436
fig.221350.3.peg.1758	NA	NA	Phosphate regulon transcriptional regulatory protein PhoB (SphR)	206.46	2	0.0534689170797088	0.737307381467222	0.129692874276853	0.0795308271762165
fig.221350.3.peg.175	NA	NA	Rubredoxin	206.238	2	0.125548746028183	0.598470127305439	0.16565437909599	0.110326747570388
fig.221350.3.peg.1226	NA	NA	Putative anti-sigma factor antagonist	205.472	4	0.152326332287229	0.0824252274099173	0.10009947948513	0.665148960817724
fig.221350.3.peg.1765	COG0371	I	Glycerol dehydrogenase (EC 1.1.1.6)	205.249	4	0.0820417409700925	0.235838583848332	0.0683795595471143	0.613740115634461
fig.221350.3.peg.2792	COG0205	G	6-phosphofructokinase (EC 2.7.1.11)	204.146	3	0.315405032221943	0.0993825540043694	0.476297220532497	0.108915193241191
fig.221350.3.peg.2776	NA	NA	FIG01155901: hypothetical protein	203.517	2	0.0707062081133589	0.438965822457307	0.415231130990213	0.0750968384391204
fig.221350.3.peg.1801	NA	NA	Uncharacterized monothiol glutaredoxin ycf64-like	202.796	3	0.146497809961567	0.0653686211684419	0.742512623800161	0.0456209450698292
fig.221350.3.peg.21	NA	NA	Heat shock protein GrpE	202.492	2	0.107988698767932	0.597908608089091	0.166999525200532	0.127103167942446
fig.221350.3.peg.2949	NA	NA	Sucrose-phosphate synthase (EC 2.4.1.14)	201.918	4	0.163828662862763	0.0715459697146599	0.093401467592037	0.671223899830541
fig.221350.3.peg.2015	COG0149	G	Triosephosphate isomerase (EC 5.3.1.1)	201.531	3	0.31880116326774	0.126631180006128	0.445516420531589	0.109051236194543
fig.221350.3.peg.1751	COG0462	E	Ribose-phosphate pyrophosphokinase (EC 2.7.6.1)	201.266	2	0.0631123443721383	0.688099259235959	0.133970387370148	0.114818009021755
fig.221350.3.peg.495	NA	NA	hypothetical protein	200.698	4	0.0778750649131344	0.137880320852749	0.0601225026259875	0.724122111608129
fig.221350.3.peg.1811	COG1206	J	Methylenetetrahydrofolate--tRNA-(uracil-5-)-methyltransferase TrmFO (EC 2.1.1.74)	200.242	4	0.35618349541969	0.0900458460605591	0.129897671089673	0.423872987430078
fig.221350.3.peg.1804	NA	NA	hypothetical protein	198.885	4	0.204060217202361	0.190115013275155	0.284015304674788	0.321809464847695
fig.221350.3.peg.2553	NA	NA	Cysteine desulfurase (EC 2.8.1.7) => SufS	198.576	1	0.457788263570813	0.097583644873401	0.214580592198698	0.230047499357088
fig.221350.3.peg.1384	COG4108	J	Peptide chain release factor 3	198.369	2	0.239026423028532	0.342243415650268	0.180858582675066	0.237871578646135
fig.221350.3.peg.201	NA	NA	DNA repair enzyme, contains HhH domain and nuclease of RecB family	198.348	4	0.0850046399884846	0.0443665426306621	0.0370972961295669	0.833531521251286
fig.221350.3.peg.2299	NA	NA	hypothetical protein	198.201	3	0.184002837437716	0.169130170796859	0.563182731052901	0.083684260712524
fig.221350.3.peg.2670	COG0332	I	3-oxoacyl-[acyl-carrier-protein] synthase, KASIII (EC 2.3.1.180)	197.881	1	0.511940021592825	0.0640638609740256	0.0761612608315493	0.3478348566016
fig.221350.3.peg.1281	COG2226	H	SAM-dependent methyltransferase	197.818	2	0.0470951579936506	0.733437925395151	0.0636794108183995	0.155787505792799
fig.221350.3.peg.1358	NA	NA	hypothetical protein	197.705	1	0.53189394332637	0.0853545513172624	0.29400532730253	0.0887461780538374
fig.221350.3.peg.2596	NA	NA	Bis-ABC ATPase YheS	197.688	1	0.585299313739937	0.07398020257832	0.109765460066333	0.23095502361541
fig.221350.3.peg.2804	COG1853	F	flavoprotein	197.395	2	0.0959452307351606	0.513659011680168	0.084234169499628	0.306161588085043
fig.221350.3.peg.2197	NA	NA	Uncharacterized MFS-type transporter	196.653	4	0.0491345299004663	0.0398071939268895	0.0261947396676752	0.884863536504969
fig.221350.3.peg.277	COG0082	E	Chorismate synthase (EC 4.2.3.5)	196.629	4	0.197369999365225	0.127440106396866	0.324565227290299	0.35062466694761
fig.221350.3.peg.284	NA	NA	hypothetical protein	196.38	3	0.261451325363212	0.118222184631092	0.526130374600068	0.0941961154056279
fig.221350.3.peg.1248	COG1357	U	Putative thylakoid membrane protein, contains 8 pentapeptide repeats, sll0274 homolog	196.285	3	0.0711592717654038	0.41173864537381	0.444174896392948	0.0729271864678382
fig.221350.3.peg.444	NA	NA	Slr0244 protein	195.089	3	0.226385796661766	0.185911119318918	0.325626374936839	0.262076709082478
fig.221350.3.peg.891	NA	NA	hypothetical protein	194.414	3	0.147137674539539	0.134632214412882	0.547614554480029	0.17061555656755
fig.221350.3.peg.247	NA	NA	Thioredoxin-like protein TxlA	194.392	3	0.0734266891181711	0.254814330146462	0.593754430165524	0.0780045505698427
fig.221350.3.peg.874	COG0245	I	tRNA (guanine(37)-N(1))-methyltransferase (EC 2.1.1.228)	194.103	4	0.0801314531150858	0.130049725467117	0.0602700935477771	0.729548727870021
fig.221350.3.peg.874	COG0336	J	tRNA (guanine(37)-N(1))-methyltransferase (EC 2.1.1.228)	194.103	4	0.0801314531150858	0.130049725467117	0.0602700935477771	0.729548727870021
fig.221350.3.peg.306	NA	NA	RND efflux system, inner membrane transporter	193.738	2	0.0829123302467434	0.711585384820344	0.097204446854907	0.108297838078006
fig.221350.3.peg.2144	COG0460	E	Homoserine dehydrogenase (EC 1.1.1.3)	193.598	4	0.0365011911505341	0.0458156124818442	0.0225102837338688	0.895172912633753
fig.221350.3.peg.2137	NA	NA	Beta-lactamase class A-like and penicillin binding proteins (PBPs) superfamily	193.145	1	0.376180203177718	0.194409743102271	0.295961801851417	0.133448251868593
fig.221350.3.peg.2298	NA	NA	Acyl-phosphate:glycerol-3-phosphate O-acyltransferase PlsY (EC 2.3.1.n3)	193.126	4	0.0928037416319676	0.200756630551204	0.0719279104071282	0.6345117174097
fig.221350.3.peg.1445	NA	NA	Cell division-associated, ATP-dependent zinc metalloprotease FtsH	193.083	4	0.0670906609169592	0.0445010629011461	0.0290364917888953	0.859371784393
fig.221350.3.peg.4	COG0034	F	Amidophosphoribosyltransferase (EC 2.4.2.14)	193.063	3	0.0906216838958877	0.119782345713392	0.732596013843895	0.0569999565468248
fig.221350.3.peg.579	NA	NA	hypothetical protein	193.04	4	0.262906862925	0.155324154285716	0.17499087809245	0.406778104696834
fig.221350.3.peg.972	NA	NA	Chromosomal replication initiator protein DnaA	192.895	1	0.411514039799671	0.206273079775431	0.145591600103075	0.236621280321822
fig.221350.3.peg.1515	COG0124	J	ATP phosphoribosyltransferase regulatory subunit (EC 2.4.2.17)	191.72	4	0.175947553638586	0.190634914211612	0.101756470933753	0.531661061216048
fig.221350.3.peg.2818	NA	NA	Streptococcal hemagglutinin protein	191.021	3	0.166112777256808	0.151419718482361	0.606439282923898	0.0760282213369326
fig.221350.3.peg.2064	NA	NA	Ribosome-associated endonuclease, involved in final steps of 23S rRNA maturation	190.789	1	0.731767660230598	0.0766429071865675	0.0985715584596275	0.0930178741232073
fig.221350.3.peg.425	COG1357	U	hypothetical protein	190.697	3	0.334996463611278	0.10263432631983	0.42075894924605	0.141610260822842
fig.221350.3.peg.1448	NA	NA	hypothetical protein	190.432	2	0.0613717555900268	0.625560613557554	0.136509765253886	0.176557865598534
fig.221350.3.peg.967	NA	NA	Efflux ABC transporter, permease/ATP-binding protein slr1149	190.307	1	0.885052334183575	0.0233428647524334	0.056063230515379	0.0355415705486122
fig.221350.3.peg.1871	COG1897	E	Homoserine O-succinyltransferase (EC 2.3.1.46)	190.12	1	0.55022737143592	0.0810675678595904	0.258827215062001	0.109877845642488
fig.221350.3.peg.2465	NA	NA	hypothetical protein	189.618	1	0.830775223739633	0.0409350111501839	0.0710004347675808	0.0572893303426022
fig.221350.3.peg.1771	COG0502	H	Biotin synthase (EC 2.8.1.6)	189.468	1	0.575840555452974	0.136316015259267	0.173793538690902	0.114049890596857
fig.221350.3.peg.2060	NA	NA	Thioredoxin family protein	189.452	3	0.0659868654943297	0.128090156745124	0.749412383315411	0.0565105944451346
fig.221350.3.peg.1709	NA	NA	FIG01156487: hypothetical protein	188.81	1	0.902425662003429	0.0228873014700442	0.039304484704099	0.0353825518224278
fig.221350.3.peg.896	NA	NA	hypothetical protein	188.536	2	0.148604230653869	0.46301281625384	0.195153673742808	0.193229279349484
fig.221350.3.peg.959	NA	NA	hypothetical protein	188.225	4	0.144011884521662	0.136321068945603	0.223321135744236	0.496345910788499
fig.221350.3.peg.2442	NA	NA	hypothetical protein	187.945	3	0.119297025204134	0.0849920276936683	0.737171221457598	0.0585397256446
fig.221350.3.peg.2325	NA	NA	hypothetical protein	187.488	2	0.0521760385789223	0.72498037174819	0.105105412097453	0.117738177575435
fig.221350.3.peg.152	COG2877	M	2-Keto-3-deoxy-D-manno-octulosonate-8-phosphate synthase (EC 2.5.1.55)	187.327	3	0.14853791737286	0.287372899104929	0.460480675082951	0.10360850843926
fig.221350.3.peg.1987	NA	NA	hypothetical protein	187.212	2	0.0969882386591103	0.412219990648357	0.346399113800143	0.14439265689239
fig.221350.3.peg.2013	NA	NA	Lipid A export permease/ATP-binding protein MsbA	186.741	1	0.684741158419713	0.0585885600190232	0.134747955477844	0.12192232608342
fig.221350.3.peg.2114	COG0142	I	(2E,6E)-farnesyl diphosphate synthase (EC 2.5.1.10)	186.472	1	0.421062184740634	0.129195315899421	0.331104409542334	0.118638089817612
fig.221350.3.peg.2151	NA	NA	GTP-binding and nucleic acid-binding protein YchF	186.339	4	0.303571689855148	0.211449719115291	0.140036311705982	0.344942279323579
fig.221350.3.peg.200	NA	NA	Phosphoglucosamine mutase (EC 5.4.2.10)	185.95	2	0.0618968112426744	0.643801605765985	0.100408426758785	0.193893156232556
fig.221350.3.peg.1887	NA	NA	hypothetical protein	185.792	1	0.855164350180462	0.0284549652301623	0.0518251723156289	0.0645555122737469
fig.221350.3.peg.72	COG0527	E	Aspartokinase (EC 2.7.2.4)	185.735	2	0.211048976431736	0.319167828531751	0.176525410789059	0.293257784247454
fig.221350.3.peg.72	COG0527	E	Aspartokinase (EC 2.7.2.4)	185.735	2	0.211048976431736	0.319167828531751	0.176525410789059	0.293257784247454
fig.221350.3.peg.1916	NA	NA	Uncharacterized protein sporadically distributed in bacteria and archaea (STM4496 in Salmonella)	185.466	3	0.0914128100519266	0.0667813716375528	0.801275892798484	0.0405299255120367
fig.221350.3.peg.522	NA	NA	3'(2'),5'-bisphosphate nucleotidase (EC 3.1.3.7)	184.302	2	0.138725609640504	0.443440195663624	0.157332099290952	0.26050209540492
fig.221350.3.peg.2752	COG1450	NU	hypothetical protein	184.087	1	0.558447110097247	0.121132092938705	0.219210311404474	0.101210485559574
fig.221350.3.peg.2441	COG0483	G	Inositol-1-monophosphatase (EC 3.1.3.25)	184.008	3	0.153107260940984	0.088140697697852	0.69502488310544	0.063727158255724
fig.221350.3.peg.2801	NA	NA	hypothetical protein	183.98	4	0.165479672646987	0.24222178503899	0.221531798703718	0.370766743610305
fig.221350.3.peg.209	COG5725	C	Photosystem II protein PsbK	183.62	3	0.184580944532067	0.218668346284825	0.485331722720379	0.111418986462729
fig.221350.3.peg.1676	NA	NA	hypothetical protein	183.524	4	0.041225011128374	0.061262080870937	0.0312292476005131	0.866283660400176
fig.221350.3.peg.76	COG5735	C	Photosystem II protein PsbZ	183.106	3	0.149961095357062	0.131034078641608	0.633501703797117	0.0855031222042135
fig.221350.3.peg.2643	NA	NA	TPR-repeat protein, specific for cyanobacteria	182.525	2	0.0458629371636055	0.727759199467206	0.138290284663501	0.0880875787056876
fig.221350.3.peg.1468	COG1191	K	Cyanobacterial SigF-related sigma factor	182.51	1	0.510312284931429	0.169857753854183	0.164812067537058	0.15501789367733
fig.221350.3.peg.2153	NA	NA	DNA polymerase I (EC 2.7.7.7)	182.497	2	0.0666196938443161	0.746577178586038	0.105443232538125	0.0813598950315205
fig.221350.3.peg.2535	NA	NA	Protein implicated in RNA metabolism (PRC-barrel domain)	182.043	4	0.293027015490791	0.111896504212123	0.107644274081412	0.487432206215674
fig.221350.3.peg.197	COG0334	E	Branched-chain amino acid dehydrogenase [deaminating] (EC 1.4.1.9)(EC 1.4.1.23)	181.844	1	0.789274730591655	0.0362450463076923	0.112530151429878	0.0619500716707755
fig.221350.3.peg.1726	NA	NA	Ferric iron ABC transporter, iron-binding protein	181.591	3	0.0968316905381302	0.378767539360115	0.395784573092457	0.128616197009299
fig.221350.3.peg.2768	COG0661	H	Uncharacterized protein sll1770	181.359	4	0.0771923231671483	0.0810209327099928	0.0642610350514601	0.777525709071399
fig.221350.3.peg.2010	NA	NA	hypothetical protein	181.292	3	0.207981186417227	0.0646904919624488	0.667442373417403	0.059885948202921
fig.221350.3.peg.254	NA	NA	hypothetical protein	181.168	4	0.250558283444332	0.0667151529080006	0.0625795667473894	0.620146996900278
fig.221350.3.peg.6	NA	NA	hypothetical protein	181.101	4	0.261368210978636	0.210682575970808	0.190311148531803	0.337638064518753
fig.221350.3.peg.532	NA	NA	Ribonuclease P protein component (EC 3.1.26.5)	180.854	2	0.15786325934911	0.398504682946409	0.267861419546882	0.175770638157599
fig.221350.3.peg.2555	NA	NA	Iron-sulfur cluster assembly ATPase protein SufC	180.657	3	0.141859239181271	0.185587188239446	0.470312776045502	0.202240796533781
fig.221350.3.peg.1543	NA	NA	putative conserved membrane protein	180.558	1	0.649223805712004	0.0766480485881963	0.146938011412435	0.127190134287365
fig.221350.3.peg.2622	COG0621	J	Ribosomal protein S12p Asp88 (E. coli) methylthiotransferase (EC 2.8.4.4)	180.518	4	0.327705595495825	0.0794062346487614	0.108352193006159	0.484535976849254
fig.221350.3.peg.2943	NA	NA	hypothetical protein	179.605	3	0.204348523810479	0.111378707165899	0.522742915492237	0.161529853531385
fig.221350.3.peg.1012	NA	NA	hypothetical protein	179.584	3	0.321909025808475	0.157785701077743	0.331148733308328	0.189156539805454
fig.221350.3.peg.626	NA	NA	hypothetical protein	179.455	3	0.331531084051478	0.15466626303272	0.334169912638069	0.179632740277733
fig.221350.3.peg.1189	NA	NA	hypothetical protein	179.363	4	0.362127535657371	0.0673916280796684	0.086036139395844	0.484444696867116
fig.221350.3.peg.2372	NA	NA	Membrane associated SBC domains	179.262	4	0.123949480378486	0.0607397665701384	0.0474620172333893	0.767848735817986
fig.221350.3.peg.1389	NA	NA	hypothetical protein	178.876	1	0.608332644899553	0.0991471208606434	0.142101950826349	0.150418283413455
fig.221350.3.peg.1760	COG0661	H	Uncharacterized protein slr1919	178.437	2	0.0684197766836327	0.489349143506342	0.0788304281549251	0.363400651655101
fig.221350.3.peg.2806	NA	NA	hypothetical protein	178.157	4	0.0616076661461458	0.0997751008785638	0.0518881093095153	0.786729123665775
fig.221350.3.peg.2579	NA	NA	RND efflux system, membrane fusion protein	178.052	1	0.458412659527287	0.0970012252496228	0.270270662603793	0.174315452619297
fig.221350.3.peg.155	NA	NA	ATP-dependent DNA helicase UvrD/PcrA (EC 3.6.4.12)	177.748	2	0.0734948749204757	0.464889154619601	0.0748386234213822	0.386777347038541
fig.221350.3.peg.2311	NA	NA	hypothetical protein	177.506	4	0.228472091699787	0.150317173769041	0.217887364657923	0.403323369873249
fig.221350.3.peg.2181	COG0440	E	Acetolactate synthase small subunit (EC 2.2.1.6)	177.14	4	0.274088117906487	0.177598820511461	0.0811025835695417	0.46721047801251
fig.221350.3.peg.1202	COG0128	E	3-phosphoshikimate 1-carboxyvinyltransferase (EC 2.5.1.19)	176.623	4	0.190719844305452	0.121261580900543	0.0755842408940177	0.612434333899988
fig.221350.3.peg.25	NA	NA	Nucleoid-associated protein YaaK	176.569	1	0.359091901520656	0.221603270206752	0.23531060098359	0.183994227289002
fig.221350.3.peg.2019	COG0289	E	4-hydroxy-tetrahydrodipicolinate reductase (EC 1.17.1.8)	176.422	1	0.547183020123791	0.105045622923762	0.237232835454521	0.110538521497926
fig.221350.3.peg.246	COG1351	F	Thymidylate synthase ThyX (EC 2.1.1.148)	175.858	2	0.0968411626886452	0.346245362488184	0.215932182006971	0.3409812928162
fig.221350.3.peg.475	NA	NA	Sulfate permease	175.227	1	0.885357510451334	0.023877161713585	0.0365537869595626	0.0542115408755185
fig.221350.3.peg.2740	NA	NA	Guanosine-3',5'-bis(diphosphate) 3'-pyrophosphohydrolase (EC 3.1.7.2) / GTP pyrophosphokinase (EC 2.7.6.5), (p)ppGpp synthetase II	175.037	2	0.048083642304031	0.799242936985642	0.0853348642803011	0.0673385564300264
fig.221350.3.peg.1221	NA	NA	hypothetical protein	174.302	2	0.0691594474867741	0.435210100324428	0.411683915530659	0.0839465366581394
fig.221350.3.peg.179	NA	NA	FIG002813: LPPG:FO 2-phospho-L-lactate transferase like, CofD-like	173.426	1	0.465487221629837	0.0879211426743304	0.0946906834285638	0.351900952267269
fig.221350.3.peg.2648	NA	NA	4-amino-4-deoxy-L-arabinose transferase and related glycosyltransferases of PMT family	173.424	4	0.0549858406065271	0.0477579422985683	0.0330704396738293	0.864185777421075
fig.221350.3.peg.346	NA	NA	Putative subunit of NAD(P)H:quinone oxidoreductase	173.337	3	0.106865727696636	0.362304577525466	0.397376748232924	0.133452946544974
fig.221350.3.peg.2887	COG0540	F	Aspartate carbamoyltransferase (EC 2.1.3.2)	173.201	1	0.500226659805929	0.0726867146002837	0.11347450562463	0.313612119969157
fig.221350.3.peg.855	COG0134	E	Indole-3-glycerol phosphate synthase (EC 4.1.1.48)	171.915	2	0.139725638864447	0.481549956334362	0.272536764582618	0.106187640218574
fig.221350.3.peg.1326	NA	NA	Cytochrome c-type biogenesis protein CcsA/ResC	171.69	4	0.061174318073245	0.0586963013784342	0.0333359061963097	0.846793474352011
fig.221350.3.peg.880	COG0352	H	Hypothetical alternative hydroxymethylpyrimidine phosphate kinase ThiD (EC 2.7.4.7) / Thiamin-phosphate pyrophosphorylase (EC 2.5.1.3)	170.849	4	0.1098595442122	0.189651595124657	0.181947475088079	0.518541385575064
fig.221350.3.peg.1341	COG0035	F	Uracil phosphoribosyltransferase (EC 2.4.2.9)	170.751	4	0.123998635235131	0.265470514688752	0.0929678523506794	0.517562997725438
fig.221350.3.peg.13	COG0165	E	Argininosuccinate lyase (EC 4.3.2.1)	170.509	1	0.569295723735331	0.0592866754979056	0.0911102700797187	0.280307330687045
fig.221350.3.peg.656	NA	NA	Ferredoxin	170.35	2	0.0798820179290847	0.466539574503091	0.332008803595963	0.121569603971862
fig.221350.3.peg.525	NA	NA	Intramembrane protease RasP/YluC, implicated in cell division based on FtsL cleavage	170.108	4	0.0367360047868413	0.0431370934615331	0.0255245109576714	0.894602390793954
fig.221350.3.peg.129	NA	NA	hypothetical protein	169.541	3	0.153940853294164	0.263898880339598	0.383513024329585	0.198647242036653
fig.221350.3.peg.1009	NA	NA	FIG01149944: hypothetical protein	169.381	3	0.375191457827543	0.0779326103868246	0.450788722380191	0.0960872094054422
fig.221350.3.peg.464	NA	NA	Formamidopyrimidine-DNA glycosylase (EC 3.2.2.23)	169.357	3	0.255835173087669	0.113113123014145	0.500942512522536	0.130109191375649
fig.221350.3.peg.85	NA	NA	Transcriptional regulator, GntR family	168.978	1	0.871798367466657	0.0265718249009811	0.0543761581912874	0.0472536494410747
fig.221350.3.peg.2063	COG0106	E	Phosphoribosylformimino-5-aminoimidazole carboxamide ribotide isomerase (EC 5.3.1.16)	168.429	1	0.505441545287406	0.0856062818857545	0.0724894530890481	0.336462719737791
fig.221350.3.peg.2826	NA	NA	hypothetical protein	168.205	2	0.109813064939567	0.620214735286159	0.123765637988145	0.146206561786128
fig.221350.3.peg.2254	COG0141	E	Histidinol dehydrogenase (EC 1.1.1.23)	167.77	4	0.055454022284684	0.0635916426598414	0.0344383314909882	0.846516003564486
fig.221350.3.peg.2222	NA	NA	hypothetical protein	167.751	1	0.911104211167285	0.0188183949338483	0.038071359200042	0.0320060346988245
fig.221350.3.peg.2289	NA	NA	Limit dextrin alpha-1,6-maltotetraose-hydrolase (EC 3.2.1.196)	167.412	2	0.184134060026877	0.446259942915701	0.129760874330648	0.239845122726773
fig.221350.3.peg.2642	NA	NA	probable iron binding protein from the HesB_IscA_SufA family	167.07	4	0.0642794437960849	0.144844509172627	0.0767076747126492	0.714168372318639
fig.221350.3.peg.168	NA	NA	UDP-glucose 6-dehydrogenase (EC 1.1.1.22)	166.138	1	0.41246964495287	0.116069395153262	0.251861702603293	0.219599257290576
fig.221350.3.peg.2422	NA	NA	hypothetical protein	166.094	3	0.193952125061978	0.068481895840898	0.667529050972409	0.0700369281247152
fig.221350.3.peg.2486	NA	NA	hypothetical protein	165.888	2	0.0544843514485439	0.794093793394715	0.0771322668253036	0.0742895883314374
fig.221350.3.peg.2468	COG5010	W	hypothetical protein	165.737	2	0.0804791411005472	0.440693004600953	0.0882863251628864	0.390541529135613
fig.221350.3.peg.146	NA	NA	hypothetical protein	165.711	1	0.575706525749199	0.141430585265324	0.186286981353416	0.0965759076320612
fig.221350.3.peg.1317	NA	NA	hypothetical protein	165.614	3	0.115998777343118	0.253654382016966	0.425925773468773	0.204421067171143
fig.221350.3.peg.1490	COG0253	E	Diaminopimelate epimerase (EC 5.1.1.7)	165.279	2	0.0561739936835173	0.645807539346431	0.0728507798783194	0.225167687091732
fig.221350.3.peg.1359	NA	NA	Superfamily II DNA and RNA helicase	165.246	1	0.388758786204448	0.145111372145834	0.353912717153044	0.112217124496673
fig.221350.3.peg.1912	NA	NA	hypothetical protein	165.069	3	0.14300659190618	0.0730547555263242	0.719855587089842	0.0640830654776544
fig.221350.3.peg.2160	NA	NA	Sodium-dependent transporter	164.578	4	0.108399963217419	0.0763847986865967	0.0635612452480481	0.751653992847936
fig.221350.3.peg.1187	NA	NA	hypothetical protein	164.369	4	0.147577443807452	0.0572597422261656	0.0566129236992894	0.738549890267093
fig.221350.3.peg.1386	NA	NA	hypothetical protein	163.983	4	0.0360321952188957	0.0447477763277639	0.0266771526524798	0.892542875800861
fig.221350.3.peg.1511	NA	NA	Phosphate ABC transporter, permease protein PstA (TC 3.A.1.7.1)	163.946	3	0.0810418133330456	0.0660497099780931	0.817100690896816	0.0358077857920447
fig.221350.3.peg.1864	NA	NA	Glutathione S-transferase (EC 2.5.1.18)	163.673	2	0.0957907711483489	0.373990607562243	0.351830742589176	0.178387878700232
fig.221350.3.peg.2550	NA	NA	Peptide deformylase (EC 3.5.1.88)	163.184	4	0.0736805892907969	0.0790804487612883	0.0550359108090368	0.792203051138878
fig.221350.3.peg.172	COG5721	C	Cytochrome b559 beta chain (PsbF)	162.889	3	0.0614292772534365	0.0959001402122713	0.801383639122997	0.0412869434112956
fig.221350.3.peg.1387	NA	NA	33 kDa chaperonin HslO	162.829	1	0.607421682872024	0.0625629700428675	0.140589765031618	0.189425582053491
fig.221350.3.peg.2770	NA	NA	Proline-rich region	162.792	2	0.087442609900555	0.489601856390182	0.281480271368126	0.141475262341137
fig.221350.3.peg.1200	NA	NA	N-acetylglucosamine-1-phosphate uridyltransferase (EC 2.7.7.23) / Glucosamine-1-phosphate N-acetyltransferase (EC 2.3.1.157)	162.711	1	0.67982395165346	0.0756668642125461	0.117048078714847	0.127461105419148
fig.221350.3.peg.178	COG0852	C	NAD(P)H-plastoquinone oxidoreductase subunit J, NdhJ	162.296	2	0.10740918930681	0.421944802175974	0.383765709874095	0.0868802986431214
fig.221350.3.peg.2401	NA	NA	Cytochrome c-type biogenesis protein Ccs1/ResB	162.008	4	0.0403035333760204	0.035151333147056	0.0229056110601097	0.901639522416814
fig.221350.3.peg.2764	COG0690	U	Protein translocase subunit SecE	161.901	4	0.178372515905304	0.123865195000187	0.268511208879199	0.42925108021531
fig.221350.3.peg.489	NA	NA	FIG01149664: hypothetical protein	161.427	4	0.0439965942137971	0.0848499516329193	0.0357639921120316	0.835389462041252
fig.221350.3.peg.2480	NA	NA	Putative hemolysin	161.256	3	0.183034684466208	0.166799320090058	0.569884420759757	0.080281574683978
fig.221350.3.peg.2244	NA	NA	HEAT-like repeat containing protein	161.057	4	0.0955996660838601	0.0488695328282945	0.040075691078106	0.815455110009739
fig.221350.3.peg.2455	NA	NA	UDP-glucose 4-epimerase (EC 5.1.3.2)	160.679	2	0.305651773028968	0.364382256528991	0.181667918459251	0.14829805198279
fig.221350.3.peg.2883	NA	NA	FIG01149571: hypothetical protein	160.319	4	0.0703485086046618	0.125653752198318	0.0774737662263965	0.726523972970624
fig.221350.3.peg.2198	NA	NA	Glycosyltransferase	160.003	1	0.413690125317728	0.228811833149304	0.222269732868586	0.135228308664382
fig.221350.3.peg.1500	NA	NA	FIG01153618: hypothetical protein	159.59	4	0.111276727161039	0.132702122904216	0.129450026821958	0.626571123112788
fig.221350.3.peg.1755	NA	NA	4-alpha-glucanotransferase (amylomaltase) (EC 2.4.1.25)	158.783	4	0.306197923544037	0.0833013435005976	0.0723670557916959	0.538133677163669
fig.221350.3.peg.2256	NA	NA	hypothetical protein	158.752	4	0.0480375618007552	0.0521686008154531	0.0300846395583092	0.869709197825483
fig.221350.3.peg.2732	COG0512	E	Anthranilate synthase, amidotransferase component (EC 4.1.3.27) @ Para-aminobenzoate synthase, amidotransferase component (EC 2.6.1.85)	158.676	1	0.576602789717677	0.0940133380656166	0.255473239145448	0.0739106330712588
fig.221350.3.peg.881	COG0196	H	FMN adenylyltransferase (EC 2.7.7.2) / Riboflavin kinase (EC 2.7.1.26)	158.447	2	0.0689933146502887	0.497997695746065	0.107194268634815	0.325814720968831
fig.221350.3.peg.1799	NA	NA	hypothetical protein	158.214	2	0.0577419312549576	0.783955732103326	0.0841667778178942	0.0741355588238217
fig.221350.3.peg.102	NA	NA	Rod shape-determining protein MreB	158.123	4	0.240200891273537	0.213380609013483	0.119691260341945	0.426727239371034
fig.221350.3.peg.166	COG0124	J	Histidyl-tRNA synthetase (EC 6.1.1.21)	158.057	1	0.528728002198395	0.0946752756352061	0.299163655799741	0.0774330663666571
fig.221350.3.peg.1015	NA	NA	hypothetical protein	158.01	2	0.0791926698909267	0.611412875177201	0.177608129651418	0.131786325280454
fig.221350.3.peg.2585	COG0175	E	Phosphoadenylyl-sulfate reductase [thioredoxin] (EC 1.8.4.8)	157.909	4	0.0532516845286567	0.125327882849539	0.0492678389999753	0.772152593621829
fig.221350.3.peg.186	NA	NA	Aminotransferase, DegT/DnrJ/EryC1/StrS family	157.365	2	0.0950027986041904	0.591798605909429	0.129844505223569	0.183354090262812
fig.221350.3.peg.2318	NA	NA	Peptide-methionine (S)-S-oxide reductase MsrA (EC 1.8.4.11)	156.927	4	0.157536839145212	0.192900224622208	0.206086067376393	0.443476868856187
fig.221350.3.peg.1342	COG1357	U	Putative lumenal protein, contains 8 pentapeptide repeats, sll0577 homolog	156.372	2	0.0474153476855569	0.77352211927823	0.0609615581417654	0.118100974894448
fig.221350.3.peg.301	NA	NA	Uncharacterized protein slr1624	156.32	3	0.0928815139074866	0.354738499822511	0.433824046718095	0.118555939551907
fig.221350.3.peg.1669	NA	NA	hypothetical protein	156.075	2	0.085319180541426	0.522113379832125	0.0929115720652507	0.299655867561199
fig.221350.3.peg.1293	NA	NA	Phycocyanobilin:ferredoxin oxidoreductase PcyA (EC 1.3.7.5)	155.976	2	0.151101245421907	0.586451333232727	0.134597113330128	0.127850308015237
fig.221350.3.peg.55	NA	NA	CAB/ELIP/HLIP family protein	155.756	1	0.653952154719748	0.052860274150168	0.220958510607931	0.0722290605221538
fig.221350.3.peg.2225	COG0114	C	Fumarate hydratase class II (EC 4.2.1.2)	155.527	4	0.0447333351383859	0.0716378176413615	0.0344837861961618	0.849145061024091
fig.221350.3.peg.1993	NA	NA	hypothetical protein	155.19	3	0.320706774597975	0.138521880121545	0.430786172487753	0.109985172792726
fig.221350.3.peg.989	NA	NA	AbrB family transciptional regulator	154.332	2	0.150725464828366	0.465824474206075	0.231696329762132	0.151753731203427
fig.221350.3.peg.1323	NA	NA	hypothetical protein	154.121	2	0.0907182580166031	0.444973770473191	0.231565850642169	0.232742120868037
fig.221350.3.peg.704	NA	NA	Nucleoside 5-triphosphatase RdgB (dHAPTP, dITP, XTP-specific) (EC 3.6.1.66)	154.06	1	0.820230337544666	0.0412378536702957	0.0711661506691275	0.0673656581159114
fig.221350.3.peg.483	NA	NA	hypothetical protein	153.825	4	0.360116122228273	0.0813418939635423	0.116930315945727	0.441611667862458
fig.221350.3.peg.62	NA	NA	Glycosyl transferase, family 2	153.701	4	0.0711709842194428	0.0938921315207787	0.0476413424017791	0.787295541857999
fig.221350.3.peg.271	NA	NA	hypothetical protein	153.467	2	0.082960728565497	0.523022241400901	0.284737037124215	0.109279992909387
fig.221350.3.peg.2218	NA	NA	dTDP-4-dehydrorhamnose reductase (EC 1.1.1.133)	153.42	1	0.644285568626437	0.055462247460108	0.227183273983217	0.0730689099302382
fig.221350.3.peg.2946	NA	NA	Possible Protein phosphatase 2C precursor	153.269	3	0.101464362938411	0.236358827781447	0.548450619127834	0.113726190152308
fig.221350.3.peg.1955	NA	NA	hypothetical protein	152.681	3	0.348869812959996	0.0906812591713011	0.3691509513234	0.191297976545303
fig.221350.3.peg.1972	COG0189	E	Ribosomal protein S6--L-glutamate ligase	152.623	2	0.0617597894627199	0.752477213731357	0.0704317012474439	0.115331295558479
fig.221350.3.peg.2086	NA	NA	ABC transporter, substrate-binding protein (cluster 3, basic aa/glutamine/opines)	152.265	2	0.0771846322387956	0.532425738770945	0.086985935692084	0.303403693298176
fig.221350.3.peg.1803	NA	NA	Two-component transcriptional response regulator, LuxR family	151.905	1	0.398907925563965	0.0989296136389943	0.10981710761132	0.39234535318572
fig.221350.3.peg.2282	NA	NA	Band 7 protein	151.624	3	0.211659372715815	0.158640055904323	0.483464835306408	0.146235736073454
fig.221350.3.peg.2158	NA	NA	hypothetical protein	151.473	1	0.416063059339229	0.0721286231214403	0.401650840435079	0.110157477104252
fig.221350.3.peg.2243	NA	NA	hypothetical protein	151.308	4	0.0916988760030651	0.250133892999181	0.149178582412276	0.508988648585478
fig.221350.3.peg.374	NA	NA	hypothetical protein	151.294	2	0.0968826938831792	0.439967977915753	0.342253616541683	0.120895711659385
fig.221350.3.peg.10	NA	NA	Transcription termination protein NusB	151.243	2	0.20710509191696	0.436340697702308	0.134700316275397	0.221853894105335
fig.221350.3.peg.2186	COG0626	E	Cystathionine beta-lyase (EC 4.4.1.8)	151.161	3	0.0808174070367183	0.271081724066035	0.552032730526948	0.0960681383702986
fig.221350.3.peg.2194	NA	NA	Ribosome hibernation promoting factor Hpf	151.139	4	0.223271186158324	0.100329917153595	0.168532461029292	0.507866435658789
fig.221350.3.peg.883	NA	NA	5'-nucleotidase SurE (EC 3.1.3.5)	150.953	4	0.0532887174139881	0.0764508888308067	0.0361265035970486	0.834133890158157
fig.221350.3.peg.830	NA	NA	Undecaprenyl-phosphate galactosephosphotransferase (EC 2.7.8.6)	150.636	1	0.710616481709477	0.0497288948751988	0.168861492366128	0.0707931310491966
fig.221350.3.peg.408	NA	NA	hypothetical protein	150.192	2	0.140580815352246	0.410952823777679	0.26750579492893	0.180960565941145
fig.221350.3.peg.2152	NA	NA	Possible membrane fusion protein	150.178	2	0.0618368150239238	0.69188363301073	0.164069528381337	0.0822100235840093
fig.221350.3.peg.1783	NA	NA	hypothetical protein	149.957	4	0.0519399906518602	0.0564104184085709	0.0374496746385952	0.854199916300974
fig.221350.3.peg.753	NA	NA	FIG01156327: hypothetical protein	149.435	4	0.0719529571702995	0.0556828695091737	0.0495432431743582	0.822820930146169
fig.221350.3.peg.539	NA	NA	4-amino-4-deoxy-L-arabinose transferase and related glycosyltransferases of PMT family	149.249	1	0.419605869061332	0.0940240132483561	0.142806419422184	0.343563698268128
fig.221350.3.peg.123	NA	NA	Glutamine--fructose-6-phosphate aminotransferase [isomerizing] (EC 2.6.1.16)	148.977	1	0.485153959641709	0.157568625662674	0.174893835078245	0.182383579617372
fig.221350.3.peg.1045	NA	NA	FIG01152985: hypothetical protein	148.669	2	0.263420137249354	0.284619808635583	0.170538754465938	0.281421299649125
fig.221350.3.peg.861	COG0482	J	tRNA-specific 2-thiouridylase MnmA (EC 2.8.1.13)	148.519	4	0.226452340582804	0.0915549781632285	0.0593789575748693	0.622613723679098
fig.221350.3.peg.156	NA	NA	hypothetical protein	148.463	3	0.306484134508953	0.136869719718807	0.485118524878024	0.0715276208942158
fig.221350.3.peg.1950	NA	NA	Phage protein	148.432	4	0.0965113865739344	0.164297200272251	0.0932319491869112	0.645959463966903
fig.221350.3.peg.300	COG1010	H	Cobalt-precorrin-3 C(17)-methyltransferase (EC 2.1.1.272)	148.126	3	0.348738729332088	0.0754057881667321	0.475247268504089	0.10060821399709
fig.221350.3.peg.300	COG2073	H	Cobalt-precorrin-3 C(17)-methyltransferase (EC 2.1.1.272)	148.126	3	0.348738729332088	0.0754057881667321	0.475247268504089	0.10060821399709
fig.221350.3.peg.2725	COG1169	H	Isochorismate synthase (EC 5.4.4.2) @ Phylloquinone-specific isochorismate synthase (EC 5.4.4.2)	148.036	4	0.209117198212827	0.129096086306708	0.286115776824575	0.37567093865589
fig.221350.3.peg.2671	COG0331	I	Malonyl CoA-acyl carrier protein transacylase (EC 2.3.1.39)	147.324	2	0.12182438611351	0.395510603240733	0.303546094953827	0.179118915691929
fig.221350.3.peg.2748	NA	NA	cyanobacterial hypothetical protein	147.151	4	0.0603553898985294	0.14713151339181	0.0549844528753226	0.737528643834338
fig.221350.3.peg.2348	COG0771	M	UDP-N-acetylmuramoyl-L-alanine--D-glutamate ligase (EC 6.3.2.9)	146.835	1	0.782458846549137	0.0414011809059129	0.123540150200893	0.0525998223440573
fig.221350.3.peg.2924	NA	NA	Polyphosphate kinase (EC 2.7.4.1)	146.65	1	0.671149533770138	0.0699087963738711	0.188000964906131	0.0709407049498602
fig.221350.3.peg.1790	NA	NA	Exodeoxyribonuclease V beta chain (EC 3.1.11.5)	146.222	4	0.0667831677591027	0.0437528831597961	0.0309095208803786	0.858554428200723
fig.221350.3.peg.815	NA	NA	hypothetical protein	146.093	1	0.749236526976908	0.0503719937367325	0.10322708613376	0.0971643931525999
fig.221350.3.peg.1567	NA	NA	hypothetical protein	146.01	2	0.0760393426593438	0.624231174253904	0.188641252887449	0.111088230199304
fig.221350.3.peg.2219	NA	NA	dTDP-glucose 4,6-dehydratase (EC 4.2.1.46)	145.369	1	0.675765389518139	0.0713262576720697	0.182621492907688	0.0702868599021036
fig.221350.3.peg.1274	NA	NA	Uncharacterized UPF0118 membrane protein	144.637	1	0.481163091168169	0.0731211695286056	0.0760284154185067	0.369687323884719
fig.221350.3.peg.1541	COG5740	C	hypothetical protein	144.466	4	0.0891864729835435	0.219603996798423	0.0855063788182591	0.605703151399774
fig.221350.3.peg.309	NA	NA	hypothetical protein	144.43	2	0.156420232217982	0.418347161894639	0.29324530651078	0.131987299376599
fig.221350.3.peg.461	NA	NA	2,3-diketo-5-methylthiopentyl-1-phosphate enolase-phosphatase (EC 3.1.3.77)	144.401	4	0.171694874839323	0.180068480734372	0.130168036485798	0.518068607940507
fig.221350.3.peg.1503	COG0108	H	3,4-dihydroxy-2-butanone 4-phosphate synthase (EC 4.1.99.12) / GTP cyclohydrolase II (EC 3.5.4.25) / C-terminal extension specific for cyanobacteria	144.339	4	0.0883771873589499	0.337650957884245	0.0758950510288977	0.498076803727908
fig.221350.3.peg.1503	COG0807	H	3,4-dihydroxy-2-butanone 4-phosphate synthase (EC 4.1.99.12) / GTP cyclohydrolase II (EC 3.5.4.25) / C-terminal extension specific for cyanobacteria	144.339	4	0.0883771873589499	0.337650957884245	0.0758950510288977	0.498076803727908
fig.221350.3.peg.2411	COG0472	M	Undecaprenyl-phosphate alpha-N-acetylglucosaminyl 1-phosphate transferase (EC 2.7.8.33)	144.31	3	0.262053845131762	0.190446069220737	0.285958181466878	0.261541904180622
fig.221350.3.peg.2205	COG0345	E	Pyrroline-5-carboxylate reductase (EC 1.5.1.2)	144.272	4	0.316993589896332	0.0768811659905401	0.0782535844687151	0.527871659644413
fig.221350.3.peg.828	NA	NA	hypothetical protein	143.277	3	0.215148323158883	0.174331854777055	0.368600165604417	0.241919656459646
fig.221350.3.peg.2932	COG5739	C	FIG01150086: hypothetical protein	143.108	3	0.157272484976703	0.293040680657118	0.414787117192942	0.134899717173237
fig.221350.3.peg.1277	NA	NA	GUN4-like protein Sll0558	143.025	1	0.486778879841278	0.105633436679712	0.313204705169988	0.0943829783090222
fig.221350.3.peg.1670	NA	NA	Beta-carotene ketolase	141.864	2	0.0783556074577476	0.668847197488609	0.128800596005136	0.123996599048508
fig.221350.3.peg.1452	NA	NA	Membrane protein PxcA, involved in light-induced proton extrusion	141.761	3	0.129994108783338	0.127897652734796	0.688727237638055	0.0533810008438109
fig.221350.3.peg.249	COG0741	MU	Soluble lytic murein transglycosylase (EC 4.2.2.n1)	141.676	1	0.388521306121168	0.167956623179861	0.210634535493148	0.232887535205823
fig.221350.3.peg.1694	NA	NA	hypothetical protein	141.345	4	0.0413869888726215	0.0475147207719164	0.0324892405138397	0.878609049841623
fig.221350.3.peg.319	COG0101	J	tRNA pseudouridine(38-40) synthase (EC 5.4.99.12)	141.305	3	0.116336599659486	0.272971440377663	0.539254206383429	0.071437753579423
fig.221350.3.peg.2655	NA	NA	Dolichol-phosphate mannosyltransferase (EC 2.4.1.83) in lipid-linked oligosaccharide synthesis cluster	140.625	1	0.8338703592157	0.0398232051144107	0.0575460762469288	0.0687603594229608
fig.221350.3.peg.1022	COG0014	E	Gamma-glutamyl phosphate reductase (EC 1.2.1.41)	139.711	4	0.0953504124392351	0.14715777820353	0.0636914635158833	0.693800345841352
fig.221350.3.peg.2780	NA	NA	hypothetical protein	139.584	3	0.114089302662585	0.160319581069411	0.669437911857482	0.0561532044105218
fig.221350.3.peg.1208	COG0142	I	Nonaprenyl diphosphate synthase (geranylgeranyl-diphosphate specific) (EC 2.5.1.85)	139.145	4	0.0873943423078442	0.272965417264979	0.0760851792539101	0.563555061173266
fig.221350.3.peg.650	COG0524	G	Fructokinase (EC 2.7.1.4)	138.715	1	0.676137398655423	0.0827681365439854	0.154718962718624	0.0863755020819684
fig.221350.3.peg.1357	NA	NA	ATP-dependent RNA helicase, DEAD/DEAH box family	138.706	3	0.316432695731295	0.147983388199458	0.395305585598345	0.140278330470902
fig.221350.3.peg.1380	NA	NA	hypothetical protein	138.679	3	0.110193139515766	0.0993794065699665	0.72022686578388	0.0702005881303884
fig.221350.3.peg.698	NA	NA	Light-dependent protochlorophyllide reductase (EC 1.3.1.33)	138.633	4	0.227670959096396	0.197654401969379	0.280512178847328	0.294162460086898
fig.221350.3.peg.2511	NA	NA	hypothetical protein	138.633	3	0.101902094035497	0.193200103858527	0.62206570303924	0.082832099066736
fig.221350.3.peg.2353	NA	NA	DNA-directed RNA polymerase omega subunit (EC 2.7.7.6)	138.579	3	0.133878435133249	0.163665192679241	0.488122274716356	0.214334097471154
fig.221350.3.peg.2915	COG0155	E	Ferredoxin--nitrite reductase (EC 1.7.7.1)	138.429	4	0.100615878061443	0.305714303729525	0.113547592478553	0.480122225730479
fig.221350.3.peg.81	NA	NA	Excinuclease ABC subunit B	138.338	2	0.0563117770643478	0.678039056762861	0.19798827842524	0.0676608877475508
fig.221350.3.peg.2527	NA	NA	hypothetical protein	138.186	2	0.148918367406343	0.366476761170404	0.362138659854174	0.122466211569079
fig.221350.3.peg.2942	COG0472	M	Phospho-N-acetylmuramoyl-pentapeptide-transferase (EC 2.7.8.13)	138.122	1	0.752487592573197	0.0468156570424004	0.12767788626773	0.0730188641166727
fig.221350.3.peg.289	NA	NA	Uncharacterized protein, similar to the N-terminal domain of Lon protease	137.761	3	0.0782898527441421	0.192270844598002	0.676561212322465	0.0528780903353913
fig.221350.3.peg.170	COG5724	C	Photosystem II protein PsbJ	137.707	2	0.109283378069904	0.405359038164945	0.402426468660547	0.0829311151046038
fig.221350.3.peg.2473	NA	NA	hypothetical protein	137.249	3	0.0835515805692311	0.154100823355678	0.679785562113606	0.0825620339614846
fig.221350.3.peg.403	NA	NA	Phycobiliprotein lyase	136.963	3	0.130443038319688	0.0975378648971055	0.698359240986375	0.0736598557968323
fig.221350.3.peg.2005	NA	NA	Hypothetical protein of L-Asparaginase type 2-like superfamily	136.949	4	0.325792864287243	0.106522237602814	0.0782383716497379	0.489446526460204
fig.221350.3.peg.2166	NA	NA	NAD(P) transhydrogenase C-domain of subunit alpha (EC 1.6.1.2)	136.584	3	0.160970346754889	0.180550470459232	0.584476433001592	0.0740027497842876
fig.221350.3.peg.2116	NA	NA	Methenyltetrahydrofolate cyclohydrolase (EC 3.5.4.9) / Methylenetetrahydrofolate dehydrogenase (NADP+) (EC 1.5.1.5)	136.468	4	0.207563656144585	0.154604298512687	0.0937036942558306	0.544128351086897
fig.221350.3.peg.971	NA	NA	Protease	135.381	4	0.099311016474659	0.357464784578105	0.0760736563009558	0.46715054264628
fig.221350.3.peg.1	NA	NA	DNA polymerase III beta subunit (EC 2.7.7.7)	135.369	3	0.378347913363015	0.111830534123445	0.43117860212491	0.0786429503886306
fig.221350.3.peg.607	NA	NA	UPF0234 protein Yitk	135.023	3	0.0999107521436331	0.146119608692943	0.678984720967784	0.0749849181956402
fig.221350.3.peg.606	NA	NA	hypothetical protein	134.679	4	0.0772781970902102	0.0559093610058637	0.0527029911126737	0.814109450791252
fig.221350.3.peg.2101	NA	NA	Possible Villin headpiece domain	134.473	2	0.0516293781626136	0.696307413233143	0.182851343074938	0.0692118655293054
fig.221350.3.peg.1036	NA	NA	Cobalt-zinc-cadmium resistance protein	134.392	4	0.299193539205049	0.0663243486206438	0.0752114185891241	0.559270693585183
fig.221350.3.peg.2903	NA	NA	Carbonic anhydrase, beta class (EC 4.2.1.1)	134.221	4	0.290215642333563	0.126092436059343	0.242836308653318	0.340855612953776
fig.221350.3.peg.2408	NA	NA	FIG01154111: hypothetical protein	133.956	3	0.0945069359371069	0.260523896560704	0.571879593083636	0.0730895744185536
fig.221350.3.peg.567	NA	NA	Efflux ABC transporter, permease protein	133.875	2	0.183663067003116	0.340406755901033	0.214536466537316	0.261393710558535
fig.221350.3.peg.685	COG1402	H	Creatinine amidohydrolase related enzyme	133.774	3	0.108547105920426	0.0957315663941852	0.725003954016224	0.0707173736691657
fig.221350.3.peg.2448	NA	NA	hypothetical protein	133.546	1	0.423965309663418	0.144325867274826	0.328765291831294	0.102943531230461
fig.221350.3.peg.2074	NA	NA	hypothetical protein	133.499	3	0.21891442525773	0.223606655051658	0.429688584123648	0.127790335566964
fig.221350.3.peg.484	NA	NA	hypothetical protein	133.381	3	0.149927504766936	0.327307690350472	0.433839288932565	0.0889255159500265
fig.221350.3.peg.2733	NA	NA	hypothetical protein	133.167	1	0.484995452008636	0.101186913475344	0.0998647537427127	0.313952880773307
fig.221350.3.peg.2290	NA	NA	Sodium:galactoside symporter family protein	132.842	4	0.0631334272732168	0.143765506788984	0.0522669499786029	0.740834115959196
fig.221350.3.peg.472	NA	NA	Neopullulanase (EC 3.2.1.135)	132.618	2	0.103337652348312	0.52164989266983	0.105900161241991	0.269112293739867
fig.221350.3.peg.632	NA	NA	Thermostable carboxypeptidase 1 (EC 3.4.17.19)	132.489	4	0.0421511267911932	0.0493898979364531	0.0334871180256727	0.874971857246681
fig.221350.3.peg.1216	NA	NA	Phosphate ABC transporter, substrate-binding protein PstS (TC 3.A.1.7.1)	132.436	2	0.0625565955038271	0.68290413630359	0.1725542616591	0.0819850065334822
fig.221350.3.peg.1191	NA	NA	Sll1399 protein	132.233	3	0.212671876492376	0.218964603143469	0.427637050866469	0.140726469497686
fig.221350.3.peg.527	NA	NA	hypothetical protein	132.016	4	0.208596559705491	0.151610995432455	0.243026035021684	0.39676640984037
fig.221350.3.peg.234	NA	NA	alpha-mannosidase	131.747	1	0.650361757941063	0.0552366736852657	0.233244648425715	0.0611569199479561
fig.221350.3.peg.1880	NA	NA	ABC transporter, permease protein (cluster 3, basic aa/glutamine/opines)	131.556	1	0.799286844187962	0.039271117684835	0.0641512137574888	0.0972908243697138
fig.221350.3.peg.1400	COG0436	E	Aspartate aminotransferase (EC 2.6.1.1)	131.259	2	0.0531672301667488	0.788783697205794	0.0875228717113276	0.0705262009161299
fig.221350.3.peg.1484	COG1853	F	DIM6/NTAB family protein	131.095	2	0.183669266982466	0.339802591925257	0.156246432650604	0.320281708441674
fig.221350.3.peg.1556	NA	NA	hypothetical protein	130.024	4	0.0533646588043125	0.158765969899583	0.0609891819883758	0.726880189307729
fig.221350.3.peg.2482	COG0304	I	3-oxoacyl-[acyl-carrier-protein] synthase, KASII (EC 2.3.1.179)	129.929	4	0.203613338623742	0.286706037036409	0.217760321171739	0.29192030316811
fig.221350.3.peg.393	COG0414	H	Pantoate--beta-alanine ligase (EC 6.3.2.1)	129.838	4	0.190262261844347	0.122841300961543	0.0706082062438826	0.616288230950227
fig.221350.3.peg.2052	COG0473	C	3-isopropylmalate dehydrogenase (EC 1.1.1.85)	129.543	1	0.500697991192994	0.121933601514202	0.256098817216375	0.121269590076429
fig.221350.3.peg.2371	NA	NA	Xaa-Pro aminopeptidase (EC 3.4.11.9)	129.358	4	0.0872694980133529	0.351320872818284	0.0880196618853357	0.473389967283028
fig.221350.3.peg.772	NA	NA	hypothetical protein	129.278	3	0.197173059455594	0.0880066731910521	0.645020200619669	0.0698000667336851
fig.221350.3.peg.2326	COG0151	F	Phosphoribosylamine--glycine ligase (EC 6.3.4.13)	129.164	4	0.054200700068497	0.088903006870733	0.0391735521925121	0.817722740868258
fig.221350.3.peg.644	COG0548	E	N-acetylglutamate kinase (EC 2.7.2.8)	129.049	1	0.461302789839296	0.159051596271781	0.110305931202637	0.269339682686286
fig.221350.3.peg.144	NA	NA	hypothetical protein	128.554	3	0.275343847100109	0.137931225975887	0.392946983634789	0.193777943289215
fig.221350.3.peg.2333	COG2227	H	SAM-dependent methyltransferase	128.06	1	0.491706041699737	0.093104153470551	0.124331373191057	0.290858431638655
fig.221350.3.peg.2333	COG2227	J	SAM-dependent methyltransferase	128.06	1	0.491706041699737	0.093104153470551	0.124331373191057	0.290858431638655
fig.221350.3.peg.1759	NA	NA	hypothetical protein	128.056	4	0.26738310907512	0.264146846501311	0.149159953258709	0.31931009116486
fig.221350.3.peg.1512	NA	NA	Phosphate ABC transporter, ATP-binding protein PstB (TC 3.A.1.7.1)	127.875	3	0.150441846773018	0.0936667802190756	0.702071090408722	0.053820282599184
fig.221350.3.peg.2432	NA	NA	hypothetical protein	127.845	3	0.247052894765647	0.0857330239290462	0.589122854830819	0.0780912264744875
fig.221350.3.peg.1872	NA	NA	hypothetical protein	127.709	3	0.256352964382496	0.12850625527685	0.47759831759933	0.137542462741323
fig.221350.3.peg.528	NA	NA	ATPase of the AAA+ family protein associated with FIG137771 hypothetical protein	127.693	1	0.733387126738099	0.0741644499357149	0.0809766153829502	0.111471807943236
fig.221350.3.peg.2216	NA	NA	Glucose-1-phosphate thymidylyltransferase (EC 2.7.7.24)	127.68	1	0.811887797019153	0.0478329182407366	0.0669484838949635	0.0733308008451463
fig.221350.3.peg.1181	NA	NA	Laccase (EC 1.10.3.2)	127.649	3	0.182841902075298	0.151174865402091	0.384637079070226	0.281346153452384
fig.221350.3.peg.154	NA	NA	hypothetical protein	127.245	3	0.092106470259344	0.121865256641018	0.734298427229465	0.0517298458701731
fig.221350.3.peg.658	NA	NA	hypothetical protein	127.044	3	0.251471209451362	0.123362031369006	0.494208014170205	0.130958745009427
fig.221350.3.peg.465	COG5705	C	Photosystem I subunit IV (PsaE)	125.78	3	0.182356735847678	0.194055968487613	0.428411402324158	0.195175893340552
fig.221350.3.peg.481	NA	NA	ABC transporter, ATP-binding protein (cluster 1, maltose/g3p/polyamine/iron); ABC transporter, ATP-binding protein (cluster 10, nitrate/sulfonate/bicarbonate)	125.51	3	0.101033531086807	0.366767629445539	0.45274981993488	0.0794490195327746
fig.221350.3.peg.2295	NA	NA	Slr0731 protein	125.355	3	0.0724743979085819	0.242681817107548	0.591563754156359	0.0932800308275111
fig.221350.3.peg.2143	NA	NA	Sulfur acceptor protein => iron-sulfur cluster assembly SufE	125.226	1	0.44010798693961	0.131636090684403	0.26486941529478	0.163386507081207
fig.221350.3.peg.2192	NA	NA	Long-chain-fatty-acid--CoA ligase (EC 6.2.1.3)	125.174	2	0.0483233595027307	0.692738750893171	0.0731929700144014	0.185744919589696
fig.221350.3.peg.1325	NA	NA	Unclassified ABC-type transport system permease	125.149	3	0.203486729556638	0.124348978066241	0.588757066156057	0.0834072262210636
fig.221350.3.peg.433	NA	NA	hypothetical protein	125.023	3	0.0743454779409806	0.223538803633993	0.627652053491975	0.0744636649330505
fig.221350.3.peg.1055	NA	NA	putative membrane protein	124.899	4	0.081373375709391	0.324178169592759	0.0789862340345705	0.51546222066328
fig.221350.3.peg.659	NA	NA	Signal peptidase I (EC 3.4.21.89)	124.808	1	0.653784986368165	0.0933328887648589	0.133202062387905	0.119680062479071
fig.221350.3.peg.2258	NA	NA	hypothetical protein	124.75	1	0.847295243402735	0.0290867827274409	0.0605918308828138	0.0630261429870104
fig.221350.3.peg.2736	COG0018	J	Arginyl-tRNA synthetase (EC 6.1.1.19)	124.666	4	0.052342960131234	0.0906173984718589	0.0353624796662344	0.821677161730673
fig.221350.3.peg.2746	NA	NA	hypothetical protein	124.007	2	0.0667094051439887	0.719422115866214	0.0817130890792294	0.132155389910567
fig.221350.3.peg.2599	NA	NA	hypothetical protein	123.807	4	0.125838192935233	0.170419457125097	0.206048084926317	0.497694265013354
fig.221350.3.peg.1569	NA	NA	hypothetical protein	123.643	3	0.266958252916997	0.145334105568709	0.420271176262149	0.167436465252145
fig.221350.3.peg.574	NA	NA	hypothetical protein	123.609	2	0.118670647405404	0.580735294860075	0.123350550815544	0.177243506918977
fig.221350.3.peg.2425	NA	NA	hypothetical protein	123.559	1	0.82270065224074	0.0342018021401053	0.0665951574675618	0.0765023881515932
fig.221350.3.peg.2247	COG0820	J	23S rRNA (adenine(2503)-C(2))-methyltransferase @ tRNA (adenine(37)-C(2))-methyltransferase (EC 2.1.1.192)	123.522	2	0.105943283756722	0.443214458442372	0.311600238643941	0.139242019156964
fig.221350.3.peg.1639	NA	NA	Selenoprotein O and cysteine-containing homologs	123.241	2	0.067282554304893	0.515638350000218	0.0854881644017442	0.331590931293145
fig.221350.3.peg.1308	NA	NA	D-alanyl-D-alanine carboxypeptidase (EC 3.4.16.4)	123.175	3	0.176549581497752	0.208965548204676	0.504810106049208	0.109674764248364
fig.221350.3.peg.315	COG0216	J	Peptide chain release factor 1	122.978	3	0.193481454547698	0.177180515491385	0.533555391567821	0.0957826383930966
fig.221350.3.peg.402	NA	NA	15,16-dihydrobiliverdin:ferredoxin oxidoreductase PebA (EC 1.3.7.2)	122.734	3	0.307224017265495	0.102131014573218	0.484099232878328	0.106545735282958
fig.221350.3.peg.2917	NA	NA	Nitrite transporter from formate/nitrite family	122.347	2	0.167428563785162	0.357844259734864	0.160561584647756	0.314165591832219
fig.221350.3.peg.1516	COG1143	C	Ferredoxin	122.26	3	0.0657981077984842	0.0777326766804963	0.812299749341587	0.0441694661794322
fig.221350.3.peg.1232	NA	NA	hypothetical protein	122.046	2	0.165071001550647	0.559922992134861	0.123311341377171	0.151694664937322
fig.221350.3.peg.568	NA	NA	hypothetical protein	122.006	3	0.266308841354091	0.106764943262075	0.340851878304412	0.286074337079422
fig.221350.3.peg.714	COG1009	C	NADH dehydrogenase subunit 5, Involved in CO2 fixation	121.937	3	0.172177313744559	0.31044424505538	0.351399864278306	0.165978576921755
fig.221350.3.peg.1977	NA	NA	hypothetical protein	121.797	1	0.555194874665049	0.0853491995899569	0.100381255601999	0.259074670142996
fig.221350.3.peg.2551	NA	NA	Putative peptidase	121.741	4	0.076148912784286	0.347168952484569	0.105440348324069	0.471241786407077
fig.221350.3.peg.2681	NA	NA	FIG01149322: hypothetical protein	121.68	2	0.0694522514554835	0.686332681308067	0.15761578732285	0.086599279913599
fig.221350.3.peg.2784	COG2831	U	hypothetical protein	121.586	3	0.156293475095211	0.357635411253033	0.379361910423611	0.106709203228145
fig.221350.3.peg.1780	NA	NA	Cell envelope-associated transcriptional attenuator LytR-CpsA-Psr, subfamily M	121.348	4	0.0950874011324732	0.0581940653710973	0.0585113182106847	0.788207215285745
fig.221350.3.peg.2782	NA	NA	FIG01156016: hypothetical protein	121.228	1	0.72578314963991	0.0526947737089831	0.164439859688711	0.057082216962396
fig.221350.3.peg.982	NA	NA	Inner membrane protein YrbG, predicted calcium/sodium:proton antiporter	120.978	3	0.232221446167784	0.182982520398503	0.307266020400305	0.277530013033408
fig.221350.3.peg.780	NA	NA	Type I restriction-modification system, restriction subunit R (EC 3.1.21.3)	120.898	1	0.810501144241559	0.0335708944131568	0.0755560910983352	0.0803718702469488
fig.221350.3.peg.2462	NA	NA	hypothetical protein	120.484	3	0.110323358038969	0.275119593384408	0.543725170612554	0.0708318779640697
fig.221350.3.peg.205	NA	NA	Hemolysins and related proteins containing CBS domains	120.407	4	0.172107818356678	0.302109063179852	0.113309596372866	0.412473522090604
fig.221350.3.peg.2637	NA	NA	Possible glycosyltransferase 2 fused to TPR-repeat domain	120.381	2	0.185163796309711	0.412658595940309	0.152516743060704	0.249660864689276
fig.221350.3.peg.235	COG5728	C	Photosystem II protein PsbN	120.334	2	0.0322447055362137	0.830117964542032	0.0724048251659428	0.0652325047558113
fig.221350.3.peg.1399	NA	NA	ABC transporter, substrate-binding protein (cluster 12, methionine/phosphonates)	119.794	2	0.169772023524686	0.49725085704982	0.151645260928682	0.181331858496811
fig.221350.3.peg.2586	NA	NA	Type 2 NAD(P)H dehydrogenase (EC 1.6.5.12), reduces demethylnaphthoquinone precusor in phylloquinone and menaquinone biosynthesis	119.663	4	0.0622909075671626	0.241797691640824	0.0692350796492892	0.626676321142724
fig.221350.3.peg.1064	NA	NA	FIG01156243: hypothetical protein	119.524	4	0.178478545671047	0.138042702082344	0.325868476384952	0.357610275861656
fig.221350.3.peg.578	NA	NA	Exopolyphosphatase (EC 3.6.1.11)	119.509	3	0.219138873531044	0.117757396240069	0.546040491992708	0.117063238236179
fig.221350.3.peg.151	NA	NA	hypothetical protein	119.1	3	0.0951964614363265	0.0692690107336515	0.798185846522885	0.0373486813071369
fig.221350.3.peg.379	NA	NA	hypothetical protein	119.087	3	0.119468863342464	0.118579057469145	0.665606357531705	0.0963457216566863
fig.221350.3.peg.2616	NA	NA	Putative Fe-S oxidoreductase	119.069	1	0.586423389170302	0.107810481662849	0.122101122212537	0.183665006954312
fig.221350.3.peg.1809	NA	NA	Carotenoid cis-trans isomerase	118.965	4	0.0700482653464705	0.111101225832936	0.0541534872924898	0.764697021528104
fig.221350.3.peg.2083	NA	NA	hypothetical protein	118.839	3	0.242389433323903	0.22488296711883	0.431867423123057	0.100860176434209
fig.221350.3.peg.2886	COG0367	E	Asparagine synthetase [glutamine-hydrolyzing] (EC 6.3.5.4)	118.662	4	0.171306534206005	0.0665240672177761	0.0646275813432372	0.697541817232982
fig.221350.3.peg.137	NA	NA	Glycolate dehydrogenase (EC 1.1.99.14), iron-sulfur subunit GlcF	118.649	4	0.0467457655699035	0.0717832338974525	0.0295034058897578	0.851967594642886
fig.221350.3.peg.536	NA	NA	Signal peptide peptidase SppA (Protease IV) (EC 3.4.21.-)	118.583	3	0.0824874366885794	0.313639373674657	0.484304752577118	0.119568437059645
fig.221350.3.peg.1521	NA	NA	ABC transporter, substrate-binding protein (cluster 1, maltose/g3p/polyamine/iron)	118.421	1	0.785377676832317	0.0457448396371694	0.109145338374293	0.0597321451562208
fig.221350.3.peg.134	COG0596	H	Possible alpha/beta hydrolase superfamily, slr1235 homolog	118.398	4	0.0727410567016787	0.300119977348505	0.0630212757211705	0.564117690228646
fig.221350.3.peg.360	COG2109	H	Cob(I)alamin adenosyltransferase (EC 2.5.1.17)	118.246	1	0.437140394360627	0.133351734404966	0.147071481838412	0.282436389395994
fig.221350.3.peg.360	COG2109	H	Cob(I)alamin adenosyltransferase (EC 2.5.1.17)	118.246	1	0.437140394360627	0.133351734404966	0.147071481838412	0.282436389395994
fig.221350.3.peg.1654	COG2124	H	hypothetical protein	118.235	4	0.038972067848088	0.0522589211387321	0.0317370941822204	0.877031916830959
fig.221350.3.peg.593	NA	NA	UDP-N-acetylglucosamine 2-epimerase (EC 5.1.3.14)	118.088	2	0.174530093313208	0.504092902709995	0.145590015557892	0.175786988418905
fig.221350.3.peg.1646	NA	NA	hypothetical protein	117.984	1	0.415214090352666	0.115854138938235	0.19266161512801	0.276270155581089
fig.221350.3.peg.2107	NA	NA	OpcA, an allosteric effector of glucose-6-phosphate dehydrogenase, cyanobacterial	117.718	4	0.0894070577767383	0.0896746432268678	0.054161092915926	0.766757206080468
fig.221350.3.peg.756	COG0144	J	16S rRNA (cytosine(967)-C(5))-methyltransferase (EC 2.1.1.176)	117.653	4	0.0612027940909726	0.0524631253599953	0.0346813183557693	0.851652762193263
fig.221350.3.peg.756	COG0144	J	16S rRNA (cytosine(967)-C(5))-methyltransferase (EC 2.1.1.176)	117.653	4	0.0612027940909726	0.0524631253599953	0.0346813183557693	0.851652762193263
fig.221350.3.peg.2608	NA	NA	Inner membrane protein YihY, formerly thought to be RNase BN	117.107	3	0.130975478009041	0.0742431649410252	0.746309044838902	0.0484723122110317
fig.221350.3.peg.2714	NA	NA	Two-component transcriptional response regulator, LuxR family	116.921	2	0.201495320884159	0.433712315922872	0.189757708418782	0.175034654774188
fig.221350.3.peg.12	NA	NA	Serine phosphatase RsbU, regulator of sigma subunit	116.87	4	0.0829188422454597	0.0587375068265271	0.0555481373898388	0.802795513538174
fig.221350.3.peg.519	NA	NA	Transposase and inactivated derivatives	116.804	2	0.0438736673658387	0.756728727494781	0.0951130851609585	0.104284519978421
fig.221350.3.peg.2772	NA	NA	hypothetical protein	116.735	3	0.251762545445276	0.107026797079502	0.390375563024386	0.250835094450837
fig.221350.3.peg.2024	COG0503	F	Adenine phosphoribosyltransferase (EC 2.4.2.7)	116.206	2	0.143837304369315	0.326117896350251	0.226028961156716	0.304015838123718
fig.221350.3.peg.244	COG2109	H	Cob(I)alamin adenosyltransferase-like protein	116.13	2	0.0531930146929005	0.768988644757284	0.0707553092711688	0.107063031278646
fig.221350.3.peg.2398	NA	NA	Peptidoglycan glycosyltransferase FtsW (EC 2.4.1.129)	115.759	4	0.0698091107162221	0.126115198006083	0.0500905078055894	0.753985183472105
fig.221350.3.peg.657	NA	NA	FIG138056: a glutathione-dependent thiol reductase	115.579	1	0.663516536657524	0.0936496399508161	0.15320933989153	0.0896244835001299
fig.221350.3.peg.58	COG5714	C	Photosystem I assembly related protein Ycf37	115.097	3	0.147264114300625	0.102747336358344	0.695230358979707	0.0547581903613239
fig.221350.3.peg.1736	NA	NA	5-oxoprolinase (EC 3.5.2.9), HyuA-like domain / 5-oxoprolinase (EC 3.5.2.9), HyuB-like domain	115.066	4	0.195436141577285	0.064228737925393	0.0717427762705695	0.668592344226753
fig.221350.3.peg.754	COG0566	J	tRNA (guanosine(18)-2'-O)-methyltransferase (EC 2.1.1.34)	114.716	3	0.222703693426847	0.0943325681660306	0.612114728396729	0.0708490100103939
fig.221350.3.peg.2304	COG0162	J	Tyrosyl-tRNA synthetase (EC 6.1.1.1)	114.711	4	0.288518929287884	0.249591332387875	0.123073040807519	0.338816697516722
fig.221350.3.peg.2686	NA	NA	hypothetical protein	114.481	3	0.194215360324031	0.173492711003492	0.423062909624298	0.209229019048179
fig.221350.3.peg.581	NA	NA	Prolipoprotein diacylglyceryl transferase	114.444	3	0.135598167726119	0.0806462017728031	0.698288383609186	0.0854672468918914
fig.221350.3.peg.2787	NA	NA	Adenylate cyclase (EC 4.6.1.1)	114.283	4	0.241630926985288	0.157635285892724	0.293017019529867	0.307716767592121
fig.221350.3.peg.2540	COG5733	C	Photosystem II protein PsbX	114.268	3	0.119341232017794	0.177874665959731	0.600297741802874	0.1024863602196
fig.221350.3.peg.1016	NA	NA	Hydrolase, alpha/beta fold family	113.9	4	0.076509453636648	0.125616357478024	0.0461243829254642	0.751749805959864
fig.221350.3.peg.370	NA	NA	Rod shape-determining protein RodA	113.819	1	0.598745678521014	0.0634024927396947	0.161254353417958	0.176597475321333
fig.221350.3.peg.1298	NA	NA	Glycosyl transferase, family 2	112.682	1	0.683770838857868	0.051748219657199	0.181413571355014	0.0830673701299185
fig.221350.3.peg.2315	NA	NA	FIG01152750: hypothetical protein	112.586	4	0.0629673917058614	0.14623968062243	0.0795033403486409	0.711289587323068
fig.221350.3.peg.1477	COG1429	H	Aerobic cobaltochelatase CobN subunit (EC 6.6.1.2)	112.429	4	0.254681597044248	0.135536022498497	0.104178832335805	0.50560354812145
fig.221350.3.peg.407	NA	NA	Bilin biosynthesis protein CpeZ	112.094	3	0.136443663883105	0.233360047849188	0.458102954517993	0.172093333749714
fig.221350.3.peg.310	NA	NA	Glycosyl transferase, family 2	112.073	3	0.194632418841001	0.304714943434354	0.307104998658031	0.193547639066614
fig.221350.3.peg.2856	COG0568	K	Group 2 RNA polymerase sigma factor @ Cyanobacteria-specific RpoD-like sigma factor, type-7	111.985	4	0.171844167228126	0.129220843794876	0.0721890144709271	0.626745974506071
fig.221350.3.peg.2594	NA	NA	hypothetical protein	111.963	3	0.258446901162215	0.124035641623593	0.340736709041892	0.2767807481723
fig.221350.3.peg.299	COG0320	H	Lipoyl synthase (EC 2.8.1.8)	111.888	1	0.562269476281481	0.112857549123366	0.152852558933791	0.172020415661361
fig.221350.3.peg.1499	NA	NA	hypothetical protein	110.781	1	0.770696407721942	0.0443245924578954	0.0632944848565662	0.121684514963597
fig.221350.3.peg.1796	NA	NA	Histone acetyltransferase HPA2 and related acetyltransferases	110.581	3	0.166250868417089	0.210812994913452	0.523141925823632	0.0997942108458262
fig.221350.3.peg.2885	COG0624	E	N-carbamoyl-L-amino acid hydrolase (EC 3.5.1.87)	110.487	4	0.0518886007644092	0.0516779336762278	0.0389875312036426	0.85744593435572
fig.221350.3.peg.2135	NA	NA	Cytochrome c, class I	110.38	2	0.0693437566433711	0.516756929412293	0.0816271674826887	0.332272146461648
fig.221350.3.peg.1554	COG0337	E	3-dehydroquinate synthase (EC 4.2.3.4)	110.261	1	0.424665354521074	0.0917695858816324	0.153681909011998	0.329883150585295
fig.221350.3.peg.2819	COG0445	J	tRNA-5-carboxymethylaminomethyl-2-thiouridine(34) synthesis protein MnmG	110.146	2	0.0386144634502212	0.777097451646007	0.0714459316083329	0.112842153295439
fig.221350.3.peg.2952	NA	NA	DNA repair protein RecN	110.066	1	0.534952435431407	0.181965337576382	0.12851697170463	0.154565255287581
fig.221350.3.peg.1297	NA	NA	Uncharacterized protein Ava_1806	109.883	1	0.629607799417493	0.0733266074450268	0.171643519760816	0.125422073376663
fig.221350.3.peg.2820	NA	NA	Possible DNA polymerase III beta subunit, C-te	109.774	2	0.0839200079812314	0.43117100700048	0.258421829498207	0.226487155520082
fig.221350.3.peg.1848	NA	NA	hypothetical protein	109.471	1	0.654980038797205	0.0761620091019078	0.161252977231114	0.107604974869773
fig.221350.3.peg.2056	NA	NA	hypothetical protein	109.46	4	0.0898889664735705	0.35941036118689	0.105391081456423	0.445309590883117
fig.221350.3.peg.2191	NA	NA	hypothetical protein	109.405	1	0.508575565738296	0.171935939239596	0.208615949675847	0.11087254534626
fig.221350.3.peg.1483	NA	NA	Excinuclease ABC subunit C	109.304	2	0.0917781149712514	0.571450540798965	0.262285586833477	0.0744857573963068
fig.221350.3.peg.2680	NA	NA	NAD(P)H-plastoquinone oxidoreductase subunit M, NdhM	109.279	2	0.0515281515825425	0.672193512903666	0.194718924128593	0.0815594113851986
fig.221350.3.peg.157	COG1212	M	3-deoxy-manno-octulosonate cytidylyltransferase (EC 2.7.7.38)	109.198	1	0.370207991139893	0.188664945784787	0.321318417936945	0.119808645138375
fig.221350.3.peg.2150	NA	NA	hypothetical protein	108.994	2	0.112121685312886	0.485291329178138	0.286584977414179	0.116002008094797
fig.221350.3.peg.181	NA	NA	Possible ABC transporter precursor	108.81	1	0.801445962984659	0.0341621451836213	0.0895228592701507	0.0748690325615687
fig.221350.3.peg.2532	NA	NA	ElaB protein	108.605	1	0.543387493038564	0.0681325596942805	0.300825914621434	0.0876540326457219
fig.221350.3.peg.35	NA	NA	Nucleoside-diphosphate-sugar epimerases	108.328	4	0.334332122676967	0.140992477069909	0.155937871541802	0.368737528711321
fig.221350.3.peg.2426	NA	NA	Glycosyl transferase, group 1	108.224	1	0.40920219644538	0.128261891126962	0.363477793983103	0.0990581184445554
fig.221350.3.peg.1605	NA	NA	Manganese ABC transporter, periplasmic-binding protein SitA	108.151	4	0.18558717869924	0.144233686667873	0.203543517019859	0.466635617613028
fig.221350.3.peg.2749	COG0707	M	UDP-N-acetylglucosamine--N-acetylmuramyl-(pentapeptide) pyrophosphoryl-undecaprenol N-acetylglucosamine transferase (EC 2.4.1.227)	108.115	1	0.628903216378043	0.101433694741147	0.0912593024643058	0.178403786416504
fig.221350.3.peg.2589	NA	NA	KtrAB potassium uptake system, integral membrane component KtrB	108.065	4	0.23040035709441	0.148526233881486	0.206200143663551	0.414873265360553
fig.221350.3.peg.2175	COG2226	H	SAM-dependent methyltransferase	108.033	4	0.0362128780025313	0.0542312846568471	0.0285912764458545	0.880964560894767
fig.221350.3.peg.404	NA	NA	FIG01152490: hypothetical protein	107.813	3	0.106550889486396	0.0850024799621709	0.728568008759101	0.0798786217923319
fig.221350.3.peg.1169	NA	NA	Possible porin precursor	107.804	2	0.0967149218686974	0.525676800258954	0.280075648944591	0.0975326289277581
fig.221350.3.peg.985	NA	NA	hypothetical protein	107.759	3	0.258627782729506	0.192856113632381	0.308868956908979	0.239647146729134
fig.221350.3.peg.975	COG1249	E	Glutathione reductase (EC 1.8.1.7)	107.74	2	0.0880692005296264	0.527970593321307	0.213718805286747	0.17024140086232
fig.221350.3.peg.2127	NA	NA	Glycogen branching enzyme, GH-57-type, archaeal (EC 2.4.1.18)	107.685	2	0.126686603124606	0.546243540017338	0.145356459130158	0.181713397727898
fig.221350.3.peg.2687	NA	NA	Segregation and condensation protein A	107.446	4	0.238673364993524	0.0743178118342491	0.091219672627962	0.595789150544265
fig.221350.3.peg.1470	NA	NA	Sll0252 protein	106.566	3	0.222363169984421	0.251212392190303	0.318354888622999	0.208069549202276
fig.221350.3.peg.2058	NA	NA	Acetyltransferase, GNAT family	106.382	4	0.105714437377055	0.139420239635452	0.0610184624037072	0.693846860583786
fig.221350.3.peg.169	NA	NA	Putative nucleotide sugar epimerase	106.132	1	0.413159837905333	0.0976046944234522	0.378307883658501	0.110927584012714
fig.221350.3.peg.2470	NA	NA	hypothetical protein	106.093	2	0.12554444721416	0.607621663547468	0.121127696053589	0.145706193184783
fig.221350.3.peg.2618	NA	NA	hypothetical protein	106.09	2	0.142473309167136	0.451729518932611	0.0894246989235659	0.316372472976687
fig.221350.3.peg.1505	COG0005	F	5'-methylthioadenosine phosphorylase (EC 2.4.2.28)	106.037	2	0.0840106160455569	0.420783000385472	0.284367672933312	0.210838710635659
fig.221350.3.peg.590	COG0533	J	N(6)-L-threonylcarbamoyladenine synthase (EC 2.3.1.234)	105.614	2	0.11201096929371	0.458814423314604	0.082742886010275	0.346431721381411
fig.221350.3.peg.2823	NA	NA	hypothetical protein	105.371	4	0.0923137928399778	0.373282032142655	0.097767934634213	0.436636240383154
fig.221350.3.peg.1920	NA	NA	Uncharacterized protein sporadically distributed in bacteria and archaea, not a Lon-type protease	105.308	3	0.0971993513788496	0.0920631985715907	0.765049646367768	0.0456878036817918
fig.221350.3.peg.888	COG2241	H	Cobalt-precorrin-7 (C5)-methyltransferase (EC 2.1.1.289) / Cobalt-precorrin-6B C15-methyltransferase [decarboxylating] (EC 2.1.1.196)	105.135	4	0.0575134707435977	0.182409471044944	0.0572202433603095	0.702856814851149
fig.221350.3.peg.888	COG2242	H	Cobalt-precorrin-7 (C5)-methyltransferase (EC 2.1.1.289) / Cobalt-precorrin-6B C15-methyltransferase [decarboxylating] (EC 2.1.1.196)	105.135	4	0.0575134707435977	0.182409471044944	0.0572202433603095	0.702856814851149
fig.221350.3.peg.2766	NA	NA	Lactoylglutathione lyase (EC 4.4.1.5)	105.114	4	0.123106286739359	0.0954723507360021	0.0543838986377545	0.727037463886885
fig.221350.3.peg.2022	COG0654	H	2-polyprenyl-6-methoxyphenol hydroxylase	104.978	2	0.0881245308742092	0.421951357304851	0.0869792479879128	0.402944863833028
fig.221350.3.peg.1203	COG0043	H	3-polyprenyl-4-hydroxybenzoate carboxy-lyase (EC 4.1.1.98)	104.825	4	0.0819292211973091	0.133607909756509	0.0483879542996665	0.736074914746515
fig.221350.3.peg.2654	NA	NA	hypothetical protein	104.669	4	0.0597650632506924	0.11758521879099	0.0730351313345081	0.74961458662381
fig.221350.3.peg.2351	NA	NA	hypothetical protein	104.568	2	0.137180112950568	0.501646595124195	0.110784527534821	0.250388764390416
fig.221350.3.peg.1431	NA	NA	hypothetical protein	104.539	2	0.0446539698550106	0.755621381620497	0.11895397300151	0.0807706755229817
fig.221350.3.peg.2484	NA	NA	Capsular polysaccharide biosynthesis/export periplasmic protein WcbA; Capsular polysaccharide export system protein KpsC	104.511	2	0.198285703885003	0.401048880655939	0.125418228465929	0.275247186993129
fig.221350.3.peg.1722	NA	NA	metallothionein/ family 14	104.287	4	0.0502234966161144	0.0455384267184199	0.0327476078016841	0.871490468863782
fig.221350.3.peg.429	NA	NA	hypothetical protein	104.252	3	0.22917580441615	0.243047743392457	0.335730133721399	0.192046318469994
fig.221350.3.peg.2797	NA	NA	hypothetical protein	104.17	1	0.601383666596606	0.101218432816775	0.217791988332185	0.079605912254434
fig.221350.3.peg.2859	NA	NA	hypothetical protein	104.084	3	0.0947541875737344	0.182713100319191	0.586283949460764	0.13624876264631
fig.221350.3.peg.1170	NA	NA	Alkaline phosphatase (EC 3.1.3.1)	104.081	2	0.102937194661743	0.475987790778926	0.301168113687781	0.11990690087155
fig.221350.3.peg.2793	NA	NA	hypothetical protein	103.917	3	0.306264664633525	0.107906344981608	0.495118386504746	0.0907106038801204
fig.221350.3.peg.2889	NA	NA	sodium-solute symporter, putative	103.816	1	0.497148567049236	0.0806184380226568	0.183807031377383	0.238425963550725
fig.221350.3.peg.1002	NA	NA	L,D-transpeptidase	103.351	1	0.70540426460273	0.0467654231063522	0.0774953555550157	0.170334956735902
fig.221350.3.peg.734	NA	NA	Malate:quinone oxidoreductase (EC 1.1.5.4)	103.317	1	0.801008575577701	0.0394234641518939	0.0702565132728605	0.0893114469975449
fig.221350.3.peg.2091	NA	NA	Phytoene dehydrogenase and related proteins	103.19	4	0.309889558429736	0.0877440934616999	0.0643149966928314	0.538051351415732
fig.221350.3.peg.2259	NA	NA	putative arylsulfatase regulatory protein	103.181	1	0.764897829605236	0.0630809493299953	0.0748430262984332	0.097178194766336
fig.221350.3.peg.664	NA	NA	Cell division protein FtsI [Peptidoglycan synthetase] (EC 2.4.1.129)	102.817	1	0.87162838005967	0.025798514465118	0.0592760857181084	0.0432970197571031
fig.221350.3.peg.1280	NA	NA	hypothetical protein	102.668	4	0.219909879055179	0.0623858339018794	0.0674013364573114	0.650302950585631
fig.221350.3.peg.2213	NA	NA	hypothetical protein	102.556	3	0.119374364086865	0.0669052195422079	0.764493344583946	0.0492270717869807
fig.221350.3.peg.2731	NA	NA	Diacylglycerol kinase (EC 2.7.1.107)	102.262	1	0.825125382333905	0.0316935896772891	0.0539209420196351	0.0892600859691711
fig.221350.3.peg.2413	NA	NA	hypothetical protein	102.248	3	0.10077370764241	0.104722768012064	0.749043158560454	0.0454603657850721
fig.221350.3.peg.2647	NA	NA	NAD(P)H-quinone oxidoreductase subunit O	102.222	2	0.0743912870312918	0.665404569277733	0.125944852038691	0.134259291652285
fig.221350.3.peg.2133	COG0118	E	Imidazole glycerol phosphate synthase amidotransferase subunit HisH	102.086	1	0.664828392341915	0.0752227096977924	0.0769334775628126	0.18301542039748
fig.221350.3.peg.26	COG0812	M	UDP-N-acetylenolpyruvoylglucosamine reductase (EC 1.3.1.98)	101.984	4	0.35755922838034	0.122181404240258	0.0984343655135501	0.421825001865851
fig.221350.3.peg.411	NA	NA	Bilin biosynthesis protein CpeY	101.932	4	0.104553060068064	0.389724316609843	0.0982346456353253	0.407487977686768
fig.221350.3.peg.485	NA	NA	Bis-ABC ATPase Uup	101.769	2	0.0861626646938055	0.427410431885385	0.348834755585357	0.137592147835453
fig.221350.3.peg.882	NA	NA	hypothetical protein	101.705	4	0.365695498594036	0.100208759687052	0.0960046679486636	0.438091073770248
fig.221350.3.peg.1531	COG1171	E	Threonine dehydratase biosynthetic (EC 4.3.1.19)	101.69	2	0.0781059631863966	0.49684410099311	0.0797978280618364	0.345252107758657
fig.221350.3.peg.1537	NA	NA	ABC-type antimicrobial peptide transport system, permease component	101.434	1	0.910141391069063	0.0199126088366514	0.0391353359757384	0.0308106641185469
fig.221350.3.peg.2346	NA	NA	Slr0613 protein	101.264	2	0.064527491009035	0.433251761114026	0.100054786130492	0.402165961746447
fig.221350.3.peg.1301	NA	NA	hypothetical protein	100.98	3	0.190278651571607	0.210652006705369	0.497956579225308	0.101112762497716
fig.221350.3.peg.1592	NA	NA	hypothetical protein	100.759	4	0.177539834955712	0.166607244608924	0.106620128245105	0.549232792190259
fig.221350.3.peg.2291	NA	NA	ABC transporter, permease protein (cluster 9, phospholipid)	100.611	1	0.519672892047398	0.0883479159079002	0.154553792888166	0.237425399156536
fig.221350.3.peg.1550	NA	NA	hypothetical protein	100.603	3	0.0976446419307718	0.0561902498934862	0.799289372735373	0.0468757354403688
fig.221350.3.peg.1205	NA	NA	Aliphatic amidase AmiE (EC 3.5.1.4)	100.15	4	0.153303051852872	0.248306233793281	0.155118705350912	0.443272009002935
fig.221350.3.peg.353	NA	NA	hypothetical protein	99.8378	4	0.0767489127529167	0.117921504111623	0.0986689806043702	0.70666060253109
fig.221350.3.peg.288	COG2226	H	2-methyl-6-phytyl-1,4-hydroquinone methyltransferase (EC 2.1.1.295) @ 2-methyl-6-solanyl-1,4-benzoquinol methyltransferase	99.595	2	0.0577030044633535	0.717675864442924	0.114350703363032	0.11027042773069
fig.221350.3.peg.477	NA	NA	DnaJ-class molecular chaperone CbpA	99.3471	2	0.14770888216166	0.507136517616023	0.135026235374398	0.210128364847918
fig.221350.3.peg.466	NA	NA	hypothetical protein	99.3439	2	0.116334281032127	0.590539017884335	0.120790541120074	0.172336159963464
fig.221350.3.peg.52	NA	NA	Peptidoglycan D,D-transpeptidase MrdA (EC 3.4.16.4)	99.0183	4	0.0776437267023646	0.0514650831558476	0.0327473164191441	0.838143873722644
fig.221350.3.peg.469	COG1012	E	Aldehyde dehydrogenase (EC 1.2.1.3)	98.6534	4	0.0452560316302512	0.0447806855518202	0.0244353974259117	0.885527885392017
fig.221350.3.peg.2573	NA	NA	FIG01150085: hypothetical protein	98.5346	3	0.086473448460596	0.131375221129206	0.697975856300002	0.0841754741101961
fig.221350.3.peg.2344	NA	NA	Ribosomal protein L11 methyltransferase	98.3738	2	0.201439834971899	0.364012947862911	0.122683711099527	0.311863506065663
fig.221350.3.peg.250	NA	NA	Phosphoglucosamine mutase (EC 5.4.2.10)	98.3442	2	0.079884899019319	0.678306764524696	0.0828888233364963	0.158919513119488
fig.221350.3.peg.210	COG0343	J	Queuine tRNA-ribosyltransferase (EC 2.4.2.29)	97.9492	3	0.293935573071926	0.215849452671753	0.379452295341715	0.110762678914607
fig.221350.3.peg.1292	NA	NA	FIG015547: peptidase, M16 family	97.7205	4	0.206552262299356	0.28906163887394	0.0927738617016275	0.411612237125076
fig.221350.3.peg.1294	NA	NA	ABC exporter membrane fusion component of DevB family	97.6499	4	0.323375941507684	0.157393239485586	0.0967085507283406	0.42252226827839
fig.221350.3.peg.2404	COG0780	J	NADPH-dependent 7-cyano-7-deazaguanine reductase (EC 1.7.1.13)	97.6397	2	0.0681297657079	0.643025050681951	0.210136728071734	0.0787084555384151
fig.221350.3.peg.2339	NA	NA	SpoIID protein homolog	97.5786	2	0.144731281421163	0.420491182073949	0.156893476654188	0.2778840598507
fig.221350.3.peg.280	NA	NA	SAM radical protein, elongator protein	97.4114	1	0.510346354257277	0.0705390095001458	0.0694346851386487	0.349679951103928
fig.221350.3.peg.710	NA	NA	Carboxysome peptide A	97.3715	1	0.405512515734334	0.173701646590464	0.308115988776999	0.112669848898202
fig.221350.3.peg.1841	NA	NA	hypothetical protein	97.3397	1	0.786146270963167	0.042860002277561	0.0842262784273348	0.086767448331937
fig.221350.3.peg.2921	COG0547	E	Anthranilate phosphoribosyltransferase-like protein	97.1877	4	0.0657422690485422	0.216522279954606	0.0786110628179096	0.639124388178942
fig.221350.3.peg.1599	NA	NA	Manganese ABC transporter, inner membrane permease protein SitC @ Manganese ABC transporter, inner membrane permease protein SitD	97.1597	4	0.0346707244057899	0.0410162740541296	0.0255442258495212	0.898768775690559
fig.221350.3.peg.1486	NA	NA	D-alanyl-D-alanine carboxypeptidase (EC 3.4.16.4)	97.1507	1	0.394705448388248	0.0876849981266051	0.128634228806029	0.388975324679117
fig.221350.3.peg.1812	COG5734	C	Photosystem II protein PsbY	96.9419	1	0.346258932818824	0.186258991844956	0.20631077408085	0.26117130125537
fig.221350.3.peg.56	COG2022	H	Thiazole synthase (EC 2.8.1.10)	96.7915	2	0.169263875042088	0.43384667879366	0.112944911651227	0.283944534513025
fig.221350.3.peg.140	NA	NA	hypothetical protein	96.2314	3	0.327514053884543	0.135470911888695	0.461642394389331	0.075372639837431
fig.221350.3.peg.2025	NA	NA	hypothetical protein	95.8277	3	0.255789549505494	0.171259968771022	0.417763660501056	0.155186821222428
fig.221350.3.peg.1683	NA	NA	hypothetical protein	95.8257	4	0.0938531328628285	0.299470904411999	0.0868815879221254	0.519794374803047
fig.221350.3.peg.2537	COG0763	M	Lipid-A-disaccharide synthase (EC 2.4.1.182)	95.8137	1	0.44021645955029	0.0772357485559856	0.36284003775594	0.119707754137785
fig.221350.3.peg.1472	NA	NA	hypothetical protein	95.5612	3	0.0802951789767217	0.250137869705198	0.585111271948952	0.0844556793691287
fig.221350.3.peg.2062	NA	NA	Peroxide stress regulator; Ferric uptake regulation protein; Fe2+/Zn2+ uptake regulation proteins	95.5412	3	0.213497117893347	0.100399529916113	0.612407584157556	0.0736957680329846
fig.221350.3.peg.2756	COG0167	F	Dihydroorotate dehydrogenase (quinone) (EC 1.3.5.2)	95.4695	1	0.807305553344779	0.0377810014750005	0.0504364730706506	0.104476972109569
fig.221350.3.peg.1705	NA	NA	hypothetical protein	95.425	4	0.108834571962945	0.0542205522769823	0.0475071432512064	0.789437732508867
fig.221350.3.peg.1881	NA	NA	ABC transporter, substrate-binding protein (cluster 3, basic aa/glutamine/opines)	95.0538	1	0.627750655101744	0.0895909941220192	0.107605321237448	0.175053029538788
fig.221350.3.peg.2159	NA	NA	hypothetical protein	94.7597	3	0.254870041487341	0.141914480013184	0.409367395260089	0.193848083239385
fig.221350.3.peg.2173	COG0361	J	Translation initiation factor 1	94.6268	2	0.10611045861621	0.476986902423554	0.099959214727558	0.316943424232678
fig.221350.3.peg.1003	COG0139	E	Phosphoribosyl-AMP cyclohydrolase (EC 3.5.4.19) / Phosphoribosyl-ATP pyrophosphatase (EC 3.6.1.31)	94.5968	4	0.0654926322274962	0.24391020555761	0.0648955463632662	0.625701615851627
fig.221350.3.peg.1003	COG0140	E	Phosphoribosyl-AMP cyclohydrolase (EC 3.5.4.19) / Phosphoribosyl-ATP pyrophosphatase (EC 3.6.1.31)	94.5968	4	0.0654926322274962	0.24391020555761	0.0648955463632662	0.625701615851627
fig.221350.3.peg.267	NA	NA	hypothetical protein	94.5244	1	0.692769470183283	0.0496803289751859	0.19904791644528	0.0585022843962511
fig.221350.3.peg.841	COG1181	M	D-alanine--D-alanine ligase (EC 6.3.2.4)	94.2851	1	0.726919665749925	0.0845248586087654	0.101058538643266	0.087496936998044
fig.221350.3.peg.2373	NA	NA	Small GTP-binding protein domain	94.2381	1	0.641884183097055	0.0588832808704215	0.0655514431897209	0.233681092842803
fig.221350.3.peg.2215	NA	NA	hypothetical protein	93.9002	3	0.17621192032676	0.213671799196399	0.527329250905328	0.0827870295715125
fig.221350.3.peg.713	NA	NA	Carboxysome shell protein CsoS1	93.8784	2	0.143856944810048	0.456776457274104	0.214088436171098	0.18527816174475
fig.221350.3.peg.2490	NA	NA	hypothetical protein	93.8265	3	0.154265244913247	0.185743652751363	0.571382637442894	0.0886084648924959
fig.221350.3.peg.1222	NA	NA	hypothetical protein	93.8067	4	0.17881416489394	0.0907927632704185	0.0921469637461289	0.638246108089512
fig.221350.3.peg.2744	NA	NA	LSU ribosomal maturation GTPase RbgA (B. subtilis YlqF)	93.7088	1	0.667624212395593	0.0786893717932483	0.148935812420871	0.104750603390288
fig.221350.3.peg.1237	NA	NA	DNA primase DnaG	93.4668	4	0.0680839260816977	0.0533313059579862	0.0420599516733954	0.836524816286921
fig.221350.3.peg.699	NA	NA	Light-independent protochlorophyllide reductase iron-sulfur ATP-binding protein ChlL (EC 1.3.7.7)	93.2685	4	0.0461276790484099	0.0515283289799431	0.0360801872389476	0.866263804732699
fig.221350.3.peg.2938	NA	NA	FIG01151298: hypothetical protein	93.131	3	0.0561894838876813	0.0581621522422791	0.8542359658389	0.0314123980311392
fig.221350.3.peg.986	NA	NA	NADH dehydrogenase subunit; NdhL	93.0788	1	0.386767358326932	0.143013602737134	0.12877825316141	0.341440785774525
fig.221350.3.peg.1532	NA	NA	Segregation and condensation protein B	93.0306	2	0.207905011259808	0.364966006727857	0.159272244639306	0.267856737373028
fig.221350.3.peg.442	NA	NA	Ferredoxin	92.902	2	0.0586060655630617	0.722011408762329	0.075428439815326	0.143954085859283
fig.221350.3.peg.1522	NA	NA	Maltodextrin ABC transporter, permease protein MdxF	92.8964	1	0.576178113727996	0.074414471924622	0.267047961942357	0.0823594524050255
fig.221350.3.peg.2148	NA	NA	Serine peptidase (Alpha/beta hydrolase superfamily) fused to N- terminal uncharacterized domain specific to cyanobacteria	92.8411	1	0.464660318698338	0.160238357771168	0.207877593380344	0.16722373015015
fig.221350.3.peg.998	COG0568	K	Cyanobacteria-specific RpoD-like sigma factor, type-14	92.7557	2	0.0990673149255209	0.490934218739966	0.118235672927118	0.291762793407394
fig.221350.3.peg.2066	NA	NA	CBS domain protein	92.6053	4	0.193290170241095	0.14777939250321	0.288111464371101	0.370818972884594
fig.221350.3.peg.2467	NA	NA	hypothetical protein	92.4005	3	0.195178757503316	0.217575273847027	0.491483633602246	0.0957623350474102
fig.221350.3.peg.2838	NA	NA	Short-chain dehydrogenase/reductase (SDR) superfamily	91.4112	3	0.202892662632294	0.0638878239964177	0.677235939734558	0.05598357363673
fig.221350.3.peg.513	NA	NA	hypothetical protein	91.3691	1	0.422750874648122	0.0960347995725592	0.324631592468073	0.156582733311246
fig.221350.3.peg.113	NA	NA	Holliday junction ATP-dependent DNA helicase RuvB (EC 3.6.4.12)	91.2748	4	0.103274335107391	0.0485423045453928	0.0439652262066931	0.804218134140523
fig.221350.3.peg.394	NA	NA	Low molecular weight protein tyrosine phosphatase (EC 3.1.3.48)	91.1512	1	0.546802712382029	0.103832834372147	0.242892307947794	0.10647214529803
fig.221350.3.peg.2690	NA	NA	C-terminal DNA-binding domain of LuxR-like protein	91.0809	2	0.110995675587853	0.404991191245411	0.355550048395875	0.128463084770862
fig.221350.3.peg.2774	COG1364	E	Glutamate N-acetyltransferase (EC 2.3.1.35) @ N-acetylglutamate synthase (EC 2.3.1.1)	91.0459	4	0.202545215766866	0.213101999663514	0.174013989186735	0.410338795382885
fig.221350.3.peg.2880	NA	NA	Urease alpha subunit (EC 3.5.1.5)	90.8925	4	0.0542764752706739	0.0464037900206334	0.0322902131284717	0.867029521580221
fig.221350.3.peg.778	NA	NA	Type I restriction-modification system, DNA-methyltransferase subunit M (EC 2.1.1.72)	90.8725	4	0.295267689032981	0.112573657245314	0.287041561124615	0.30511709259709
fig.221350.3.peg.2656	NA	NA	hypothetical protein	90.6201	1	0.420659465126161	0.0971494267490238	0.0731530629254062	0.409038045199409
fig.221350.3.peg.1591	NA	NA	putative conserved secreted protein	90.5803	1	0.35931876069905	0.111076725496778	0.358377796464846	0.171226717339325
fig.221350.3.peg.2866	NA	NA	Glucosyl-3-phosphoglycerate synthase (EC 2.4.1.266)	90.5616	3	0.194072770672807	0.156842241029168	0.4264309062666	0.222654082031425
fig.221350.3.peg.2145	NA	NA	hypothetical protein	90.2557	4	0.287661008496377	0.180953669347269	0.141791164963631	0.389594157192723
fig.221350.3.peg.2491	NA	NA	hypothetical protein	90.1558	3	0.215039757042874	0.101670439164108	0.620662643494184	0.0626271602988343
fig.221350.3.peg.660	COG0044	F	Dihydroorotase (EC 3.5.2.3)	89.7184	4	0.334291162955697	0.101941561314093	0.121306983574939	0.442460292155271
fig.221350.3.peg.716	NA	NA	Low-affinity CO2 hydration protein CphX	89.6445	3	0.160893660644104	0.189536863532573	0.560020961781464	0.0895485140418591
fig.221350.3.peg.480	NA	NA	Recombination inhibitory protein MutS2	89.5093	1	0.583816291754148	0.124558237103792	0.117396255647935	0.174229215494124
fig.221350.3.peg.2689	NA	NA	5,10-methylenetetrahydrofolate reductase (EC 1.5.1.20)	89.2827	1	0.520640400085964	0.0901906833387291	0.0929911941700167	0.29617772240529
fig.221350.3.peg.2030	NA	NA	hypothetical protein	88.979	2	0.0887523755528147	0.686978995089493	0.0925128304495996	0.131755798908093
fig.221350.3.peg.958	NA	NA	hypothetical protein	88.9447	4	0.108857861193288	0.20213353950572	0.218470640222676	0.470537959078316
fig.221350.3.peg.2183	COG5712	C	Photosystem I assembly related protein Ycf4	88.8781	2	0.0992319329010834	0.524741531412683	0.120316862272437	0.255709673413796
fig.221350.3.peg.2324	COG0152	F	Phosphoribosylaminoimidazole-succinocarboxamide synthase (EC 6.3.2.6)	88.8317	2	0.0698839014985355	0.71931146063428	0.101675689925201	0.109128947941984
fig.221350.3.peg.547	NA	NA	Two-component transcriptional response regulator, LuxR family	88.6862	3	0.118588115771114	0.290244297078999	0.480445509414567	0.11072207773532
fig.221350.3.peg.482	NA	NA	GTP-binding protein Obg	88.6178	3	0.161323171437618	0.279067390978246	0.376599290058221	0.183010147525916
fig.221350.3.peg.1309	COG0826	J	Uncharacterized protease Npun_R3500	88.5631	2	0.23412743122788	0.313833724708821	0.179816808343446	0.272222035719853
fig.221350.3.peg.1309	COG0826	J	Uncharacterized protease Npun_R3500	88.5631	2	0.23412743122788	0.313833724708821	0.179816808343446	0.272222035719853
fig.221350.3.peg.2187	COG0626	E	Cystathionine gamma-synthase (EC 2.5.1.48) / Cystathionine gamma-synthase (EC 2.5.1.48) fungal type	88.4239	2	0.0368357982227988	0.819152303234656	0.0847539187370834	0.0592579798054612
fig.221350.3.peg.1195	COG0447	H	Naphthoate synthase (EC 4.1.3.36)	88.0289	2	0.0772858990734649	0.526400521389458	0.234083645656905	0.162229933880172
fig.221350.3.peg.287	COG0077	E	Prephenate dehydratase (EC 4.2.1.51)	88.023	4	0.0809490884235268	0.128742542232094	0.0625340311311665	0.727774338213213
fig.221350.3.peg.2816	NA	NA	Replicative DNA helicase (DnaB) (EC 3.6.4.12)	87.9256	1	0.835781315259791	0.0335184617621528	0.0624210289790061	0.0682791939990503
fig.221350.3.peg.2146	NA	NA	hypothetical protein	87.8966	1	0.570706844916984	0.111069051180951	0.209939915211077	0.108284188690989
fig.221350.3.peg.401	NA	NA	Phycoerythrobilin:ferredoxin oxidoreductase PebB (EC 1.3.7.3)	87.7599	3	0.16565593934671	0.0865865344714899	0.675098230473444	0.0726592957083558
fig.221350.3.peg.728	COG0769	M	UDP-N-acetylmuramoyl-dipeptide--2,6-diaminopimelate ligase (EC 6.3.2.13)	87.6964	4	0.13803386801778	0.285057551428472	0.248190700779436	0.328717879774313
fig.221350.3.peg.2841	COG5743	C	putative high light inducible protein	87.6624	2	0.0823912826353395	0.685272528236356	0.112269309175975	0.12006687995233
fig.221350.3.peg.718	NA	NA	Red-type Rubisco activase CbbX, removes Rubisco byproduct XuBP	87.6484	3	0.288944850790082	0.138576452292655	0.497522864466341	0.0749558324509225
fig.221350.3.peg.366	NA	NA	hypothetical protein	87.6306	2	0.0508618389479804	0.787026152659268	0.0909212380205301	0.0711907703722214
fig.221350.3.peg.84	COG1045	E	Serine acetyltransferase (EC 2.3.1.30)	87.5829	3	0.0919178068813267	0.0821277107116102	0.781371435684823	0.0445830467222398
fig.221350.3.peg.2088	NA	NA	FIG01150065: hypothetical protein	87.5004	1	0.520953836992548	0.109175522386327	0.263382402622706	0.106488237998419
fig.221350.3.peg.2364	NA	NA	hypothetical protein	87.479	1	0.40392729045674	0.0811808070433122	0.140137371265443	0.374754531234504
fig.221350.3.peg.2633	NA	NA	Glutathione S-transferase family protein Sll1545	87.4719	4	0.169883218953099	0.357041168672421	0.108005729269306	0.365069883105173
fig.221350.3.peg.2931	COG0788	F	Formyltetrahydrofolate deformylase (EC 3.5.1.10)	87.4267	2	0.0616384856767299	0.628437533212847	0.128496480128808	0.181427500981615
fig.221350.3.peg.2288	NA	NA	hypothetical protein	87.3457	2	0.0532379487740479	0.774295042946859	0.0767004788911983	0.0957665293878948
fig.221350.3.peg.1489	NA	NA	Cysteine desulfurase (EC 2.8.1.7)	87.1745	2	0.0534633936906439	0.778003608155066	0.0964379807553533	0.0720950173989371
fig.221350.3.peg.45	NA	NA	hypothetical protein	87.0828	3	0.0938240849682802	0.060446798954152	0.792812209753181	0.0529169063243863
fig.221350.3.peg.848	COG1357	U	Putative lumenal protein, contains 8 pentapeptide repeats, sll0301 homolog	86.8783	4	0.239711973386236	0.0986732969978399	0.0992198867926549	0.56239484282327
fig.221350.3.peg.779	NA	NA	Type I restriction-modification system, specificity subunit S	86.8409	1	0.626386661531068	0.0550320116044898	0.229734929570108	0.0888463972943337
fig.221350.3.peg.978	NA	NA	Cytochrome c oxidase polypeptide I (EC 1.9.3.1)	86.4632	1	0.737469557694328	0.0442036111013857	0.14181509327388	0.0765117379304071
fig.221350.3.peg.683	NA	NA	hypothetical protein	86.4024	2	0.238578712123678	0.355659616951741	0.120145247760864	0.285616423163717
fig.221350.3.peg.2737	COG0157	H	Quinolinate phosphoribosyltransferase [decarboxylating] (EC 2.4.2.19)	86.0614	2	0.252003202974116	0.423373261007416	0.132377185374571	0.192246350643896
fig.221350.3.peg.2090	NA	NA	hypothetical protein	86.0225	3	0.0946396158582015	0.14509274542703	0.696758390441909	0.0635092482728599
fig.221350.3.peg.623	NA	NA	Ferric iron ABC transporter, permease protein	85.9762	4	0.302355828386927	0.185321749477787	0.0872401436757132	0.425082278459573
fig.221350.3.peg.2322	COG0774	M	UDP-3-O-[3-hydroxymyristoyl] N-acetylglucosamine deacetylase (EC 3.5.1.108)	85.941	3	0.256814544616796	0.164082757519162	0.497344026512812	0.0817586713512305
fig.221350.3.peg.2558	NA	NA	Iron-sulfur cluster regulator SufR	85.7868	4	0.0879485315363894	0.181524284563173	0.0994270597015869	0.631100124198851
fig.221350.3.peg.77	COG0054	H	6,7-dimethyl-8-ribityllumazine synthase (EC 2.5.1.78)	85.6946	4	0.0461258124192251	0.0869903393692346	0.0461587733440918	0.820725074867449
fig.221350.3.peg.2104	NA	NA	hypothetical protein	85.6201	4	0.113673210864043	0.211280598768115	0.179156630503015	0.495889559864827
fig.221350.3.peg.1020	COG2911	U	hypothetical protein	85.3821	1	0.647964023215083	0.0729433485681177	0.192577619946088	0.0865150082707119
fig.221350.3.peg.1832	NA	NA	hypothetical protein	84.8662	2	0.076811233251276	0.573611532721494	0.191752724343684	0.157824509683546
fig.221350.3.peg.2464	NA	NA	hypothetical protein	84.8162	1	0.557591943685722	0.0687398632604308	0.287325702742644	0.086342490311203
fig.221350.3.peg.112	NA	NA	tmRNA-binding protein SmpB	84.7897	4	0.137479341797358	0.203804420025101	0.30217842805058	0.356537810126961
fig.221350.3.peg.585	NA	NA	Twin-arginine translocation protein TatC	84.5598	2	0.0468412694373109	0.78226796641906	0.0680588753823991	0.10283188876123
fig.221350.3.peg.2860	NA	NA	3-hydroxyisobutyrate dehydrogenase family protein	84.5286	2	0.288559356178718	0.302046902263557	0.237411319930433	0.171982421627292
fig.221350.3.peg.615	NA	NA	Glycolate dehydrogenase (EC 1.1.99.14), subunit GlcD	84.2353	4	0.199939266419781	0.0913393247480971	0.0891241472384965	0.619597261593625
fig.221350.3.peg.1824	NA	NA	hypothetical protein	84.0332	3	0.164226921688723	0.116602164609417	0.641559891218349	0.0776110224835111
fig.221350.3.peg.1850	NA	NA	hypothetical protein	84.0009	3	0.0718573558522308	0.336191916335897	0.523602481299434	0.0683482465124374
fig.221350.3.peg.2031	NA	NA	Polyphosphate kinase 2 (EC 2.7.4.1)	83.9866	3	0.155026189164971	0.100479168564572	0.668788239827647	0.0757064024428099
fig.221350.3.peg.1485	COG0669	H	Phosphopantetheine adenylyltransferase (EC 2.7.7.3)	83.8371	1	0.668842500244364	0.0621655585445799	0.187403115990146	0.0815888252209103
fig.221350.3.peg.2639	NA	NA	hypothetical protein	83.7759	4	0.11634273246932	0.0801345520228786	0.0824324396996327	0.721090275808169
fig.221350.3.peg.2340	NA	NA	Ribonuclease Z (EC 3.1.26.11)	83.7066	2	0.167005612392234	0.530108045250248	0.188090404456126	0.114795937901392
fig.221350.3.peg.2827	NA	NA	DNA ligase (NAD(+)) (EC 6.5.1.2)	83.6728	2	0.106556461219004	0.660527386904671	0.101593934489964	0.131322217386361
fig.221350.3.peg.995	NA	NA	FIG01150277: hypothetical protein	83.6134	2	0.115776788541673	0.571129660779408	0.186548503126405	0.126545047552514
fig.221350.3.peg.1286	COG0076	H	Pyridoxal-dependent decarboxylase family protein	83.5324	4	0.0813649638525548	0.0765591720129286	0.0492259727422972	0.792849891392219
fig.221350.3.peg.270	COG0452	H	Phosphopantothenoylcysteine decarboxylase (EC 4.1.1.36) / Phosphopantothenoylcysteine synthetase (EC 6.3.2.5)	83.4369	1	0.785224506133481	0.0531684461303951	0.0775438267413299	0.084063220994794
fig.221350.3.peg.117	NA	NA	Phycobiliprotein lyase, HEAT subunit	83.4001	4	0.0593492106699711	0.0388094933442081	0.0283014006993732	0.873539895286448
fig.221350.3.peg.1772	NA	NA	hypothetical protein	83.3459	2	0.0840221920677851	0.436038493939159	0.0947313965950676	0.385207917397988
fig.221350.3.peg.812	NA	NA	hypothetical protein	82.8905	3	0.134002057031677	0.0894863201916398	0.694533001622512	0.0819786211541715
fig.221350.3.peg.1717	NA	NA	Metal chaperone, involved in Zn homeostasis	82.6885	3	0.0927550707958668	0.110838421890496	0.736726031127913	0.0596804761857238
fig.221350.3.peg.221	NA	NA	Sugar fermentation stimulation protein SfsA	82.6179	1	0.426863000131541	0.261802185195121	0.173185061528745	0.138149753144593
fig.221350.3.peg.225	NA	NA	hypothetical protein	82.6047	2	0.0445010413717831	0.741843083403706	0.11891654360515	0.0947393316193613
fig.221350.3.peg.92	NA	NA	Glutathione peroxidase (EC 1.11.1.9) @ Thioredoxin peroxidase (EC 1.11.1.15)	82.3643	1	0.29162490035634	0.22996490747923	0.269939485074123	0.208470707090307
fig.221350.3.peg.1048	NA	NA	hypothetical protein	82.3497	4	0.0727864573226438	0.204604609410122	0.059259979132215	0.663348954135019
fig.221350.3.peg.1287	COG0486	J	Small GTP-binding protein domain	82.1323	4	0.125729966398734	0.137581128685721	0.138835039710292	0.597853865205253
fig.221350.3.peg.392	NA	NA	Septum-associated rare lipoprotein A	82.0889	3	0.326867334449746	0.116355736497845	0.487619801547789	0.0691571275046194
fig.221350.3.peg.1480	COG1981	H	Protoporphyrinogen IX oxidase, novel form, HemJ (EC 1.3.-.-)	82.0556	4	0.386585442963989	0.0803432694553459	0.106506224549311	0.426565063031355
fig.221350.3.peg.476	NA	NA	FIG01150114: hypothetical protein	81.7379	1	0.831748028179651	0.0315284432706255	0.0930719721386382	0.0436515564110851
fig.221350.3.peg.2561	NA	NA	Phycobiliprotein lyase	81.6597	4	0.153382293535017	0.220677040005531	0.112928843462358	0.513011822997094
fig.221350.3.peg.561	NA	NA	Cytochrome c oxidase polypeptide III (EC 1.9.3.1)	81.6327	4	0.136716826789305	0.107454427609566	0.0811676265237462	0.674661119077382
fig.221350.3.peg.428	NA	NA	hypothetical protein	81.6281	3	0.148627060827128	0.109140650104448	0.620837364101583	0.121394924966841
fig.221350.3.peg.1423	NA	NA	hypothetical protein	81.6121	3	0.0941040506456689	0.252253540790644	0.536885240022978	0.116757168540709
fig.221350.3.peg.1481	NA	NA	Photolyase protein family	81.4665	4	0.217261322554233	0.138615760370183	0.0666063623557458	0.577516554719838
fig.221350.3.peg.2781	NA	NA	Glycine oxidase ThiO (EC 1.4.3.19)	81.2981	1	0.560224542369844	0.10797488086826	0.255330411331125	0.0764701654307715
fig.221350.3.peg.161	NA	NA	NADH dehydrogenase-like protein / Selenide,water dikinase (EC 2.7.9.3)	81.2692	1	0.653860443445063	0.0909053777854512	0.16848474203479	0.0867494367346962
fig.221350.3.peg.1829	NA	NA	possible Pectate lyase	81.0814	3	0.272819208294323	0.0842386239586142	0.579724364226957	0.0632178035201063
fig.221350.3.peg.8	NA	NA	unnamed protein product	80.9221	1	0.41631657522714	0.195825970478129	0.235905131009819	0.151952323284911
fig.221350.3.peg.751	NA	NA	ABC transporter, permease protein 2 (cluster 5, nickel/peptides/opines)	80.665	3	0.188800094093088	0.271298410283829	0.29734648482115	0.242555010801933
fig.221350.3.peg.2590	NA	NA	KtrAB potassium uptake system, peripheral membrane component KtrA	80.4756	4	0.252455322381819	0.144186438659665	0.137047788475257	0.466310450483259
fig.221350.3.peg.2093	NA	NA	hypothetical protein	80.1395	4	0.0684461330905038	0.043796541686686	0.0364134798675917	0.851343845355219
fig.221350.3.peg.1575	NA	NA	FIG01154719: hypothetical protein	80.1053	1	0.601289158236385	0.121147840782211	0.143395599161025	0.134167401820378
fig.221350.3.peg.1782	NA	NA	Efflux ABC transporter, permease/ATP-binding protein slr2019	80.0687	1	0.559584795245524	0.0651118957968145	0.100045781854129	0.275257527103532
fig.221350.3.peg.2280	COG1053	C	Succinate dehydrogenase flavoprotein subunit (EC 1.3.5.1)	80.053	2	0.146978471077837	0.432937222459348	0.152079778295092	0.268004528167723
fig.221350.3.peg.1932	NA	NA	hypothetical protein	80.0318	4	0.0671911159372188	0.315040316912563	0.079669015476063	0.538099551674155
fig.221350.3.peg.2138	NA	NA	hypothetical protein	80.0139	1	0.605977119596949	0.106501305609006	0.0977610126218628	0.189760562172182
fig.221350.3.peg.1740	NA	NA	Zinc ABC transporter, substrate-binding protein ZnuA	79.969	2	0.105471901570803	0.534299255889188	0.257533003885259	0.102695838654749
fig.221350.3.peg.1245	NA	NA	hypothetical protein	79.9088	1	0.718814843872464	0.0573669676743179	0.163551466658767	0.0602667217944512
fig.221350.3.peg.2530	COG0116	J	23S rRNA (guanine(2445)-N(2))-methyltransferase (EC 2.1.1.173)	79.9062	4	0.339939336791321	0.151774570450652	0.0828415498996314	0.425444542858396
fig.221350.3.peg.2530	COG0116	J	23S rRNA (guanine(2445)-N(2))-methyltransferase (EC 2.1.1.173)	79.9062	4	0.339939336791321	0.151774570450652	0.0828415498996314	0.425444542858396
fig.221350.3.peg.2252	NA	NA	Uncharacterized metal-dependent hydrolase YcfH	79.8701	2	0.14963502684125	0.511255893041388	0.114561386074785	0.224547694042577
fig.221350.3.peg.1629	NA	NA	Superoxide dismutase [Cu-Zn] precursor (EC 1.15.1.1)	79.6675	2	0.0699409325763522	0.407959483301163	0.130977829706607	0.391121754415878
fig.221350.3.peg.255	NA	NA	hypothetical protein	79.5196	2	0.0552688538197558	0.639725735788168	0.178871387042098	0.126134023349978
fig.221350.3.peg.258	NA	NA	hypothetical protein	79.3728	4	0.204528389343916	0.140063566408512	0.29458311178283	0.360824932464742
fig.221350.3.peg.243	NA	NA	Ribonuclease PH (EC 2.7.7.56)	79.3591	4	0.0638651736384763	0.0436778606103634	0.0360758180256408	0.85638114772552
fig.221350.3.peg.2330	NA	NA	Circadian clock protein KaiA	79.1404	2	0.29606072489204	0.296631107377004	0.181702779194044	0.225605388536913
fig.221350.3.peg.1440	NA	NA	Single-stranded-DNA-specific exonuclease RecJ	79.0243	2	0.265519880471196	0.334783678828039	0.165738029430822	0.233958411269942
fig.221350.3.peg.2075	NA	NA	Uncharacterized conserved protein, contains double-stranded beta-helix domain	78.9404	3	0.255134761759791	0.186832813273287	0.43239758566582	0.125634839301103
fig.221350.3.peg.2054	COG0263	E	Glutamate 5-kinase (EC 2.7.2.11) / RNA-binding C-terminal domain PUA	78.7116	4	0.0985486170663492	0.179293771901667	0.0563510924332958	0.665806518598688
fig.221350.3.peg.1457	NA	NA	hypothetical protein	78.6492	1	0.852654352936471	0.0297368153444762	0.0463193852375578	0.0712894464814955
fig.221350.3.peg.223	NA	NA	hypothetical protein	78.6093	3	0.0808580162468743	0.138231565837006	0.733730290362215	0.0471801275539045
fig.221350.3.peg.1628	NA	NA	hypothetical protein	77.8749	1	0.350736468754594	0.187092848611186	0.289911725143982	0.172258957490238
fig.221350.3.peg.2043	COG0047	F	Phosphoribosylformylglycinamidine synthase, glutamine amidotransferase subunit (EC 6.3.5.3)	77.7989	3	0.283967738460357	0.19622878707411	0.312403884991648	0.207399589473886
fig.221350.3.peg.587	NA	NA	Guanylate kinase (EC 2.7.4.8)	77.6432	3	0.33822194875452	0.119356517557143	0.359542939774507	0.18287859391383
fig.221350.3.peg.2314	NA	NA	FIG01149766: hypothetical protein	77.6255	3	0.0760944959372257	0.139807595369983	0.73291378992815	0.0511841187646408
fig.221350.3.peg.2812	COG0509	E	Glycine cleavage system H protein	77.6181	4	0.103196771773324	0.109023680601215	0.073349076702597	0.714430470922863
fig.221350.3.peg.2361	NA	NA	hypothetical protein	77.6048	3	0.0932499357901155	0.345406501296537	0.489547241919	0.0717963209943466
fig.221350.3.peg.1010	NA	NA	Cytochrome C553 (soluble cytochrome f)	77.5844	4	0.21265772493224	0.0839812576966488	0.126061809037447	0.577299208333664
fig.221350.3.peg.2617	NA	NA	Undecaprenyl-diphosphatase (EC 3.6.1.27)	77.4809	1	0.845906644194596	0.0292903071954429	0.067070716142699	0.0577323324672621
fig.221350.3.peg.1552	COG0026	F	N5-carboxyaminoimidazole ribonucleotide synthase (EC 6.3.4.18)	77.4252	1	0.584649578488191	0.0652635063724224	0.16218573349079	0.187901181648596
fig.221350.3.peg.2182	NA	NA	Peptidyl-prolyl cis-trans isomerase (EC 5.2.1.8)	77.2056	2	0.258660033904531	0.317932211072194	0.172469889818861	0.250937865204413
fig.221350.3.peg.20	COG2804	NU	Type IV fimbrial assembly, ATPase PilB	77.0927	4	0.209996834554784	0.26689685208704	0.239987020297223	0.283119293060953
fig.221350.3.peg.2212	NA	NA	hypothetical protein	77.048	2	0.0600775813857874	0.675731072501744	0.0847674200488767	0.179423926063591
fig.221350.3.peg.2807	NA	NA	Pirin	76.9019	4	0.0634803089605004	0.153626477836109	0.0551739621197915	0.727719251083599
fig.221350.3.peg.2839	NA	NA	Zinc uptake regulation protein Zur	76.6146	1	0.555861742882354	0.166339366407953	0.13724915393752	0.140549736772173
fig.221350.3.peg.167	NA	NA	UDP-glucuronate decarboxylase (EC 4.1.1.35)	76.5915	1	0.437033494625428	0.0992632407740422	0.375450035123645	0.0882532294768853
fig.221350.3.peg.1634	NA	NA	FIG01150682: hypothetical protein	76.457	4	0.0495584460227377	0.0523643243708907	0.0392858739071089	0.858791355699263
fig.221350.3.peg.2355	NA	NA	DnaK-like chaperone protein slr0086	76.3878	4	0.285121373788056	0.216877809267256	0.095592007303612	0.402408809641076
fig.221350.3.peg.228	COG1546	H	ADP-ribose pyrophosphatase of COG1058 family (EC 3.6.1.13) / Nicotinamide-nucleotide amidase (EC 3.5.1.42)	76.3019	4	0.201687523002125	0.100837330493177	0.0984409059409592	0.599034240563738
fig.221350.3.peg.397	NA	NA	T-type phycobiliprotein lyase	76.2665	3	0.0716516029847061	0.0728426300180174	0.812160533979827	0.0433452330174491
fig.221350.3.peg.2597	NA	NA	FIG01150919: hypothetical protein	76.2283	3	0.136769636175899	0.175145127942749	0.443391295077918	0.244693940803434
fig.221350.3.peg.2239	COG0357	J	16S rRNA (guanine(527)-N(7))-methyltransferase (EC 2.1.1.170)	75.8301	4	0.14252440636701	0.0876194082367302	0.0749780363994236	0.694878148996836
fig.221350.3.peg.202	NA	NA	tRNA-modifying protein YgfZ	75.6999	4	0.192614407833199	0.28768588414109	0.14933146187966	0.370368246146051
fig.221350.3.peg.111	NA	NA	Serine/threonine kinase	75.6872	1	0.609734818308618	0.11644682531176	0.19232457696872	0.0814937794109025
fig.221350.3.peg.93	NA	NA	Mg/Co/Ni transporter MgtE, CBS domain-containing	75.6082	2	0.293539225188094	0.293774398212754	0.274530050657779	0.138156325941373
fig.221350.3.peg.1519	NA	NA	Alkyl hydroperoxide reductase subunit C-like protein	75.4315	1	0.760628709341254	0.0435123935103039	0.0837291771178423	0.1121297200306
fig.221350.3.peg.1185	NA	NA	Two-component system sensor histidine kinase	75.3924	1	0.833546115088108	0.0411300934731084	0.0635019368974352	0.0618218545413487
fig.221350.3.peg.1814	NA	NA	hypothetical protein	74.9924	1	0.741329388502666	0.0798749497328469	0.104775153242164	0.0740205085223227
fig.221350.3.peg.2661	NA	NA	ABC transporter, ATP-binding protein	74.9471	2	0.113342566035317	0.561570038461021	0.120086736077239	0.205000659426424
fig.221350.3.peg.2055	NA	NA	Hydrolase, HAD subfamily IIIA	74.8914	1	0.345449063553198	0.237860774758371	0.189849769479222	0.226840392209209
fig.221350.3.peg.2319	COG0763	M	Lipid-A-disaccharide synthase (EC 2.4.1.182)	74.8807	4	0.347069716200013	0.154892663336436	0.105897834233397	0.392139786230154
fig.221350.3.peg.1488	NA	NA	All3116 protein	74.7446	4	0.140396282985093	0.298180373180021	0.0806490601301505	0.480774283704735
fig.221350.3.peg.2580	NA	NA	Replication-associated recombination protein RarA / Domain of unknown function	74.7241	1	0.768510425997636	0.0476311794382537	0.12714920846392	0.0567091861001902
fig.221350.3.peg.2741	NA	NA	ABC transporter, ATP-binding protein (cluster 5, nickel/peptides/opines) / ABC transporter, ATP-binding protein (cluster 5, nickel/peptides/opines)	74.7168	1	0.358510016748053	0.235277730831874	0.124232807668854	0.281979444751219
fig.221350.3.peg.2236	COG0161	H	Adenosylmethionine-8-amino-7-oxononanoate aminotransferase (EC 2.6.1.62)	74.691	4	0.0715693521241312	0.0876571668653941	0.0559923539845648	0.78478112702591
fig.221350.3.peg.2844	NA	NA	hypothetical protein	74.6389	4	0.0660576914373431	0.0493838107520409	0.0330396460156256	0.85151885179499
fig.221350.3.peg.1047	NA	NA	hypothetical protein	74.613	4	0.272048063259231	0.211331714762672	0.185334829323997	0.3312853926541
fig.221350.3.peg.1289	NA	NA	Substrate-specific component BioY of biotin ECF transporter	74.564	1	0.576404177131233	0.0814468522839263	0.0843800986463243	0.257768871938516
fig.221350.3.peg.2424	NA	NA	hypothetical protein	74.5592	3	0.399910770425088	0.0694859219644775	0.456437373596994	0.0741659340134409
fig.221350.3.peg.1351	NA	NA	FIG01149556: hypothetical protein	74.4986	4	0.360238184041863	0.0775951492547989	0.0725992875716552	0.489567379131683
fig.221350.3.peg.208	NA	NA	N-acetylmannosaminyltransferase (EC 2.4.1.187)	74.4237	2	0.108996221839577	0.473935484456227	0.167080351794503	0.249987941909693
fig.221350.3.peg.454	NA	NA	dNTP triphosphohydrolase, broad substrate specificity	74.3533	1	0.432334461790793	0.165236609490811	0.160510968844677	0.24191795987372
fig.221350.3.peg.550	NA	NA	ABC-type antimicrobial peptide transport system, ATPase component	74.3498	2	0.0687791673397047	0.748188388081272	0.0782120647291672	0.104820379849856
fig.221350.3.peg.2130	NA	NA	Proline-rich region	74.289	2	0.140282589260893	0.44385471510483	0.242777777037842	0.173084918596436
fig.221350.3.peg.2726	COG0189	E	Glutathione synthetase (EC 6.3.2.3)	74.2502	2	0.11712808990249	0.527660484202427	0.134075429954504	0.221135995940579
fig.221350.3.peg.2658	NA	NA	hypothetical protein	74.0588	3	0.353134504795388	0.10511899624922	0.353607827503432	0.18813867145196
fig.221350.3.peg.325	COG0563	F	Adenylate kinase (EC 2.7.4.3)	73.7987	2	0.0802517627007979	0.567720106458367	0.2717846734752	0.0802434573656354
fig.221350.3.peg.1235	NA	NA	Slr0243 protein	73.6507	3	0.106435477084151	0.145112568185898	0.694464178397754	0.0539877763321977
fig.221350.3.peg.1557	NA	NA	putative endolysin	73.6209	3	0.0960585599778193	0.0686865770098529	0.789453175001546	0.0458016880107815
fig.221350.3.peg.419	NA	NA	Phycobiliprotein lyase	73.6049	3	0.225805993649849	0.0919271771511348	0.594202149278487	0.0880646799205295
fig.221350.3.peg.2170	NA	NA	hypothetical protein	73.599	2	0.0682916054368819	0.465286078726135	0.0745801079645732	0.39184220787241
fig.221350.3.peg.1213	NA	NA	hypothetical protein	73.5804	4	0.170314574719367	0.113554887630935	0.148684141857696	0.567446395792002
fig.221350.3.peg.2950	NA	NA	hypothetical protein	73.5469	1	0.881069987666121	0.0297958010971108	0.0452919947098377	0.0438422165269309
fig.221350.3.peg.1764	COG0596	H	Possible alpha/beta hydrolase superfamily, sll1129 homolog	73.517	4	0.163566791278775	0.111934781960893	0.0566883740262977	0.667810052734035
fig.221350.3.peg.719	NA	NA	Chloride channel protein	73.4331	4	0.260092143535203	0.135309700414559	0.0744617998934329	0.530136356156805
fig.221350.3.peg.44	NA	NA	hypothetical protein	73.3854	4	0.113419240633872	0.239543993386909	0.0951940597531194	0.5518427062261
fig.221350.3.peg.560	NA	NA	AbrB family transciptional regulator	73.3489	2	0.0943459476877498	0.417976005979397	0.306910871692993	0.18076717463986
fig.221350.3.peg.1959	NA	NA	hypothetical protein	73.2489	2	0.0693163015409046	0.638818998662567	0.207926127812291	0.0839385719842378
fig.221350.3.peg.1256	NA	NA	Protein translocase subunit SecF	73.127	2	0.181672650238196	0.348305765560122	0.305466168240217	0.164555415961465
fig.221350.3.peg.2614	COG0483	G	Histidinol-phosphatase [alternative form] (EC 3.1.3.15)	73.0822	1	0.683825813190988	0.0742146444825668	0.142685528162633	0.0992740141638116
fig.221350.3.peg.1907	NA	NA	Fic domain protein, Pden_3305 type	73.0664	4	0.249611407284189	0.202985345732681	0.0872458252838591	0.460157421699271
fig.221350.3.peg.636	NA	NA	hypothetical protein	73.0434	4	0.127141202822451	0.109152082239533	0.0678932118441141	0.695813503093901
fig.221350.3.peg.2416	NA	NA	glycosyl transferase, group 1 family protein	72.9512	2	0.326819001254894	0.350512137477896	0.180978106840116	0.141690754427095
fig.221350.3.peg.2420	NA	NA	hypothetical protein	72.9027	1	0.665223799329192	0.0549549771124275	0.182620291548298	0.0972009320100827
fig.221350.3.peg.506	NA	NA	FIG01149384: hypothetical protein	72.6321	1	0.599925359973265	0.0946969919705425	0.123744226601445	0.181633421454748
fig.221350.3.peg.586	NA	NA	Fibronectin/fibrinogen-binding protein	72.5352	2	0.140794430392146	0.388970157941353	0.207401782729341	0.262833628937159
fig.221350.3.peg.1194	COG1165	H	2-succinyl-5-enolpyruvyl-6-hydroxy-3-cyclohexene-1-carboxylic-acid synthase (EC 2.2.1.9)	72.4649	4	0.0954343533701019	0.246432784461524	0.0754604238840901	0.582672438284284
fig.221350.3.peg.760	COG0107	E	Imidazole glycerol phosphate synthase cyclase subunit	72.3869	3	0.0701018656734778	0.368460561400509	0.474581952854073	0.0868556200719405
fig.221350.3.peg.696	COG5711	C	photosystem I subunit XII (PsaM)	72.2404	3	0.122545589320223	0.0783149669713344	0.737303001790852	0.0618364419175904
fig.221350.3.peg.414	NA	NA	Bilin biosynthesis protein CpeY	72.221	3	0.0580329035028652	0.0671349955519567	0.833642531627001	0.0411895693181777
fig.221350.3.peg.2850	NA	NA	Spermidine synthase (EC 2.5.1.16)	72.1489	4	0.186581048679574	0.285417688439147	0.120357296804657	0.407643966076622
fig.221350.3.peg.204	NA	NA	hypothetical protein	71.9784	3	0.298364971439547	0.230195232212129	0.37580415342762	0.0956356429207035
fig.221350.3.peg.2623	NA	NA	Multidrug-efflux transporter, major facilitator superfamily (MFS)	71.9459	4	0.358513399533939	0.0753302789305356	0.0697192391576825	0.496437082377843
fig.221350.3.peg.1598	NA	NA	hypothetical protein	71.7269	1	0.513510116318421	0.0674099945816859	0.324137398309589	0.094942490790305
fig.221350.3.peg.237	NA	NA	Twin-arginine translocation protein TatB	71.6655	3	0.0605975538275091	0.0698202375461089	0.836638599878343	0.0329436087480386
fig.221350.3.peg.2536	NA	NA	Peptide-methionine (R)-S-oxide reductase MsrB (EC 1.8.4.12)	71.4786	2	0.100824809289964	0.456323960290081	0.12099199716659	0.321859233253365
fig.221350.3.peg.261	COG1402	H	Creatinine amidohydrolase (EC 3.5.2.10)	71.4229	2	0.108998488847348	0.562744833572034	0.0847493737565403	0.243507303824078
fig.221350.3.peg.675	NA	NA	Phage integrase	71.369	2	0.11400885163765	0.630795701905145	0.132718353079919	0.122477093377287
fig.221350.3.peg.71	NA	NA	hypothetical protein	71.3178	3	0.148482499991735	0.265101467543641	0.310607419528217	0.275808612936407
fig.221350.3.peg.1107	NA	NA	hypothetical protein	71.2404	4	0.180808264811375	0.199440437188673	0.0829502582153909	0.536801039784561
fig.221350.3.peg.2678	NA	NA	All-trans-phytoene synthase (EC 2.5.1.99)	71.1434	1	0.455482909471951	0.195112256533075	0.212345996049891	0.137058837945082
fig.221350.3.peg.19	COG2805	NU	Twitching motility protein PilT	71.0562	3	0.126042978729103	0.112729250510412	0.667969866498966	0.0932579042615188
fig.221350.3.peg.141	COG0775	H	5'-methylthioadenosine nucleosidase (EC 3.2.2.16) @ S-adenosylhomocysteine nucleosidase (EC 3.2.2.9)	71.018	1	0.57657156265328	0.0821002202243916	0.241852125223096	0.0994760918992328
fig.221350.3.peg.605	NA	NA	Cyanobacteria-specific protein	70.9347	2	0.0882222292358197	0.454843081108884	0.364575797201245	0.0923588924540513
fig.221350.3.peg.34	COG1995	H	4-hydroxythreonine-4-phosphate dehydrogenase (EC 1.1.1.262)	70.9051	2	0.0908067734537706	0.650681830296135	0.148864461867654	0.10964693438244
fig.221350.3.peg.1624	NA	NA	Nucleoside-diphosphate-sugar epimerases	70.8792	4	0.11797427011733	0.371045020111012	0.100628248164335	0.410352461607323
fig.221350.3.peg.115	COG1473	E	N-acyl-L-amino acid amidohydrolase (EC 3.5.1.14)	70.8728	4	0.420674124861934	0.06620321924939	0.0867095772148703	0.426413078673806
fig.221350.3.peg.817	NA	NA	prophage CP4-57 regulatory family protein	70.8685	1	0.814241223726084	0.0367160710464707	0.0546610956236748	0.0943816096037705
fig.221350.3.peg.2837	NA	NA	hypothetical protein	70.7926	3	0.0832948520396344	0.345575761498222	0.482663573846015	0.0884658126161292
fig.221350.3.peg.2625	NA	NA	Pterin-binding family	70.377	1	0.395125844434652	0.0789861680263719	0.147812242293239	0.378075745245737
fig.221350.3.peg.139	NA	NA	Glycosyl transferase, group 2 family	70.33	1	0.59102018317512	0.0643379270582611	0.27535264554369	0.0692892442229284
fig.221350.3.peg.1697	NA	NA	hypothetical protein	70.2839	4	0.169203653814775	0.153078779398828	0.212765854487926	0.464951712298471
fig.221350.3.peg.1613	NA	NA	hypothetical protein	70.2786	4	0.251444429012175	0.147600687669299	0.19285913575344	0.408095747565085
fig.221350.3.peg.1797	COG0854	H	Pyridoxine 5'-phosphate synthase (EC 2.6.99.2)	70.1042	4	0.0917092470182379	0.129334201313711	0.113799896802862	0.665156654865189
fig.221350.3.peg.1506	NA	NA	N-acetylmuramic acid 6-phosphate etherase (EC 4.2.1.126)	69.9216	1	0.64780403885845	0.102160442081059	0.0935031177484673	0.156532401312024
fig.221350.3.peg.1762	COG0575	I	Phosphatidate cytidylyltransferase (EC 2.7.7.41)	69.8333	1	0.828376056777997	0.0335998952645613	0.0870943564577979	0.0509296914996436
fig.221350.3.peg.976	COG2303	G	Glucose-methanol-choline (GMC) oxidoreductase:NAD binding site	69.7024	1	0.862613228459131	0.0355064820412659	0.0531737213947572	0.0487065681048459
fig.221350.3.peg.617	NA	NA	FIG01149261: hypothetical protein	69.6549	4	0.155664410706437	0.0970109831942691	0.144242634980529	0.603081971118765
fig.221350.3.peg.359	COG0476	H	Molybdopterin-synthase adenylyltransferase (EC 2.7.7.80)	69.5954	2	0.257379849882496	0.415517142860269	0.159761334966904	0.16734167229033
fig.221350.3.peg.494	NA	NA	hypothetical protein	69.5548	3	0.118823623467505	0.251374759473787	0.438927069345139	0.190874547713569
fig.221350.3.peg.715	COG1008	C	NADH dehydrogenase subunit 4, Involved in CO2 fixation	69.4991	3	0.249444468134666	0.185614249766262	0.480395077852409	0.0845462042466627
fig.221350.3.peg.2935	COG0169	E	Shikimate 5-dehydrogenase I alpha (EC 1.1.1.25)	69.4579	1	0.408693107436324	0.147659257416581	0.351067571353735	0.0925800637933594
fig.221350.3.peg.409	NA	NA	FIG01149996: hypothetical protein	69.2827	2	0.19520102220084	0.355673862150411	0.0950420641232327	0.354083051525517
fig.221350.3.peg.7	COG1600	J	Epoxyqueuosine reductase (EC 1.17.99.6) QueG	69.2222	2	0.10203330724754	0.633269159381799	0.116578743301569	0.148118790069092
fig.221350.3.peg.577	COG0382	H	4-hydroxybenzoate polyprenyltransferase (EC 2.5.1.39)	69.0504	4	0.090741721063248	0.0865509030582241	0.0755031863359974	0.74720418954253
fig.221350.3.peg.885	NA	NA	NAD kinase (EC 2.7.1.23)	69.0494	4	0.30620721743626	0.0876737277173054	0.113433082061981	0.492685972784454
fig.221350.3.peg.946	NA	NA	hypothetical protein	68.8061	3	0.37485200332226	0.0891963649881415	0.380910499950751	0.155041131738848
fig.221350.3.peg.2636	NA	NA	beta-N-acetylglucosaminidase (EC 3.2.1.52)	68.4306	4	0.0789033825613163	0.241009072518731	0.075334788691158	0.604752756228795
fig.221350.3.peg.573	NA	NA	Potassium channel protein	68.375	1	0.344067873818709	0.232327557877955	0.237993456794617	0.185611111508718
fig.221350.3.peg.1071	NA	NA	FIG01155042: hypothetical protein	68.3391	2	0.0994691207810015	0.623605108852406	0.158116099608718	0.118809670757875
fig.221350.3.peg.416	NA	NA	hypothetical protein	68.3043	3	0.35549198642081	0.164124221194044	0.38272718616402	0.0976566062211256
fig.221350.3.peg.266	NA	NA	hypothetical protein	68.1832	1	0.845092375621597	0.0299321312016461	0.0804000194613737	0.0445754737153834
fig.221350.3.peg.538	NA	NA	UDP-glucose:tetrahydrobiopterin glucosyltransferase [EC:2.4.1.-]	68.1678	4	0.143907014663994	0.312360695729861	0.0860686278539111	0.457663661752233
fig.221350.3.peg.17	NA	NA	HI0933-like protein	68.1199	2	0.0448575888363696	0.730359123316579	0.138340707176487	0.0864425806705639
fig.221350.3.peg.535	COG4401	E	Chorismate mutase II (EC 5.4.99.5)	68.0494	3	0.170586664042304	0.0722354179101695	0.7054152003515	0.0517627176960267
fig.221350.3.peg.314	NA	NA	HNH endonuclease family protein	67.9664	2	0.0638102721177113	0.539855337681191	0.111330515267959	0.285003874933138
fig.221350.3.peg.2094	NA	NA	FIG01155431: hypothetical protein	67.859	3	0.185636220486584	0.0892497738017633	0.595026754061174	0.130087251650479
fig.221350.3.peg.2230	COG0156	H	8-amino-7-oxononanoate synthase (EC 2.3.1.47)	67.7718	1	0.51677246175454	0.0625550690857818	0.0870082758631204	0.333664193296558
fig.221350.3.peg.2481	COG0236	I	Acyl carrier protein	67.7634	4	0.252552147871876	0.248176065969536	0.216770068035613	0.282501718122975
fig.221350.3.peg.1029	NA	NA	hypothetical protein	67.7633	3	0.0708408124403956	0.231822991455664	0.604522586175317	0.0928136099286237
fig.221350.3.peg.437	NA	NA	Haloacid dehalogenase/epoxide hydrolase family	67.7486	1	0.592249409939218	0.0820422533612904	0.226507216526835	0.0992011201726566
fig.221350.3.peg.1410	NA	NA	hypothetical protein	67.7408	1	0.654541196189024	0.059588475621483	0.210846967797688	0.0750233603918044
fig.221350.3.peg.2283	NA	NA	hypothetical protein	67.7203	2	0.0414696876575364	0.82660901179148	0.0678072987446445	0.0641140018063391
fig.221350.3.peg.1467	NA	NA	hypothetical protein	67.6927	1	0.648565819398887	0.0781394856274083	0.175982360114045	0.0973123348596607
fig.221350.3.peg.1632	NA	NA	FIG01156069: hypothetical protein	67.6779	1	0.377838858422539	0.0933482186190703	0.354251423703543	0.174561499254847
fig.221350.3.peg.2657	NA	NA	putative membrane protein	67.5378	1	0.674535428627646	0.0664335176349117	0.0636129285223666	0.195418125215076
fig.221350.3.peg.680	NA	NA	hypothetical protein	67.4526	1	0.837447212249126	0.0369155816922521	0.0578913594810082	0.0677458465776136
fig.221350.3.peg.2708	NA	NA	Uncharacterized UPF0118 membrane protein	67.3376	1	0.408735481038154	0.0814583637394548	0.119108315843903	0.390697839378488
fig.221350.3.peg.1921	NA	NA	Mrr restriction system protein	67.3026	1	0.708529745905284	0.0544478594226833	0.172905836558988	0.0641165581130452
fig.221350.3.peg.906	NA	NA	SOS-response repressor and protease LexA (EC 3.4.21.88)	67.1562	4	0.218119344705457	0.074015748733975	0.0605913419622488	0.647273564598319
fig.221350.3.peg.1793	NA	NA	Exodeoxyribonuclease V gamma chain (EC 3.1.11.5)	67.1307	4	0.265556038517262	0.151629126838531	0.0787617442748644	0.504053090369342
fig.221350.3.peg.2305	NA	NA	FIG020308: hypothetical protein	67.0973	2	0.114173698646115	0.527938066885787	0.158697451527768	0.19919078294033
fig.221350.3.peg.1524	NA	NA	Maltose/maltodextrin transport ATP-binding protein MalK (EC 3.6.3.19)	66.9442	1	0.640890630698156	0.101991239883215	0.0972593589767151	0.159858770441914
fig.221350.3.peg.1340	NA	NA	hypothetical protein	66.6882	3	0.301905924919846	0.123875864699722	0.378186251332064	0.196031959048368
fig.221350.3.peg.2229	NA	NA	Sodium/bile acid cotransporter family	66.6862	4	0.111323491269907	0.0531626070505039	0.049613192116809	0.78590070956278
fig.221350.3.peg.218	NA	NA	hypothetical protein	66.5824	2	0.0897341742295427	0.681431694975926	0.0908052226485479	0.138028908145983
fig.221350.3.peg.242	NA	NA	Global nitrogen regulatory protein, CRP family of transcriptional regulators	66.555	4	0.0462951332696283	0.0810658153254211	0.0421340151157601	0.83050503628919
fig.221350.3.peg.1176	NA	NA	CopG protein	66.5525	4	0.0717669496789585	0.364923145129366	0.0712350247670106	0.492074880424665
fig.221350.3.peg.253	COG0220	J	tRNA (guanine(46)-N(7))-methyltransferase (EC 2.1.1.33)	66.5209	2	0.0849443988379746	0.572119813153708	0.261167168646576	0.0817686193617416
fig.221350.3.peg.1276	COG2603	J	Selenophosphate-dependent tRNA 2-selenouridine synthase	66.2043	4	0.0846481283478082	0.181887977389328	0.0668893557118824	0.666574538550981
fig.221350.3.peg.2854	COG0404	E	Aminomethyltransferase (glycine cleavage system T protein) (EC 2.1.2.10)	65.9877	1	0.306311678140632	0.251547976784861	0.269326194827527	0.172814150246979
fig.221350.3.peg.994	NA	NA	hypothetical protein	65.905	2	0.267589437476646	0.326541576820941	0.183946093421864	0.221922892280549
fig.221350.3.peg.2905	COG0303	H	Molybdopterin molybdenumtransferase (EC 2.10.1.1)	65.8748	4	0.0904685920579351	0.0587998538974411	0.0394238565625805	0.811307697482043
fig.221350.3.peg.1352	NA	NA	FIG01151177: hypothetical protein	65.8256	4	0.146734182425503	0.0729929455341913	0.0510479876086426	0.729224884431663
fig.221350.3.peg.2240	NA	NA	Aldo/keto reductase Sll0867	65.6409	4	0.377901751838427	0.117071888885608	0.0817628816864398	0.423263477589525
fig.221350.3.peg.2719	NA	NA	hypothetical protein	65.5974	3	0.102547734697993	0.141895926214518	0.705086305986744	0.0504700331007448
fig.221350.3.peg.1838	NA	NA	hypothetical protein	65.5895	1	0.732990649899434	0.045711721495629	0.148958742448347	0.072338886156591
fig.221350.3.peg.1487	NA	NA	Tlr0729 protein	65.5586	4	0.207085333649187	0.119238744787757	0.0772813240218633	0.596394597541194
fig.221350.3.peg.61	NA	NA	hypothetical protein	65.4842	2	0.0984482627915052	0.548658755297129	0.101451932836039	0.251441049075327
fig.221350.3.peg.2626	NA	NA	FIG110192: hypothetical protein	65.1852	1	0.413750337770234	0.0993159112387901	0.353197973294958	0.133735777696018
fig.221350.3.peg.373	NA	NA	hypothetical protein	65.0895	2	0.133743368337464	0.548094149881958	0.189357055432052	0.128805426348526
fig.221350.3.peg.642	NA	NA	Helicase PriA essential for oriC/DnaA-independent DNA replication	64.843	4	0.126820158333189	0.249606356946818	0.220551336387483	0.40302214833251
fig.221350.3.peg.2773	NA	NA	hypothetical protein	64.8398	3	0.330965358424682	0.0903210586359836	0.454760126834606	0.123953456104729
fig.221350.3.peg.1302	NA	NA	ATP-dependent DNA helicase RecG (EC 3.6.4.12)	64.6676	2	0.0727049173197969	0.502484245939882	0.313740064741486	0.111070771998834
fig.221350.3.peg.348	NA	NA	Putative regulatory protein, contains AAA+ NTPase domain and putative R3H ssDNA-binding domain	64.6489	2	0.143374672704338	0.400333834700634	0.0861103386538522	0.370181153941176
fig.221350.3.peg.2321	COG0764	I	3-hydroxyacyl-[acyl-carrier-protein] dehydratase, FabZ form (EC 4.2.1.59)	64.6026	1	0.819788971197891	0.0491438740025823	0.0625501332516165	0.0685170215479101
fig.221350.3.peg.2029	NA	NA	Two-component system response regulator OmpR	64.2139	2	0.0531134094031617	0.771649414908946	0.073026169268196	0.102211006419697
fig.221350.3.peg.183	NA	NA	hypothetical protein	64.0303	1	0.768472323402063	0.0669020833795139	0.0704689923004361	0.0941566009179874
fig.221350.3.peg.149	NA	NA	hypothetical protein	63.9323	1	0.869199419143145	0.0253363217774322	0.0527418238669029	0.0527224352125199
fig.221350.3.peg.2676	COG0617	J	hypothetical protein	63.8382	4	0.110803774115697	0.390123602585456	0.0833448978683693	0.415727725430478
fig.221350.3.peg.2682	NA	NA	Transcriptional regulator in carotenogenisis cluster	63.6774	4	0.192649740607395	0.253780056870385	0.0889477155913325	0.464622486930887
fig.221350.3.peg.224	NA	NA	hypothetical protein	63.5033	2	0.0320044516314547	0.832967264016469	0.0660231116330561	0.0690051727190197
fig.221350.3.peg.1802	NA	NA	hypothetical protein	63.4518	4	0.105560188637306	0.110293921428414	0.0791911666913974	0.704954723242883
fig.221350.3.peg.1917	NA	NA	hypothetical protein	63.3344	1	0.814031852278979	0.0458693351874442	0.0831112362006077	0.0569875763329693
fig.221350.3.peg.678	NA	NA	Thermonuclease homolog	63.3155	1	0.569287095693281	0.105149971422663	0.124643008987725	0.200919923896331
fig.221350.3.peg.1868	NA	NA	Possible Transglycosylase SLT domain	63.3083	3	0.13355280049951	0.122606216258036	0.657487292116027	0.0863536911264267
fig.221350.3.peg.595	NA	NA	Tsr0968 protein	63.2581	4	0.390751160247878	0.0718276202335622	0.0738461311354749	0.463575088383085
fig.221350.3.peg.775	NA	NA	hypothetical protein	63.2512	3	0.310976834665783	0.0749923299323275	0.541856005804368	0.0721748295975213
fig.221350.3.peg.566	NA	NA	Efflux ABC transporter, ATP-binding protein	63.226	2	0.0711302585625541	0.515942676259091	0.111383180363488	0.301543884814866
fig.221350.3.peg.1184	NA	NA	CopG protein	63.2185	1	0.460769785968117	0.0909194807504659	0.214008734002809	0.234301999278608
fig.221350.3.peg.2692	NA	NA	NAD kinase (EC 2.7.1.23)	63.0778	1	0.81778141366591	0.0399182561380681	0.0573315106919072	0.0849688195041148
fig.221350.3.peg.2531	NA	NA	hypothetical protein	63.0666	3	0.152992943780881	0.142707436931999	0.420148860742297	0.284150758544823
fig.221350.3.peg.1054	NA	NA	hypothetical protein	63.0526	4	0.175548811532871	0.0732133550615864	0.0803518913358438	0.670885942069699
fig.221350.3.peg.2246	NA	NA	sodium-solute symporter, putative	62.9486	1	0.67222960327136	0.0504706383200341	0.0763075793975367	0.200992179011069
fig.221350.3.peg.1324	NA	NA	Lipopolysaccharide ABC transporter, ATP-binding protein LptB	62.8456	1	0.268255171022148	0.244348416418305	0.24874419008997	0.238652222469577
fig.221350.3.peg.349	NA	NA	HAD superfamily hydrolase	62.8412	1	0.818891007041257	0.0443516391989701	0.0556225240676606	0.0811348296921118
fig.221350.3.peg.860	NA	NA	Apolipoprotein N-acyltransferase	62.7463	1	0.55734503526949	0.0618421554748531	0.108382506866409	0.272430302389247
fig.221350.3.peg.847	NA	NA	FAD/FMN-containing dehydrogenase	62.7029	4	0.0357372086759162	0.0589503175800748	0.0287077631415179	0.876604710602491
fig.221350.3.peg.2349	NA	NA	Protein of unknown function DUF55	62.6226	3	0.141610358554428	0.369494796526893	0.391927287794545	0.0969675571241344
fig.221350.3.peg.2757	NA	NA	Ribonuclease HI (EC 3.1.26.4)	62.5902	1	0.885645019653438	0.0224467853767842	0.055748531762589	0.036159663207189
fig.221350.3.peg.136	NA	NA	Glycolate dehydrogenase (EC 1.1.99.14), FAD-binding subunit GlcE	62.52	1	0.819223569160856	0.0399791499205206	0.0494247085309478	0.0913725723876759
fig.221350.3.peg.1753	NA	NA	hypothetical protein	62.5099	2	0.103893846716986	0.474718487460418	0.129634610554205	0.291753055268391
fig.221350.3.peg.479	NA	NA	Lactoylglutathione lyase/catechol 2,3-dioxygenase related enzyme	62.4695	1	0.454359089494485	0.0942895160534383	0.375582898681017	0.0757684957710596
fig.221350.3.peg.1855	NA	NA	Ferric uptake regulation protein FUR	62.4419	3	0.302181729663586	0.104580912173123	0.378633928368836	0.214603429794454
fig.221350.3.peg.591	COG5743	C	CAB/ELIP/HLIP family protein	62.4388	1	0.449815603038292	0.199170600886098	0.168728157216603	0.182285638859007
fig.221350.3.peg.352	NA	NA	hypothetical protein	62.3467	3	0.0850526026819126	0.3902214131404	0.419174104735897	0.105551879441791
fig.221350.3.peg.2592	NA	NA	hypothetical protein	62.3275	2	0.084009998956145	0.463482040090059	0.218207291091435	0.234300669862361
fig.221350.3.peg.1427	NA	NA	Methionyl-tRNA formyltransferase (EC 2.1.2.9)	62.2744	1	0.675948062379308	0.0857095118158362	0.0765867867185244	0.161755639086332
fig.221350.3.peg.1561	COG0379	H	Quinolinate synthetase (EC 2.5.1.72)	62.2715	3	0.094736263035853	0.263048495603549	0.559847166027636	0.0823680753329613
fig.221350.3.peg.733	NA	NA	NifU-like domain protein	62.1714	2	0.101213181828588	0.48861338716428	0.318402790557727	0.0917706404494043
fig.221350.3.peg.1919	COG6076	TU	Uncharacterized protein sporadically distributed in bacteria and archaea, PglZ domain	62.1307	3	0.141565188442916	0.279080749648967	0.503940521371548	0.0754135405365701
fig.221350.3.peg.2954	NA	NA	hypothetical protein	62.037	3	0.369229187520681	0.085303667733435	0.458702324421044	0.0867648203248396
fig.221350.3.peg.91	NA	NA	Fluoride ion transporter CrcB	61.945	1	0.52952485069935	0.0826538573031621	0.255975369047588	0.1318459229499
fig.221350.3.peg.1741	NA	NA	Zinc ABC transporter, substrate-binding protein ZnuA	61.9432	2	0.0611555725458086	0.753916954761726	0.104359191727797	0.0805682809646689
fig.221350.3.peg.252	NA	NA	Possible bicarbonate transporter, ICT family	61.7948	3	0.0947779601259161	0.383563616486971	0.409987522011545	0.111670901375568
fig.221350.3.peg.2936	NA	NA	hypothetical protein	61.7625	4	0.0748732088530118	0.0713338678241249	0.0553760413210162	0.798416882001847
fig.221350.3.peg.517	NA	NA	hypothetical protein	61.7299	1	0.701315432494946	0.0472676816449691	0.178240940549144	0.07317594531094
fig.221350.3.peg.1269	COG1246	E	hypothetical protein	61.7264	1	0.818747808663096	0.0329866189524855	0.051614920709164	0.0966506516752546
fig.221350.3.peg.1212	NA	NA	Alkyl hydroperoxide reductase subunit C-like protein	61.6482	4	0.0667876597688478	0.393175726559252	0.0720180269259254	0.468018586745974
fig.221350.3.peg.988	COG0159	E	Tryptophan synthase alpha chain (EC 4.2.1.20)	61.493	1	0.867467014476816	0.031802531290017	0.0588948769309503	0.041835577302217
fig.221350.3.peg.1273	NA	NA	Uncharacterized UPF0118 membrane protein	61.4799	4	0.242967841799661	0.141681177324438	0.114494841951787	0.500856138924115
fig.221350.3.peg.2028	NA	NA	FIG01149724: hypothetical protein	61.4497	2	0.113604703196196	0.539285812822514	0.0869344548741809	0.260175029107109
fig.221350.3.peg.1858	NA	NA	uncharacterized conserved secreted protein (DUF3721)	61.4011	4	0.0633962735465809	0.0748430404624514	0.046210253750509	0.815550432240459
fig.221350.3.peg.1513	NA	NA	soluble [2Fe-2S] ferredoxin	61.2849	1	0.50556382005771	0.0851076183001547	0.172708592751704	0.236619968890431
fig.221350.3.peg.1545	NA	NA	ATP-dependent Clp protease adaptor protein ClpS Cyano2	61.0317	3	0.327185000991829	0.0929123919976596	0.485079112979799	0.0948234940307128
fig.221350.3.peg.1514	COG0483	G	Inositol-1-monophosphatase (EC 3.1.3.25)	61.0143	4	0.144932817406832	0.110605596544659	0.0536338473136571	0.690827738734852
fig.221350.3.peg.49	NA	NA	hypothetical protein	60.999	1	0.82156408339385	0.0386298112052821	0.0789349689808464	0.0608711364200209
fig.221350.3.peg.1000	NA	NA	hypothetical protein	60.8306	4	0.341636858932451	0.187607729732083	0.0949810487066553	0.375774362628811
fig.221350.3.peg.569	NA	NA	N-acetylmannosamine-6-phosphate 2-epimerase (EC 5.1.3.9)	60.7459	1	0.324428231434263	0.216073915016447	0.15844014418679	0.301057709362499
fig.221350.3.peg.529	NA	NA	FIG01269488: protein, clustered with ribosomal protein L32p	60.5751	1	0.795742677005831	0.0581132221264551	0.0694938708930784	0.0766502299746354
fig.221350.3.peg.296	NA	NA	hypothetical protein	60.4208	4	0.179769228135229	0.185387310673257	0.0767618438058642	0.558081617385649
fig.221350.3.peg.2358	COG2065	F	Pyrimidine operon regulatory protein PyrR	60.2968	4	0.125720680536663	0.152843651165543	0.167906169493361	0.553529498804433
fig.221350.3.peg.2390	COG2227	H	Methyltransferase type 12	60.244	1	0.330124729500666	0.163053990044331	0.312284988822361	0.194536291632642
fig.221350.3.peg.2390	COG2227	J	Methyltransferase type 12	60.244	1	0.330124729500666	0.163053990044331	0.312284988822361	0.194536291632642
fig.221350.3.peg.1466	NA	NA	Possible DnaJ domain	60.195	3	0.138294659271594	0.147289058758444	0.57122792165235	0.143188360317612
fig.221350.3.peg.643	NA	NA	hypothetical protein	60.1296	4	0.140018549250948	0.144596463622348	0.0817251003083178	0.633659886818386
fig.221350.3.peg.2930	NA	NA	Lipid A core O-antigen ligase related Slr0728	60.0309	4	0.0837761210052173	0.27061490749921	0.0616594391837888	0.583949532311784
fig.221350.3.peg.846	COG0402	F	Cytosine deaminase (EC 3.5.4.1)	60.0267	4	0.253993776079732	0.307708810327257	0.106603962241738	0.331693451351274
fig.221350.3.peg.2701	NA	NA	Heat-inducible transcription repressor HrcA	60.0216	2	0.0456260180948286	0.720504041727377	0.074974838882053	0.158895101295741
fig.221350.3.peg.2376	NA	NA	Alanine dehydrogenase (EC 1.4.1.1)	59.9016	2	0.06390150189881	0.426942631552519	0.0847905488240576	0.424365317724614
fig.221350.3.peg.487	NA	NA	hypothetical protein	59.8245	2	0.0846906503045566	0.653764525196449	0.117068819955515	0.14447600454348
fig.221350.3.peg.40	NA	NA	hypothetical protein	59.8226	3	0.220336841630333	0.138573946533805	0.56584536399119	0.0752438478446719
fig.221350.3.peg.312	NA	NA	hypothetical protein	59.408	1	0.295745723432206	0.280702335557631	0.15988904419945	0.263662896810712
fig.221350.3.peg.2791	NA	NA	hypothetical protein	59.3741	1	0.424981861731305	0.0831540597378005	0.326214372992633	0.165649705538262
fig.221350.3.peg.1857	NA	NA	hypothetical protein	59.2441	4	0.208572954109194	0.126131737244828	0.0629272905504981	0.60236801809548
fig.221350.3.peg.1247	NA	NA	FIG01152747: hypothetical protein	59.2339	3	0.10550069160471	0.294784258757198	0.52894686067668	0.0707681889614119
fig.221350.3.peg.2640	NA	NA	Oligoketide cyclase/lipid transport protein homolog	59.1892	4	0.0742031230354653	0.355236330386898	0.0700847861600887	0.500475760417548
fig.221350.3.peg.907	NA	NA	hypothetical protein	59.1888	3	0.233124959890094	0.0985063862571772	0.600181110133501	0.0681875437192284
fig.221350.3.peg.1118	NA	NA	hypothetical protein	59.1887	4	0.285891703267304	0.119429789310375	0.158773334263904	0.435905173158417
fig.221350.3.peg.1877	NA	NA	hypothetical protein	59.1782	1	0.721566019424997	0.0475254048089488	0.173223878095471	0.0576846976705832
fig.221350.3.peg.1888	COG2303	G	Glucose-methanol-choline (GMC) oxidoreductase:NAD binding site	59.1502	3	0.214194457246018	0.0769891497960618	0.655751127463942	0.0530652654939786
fig.221350.3.peg.1278	NA	NA	Serine-protein kinase RsbW (EC 2.7.11.1)	59.1443	3	0.23282590636233	0.0961539043634429	0.611725139059246	0.0592950502149805
fig.221350.3.peg.558	NA	NA	hypothetical protein	58.9995	3	0.180465698599412	0.104305011454276	0.542005648373976	0.173223641572337
fig.221350.3.peg.1190	NA	NA	hypothetical protein	58.9967	1	0.435473916823215	0.0976888793327423	0.185971814159698	0.280865389684345
fig.221350.3.peg.2727	NA	NA	Glutaredoxin 3	58.9058	2	0.211733239902102	0.411566189326806	0.14154452452092	0.235156046250172
fig.221350.3.peg.2492	NA	NA	Sulfotransferase	58.8348	2	0.140218023709429	0.575346045144021	0.168955502951507	0.115480428195044
fig.221350.3.peg.2672	COG0204	I	Acyl-CoA:1-acyl-sn-glycerol-3-phosphate acyltransferase (EC 2.3.1.51)	58.8324	2	0.127117204684796	0.482277609725095	0.259035885206921	0.131569300383188
fig.221350.3.peg.662	NA	NA	Possible membrane associated protease	58.7409	4	0.0516631922627281	0.0986049446663469	0.0360884345212995	0.813643428549626
fig.221350.3.peg.1462	COG2265	J	RNA methyltransferase, TrmA family	58.6656	3	0.144679878485005	0.22275188468436	0.525161467522495	0.107406769308139
fig.221350.3.peg.1798	COG0204	I	Phospholipid/glycerol acyltransferase	58.6038	2	0.08125555390842	0.672618515145465	0.140692702735688	0.105433228210427
fig.221350.3.peg.194	NA	NA	hypothetical protein	58.5985	1	0.420321550512614	0.194712184457617	0.203149516444652	0.181816748585116
fig.221350.3.peg.2122	NA	NA	FIG01150261: hypothetical protein	58.5609	3	0.0678481138165713	0.0506604781515079	0.847076503272398	0.0344149047595228
fig.221350.3.peg.98	COG0802	J	tRNA threonylcarbamoyladenosine biosynthesis protein TsaE	58.4001	3	0.102868069828781	0.0922511618659613	0.735832044768479	0.0690487235367782
fig.221350.3.peg.871	NA	NA	GTP-binding protein Era	58.3572	4	0.0540281095354004	0.100378605509127	0.0467760714335535	0.798817213521919
fig.221350.3.peg.721	COG1492	H	Cobyric acid synthase (EC 6.3.5.10)	58.3152	4	0.0381138891851692	0.0500120054487414	0.0250238235614476	0.886850281804642
fig.221350.3.peg.222	NA	NA	Peptidoglycan lipid II flippase MurJ	58.3138	4	0.246474814834812	0.0850158804452203	0.101759276414449	0.566750028305519
fig.221350.3.peg.2602	NA	NA	ATP-dependent helicase HrpB	58.1725	4	0.257477570319236	0.184022538338199	0.156723667980425	0.40177622336214
fig.221350.3.peg.1608	NA	NA	hypothetical protein	58.1458	4	0.044735474826363	0.0452614266645757	0.0328515635646666	0.877151534944395
fig.221350.3.peg.2053	COG1044	M	UDP-3-O-[3-hydroxymyristoyl] glucosamine N-acyltransferase (EC 2.3.1.191)	58.0143	2	0.142412038854944	0.365037086539103	0.173824126671226	0.318726747934727
fig.221350.3.peg.2581	NA	NA	hypothetical protein	57.8765	3	0.0984947951853794	0.323033998578546	0.466174420055618	0.112296786180456
fig.221350.3.peg.1105	NA	NA	Pro-zeta-carotene desaturase, prolycopene producing (EC 1.-.-.-)	57.857	1	0.416054888031162	0.168123262432373	0.13029833953872	0.285523509997745
fig.221350.3.peg.1815	NA	NA	hypothetical protein	57.8102	1	0.749412737041248	0.0563694081255778	0.0986820052141619	0.0955358496190127
fig.221350.3.peg.185	NA	NA	Deoxyribodipyrimidine photolyase (EC 4.1.99.3)	57.7711	3	0.13018875732132	0.217493660912667	0.474273582444576	0.178043999321437
fig.221350.3.peg.430	NA	NA	hypothetical protein	57.471	3	0.0637238540820084	0.181302020455015	0.690095873758678	0.0648782517042994
fig.221350.3.peg.701	NA	NA	Light-independent protochlorophyllide reductase subunit N (EC 1.3.7.7)	57.3206	4	0.173368308549879	0.148428905247336	0.311585733912748	0.366617052290036
fig.221350.3.peg.1523	NA	NA	Maltodextrin ABC transporter, permease protein MdxG	57.1903	1	0.815105853439791	0.0397879745679504	0.0972238149637426	0.0478823570285164
fig.221350.3.peg.1080	NA	NA	hypothetical protein	57.1537	1	0.596784615904497	0.0771782596161755	0.260097823266933	0.0659393012123948
fig.221350.3.peg.1581	NA	NA	hypothetical protein	57.051	2	0.0740402966843532	0.720588239215941	0.0945558073799414	0.110815656719764
fig.221350.3.peg.2858	COG0602	J	7-carboxy-7-deazaguanine synthase (EC 4.3.99.3)	57.0451	2	0.0665020576902232	0.687754144875082	0.176317003688049	0.0694267937466464
fig.221350.3.peg.559	COG0307	H	Riboflavin synthase eubacterial/eukaryotic (EC 2.5.1.9)	57.0239	3	0.086998284787886	0.133359575635755	0.716551580985143	0.0630905585912159
fig.221350.3.peg.2414	NA	NA	hypothetical protein	56.8789	2	0.184449636567818	0.420503915430492	0.128612303712036	0.266434144289655
fig.221350.3.peg.1204	NA	NA	Probable 2-phosphosulfolactate phosphatase (EC 3.1.3.71)	56.8602	1	0.764635207120093	0.063920235349341	0.0734946344482819	0.0979499230822842
fig.221350.3.peg.681	NA	NA	NAD(FAD)-utilizing dehydrogenase, sll0175 homolog	56.8309	1	0.814633726183371	0.037012822608705	0.0485427398262678	0.0998107113816566
fig.221350.3.peg.1474	NA	NA	hypothetical protein	56.7932	2	0.169369530378495	0.490861009215638	0.17665533561686	0.163114124789007
fig.221350.3.peg.203	COG0461	F	Orotate phosphoribosyltransferase (EC 2.4.2.10)	56.6784	2	0.0591776873847099	0.550264239036352	0.101111797931408	0.28944627564753
fig.221350.3.peg.2027	NA	NA	hypothetical protein	56.6774	1	0.838854746432679	0.0377616037358418	0.0496227688165228	0.0737608810149559
fig.221350.3.peg.955	NA	NA	hypothetical protein	56.6222	1	0.441325850509507	0.070935611194893	0.402777101620245	0.0849614366753552
fig.221350.3.peg.1774	NA	NA	Rhodanese domain protein UPF0176, cyanobacterial/alphaproteobacterial subgroup	56.5651	4	0.0953773816188836	0.132481268106114	0.0960344289133385	0.676106921361664
fig.221350.3.peg.1597	NA	NA	hypothetical protein	56.5564	1	0.911966887896639	0.0186302708581274	0.0338300421440991	0.0355727991011343
fig.221350.3.peg.2103	NA	NA	Clock-associated two-component sensor histidine kinase SasA	56.5425	3	0.200658629195361	0.114750172320535	0.54377489964172	0.140816298842384
fig.221350.3.peg.1568	NA	NA	mRNA 3-end processing exonuclease	56.4863	4	0.0568668293906493	0.172238567967667	0.0597380053484988	0.711156597293185
fig.221350.3.peg.313	COG0787	M	Alanine racemase (EC 5.1.1.1)	56.4427	2	0.153380142513613	0.445136515895102	0.262484827018637	0.138998514572648
fig.221350.3.peg.2020	NA	NA	hypothetical protein	56.2971	2	0.134028477596534	0.441747025296757	0.268803180745028	0.155421316361681
fig.221350.3.peg.1166	NA	NA	hypothetical protein	56.2946	3	0.0779427675784036	0.0901931063014562	0.788426165949739	0.0434379601704012
fig.221350.3.peg.354	COG0287	E	Arogenate dehydrogenase (EC 1.3.1.43)	56.1748	4	0.360724983954296	0.0668557889666843	0.0779020859958442	0.494517141083175
fig.221350.3.peg.2508	NA	NA	hypothetical protein	56.1655	2	0.0956663952623207	0.558127225479512	0.259865235246155	0.0863411440120127
fig.221350.3.peg.103	NA	NA	Rod shape-determining protein MreC	56.0072	1	0.424703267455461	0.229881222132988	0.157498897017155	0.187916613394396
fig.221350.3.peg.2574	NA	NA	FIG01153514: hypothetical protein	55.9415	4	0.102954168365688	0.187588742337345	0.144140738534244	0.565316350762724
fig.221350.3.peg.2046	NA	NA	Oxidoreductase, N-terminal:Oxidoreductase, C-terminal, utilizes NADP or NAD	55.9004	2	0.191070942038238	0.467716316001018	0.184385493011607	0.156827248949137
fig.221350.3.peg.2128	COG0654	H	Lycopene beta-cyclase (EC 5.5.1.19)	55.8499	2	0.219663787009337	0.363322738227304	0.184710033018376	0.232303441744983
fig.221350.3.peg.964	COG0251	F	RidA/YER057c/UK114 superfamily protein	55.7527	2	0.0892822551436492	0.511148544589381	0.198553910008047	0.201015290258923
fig.221350.3.peg.2488	NA	NA	hypothetical protein	55.6371	2	0.0531039079494093	0.79566912847888	0.0753726875098797	0.0758542760618307
fig.221350.3.peg.2375	COG0171	H	NAD synthetase (EC 6.3.1.5) / Glutamine amidotransferase chain of NAD synthetase	55.5765	2	0.0728024145643565	0.59084930706567	0.0948661094529872	0.241482168916987
fig.221350.3.peg.1075	NA	NA	hypothetical protein	55.5647	2	0.145656040801375	0.541174950798412	0.142894088667765	0.170274919732448
fig.221350.3.peg.153	NA	NA	hypothetical protein	55.5368	3	0.134342975219042	0.247594815125803	0.546432571631811	0.0716296380233439
fig.221350.3.peg.2607	NA	NA	hypothetical protein	55.5241	2	0.158299433778852	0.472803069717743	0.106470300488674	0.262427196014731
fig.221350.3.peg.1182	NA	NA	hypothetical protein	55.416	1	0.473213232625341	0.0855057397720188	0.305079661580268	0.136201366022372
fig.221350.3.peg.47	COG1903	H	Cobalt-precorrin-5B (C1)-methyltransferase (EC 2.1.1.195)	55.364	4	0.233640981704885	0.0682872671343851	0.0608879415160284	0.637183809644701
fig.221350.3.peg.2472	NA	NA	FIG01155193: hypothetical protein	55.2345	1	0.32926034636056	0.270245553824243	0.15055954062129	0.249934559193908
fig.221350.3.peg.2026	NA	NA	hypothetical protein	55.2208	3	0.27021260977	0.246764054844739	0.352216622281211	0.130806713104051
fig.221350.3.peg.1836	NA	NA	AbrB family transciptional regulator	55.2097	1	0.889298974789402	0.0243924898208533	0.0476469631511087	0.0386615722386364
fig.221350.3.peg.1785	NA	NA	FIG01152029: hypothetical protein	55.1952	4	0.062968831428516	0.0521509135544534	0.0396705538001492	0.845209701216881
fig.221350.3.peg.2356	NA	NA	hypothetical protein	55.0394	3	0.0847247301699602	0.31365134441844	0.513166410683817	0.088457514727783
fig.221350.3.peg.30	COG0611	H	Thiamine-monophosphate kinase (EC 2.7.4.16)	55.0229	1	0.79175067990519	0.0486934309796901	0.106994123292647	0.0525617658224728
fig.221350.3.peg.1555	NA	NA	SAM-dependent methyltransferase, MidA	54.9688	1	0.866810336024398	0.0260597967969338	0.0409767139981689	0.0661531531804991
fig.221350.3.peg.2378	NA	NA	hypothetical protein	54.8562	4	0.104397758047337	0.211184233394389	0.0759563105361963	0.608461698022078
fig.221350.3.peg.276	NA	NA	hypothetical protein	54.8469	1	0.696508430180356	0.0630049853930003	0.0935890814622526	0.146897502964391
fig.221350.3.peg.1879	NA	NA	ABC transporter, permease protein (cluster 3, basic aa/glutamine/opines)	54.8386	1	0.846572206298042	0.0298214022897319	0.0467054038824493	0.0769009875297767
fig.221350.3.peg.564	NA	NA	Heme A synthase, cytochrome oxidase biogenesis protein Cox15-CtaA	54.7301	1	0.458979516000086	0.0687826028725962	0.0773522106954252	0.394885670431892
fig.221350.3.peg.467	NA	NA	ATP-dependent DNA helicase RecQ	54.6943	2	0.0532913794639054	0.720141042800346	0.0701277191281297	0.156439858607619
fig.221350.3.peg.829	NA	NA	Glycosyltransferase	54.6028	4	0.198103518311575	0.219813096762063	0.132369788043056	0.449713596883306
fig.221350.3.peg.2407	NA	NA	hypothetical protein	54.5846	3	0.0900544891646956	0.144796703132865	0.676876739871345	0.0882720678310949
fig.221350.3.peg.543	NA	NA	Thioredoxin	54.5242	2	0.0474187096787637	0.693104194298217	0.164701295388348	0.0947758006346712
fig.221350.3.peg.2724	COG1575	H	1,4-dihydroxy-2-naphthoate polyprenyltransferase (EC 2.5.1.74)	54.3353	4	0.0867721427478892	0.110404433594222	0.0539619238127295	0.748861499845159
fig.221350.3.peg.125	COG0806	J	16S rRNA processing protein RimM	54.2237	4	0.0624251128305652	0.0866850043596026	0.0552705602548358	0.795619322554996
fig.221350.3.peg.241	NA	NA	hypothetical protein	54.1987	4	0.0981482092943865	0.385353157001459	0.128955843962486	0.387542789741668
fig.221350.3.peg.1295	NA	NA	ABC exporter permease subunit of DevC family	54.0208	4	0.0979139204263264	0.350120840977461	0.0784468836518696	0.473518354944343
fig.221350.3.peg.2916	NA	NA	FIG01152789: hypothetical protein	53.8554	2	0.147012192754852	0.425698186393377	0.180289280746128	0.247000340105643
fig.221350.3.peg.1655	NA	NA	hypothetical protein	53.6848	4	0.0495876830747837	0.0829730435287549	0.0427286349224006	0.824710638474061
fig.221350.3.peg.83	NA	NA	hypothetical protein	53.6351	1	0.516717536599942	0.13426055639384	0.248001429527906	0.101020477478312
fig.221350.3.peg.916	NA	NA	Phage integrase	53.5144	2	0.0651480864759407	0.729436019846801	0.0826579866258354	0.122757907051423
fig.221350.3.peg.2709	NA	NA	hypothetical protein	53.4919	3	0.287327479834837	0.161797832173734	0.315186908975099	0.23568777901633
fig.221350.3.peg.504	NA	NA	FIG01155768: hypothetical protein	53.4377	4	0.199031155648062	0.0850802133727738	0.0757494365607181	0.640139194418446
fig.221350.3.peg.966	COG0040	E	ATP phosphoribosyltransferase (EC 2.4.2.17) => HisGs	53.3762	1	0.57821726786891	0.126866980410121	0.126652465203443	0.168263286517526
fig.221350.3.peg.990	NA	NA	hypothetical protein	53.3677	3	0.0686993947579488	0.110865715039994	0.768805998246786	0.0516288919552713
fig.221350.3.peg.1415	NA	NA	hypothetical protein	53.3676	3	0.310806634561065	0.0846335836043098	0.506947461039261	0.0976123207953641
fig.221350.3.peg.1044	NA	NA	Putative transcription regulator	53.2587	3	0.393366856576386	0.121282736165768	0.401116730198008	0.0842336770598369
fig.221350.3.peg.1199	COG0770	M	UDP-N-acetylmuramoyl-tripeptide--D-alanyl-D-alanine ligase (EC 6.3.2.10)	53.1616	2	0.157451691935321	0.389212144579946	0.248202834779112	0.20513332870562
fig.221350.3.peg.1455	NA	NA	hypothetical protein	53.1166	4	0.102121021574404	0.0927289298331011	0.0693909100295698	0.735759138562925
fig.221350.3.peg.2869	NA	NA	Urea ABC transporter, ATPase protein UrtE	53.045	3	0.102980539752289	0.118040491377474	0.661261894441303	0.117717074428934
fig.221350.3.peg.2112	NA	NA	RecD-like DNA helicase Atu2026	52.9646	1	0.801324679544922	0.0474806828206848	0.0552191179538997	0.095975519680493
fig.221350.3.peg.2415	NA	NA	hypothetical protein	52.9341	3	0.191952576343727	0.246093143870296	0.468989698173003	0.0929645816129747
fig.221350.3.peg.2360	COG1314	U	Protein translocase membrane subunit SecG	52.8341	3	0.209477097314559	0.176996273618984	0.542434965855204	0.0710916632112519
fig.221350.3.peg.516	NA	NA	hypothetical protein	52.8297	4	0.219119993008957	0.173053726957083	0.111127449909741	0.496698830124219
fig.221350.3.peg.1320	NA	NA	hypothetical protein	52.6695	3	0.0719220708940705	0.304733164611812	0.543365181895993	0.0799795825981244
fig.221350.3.peg.602	COG1028	I	hypothetical protein	52.6116	2	0.0716552951346424	0.493103643248718	0.14345725578071	0.291783805835929
fig.221350.3.peg.2847	NA	NA	Nucleoside triphosphate pyrophosphohydrolase MazG (EC 3.6.1.8)	52.5073	1	0.84293374073935	0.0296171512613566	0.0569769644346682	0.070472143564625
fig.221350.3.peg.1360	NA	NA	hypothetical protein	52.5053	1	0.723616040954971	0.0717954872032807	0.129446734357504	0.0751417374842441
fig.221350.3.peg.1076	NA	NA	hypothetical protein	52.4349	1	0.379552161644481	0.117291430408255	0.354625178486165	0.148531229461099
fig.221350.3.peg.2646	NA	NA	Cell division inhibitor Slr1223 (YfcH in EC), contains epimerase/dehydratase and DUF1731 domains	52.363	4	0.128858480781459	0.258147936086456	0.0803754810004394	0.532618102131645
fig.221350.3.peg.1789	NA	NA	Exodeoxyribonuclease V alpha chain (EC 3.1.11.5)	52.3429	4	0.051642075618911	0.0375157119665611	0.0256441465291799	0.885198065885348
fig.221350.3.peg.378	NA	NA	Lipid A disaccharide synthetase related enzyme	52.1972	4	0.132510901537517	0.121901815533554	0.0538776870392384	0.69170959588969
fig.221350.3.peg.868	NA	NA	Phosphate starvation-inducible protein PhoH, predicted ATPase	52.1221	1	0.646125371348646	0.0739713530368034	0.0777581692352193	0.202145106379331
fig.221350.3.peg.1854	NA	NA	hypothetical protein	52.1037	2	0.0923612675512968	0.626045873481308	0.130984649734075	0.15060820923332
fig.221350.3.peg.2835	NA	NA	Possible Trypsin	51.8652	4	0.0526174060868012	0.101691521013481	0.0412623273623848	0.804428745537333
fig.221350.3.peg.616	NA	NA	Exodeoxyribonuclease III (EC 3.1.11.2)	51.8468	3	0.364794486790303	0.167851976917108	0.384419798924874	0.0829337373677145
fig.221350.3.peg.196	NA	NA	Sarcosine oxidase (EC 1.5.3.1)	51.5853	1	0.889639566248913	0.0237853590423578	0.0512298069302551	0.035345267778474
fig.221350.3.peg.620	NA	NA	hypothetical protein	51.534	4	0.281114833821545	0.0934454886824921	0.0995993064529902	0.525840371042973
fig.221350.3.peg.1242	NA	NA	hemolysin-type calcium-binding repeat family protein	51.4836	3	0.073154044620975	0.0614716310188783	0.831887978110602	0.0334863462495445
fig.221350.3.peg.1251	COG1947	I	4-diphosphocytidyl-2-C-methyl-D-erythritol kinase (EC 2.7.1.148)	51.3741	3	0.158119024766883	0.197826256103718	0.532212352261248	0.111842366868151
fig.221350.3.peg.750	NA	NA	Two-component system sensor histidine kinase	51.3472	2	0.0998546649543826	0.427431463449008	0.11189529926539	0.360818572331219
fig.221350.3.peg.1372	NA	NA	phage integrase family	51.31	1	0.84020767579477	0.0395392737092776	0.062561095203937	0.0576919552920153
fig.221350.3.peg.2769	NA	NA	FIG01150139: hypothetical protein	51.2025	2	0.229560721011467	0.358710685217336	0.218370686337617	0.19335790743358
fig.221350.3.peg.1570	NA	NA	ATP-dependent DNA ligase (EC 6.5.1.1) LigC	51.1214	4	0.127067694815579	0.299132040838353	0.108706547834404	0.465093716511664
fig.221350.3.peg.673	COG2109	H	Cob(I)alamin adenosyltransferase (EC 2.5.1.17)	51.1039	1	0.583468821350656	0.0749627226196038	0.107249966959326	0.234318489070414
fig.221350.3.peg.160	COG0617	J	CCA tRNA nucleotidyltransferase (EC 2.7.7.72)	51.0362	4	0.0814447018493327	0.115708147147302	0.0789761205127189	0.723871030490647
fig.221350.3.peg.1175	NA	NA	Glutathione S-transferase (EC 2.5.1.18)	51.0173	1	0.482891837527975	0.0850707385693807	0.310161554877729	0.121875869024916
fig.221350.3.peg.1690	NA	NA	putative conserved membrane protein	50.9666	4	0.14026176092766	0.0960783885711978	0.0639051516511331	0.699754698850009
fig.221350.3.peg.1964	NA	NA	hypothetical protein	50.9292	1	0.518027037297938	0.0883246198306347	0.318905104974452	0.0747432378969757
fig.221350.3.peg.2050	NA	NA	hypothetical protein	50.8876	2	0.0945938000697585	0.531484418673919	0.0971488452874757	0.276772935968847
fig.221350.3.peg.556	NA	NA	Periplasmic binding protein-like II superfamily	50.8561	4	0.0677826598812417	0.054265910924423	0.0315344439786418	0.846416985215694
fig.221350.3.peg.625	NA	NA	ABC transporter, ATP binding component, possibly iron transporter	50.7241	1	0.559534804061539	0.155927741949198	0.108547199663323	0.175990254325939
fig.221350.3.peg.37	NA	NA	HNH endonuclease:HNH nuclease	50.7091	4	0.186477280092397	0.0940748355294321	0.118323224024285	0.601124660353887
fig.221350.3.peg.2693	COG0713	C	NAD(P)H-plastoquinone oxidoreductase chain 4L, NdhE	50.6907	3	0.133470558518699	0.16086183355213	0.607872313631103	0.0977952942980682
fig.221350.3.peg.1209	NA	NA	Pseudouridine-5' phosphatase (EC 3.1.3.-)	50.6189	2	0.0439967475182854	0.742740889267031	0.0860146324631704	0.127247730751513
fig.221350.3.peg.630	NA	NA	Cell division inhibitor SulA	50.5509	4	0.172027442286645	0.0754593244234493	0.0531285221484947	0.699384711141411
fig.221350.3.peg.1600	COG0204	I	hypothetical protein	50.4865	1	0.567726628132757	0.0993587359866505	0.174037366319001	0.158877269561591
fig.221350.3.peg.213	NA	NA	hypothetical protein	50.465	3	0.217220171301648	0.272269506441741	0.277956658476134	0.232553663780477
fig.221350.3.peg.1083	NA	NA	Urea carboxylase-related ABC transporter, substrate-binding protein	50.4344	3	0.104455206665317	0.228331732399517	0.457143188568053	0.210069872367113
fig.221350.3.peg.1019	NA	NA	hypothetical protein	50.3145	4	0.106474176518341	0.185695621412454	0.0617835187360985	0.646046683333106
fig.221350.3.peg.1604	NA	NA	Manganese ABC transporter, ATP-binding protein SitB	50.2187	4	0.214768783203569	0.11952996771507	0.136037766855244	0.529663482226118
fig.221350.3.peg.592	COG2805	NU	Twitching motility protein PilT	50.1791	4	0.0751387613647457	0.31768185924777	0.10109372290059	0.506085656486895
fig.221350.3.peg.537	NA	NA	Permease of the drug/metabolite transporter (DMT) superfamily	50.1775	2	0.129926469599451	0.411840517428589	0.0936993696376158	0.364533643334344
fig.221350.3.peg.127	NA	NA	Potassium voltage-gated channel subfamily KQT; possible potassium channel, VIC family	50.0228	2	0.0665653298542671	0.527937465842273	0.318312566489201	0.087184637814259
fig.221350.3.peg.737	NA	NA	hypothetical protein	49.8073	3	0.129697258309921	0.140978922928918	0.667325289889375	0.0619985288717867
fig.221350.3.peg.95	COG0596	H	Possible alpha/beta hydrolase superfamily, slr1917 homolog	49.6908	4	0.0700326744247612	0.105879855203644	0.047084484380141	0.777002985991454
fig.221350.3.peg.2911	COG0007	H	Uroporphyrinogen-III methyltransferase (EC 2.1.1.107)	49.5792	1	0.639728675598255	0.0583808932898683	0.069706594844274	0.232183836267602
fig.221350.3.peg.2645	NA	NA	hypothetical protein	49.5577	1	0.372272107267314	0.304851359428094	0.149578640189481	0.173297893115111
fig.221350.3.peg.1587	NA	NA	hypothetical protein	49.5378	1	0.58165212750937	0.0578392165963664	0.084244463416324	0.276264192477939
fig.221350.3.peg.2435	NA	NA	hypothetical protein	49.4334	2	0.0681767355795044	0.693943666390765	0.161998859933042	0.0758807380966887
fig.221350.3.peg.2840	NA	NA	hypothetical protein	49.3512	2	0.0448266678930184	0.809803114693931	0.0705665011569895	0.074803716256061
fig.221350.3.peg.279	COG5716	C	Photosystem II protein D1 (PsbA)	49.2564	2	0.0550891865656944	0.679331241360704	0.113252717081897	0.152326854991705
fig.221350.3.peg.669	NA	NA	NAD binding site	49.2503	1	0.597023693789593	0.109402148995718	0.179490695564543	0.114083461650145
fig.221350.3.peg.1750	NA	NA	hypothetical protein	49.2284	2	0.101691908743687	0.601921096241744	0.167034795967833	0.129352199046736
fig.221350.3.peg.1978	NA	NA	hypothetical protein	49.1657	1	0.441051081955363	0.149832485020646	0.123043336886841	0.28607309613715
fig.221350.3.peg.2683	NA	NA	15-cis-zeta-carotene isomerase (EC 5.2.1.12)	49.1086	2	0.0614218144565663	0.70675822407401	0.0875964291682211	0.144223532301203
fig.221350.3.peg.2664	COG0125	F	Thymidylate kinase (EC 2.7.4.9)	49.0267	2	0.299921216557214	0.313610325915222	0.144076886766918	0.242391570760646
fig.221350.3.peg.1979	NA	NA	hypothetical protein	49.0026	4	0.107394538428027	0.107499757965936	0.0523779844666673	0.73272771913937
fig.221350.3.peg.1678	NA	NA	hypothetical protein	48.9782	4	0.109987835873528	0.103277990465756	0.114032997950601	0.672701175710115
fig.221350.3.peg.16	NA	NA	Peptide-methionine (R)-S-oxide reductase MsrB (EC 1.8.4.12)	48.9617	4	0.0610680933227344	0.164730845806166	0.0546623259951281	0.719538734875972
fig.221350.3.peg.1909	NA	NA	hypothetical protein	48.9476	2	0.0946032465569244	0.405764986389699	0.255271016640549	0.244360750412827
fig.221350.3.peg.839	NA	NA	hypothetical protein	48.8354	1	0.645255465834109	0.122144680566203	0.120478032745132	0.112121820854556
fig.221350.3.peg.2021	COG5743	C	CAB/ELIP/HLIP family protein	48.6919	2	0.103112269074879	0.649558797289557	0.101407994763215	0.14592093887235
fig.221350.3.peg.811	NA	NA	phage integrase	48.6901	1	0.701003194764208	0.051655874591058	0.0985229432415762	0.148817987403157
fig.221350.3.peg.2910	COG0521	H	Molybdenum cofactor biosynthesis protein MoaB	48.5795	2	0.0332041867777198	0.822118157009841	0.074805313180121	0.0698723430323178
fig.221350.3.peg.2042	COG1828	F	Phosphoribosylformylglycinamidine synthase, PurS subunit (EC 6.3.5.3)	48.4518	3	0.0707362942111678	0.202056564084283	0.664346203118184	0.0628609385863656
fig.221350.3.peg.2370	NA	NA	COG0546: Predicted phosphatases	48.4251	1	0.522530628066749	0.165119438816103	0.125216327462012	0.187133605655136
fig.221350.3.peg.782	NA	NA	hypothetical protein	47.9114	3	0.123765033516044	0.12758388708038	0.661778499790166	0.0868725796134104
fig.221350.3.peg.2777	NA	NA	Similar to eukaryotic Peptidyl prolyl 4-hydroxylase, alpha subunit (EC 1.14.11.2)	47.909	1	0.485366125655442	0.183192882630739	0.155526397274706	0.175914594439113
fig.221350.3.peg.2735	NA	NA	Biosynthetic Aromatic amino acid aminotransferase beta (EC 2.6.1.57) @ Histidinol-phosphate aminotransferase (EC 2.6.1.9)	47.9042	4	0.173873878829172	0.0829971846269161	0.0583749657748434	0.684753970769069
fig.221350.3.peg.114	NA	NA	TPR-domain-containing protein	47.8881	4	0.174763729235224	0.0578816377251242	0.0563722925019436	0.710982340537708
fig.221350.3.peg.2591	NA	NA	Anhydro-N-acetylmuramic acid kinase (EC 2.7.1.170)	47.8631	4	0.103135255934511	0.138891585149498	0.0519200556339659	0.706053103282025
fig.221350.3.peg.831	COG1270	H	Adenosylcobinamide-phosphate synthase (EC 6.3.1.10)	47.7608	3	0.305903140278311	0.0976231444570346	0.375682869907713	0.220790845356941
fig.221350.3.peg.2506	NA	NA	hypothetical protein	47.7589	1	0.659752546128874	0.089724753760663	0.180540472347635	0.0699822277628283
fig.221350.3.peg.2400	NA	NA	Cytochrome c-type biogenesis protein CcdA (DsbD analog)	47.738	4	0.0426976282434873	0.0498067574698938	0.0346822871462862	0.872813327140333
fig.221350.3.peg.2040	NA	NA	hypothetical protein	47.7323	3	0.0713590986148985	0.124036748667319	0.754499950966258	0.0501042017515248
fig.221350.3.peg.100	NA	NA	DedA family; putative alkaline phosphatase-like protein	47.7082	1	0.363569279001634	0.15050844287954	0.127622861123724	0.358299416995102
fig.221350.3.peg.473	COG0757	E	3-dehydroquinate dehydratase II (EC 4.2.1.10)	47.5986	3	0.0990797849651943	0.0767954921362464	0.755893565144258	0.0682311577543011
fig.221350.3.peg.1794	NA	NA	Serine/threonine specific protein phosphatase (EC 3.1.3.16)	47.5096	4	0.0528545329408756	0.0699182190142845	0.0345345057930002	0.84269274225184
fig.221350.3.peg.2706	NA	NA	hypothetical protein	47.4304	3	0.266077228824868	0.304472612591326	0.318485265591945	0.110964892991861
fig.221350.3.peg.2715	NA	NA	hypothetical protein	47.3549	2	0.0414485344134593	0.758837679676141	0.11359906152714	0.0861147243832598
fig.221350.3.peg.1862	NA	NA	hypothetical protein	47.2675	4	0.237372063932327	0.0811747922496637	0.127516587453588	0.553936556364422
fig.221350.3.peg.1119	NA	NA	hypothetical protein	47.2476	1	0.551662758095022	0.0889793192693521	0.145059468561446	0.21429845407418
fig.221350.3.peg.1381	NA	NA	hypothetical protein	47.2119	1	0.747869504856583	0.0523996904432883	0.105601353076238	0.0941294516238902
fig.221350.3.peg.1263	NA	NA	hypothetical protein	47.0043	1	0.896810607701959	0.0235708445164819	0.0419733039112086	0.0376452438703504
fig.221350.3.peg.912	NA	NA	hypothetical protein	46.8835	4	0.122793896412743	0.202814669711546	0.29003504560396	0.384356388271751
fig.221350.3.peg.729	NA	NA	Cysteine desulfurase (EC 2.8.1.7)	46.8835	4	0.246609511365587	0.169087995001843	0.115075279157112	0.469227214475458
fig.221350.3.peg.2292	NA	NA	Glycerol dehydrogenase related protein Slr0730	46.6624	3	0.0759380914421773	0.307416518770629	0.531167482685706	0.0854779071014879
fig.221350.3.peg.979	NA	NA	Cytochrome c oxidase polypeptide II (EC 1.9.3.1)	46.6496	1	0.642963635979978	0.0561248950761317	0.208267291368775	0.0926441775751151
fig.221350.3.peg.1198	NA	NA	hypothetical protein	46.6334	2	0.12361414464513	0.60416264684964	0.122101743177923	0.150121465327307
fig.221350.3.peg.2006	NA	NA	Uncharacterized membrane protein Ycf36	46.6323	4	0.0340616241258451	0.046789763214633	0.0242169676070006	0.894931645052521
fig.221350.3.peg.2125	NA	NA	ABC transporter, permease protein 2 (cluster 1, maltose/g3p/polyamine/iron)	46.3502	4	0.0591872771123318	0.0851896530885254	0.0514826516316193	0.804140418167523
fig.221350.3.peg.1032	NA	NA	putative endolysin	46.3115	3	0.284312370202906	0.133440005423919	0.487360734721265	0.0948868896519103
fig.221350.3.peg.1823	NA	NA	putative conserved membrane protein	46.236	2	0.186175576998238	0.447753979949685	0.232791428358044	0.133279014694033
fig.221350.3.peg.2036	COG0057	G	NAD-dependent glyceraldehyde-3-phosphate dehydrogenase (EC 1.2.1.12) for arsenate detoxification	46.1679	3	0.0835604185578573	0.185553231748551	0.624566026685615	0.106320323007977
fig.221350.3.peg.2549	NA	NA	Ssr2611 protein	46.1445	4	0.261411931778522	0.235315595573276	0.127111911824583	0.376160560823619
fig.221350.3.peg.2649	NA	NA	Possible heat shock protein DnaJ	46.0699	4	0.0430889114853378	0.0444255485339259	0.0241982096381124	0.888287330342624
fig.221350.3.peg.1458	NA	NA	RNase R-related protein	45.9881	1	0.811474218647304	0.0510712755215189	0.0623449114621373	0.0751095943690397
fig.221350.3.peg.1051	NA	NA	hypothetical protein	45.9053	2	0.0675588735042901	0.623482417104461	0.0736968179627241	0.235261891428525
fig.221350.3.peg.2335	NA	NA	Probable transcriptional regulatory protein YebC	45.8962	2	0.209669356047495	0.368260828698021	0.217177462208584	0.204892353045899
fig.221350.3.peg.184	NA	NA	ADP-ribose pyrophosphatase (EC 3.6.1.13)	45.7798	1	0.866524734063	0.0268516955887053	0.0416380852315129	0.0649854851167815
fig.221350.3.peg.2347	NA	NA	Putative RNA-binding protein YlmH	45.7216	2	0.0634380028909818	0.725915786663256	0.0691373716671717	0.14150883877859
fig.221350.3.peg.1126	NA	NA	hypothetical protein	45.709	1	0.423332389838479	0.0897903444156016	0.0876777380560444	0.399199527689875
fig.221350.3.peg.43	NA	NA	possible methyl-accepting chemotaxis protein	45.6473	3	0.123344214803293	0.0582776112983222	0.766438559484765	0.0519396144136206
fig.221350.3.peg.682	NA	NA	FIG00003370: Multicopper polyphenol oxidase	45.621	1	0.705148003931889	0.088639375491698	0.0787091974342457	0.127503423142167
fig.221350.3.peg.1120	COG0568	K	hypothetical protein	45.5088	4	0.396738811063309	0.0834295245343291	0.0781774658909523	0.441654198511409
fig.221350.3.peg.2395	NA	NA	RNA binding methyltransferase FtsJ like	45.5023	1	0.548801160661815	0.0796013862718064	0.171070121717374	0.200527331349004
fig.221350.3.peg.2281	COG0479	C	Succinate dehydrogenase iron-sulfur protein (EC 1.3.5.1)	45.4671	3	0.0674251845530159	0.349339046854308	0.497854294300032	0.0853814742926436
fig.221350.3.peg.1409	NA	NA	hypothetical protein	45.4012	1	0.428409898260611	0.0896722665197118	0.212081956099316	0.269835879120362
fig.221350.3.peg.2485	NA	NA	N-acylneuraminate cytidylyltransferase (EC 2.7.7.43)	45.3824	2	0.135589944471001	0.476723363263087	0.166660502995328	0.221026189270584
fig.221350.3.peg.2747	NA	NA	2-hydroxy-3-oxopropionate reductase (EC 1.1.1.60)	45.3298	2	0.198777082504329	0.414338467636886	0.150185433192191	0.236699016666594
fig.221350.3.peg.1825	NA	NA	hypothetical protein	45.2676	1	0.502081392575202	0.106651374829206	0.240906672929331	0.150360559666261
fig.221350.3.peg.1177	NA	NA	hypothetical protein	45.0816	1	0.405389369345554	0.186389141541558	0.23105387525957	0.177167613853319
fig.221350.3.peg.1594	NA	NA	FIG01153719: hypothetical protein	45.0063	4	0.129407060605887	0.299849809737605	0.0833077266408318	0.487435403015677
fig.221350.3.peg.1820	NA	NA	hypothetical protein	45.0059	3	0.184361314175456	0.110054005401791	0.614688283940341	0.090896396482412
fig.221350.3.peg.2650	COG0031	E	Cysteine synthase (EC 2.5.1.47)	44.9728	4	0.120150960659162	0.0529858551837987	0.0513976449763439	0.775465539180695
fig.221350.3.peg.1757	NA	NA	Phosphate regulon sensor protein PhoR (SphS) (EC 2.7.13.3)	44.9612	2	0.121707896320036	0.573696360611718	0.161942969355158	0.142652773713087
fig.221350.3.peg.2862	COG0147	E	Para-aminobenzoate synthase, aminase component (EC 2.6.1.85)	44.9239	1	0.796610483836763	0.0567728551437888	0.076522221978715	0.0700944390407333
fig.221350.3.peg.814	NA	NA	hypothetical protein	44.8261	1	0.888592036819674	0.0234600088995396	0.050630578505266	0.0373173757755202
fig.221350.3.peg.1851	NA	NA	hypothetical protein	44.7782	3	0.0808181854209031	0.105910347432128	0.769392489639825	0.0438789775071433
fig.221350.3.peg.451	NA	NA	Cell division topological specificity factor MinE	44.6975	2	0.311505681776227	0.312526892169388	0.259651025142599	0.116316400911786
fig.221350.3.peg.2830	NA	NA	Efflux ABC transporter, permease protein	44.6643	1	0.710548348433836	0.0533135432112287	0.131853312498483	0.104284795856452
fig.221350.3.peg.281	NA	NA	Metal-dependent membrane protease, abortive infection protein	44.6633	2	0.166107220375719	0.477742521889309	0.11864649572713	0.237503762007841
fig.221350.3.peg.2852	NA	NA	hypothetical protein	44.6468	4	0.191458790312662	0.145671652754762	0.211385098264338	0.451484458668238
fig.221350.3.peg.898	NA	NA	hypothetical protein	44.6406	4	0.0638169442730973	0.155629762788483	0.0528534136807013	0.727699879257718
fig.221350.3.peg.1261	NA	NA	hypothetical protein	44.6148	2	0.100161019525196	0.500069060344112	0.276848708918993	0.122921211211699
fig.221350.3.peg.1388	NA	NA	Zinc ABC transporter, ATP-binding protein ZnuC	44.5937	4	0.073787838921636	0.294905338566011	0.0750589163555972	0.556247906156756
fig.221350.3.peg.1244	NA	NA	hypothetical protein	44.4759	1	0.581057011476885	0.133874861451521	0.139619646162897	0.145448480908697
fig.221350.3.peg.877	NA	NA	FIG01150987: hypothetical protein	44.4278	4	0.0766026532420146	0.148569780729997	0.0544023103345703	0.720425255693418
fig.221350.3.peg.1778	NA	NA	Recombination protein RecR	44.3752	4	0.078188188787499	0.236873633788844	0.0845585295936702	0.600379647829987
fig.221350.3.peg.1817	NA	NA	hypothetical protein	44.345	3	0.1935730361344	0.0972320460470063	0.563232742141021	0.145962175677572
fig.221350.3.peg.73	NA	NA	DNA polymerase III delta subunit (EC 2.7.7.7)	44.3075	4	0.0729734519285429	0.0604466293744382	0.0324109765154813	0.834168942181538
fig.221350.3.peg.1910	NA	NA	hypothetical protein	44.3023	4	0.267651444583373	0.285073264417077	0.105467282795378	0.341808008204172
fig.221350.3.peg.674	COG2226	H	SAM-dependent methyltransferase sll0829 (UbiE paralog)	44.1622	3	0.077142311235386	0.329888957593205	0.521114104030087	0.0718546271413222
fig.221350.3.peg.1495	NA	NA	hypothetical protein	44.1488	2	0.0648805751405956	0.649865161204248	0.205040608317734	0.0802136553374224
fig.221350.3.peg.576	NA	NA	Muramoyltetrapeptide carboxypeptidase (EC 3.4.17.13)	44.1251	4	0.214756843704194	0.0780828387364781	0.0827435261272336	0.624416791432094
fig.221350.3.peg.1704	NA	NA	Gamma-glutamyltranspeptidase (EC 2.3.2.2) @ Glutathione hydrolase (EC 3.4.19.13)	43.8431	4	0.150606891128976	0.0775316165303883	0.0469471283026112	0.724914364038025
fig.221350.3.peg.2032	NA	NA	hypothetical protein	43.8262	2	0.091664113698626	0.420688799494678	0.413016922006269	0.074630164800427
fig.221350.3.peg.724	NA	NA	hypothetical protein	43.6986	1	0.841477975221543	0.0306341598367057	0.0555101972592263	0.0723776676825249
fig.221350.3.peg.1196	NA	NA	L,D-transpeptidase	43.6303	4	0.0834107554127448	0.082395225338662	0.0495426578996307	0.784651361348963
fig.221350.3.peg.1549	NA	NA	hypothetical protein	43.5961	1	0.68211258869314	0.0504198165752649	0.160889067605865	0.106578527125731
fig.221350.3.peg.1508	NA	NA	DnaJ-class molecular chaperone CbpA	43.4605	1	0.803774176167149	0.0536766344637027	0.0690681084567376	0.0734810809124111
fig.221350.3.peg.1063	NA	NA	FIG01153215: hypothetical protein	43.4456	1	0.301499948052029	0.146579309575538	0.293830862913847	0.258089879458585
fig.221350.3.peg.1553	NA	NA	ABC transporter, permease protein 1 (cluster 1, maltose/g3p/polyamine/iron)	43.4365	1	0.807410939034328	0.0368649409475654	0.110038324283995	0.0456857957341113
fig.221350.3.peg.1471	COG1028	I	Putative short-chain dehydrogenase	43.3694	2	0.0680518439383204	0.606193817147449	0.0778240019763251	0.247930336937905
fig.221350.3.peg.546	NA	NA	Putative peptidase	43.3317	2	0.198257954235353	0.415171092868139	0.137579130839883	0.248991822056625
fig.221350.3.peg.18	COG1459	NU	Type IV fimbrial assembly protein PilC	43.3011	3	0.10349193651153	0.218566402148693	0.507937878006808	0.170003783332968
fig.221350.3.peg.2016	COG0294	H	Dihydropteroate synthase (EC 2.5.1.15)	43.3002	1	0.484926300945353	0.0787770451229311	0.371322038834401	0.0649746150973147
fig.221350.3.peg.1227	COG1939	J	Mini-ribonuclease III	43.2911	1	0.437477406542894	0.0966787111951612	0.252202264953507	0.213641617308438
fig.221350.3.peg.2703	COG0023	J	Translation initiation factor SUI1-related protein	43.2797	3	0.0869358179064681	0.280115999881455	0.52343567804833	0.109512504163747
fig.221350.3.peg.1058	NA	NA	FIG01151470: hypothetical protein	43.2551	2	0.0934170265702759	0.446791974641992	0.367899271402291	0.0918917273854406
fig.221350.3.peg.363	NA	NA	DNA recombination and repair protein RecF	43.2286	2	0.214795590973157	0.332881086623634	0.218239103919679	0.234084218483531
fig.221350.3.peg.2817	NA	NA	hypothetical protein	43.1662	1	0.393214250776683	0.151280477678065	0.349535295954219	0.105969975591033
fig.221350.3.peg.1861	NA	NA	Pheophorbide a oxygenase (EC 1.14.-.-)	42.7513	2	0.167103300759646	0.434970209841399	0.100243652327079	0.297682837071876
fig.221350.3.peg.1206	NA	NA	N-acetylmuramoyl-L-alanine amidase (EC 3.5.1.28)	42.7475	1	0.380290413803459	0.160629448290262	0.233381269066276	0.225698868840003
fig.221350.3.peg.2813	NA	NA	Aluminum resistance protein	42.7322	4	0.173812275371251	0.317313151200718	0.153094108748385	0.355780464679646
fig.221350.3.peg.1207	COG0796	M	Glutamate racemase (EC 5.1.1.3)	42.7209	1	0.749083036652446	0.0617480621013907	0.0717811664232396	0.117387734822924
fig.221350.3.peg.853	COG0566	J	Uncharacterized RNA methyltransferase YsgA	42.6481	1	0.877846466517029	0.0254332963712747	0.0609659116618488	0.0357543254498476
fig.221350.3.peg.233	COG5723	C	Photosystem II protein PsbI	42.598	1	0.633035454757315	0.0700629271339244	0.23294779992261	0.0639538181861512
fig.221350.3.peg.105	NA	NA	ABC transporter, substrate-binding protein (cluster 1, maltose/g3p/polyamine/iron)	42.5159	1	0.65998838874032	0.102287154595598	0.0851172428433122	0.15260721382077
fig.221350.3.peg.1775	NA	NA	Glutathione S-transferase domain protein	42.4342	3	0.0790791073832876	0.0883787106655502	0.789674623440907	0.042867558510255
fig.221350.3.peg.376	NA	NA	Ribonuclease D related protein	42.4151	4	0.369178774454809	0.0748758487256944	0.110710128033934	0.445235248785562
fig.221350.3.peg.1507	NA	NA	hypothetical protein	42.3241	4	0.235821734279378	0.271404130657917	0.129753306876742	0.363020828185963
fig.221350.3.peg.231	COG1357	U	Pentapeptide repeat family protein	42.3224	1	0.793478786241102	0.0371528877181976	0.0527453790347447	0.116622947005956
fig.221350.3.peg.1763	NA	NA	FIG01151836: hypothetical protein	42.2967	4	0.272893849672841	0.175627266064478	0.0816217270549375	0.469857157207744
fig.221350.3.peg.1346	NA	NA	conserved hypothetical inner membrane protein	42.2706	3	0.177375701131537	0.215585076844307	0.470785171635889	0.136254050388266
fig.221350.3.peg.1612	NA	NA	Beta-lactamase class C-like and penicillin binding proteins (PBPs) superfamily	42.2558	1	0.618712427676517	0.0594513636041151	0.160935024584532	0.160901184134835
fig.221350.3.peg.580	COG2875	H	Cobalt-precorrin-4 C(11)-methyltransferase (EC 2.1.1.271)	42.1009	2	0.120111515811699	0.614137753631948	0.129504953972014	0.136245776584339
fig.221350.3.peg.2168	NA	NA	Possible 7kD DNA-binding domain	42.0464	2	0.16944214721654	0.34242096122436	0.162182989382087	0.325953902177013
fig.221350.3.peg.1424	NA	NA	TerC family protein	42.0265	4	0.158770084127023	0.0676249542968879	0.0478618690207106	0.725743092555378
fig.221350.3.peg.1571	NA	NA	ATP-dependent, 3'-5' DNA helicase with strand annealing activity	41.9864	2	0.0635027292822744	0.546749649128064	0.0809952269561154	0.308752394633546
fig.221350.3.peg.2077	NA	NA	hypothetical protein	41.7846	3	0.21736572284797	0.192139201637213	0.42212764288087	0.168367432633947
fig.221350.3.peg.2632	NA	NA	hypothetical protein	41.6915	1	0.627248965162576	0.129272560492984	0.13941981991235	0.10405865443209
fig.221350.3.peg.171	COG5726	C	Photosystem II protein PsbL	41.5826	3	0.187537699813257	0.108621690714443	0.61617358199067	0.0876670274816304
fig.221350.3.peg.1878	NA	NA	ABC transporter, ATP-binding protein (cluster 3, basic aa/glutamine/opines)	41.5772	1	0.801636879879919	0.0409004741061974	0.0875092365901303	0.0699534094237529
fig.221350.3.peg.1330	NA	NA	hypothetical protein	41.5565	4	0.0400340899676123	0.0496886353674701	0.031907386758854	0.878369887906064
fig.221350.3.peg.1849	NA	NA	hypothetical protein	41.509	1	0.42002879604742	0.240566717656988	0.159385859794118	0.180018626501474
fig.221350.3.peg.1981	NA	NA	hypothetical protein	41.4194	4	0.31811298546526	0.152283066897584	0.101714835383574	0.427889112253582
fig.221350.3.peg.1819	NA	NA	hypothetical protein	41.2844	1	0.718768101001134	0.0828443049275756	0.0876119065219484	0.110775687549342
fig.221350.3.peg.2871	NA	NA	Urea ABC transporter, permease protein UrtC	41.266	4	0.114445464701501	0.0689113265713166	0.042540084423432	0.774103124303751
fig.221350.3.peg.463	NA	NA	S-methyl-5-thioribose-1-phosphate isomerase (EC 5.3.1.23)	41.2048	4	0.118086937162436	0.0826699381665271	0.0582464820105963	0.740996642660441
fig.221350.3.peg.265	COG0540	F	Aspartate carbamoyltransferase (EC 2.1.3.2)	41.2015	1	0.749533294380496	0.0682654606093246	0.0838373485089223	0.0983638965012572
fig.221350.3.peg.211	COG0368	H	Cobalamin synthase (EC 2.7.8.26)	41.1827	4	0.274617966142667	0.171227527229907	0.216292750877691	0.337861755749734
fig.221350.3.peg.717	NA	NA	Possible pterin-4 alpha-carbinolamine dehydratase-like protein	41.1773	3	0.0651672288169209	0.173239021932294	0.695809558469222	0.0657841907815626
fig.221350.3.peg.88	COG0324	J	tRNA dimethylallyltransferase (EC 2.5.1.75)	41.1574	2	0.0951123178255925	0.634251493436837	0.187187743841468	0.0834484448961019
fig.221350.3.peg.1084	NA	NA	[NiFe] hydrogenase nickel incorporation-associated protein HypB	41.1306	3	0.10636286544916	0.106018723821808	0.675539222659818	0.112079188069214
fig.221350.3.peg.2738	COG0486	J	tRNA-5-carboxymethylaminomethyl-2-thiouridine(34) synthesis protein MnmE	41.0712	4	0.39867186730134	0.100230045912523	0.0818362883535538	0.419261798432583
fig.221350.3.peg.355	NA	NA	Neurosporene C-3',4' desaturase	41.0537	4	0.0566412353730606	0.159543108258406	0.0584161641810248	0.725399492187508
fig.221350.3.peg.1395	NA	NA	hypothetical protein	41.047	3	0.115726275728711	0.155122955235452	0.570936872752374	0.158213896283463
fig.221350.3.peg.2035	NA	NA	MFS-type efflux pump ArsJ specific for 1-arseno-3-phosphoglycerate	41.0439	1	0.840014325760292	0.0325763887726257	0.0832390598610793	0.0441702256060034
fig.221350.3.peg.2743	COG0564	J	LSU rRNA pseudouridine(1911/1915/1917) synthase (EC 5.4.99.23)	41.0436	1	0.628804114871585	0.123141605231132	0.124066066228985	0.123988213668298
fig.221350.3.peg.1606	NA	NA	Endonuclease III (EC 4.2.99.18)	40.9527	2	0.0871931551236769	0.541613849344736	0.103733307172843	0.267459688358744
fig.221350.3.peg.2700	NA	NA	Rhodanese-related sulfurtransferase	40.9354	4	0.126587734552969	0.139405229800795	0.0620752765110583	0.671931759135178
fig.221350.3.peg.1345	NA	NA	Light-dependent protochlorophyllide reductase (EC 1.3.1.33)	40.922	3	0.215287025425602	0.0845258924616294	0.641390525761477	0.0587965563512915
fig.221350.3.peg.668	NA	NA	Cryptochrome	40.8323	4	0.0807853612867527	0.169504169718702	0.0541907966682132	0.695519672326332
fig.221350.3.peg.1846	NA	NA	Pyridoxamine 5'-phosphate oxidase (EC 1.4.3.5)	40.8247	2	0.0820725864182427	0.576313658337954	0.251143298113282	0.090470457130521
fig.221350.3.peg.2667	NA	NA	DNA repair protein RadA	40.7819	2	0.235969674124843	0.338159165648334	0.131558142037803	0.29431301818902
fig.221350.3.peg.1839	NA	NA	hypothetical protein	40.7419	2	0.138337147198942	0.459009134963348	0.189542946362677	0.213110771475034
fig.221350.3.peg.1074	NA	NA	hypothetical protein	40.7054	2	0.0824517511599051	0.695610951648595	0.104165489229681	0.117771807961819
fig.221350.3.peg.890	NA	NA	hypothetical protein	40.6875	3	0.191439173789126	0.121961930725109	0.577476544052527	0.109122351433238
fig.221350.3.peg.1397	NA	NA	ABC transporter, permease protein	40.6396	1	0.599409079626962	0.0974258687872816	0.0774008214904879	0.225764230095268
fig.221350.3.peg.2720	NA	NA	hypothetical protein	40.6175	4	0.361633106411756	0.0781408058921337	0.144043143232353	0.416182944463758
fig.221350.3.peg.2675	NA	NA	putative Ycf34	40.6092	2	0.0700403136409502	0.571503313155354	0.110482355745766	0.24797401745793
fig.221350.3.peg.435	COG1070	G	Carbohydrate kinase, FGGY family	40.6087	4	0.384884601234221	0.0815450190111875	0.075334231277531	0.458236148477061
fig.221350.3.peg.304	NA	NA	hypothetical protein	40.5913	4	0.0684870708342074	0.0455910231779657	0.0319269812739101	0.853994924713917
fig.221350.3.peg.1714	NA	NA	hypothetical protein	40.5875	3	0.0902140143980462	0.367470106974283	0.463300107751912	0.079015770875759
fig.221350.3.peg.2217	NA	NA	dTDP-4-dehydrorhamnose 3,5-epimerase (EC 5.1.3.13)	40.5768	1	0.565352722123728	0.0945757573998061	0.221536214198694	0.118535306277772
fig.221350.3.peg.1095	NA	NA	Short-chain dehydrogenase/reductase (SDR) superfamily	40.5677	1	0.449908902794849	0.0760285460149878	0.113403458368617	0.360659092821547
fig.221350.3.peg.1498	NA	NA	N-acetylmuramoyl-L-alanine amidase (family 2); Negative regulator of beta-lactamase expression	40.5554	1	0.876652015154225	0.0276027965849814	0.0417020187043331	0.0540431695564604
fig.221350.3.peg.1291	NA	NA	FIG015287: Zinc protease	40.5537	2	0.103451983516938	0.661371022205352	0.119559893316106	0.115617100961603
fig.221350.3.peg.2113	NA	NA	hypothetical protein	40.5421	4	0.229268695662256	0.292975696221972	0.182433842687302	0.29532176542847
fig.221350.3.peg.2095	NA	NA	hypothetical protein	40.5211	1	0.776491936676358	0.0467984182066066	0.0672583853523954	0.10945125976464
fig.221350.3.peg.2142	NA	NA	hypothetical protein	40.5055	2	0.0962045017996108	0.439594668916789	0.202234741947634	0.261966087335966
fig.221350.3.peg.1219	NA	NA	FIG01151948: hypothetical protein	40.4815	3	0.287106578398516	0.208794830101574	0.41734265270196	0.0867559387979502
fig.221350.3.peg.199	NA	NA	Nucleoside 5-triphosphatase RdgB (dHAPTP, dITP, XTP-specific) (EC 3.6.1.66)	40.4389	2	0.0562465208193389	0.736324691496539	0.0760183769072275	0.131410410776894
fig.221350.3.peg.2164	NA	NA	Hydrolase, alpha/beta fold family	40.3921	3	0.0953494529290117	0.234091756457437	0.605683902895584	0.0648748877179678
fig.221350.3.peg.873	NA	NA	Phycobiliprotein lyase	40.2581	2	0.0546832907136964	0.606226485060329	0.0857541528754471	0.253336071350528
fig.221350.3.peg.39	NA	NA	hypothetical protein	40.2328	1	0.450427403748864	0.0673373336105304	0.075669952854066	0.406565309786539
fig.221350.3.peg.2904	COG0315	H	Cyclic pyranopterin monophosphate synthase (EC 4.6.1.17)	40.2217	1	0.654507897276857	0.0523905621950132	0.0847446310271002	0.20835690950103
fig.221350.3.peg.2302	COG0284	F	Orotidine 5'-phosphate decarboxylase (EC 4.1.1.23)	40.1755	4	0.105606260632782	0.0953937470352813	0.112569386814073	0.686430605517863
fig.221350.3.peg.2918	NA	NA	Armadillo-like helical-containing protein	40.1682	2	0.234821482490433	0.430043863498805	0.171418067174006	0.163716586836756
fig.221350.3.peg.2630	COG0703	E	Shikimate kinase I (EC 2.7.1.71)	40.1386	1	0.386611964360606	0.243038142215906	0.243896251241493	0.126453642181995
fig.221350.3.peg.1392	NA	NA	Phytyl-phosphate kinase (EC 2.7.4.-)	40.0876	1	0.501266981564326	0.120926324751342	0.141158039143776	0.236648654540556
fig.221350.3.peg.2115	NA	NA	hypothetical protein	40.0834	1	0.548306567017548	0.151174216227077	0.177166285367982	0.123352931387394
fig.221350.3.peg.2096	NA	NA	hypothetical protein	39.9372	1	0.653928397965736	0.0585323783432302	0.0876893665184871	0.199849857172547
fig.221350.3.peg.2495	NA	NA	hypothetical protein	39.8859	4	0.235289178870655	0.0951423254686284	0.102569186639214	0.566999309021503
fig.221350.3.peg.2730	COG0319	J	Metal-dependent hydrolase YbeY, involved in rRNA and/or ribosome maturation and assembly	39.7597	2	0.107146551314842	0.543860846635252	0.0836838381385739	0.265308763911332
fig.221350.3.peg.2124	NA	NA	FIG01150079: hypothetical protein	39.6993	4	0.180341049420722	0.110594383664903	0.105713536756208	0.603351030158167
fig.221350.3.peg.147	NA	NA	hypothetical protein	39.6706	1	0.752577384661725	0.0710065269089061	0.0987697424407093	0.077646345988659
fig.221350.3.peg.2912	NA	NA	hypothetical protein	39.6672	4	0.0604045577144342	0.0752685408930437	0.048564361769314	0.815762539623208
fig.221350.3.peg.187	NA	NA	Alkyl hydroperoxide reductase and/or thiol-specific antioxidant family (AhpC/TSA) protein	39.6672	2	0.250052644175941	0.362229353147237	0.20737889834175	0.180339104335071
fig.221350.3.peg.215	NA	NA	Phospholipase/carboxylesterase family protein, sll1284 homolog	39.6464	3	0.0848348319427931	0.151494241780661	0.696618963296473	0.0670519629800729
fig.221350.3.peg.981	NA	NA	Uncharacterized MFS-type transporter	39.5275	1	0.462317227070512	0.0718758822482445	0.34518246545369	0.120624425227554
fig.221350.3.peg.369	NA	NA	Two-component system sensor histidine kinase	39.3788	4	0.104491430902128	0.355018443253569	0.178509747986686	0.361980377857616
fig.221350.3.peg.1443	NA	NA	D-glycerate 3-kinase (EC 2.7.1.31), plant type	39.3598	1	0.613786488601331	0.112543377354097	0.178602491128284	0.0950676429162869
fig.221350.3.peg.1625	NA	NA	hypothetical protein	39.324	2	0.194505582634804	0.38928387484507	0.142698203164502	0.273512339355624
fig.221350.3.peg.2334	COG0130	J	tRNA pseudouridine(55) synthase (EC 5.4.99.25)	39.2308	1	0.508710947752094	0.0892577632344512	0.127648827955686	0.274382461057769
fig.221350.3.peg.1155	NA	NA	hypothetical protein	39.2078	1	0.702482620739491	0.0550960323818862	0.163618587960676	0.0788027589179467
fig.221350.3.peg.2209	NA	NA	Transmembrane component of energizing module of ECF transporters in Cyanobacteria	39.1654	4	0.12103929757968	0.0948972972676689	0.120471888614634	0.663591516538016
fig.221350.3.peg.2711	NA	NA	N-acetylglucosamine-6-phosphate deacetylase (EC 3.5.1.25)	39.1579	4	0.0876134345355916	0.193208623762937	0.0703805721867841	0.648797369514687
fig.221350.3.peg.2023	NA	NA	hypothetical protein	38.8817	4	0.251197319007995	0.0950931753415229	0.158131585508545	0.495577920141938
fig.221350.3.peg.1874	NA	NA	Auxin efflux carrier family protein	38.8328	1	0.452819273748752	0.0809355168449091	0.0996993527201004	0.366545856686239
fig.221350.3.peg.2203	NA	NA	1,2-dihydroxy-3-keto-5-methylthiopentene dioxygenase (EC 1.13.11.54)	38.7538	3	0.125269608929567	0.214984255575345	0.524183041339541	0.135563094155547
fig.221350.3.peg.1856	NA	NA	FIG01150557: hypothetical protein	38.7427	3	0.280225215411465	0.105914040784505	0.450504473731808	0.163356270072222
fig.221350.3.peg.2204	COG2243	H	Cobalt-precorrin-2 C(20)-methyltransferase (EC 2.1.1.151)	38.6955	1	0.560443394409546	0.120986755385505	0.0856193770593567	0.232950473145592
fig.221350.3.peg.2396	NA	NA	hypothetical protein	38.6678	4	0.156295787553721	0.333740916043516	0.126829629346055	0.383133667056707
fig.221350.3.peg.1661	NA	NA	possible DNA-binding response regulator	38.6438	2	0.0703257719822706	0.475448686292932	0.113252853127214	0.340972688597583
fig.221350.3.peg.520	NA	NA	hypothetical protein	38.4544	1	0.755908691804777	0.0406868518435398	0.12426532425662	0.0791391320950628
fig.221350.3.peg.691	COG0135	E	Phosphoribosylanthranilate isomerase (EC 5.3.1.24)	38.444	4	0.0417734723214056	0.0504082833635946	0.0269488874573393	0.88086935685766
fig.221350.3.peg.1826	NA	NA	hypothetical protein	38.4157	1	0.5981844972064	0.0825666959147515	0.193051583596732	0.126197223282117
fig.221350.3.peg.2108	COG1797	H	Cobyrinic acid a,c-diamide synthetase (EC 6.3.5.11)	38.202	2	0.0884031324641475	0.457996275532825	0.302665854146153	0.150934737856874
fig.221350.3.peg.1250	COG0030	J	SSU rRNA (adenine(1518)-N(6)/adenine(1519)-N(6))-dimethyltransferase (EC 2.1.1.182)	38.1688	1	0.748511960926456	0.0545033405418857	0.0579433995063792	0.139041299025279
fig.221350.3.peg.356	NA	NA	Ribulosamine/erythrulosamine 3-kinase potentially involved in protein deglycation	38.1039	4	0.161365337221262	0.063163710902422	0.0514389253964837	0.724032026479832
fig.221350.3.peg.2891	NA	NA	Protein containing domains DUF404, DUF407	38.0789	4	0.0506735596009379	0.049769302735845	0.0354744035071087	0.864082734156108
fig.221350.3.peg.1875	NA	NA	hypothetical protein	37.9794	3	0.100070788474466	0.105813797350222	0.723399742310163	0.0707156718651494
fig.221350.3.peg.1777	COG0320	H	Lipoate synthase, cyanobacterial paralog	37.9605	4	0.13626614380543	0.167574383419221	0.0653330878210882	0.63082638495426
fig.221350.3.peg.2284	NA	NA	FIG01150677: hypothetical protein	37.9472	4	0.143864483052525	0.261098805836684	0.161690415196557	0.433346295914234
fig.221350.3.peg.904	NA	NA	FIG01153620: hypothetical protein	37.8835	1	0.401868375479296	0.0911066171211443	0.385847869337893	0.121177138061667
fig.221350.3.peg.1737	NA	NA	Uncharacterized membrane protein, YraQ family	37.8707	1	0.352310849242314	0.146172334642301	0.212621884301287	0.288894931814098
fig.221350.3.peg.1681	NA	NA	hypothetical protein	37.8608	1	0.534538349667956	0.1166160508515	0.0849763566711637	0.263869242809381
fig.221350.3.peg.2861	COG0603	J	7-cyano-7-deazaguanine synthase (EC 6.3.4.20)	37.8595	4	0.310118593976593	0.228535792660644	0.11004272247989	0.351302890882873
fig.221350.3.peg.2208	NA	NA	FIG023675: hypothetical protein	37.7799	3	0.0895952740034128	0.270266290928711	0.51745023873775	0.122688196330126
fig.221350.3.peg.1734	NA	NA	FIG01153822: hypothetical protein	37.7626	4	0.129202446359348	0.184416329983931	0.281955620117504	0.404425603539216
fig.221350.3.peg.264	NA	NA	DNA-3-methyladenine glycosylase II (EC 3.2.2.21)	37.7326	1	0.629570369446663	0.0855424844397743	0.207047074733852	0.0778400713797111
fig.221350.3.peg.2189	COG0809	J	S-adenosylmethionine:tRNA ribosyltransferase-isomerase (EC 2.4.99.17)	37.7171	3	0.182409950094634	0.31697440228254	0.318060563831305	0.182555083791521
fig.221350.3.peg.1529	NA	NA	hypothetical protein	37.6782	4	0.115307640142184	0.075795610105038	0.0563485380114094	0.752548211741369
fig.221350.3.peg.474	COG4445	J	tRNA-(ms[2]io[6]A)-hydroxylase	37.6623	3	0.178507053637927	0.191063463020935	0.516525399992564	0.113904083348573
fig.221350.3.peg.1738	NA	NA	hypothetical protein	37.6423	1	0.857599352293074	0.0305465726471124	0.0698954618538011	0.0419586132060121
fig.221350.3.peg.1635	NA	NA	Glycosyl transferase, family 2	37.4725	1	0.749427109916371	0.0445834431864688	0.0724088289535644	0.133580617943596
fig.221350.3.peg.2003	NA	NA	hypothetical protein	37.4317	3	0.29579790166845	0.0802520146452288	0.519039966557594	0.104910117128727
fig.221350.3.peg.2162	NA	NA	Ferredoxin, 2Fe-2S	37.3727	3	0.156196594887404	0.165672970280983	0.597631409029009	0.0804990258026038
fig.221350.3.peg.2584	NA	NA	Pantothenate kinase type III, CoaX-like (EC 2.7.1.33)	37.3611	1	0.532803631841706	0.119587738225431	0.0861438067751925	0.261464823157671
fig.221350.3.peg.51	NA	NA	hypothetical protein	37.2958	2	0.0698004346018166	0.547392628427072	0.103617210810646	0.279189726160465
fig.221350.3.peg.2933	NA	NA	D-amino acid dehydrogenase (EC 1.4.99.6)	37.2845	1	0.769463606261752	0.0560170193663863	0.0662873980481758	0.108231976323686
fig.221350.3.peg.672	NA	NA	hypothetical protein	37.2592	1	0.578177818795295	0.0989285204070318	0.086454193658461	0.236439467139212
fig.221350.3.peg.2261	NA	NA	hypothetical protein	37.2485	2	0.296068340196371	0.340090827701958	0.136143623750125	0.227697208351546
fig.221350.3.peg.1039	NA	NA	hypothetical protein	37.2301	4	0.0393687306754213	0.0711566845948609	0.0321691105721793	0.857305474157538
fig.221350.3.peg.180	NA	NA	Phospholipid ABC transporter ATP-binding protein MlaF	37.0761	2	0.133768008416851	0.490681872609239	0.114603615417749	0.26094650355616
fig.221350.3.peg.1001	NA	NA	hypothetical protein	37.0198	1	0.340597354461491	0.213116212666009	0.156205370149514	0.290081062722986
fig.221350.3.peg.2238	NA	NA	DnaJ-like protein	36.9201	4	0.0769784883756159	0.326355977663253	0.0721848008713249	0.524480733089807
fig.221350.3.peg.470	NA	NA	Trehalose synthase (EC 5.4.99.16)	36.8068	1	0.790729816702207	0.0561566766331524	0.0728257429920663	0.0802877636725747
fig.221350.3.peg.2180	COG0596	H	Possible alpha/beta hydrolase superfamily, slr1827 homolog	36.766	2	0.058632614429357	0.648532330942187	0.0822416044444453	0.210593450184011
fig.221350.3.peg.521	COG0313	J	16S rRNA (cytidine(1402)-2'-O)-methyltransferase (EC 2.1.1.198)	36.7409	2	0.0742202029869713	0.612106795163929	0.142886233934802	0.170786767914298
fig.221350.3.peg.894	NA	NA	hypothetical protein	36.6553	1	0.526382372972414	0.0752587043515702	0.142678898810312	0.255680023865704
fig.221350.3.peg.387	NA	NA	FIG01150405: hypothetical protein	36.644	2	0.0608738029809442	0.598532997133963	0.227800461323269	0.112792738561824
fig.221350.3.peg.2399	NA	NA	hypothetical protein	36.5149	2	0.0466039996792777	0.783501292250209	0.0852057761040882	0.0846889319664256
fig.221350.3.peg.1818	NA	NA	hypothetical protein	36.4871	3	0.121565254236436	0.221506501144473	0.342326443988231	0.31460180063086
fig.221350.3.peg.1078	NA	NA	possible ATLS1-like light-inducible protein	36.35	3	0.27991739941129	0.0799275172033913	0.579073765689554	0.0610813176957648
fig.221350.3.peg.2279	NA	NA	hypothetical protein	36.3387	2	0.0613096470126715	0.509661392416469	0.0981290496117646	0.330899910959095
fig.221350.3.peg.1336	COG0363	G	6-phosphogluconolactonase (EC 3.1.1.31), eukaryotic type	36.2937	4	0.0656916675061813	0.0592567219302059	0.0351970686426424	0.83985454192097
fig.221350.3.peg.2487	NA	NA	hypothetical protein	36.2204	2	0.0695270002060472	0.685403869549545	0.113545098604981	0.131524031639427
fig.221350.3.peg.1224	COG0547	E	Anthranilate phosphoribosyltransferase (EC 2.4.2.18)	36.2139	3	0.181221583420949	0.215979941304113	0.346552681130783	0.256245794144155
fig.221350.3.peg.1618	NA	NA	hypothetical protein	36.2113	4	0.100907606416429	0.0556827657989764	0.0440551027746245	0.79935452500997
fig.221350.3.peg.110	NA	NA	hypothetical protein	36.1748	3	0.0548954156313294	0.075774175027415	0.8295260412858	0.0398043680554556
fig.221350.3.peg.2822	NA	NA	hypothetical protein	36.1629	3	0.29309120544703	0.175513379612545	0.311440227539894	0.21995518740053
fig.221350.3.peg.358	NA	NA	putative metal-dependent ubiquitin isopeptidase	36.1093	2	0.0367926933207246	0.804403180235275	0.080059008556733	0.0787451178872672
fig.221350.3.peg.2853	NA	NA	hypothetical protein	36.0375	1	0.428615387775379	0.089345065316511	0.0933245629890326	0.388714983919078
fig.221350.3.peg.238	COG0193	J	Peptidyl-tRNA hydrolase (EC 3.1.1.29)	35.951	3	0.166329605285397	0.0829663654994802	0.697566212835342	0.0531378163797805
fig.221350.3.peg.553	NA	NA	hypothetical protein	35.9102	2	0.30506627537507	0.358407645440544	0.145733540661518	0.190792538522869
fig.221350.3.peg.486	NA	NA	hypothetical protein	35.8976	1	0.445693396954935	0.114842384344688	0.109406979435919	0.330057239264458
fig.221350.3.peg.1647	NA	NA	hypothetical protein	35.8496	1	0.523450509281192	0.0894124221352122	0.311996433971428	0.075140634612168
fig.221350.3.peg.612	COG0295	F	Cytidine deaminase (EC 3.5.4.5)	35.826	3	0.0678547331070564	0.107656043799835	0.763946869076306	0.0605423540168024
fig.221350.3.peg.759	NA	NA	Ssr2998 protein	35.7797	3	0.185052175456464	0.068428097268673	0.671343957848115	0.0751757694267476
fig.221350.3.peg.2635	NA	NA	Ribosome-binding factor A	35.7218	1	0.757537245546158	0.0538536666891297	0.0585625488511906	0.130046538913522
fig.221350.3.peg.2007	NA	NA	Ribosomal silencing factor RsfA	35.5738	2	0.0599114306624406	0.737012335188461	0.104492893190168	0.0985833409589302
fig.221350.3.peg.462	NA	NA	Methylthioribulose-1-phosphate dehydratase (EC 4.2.1.109)	35.5493	3	0.114421001804946	0.268932421438943	0.487048200340216	0.129598376415895
fig.221350.3.peg.1319	NA	NA	hypothetical protein	35.5274	3	0.0738007708987564	0.0578449396594495	0.834062014001447	0.034292275440347
fig.221350.3.peg.1117	NA	NA	hypothetical protein	35.4757	4	0.131104834622519	0.134256380255925	0.0662669803398137	0.668371804781743
fig.221350.3.peg.42	NA	NA	hypothetical protein	35.448	4	0.125854045451231	0.196078535993748	0.0897924754148595	0.588274943140161
fig.221350.3.peg.2278	NA	NA	hypothetical protein	35.4446	1	0.671300290063238	0.0537831657498598	0.139786639673451	0.135129904513451
fig.221350.3.peg.1396	NA	NA	hypothetical protein	35.4413	1	0.814170984902825	0.0443019465983475	0.0632280862820165	0.0782989822168109
fig.221350.3.peg.2751	COG1357	U	hypothetical protein	35.4325	3	0.135295053075297	0.205320250611037	0.359187332737018	0.300197363576648
fig.221350.3.peg.554	NA	NA	hypothetical protein	35.3739	1	0.342597361297404	0.238185381024189	0.115791108529948	0.303426149148459
fig.221350.3.peg.575	COG1211	I	2-C-methyl-D-erythritol 4-phosphate cytidylyltransferase (EC 2.7.7.60)	35.3171	4	0.126798055350877	0.38855063937803	0.0808840327409844	0.403767272530109
fig.221350.3.peg.872	NA	NA	hypothetical protein	35.2145	1	0.324289666663815	0.1693829521676	0.258891911132238	0.247435470036347
fig.221350.3.peg.993	NA	NA	hypothetical protein	35.2123	1	0.524385703706785	0.091921972485286	0.231137825731177	0.152554498076752
fig.221350.3.peg.1270	NA	NA	hypothetical protein	35.1105	3	0.170397095013064	0.160714645343104	0.374105346396843	0.294782913246989
fig.221350.3.peg.1432	NA	NA	hypothetical protein	35.0987	3	0.194908424091368	0.190548596851672	0.528024504509822	0.0865184745471371
fig.221350.3.peg.2402	NA	NA	hypothetical protein	35.0148	4	0.0472893779998036	0.0769941152368014	0.0412318791533208	0.834484627610074
fig.221350.3.peg.1767	NA	NA	hypothetical protein	35.0086	4	0.113443633009125	0.0536723010403845	0.0429792530450946	0.789904812905396
fig.221350.3.peg.1860	NA	NA	Glucosylglycerol-phosphate phosphatase (EC 3.1.3.69)	34.9551	1	0.490279868558259	0.117025594248183	0.264959521485582	0.127735015707976
fig.221350.3.peg.628	NA	NA	Pterin-4-alpha-carbinolamine dehydratase (EC 4.2.1.96)	34.9548	3	0.102097697579245	0.313123887065033	0.356147839596606	0.228630575759116
fig.221350.3.peg.619	NA	NA	hypothetical protein	34.9416	4	0.181287330421513	0.207746122337743	0.122825094120566	0.488141453120177
fig.221350.3.peg.2750	NA	NA	L-threonine 3-O-phosphate decarboxylase (EC 4.1.1.81)	34.8757	4	0.107245797539767	0.0723417209754167	0.0415034079354054	0.778909073549411
fig.221350.3.peg.886	NA	NA	Two-component transcriptional response regulator, LuxR family	34.8546	1	0.839265216017853	0.0302459823100994	0.0622527077032438	0.0682360939688037
fig.221350.3.peg.1795	NA	NA	hypothetical protein	34.8097	3	0.279419615527311	0.20909117817153	0.387938210656015	0.123550995645145
fig.221350.3.peg.415	NA	NA	hypothetical protein	34.8087	2	0.0822572102423489	0.444065143172746	0.312268256776241	0.161409389808664
fig.221350.3.peg.1660	NA	NA	possible Phosphate-binding protein	34.7555	2	0.0755335401949512	0.698048708458456	0.0887628985159777	0.137654852830615
fig.221350.3.peg.2502	NA	NA	hypothetical protein	34.6249	1	0.50806621381008	0.0645907047199498	0.338008451641192	0.0893346298287781
fig.221350.3.peg.347	NA	NA	Light dependent period modulator LdpA	34.5589	4	0.295508017942051	0.276613215646063	0.130010204945003	0.297868561466884
fig.221350.3.peg.2163	NA	NA	Fatty acid desaturase, type 2 (EC 1.14.99.-)	34.5027	1	0.52184879178083	0.172299586738429	0.108875949931193	0.196975671549548
fig.221350.3.peg.1589	NA	NA	hypothetical protein	34.4973	1	0.431662316203332	0.118747220914055	0.0782575092692437	0.371332953613369
fig.221350.3.peg.1131	NA	NA	hypothetical protein	34.4197	3	0.155690385769136	0.0801335852513308	0.704398754306435	0.059777274673098
fig.221350.3.peg.190	NA	NA	Deoxyribodipyrimidine photolyase (EC 4.1.99.3), short	34.3851	2	0.0599623185956961	0.745865565857741	0.0697348448996788	0.124437270646884
fig.221350.3.peg.2587	NA	NA	Ribosome LSU-associated GTP-binding protein HflX	34.2877	1	0.519571957105803	0.105334639416928	0.0787294402404242	0.296363963236845
fig.221350.3.peg.295	NA	NA	hypothetical protein	34.2535	1	0.409824463978971	0.225436563801582	0.109179063406061	0.255559908813386
fig.221350.3.peg.1004	COG0720	J	6-carboxy-5,6,7,8-tetrahydropterin synthase (EC 4.1.2.50)	34.2429	4	0.103830475275906	0.170532459345908	0.080941809852377	0.644695255525809
fig.221350.3.peg.1713	NA	NA	FIG01154765: hypothetical protein	34.186	3	0.23923140513631	0.150982235957367	0.535231973682593	0.0745543852237295
fig.221350.3.peg.695	NA	NA	hypothetical protein	34.1839	1	0.892142432774103	0.0237329074730797	0.0355238783740163	0.0486007813788014
fig.221350.3.peg.1956	NA	NA	hypothetical protein	34.1582	3	0.327035233309529	0.0863935546168251	0.486954588212898	0.0996166238607483
fig.221350.3.peg.911	NA	NA	hypothetical protein	34.1419	1	0.366645852567957	0.122372787248481	0.150062861314672	0.360918498868891
fig.221350.3.peg.1914	NA	NA	hypothetical protein	34.1274	1	0.773169368518176	0.0429950651181445	0.125596520593967	0.0582390457697127
fig.221350.3.peg.1827	NA	NA	hypothetical protein	34.124	3	0.21152074580268	0.128693489090903	0.535521947850806	0.12426381725561
fig.221350.3.peg.96	NA	NA	A/G-specific adenine glycosylase (EC 3.2.2.-)	34.0662	1	0.867217327873435	0.025819281397167	0.0427428865087412	0.0642205042206569
fig.221350.3.peg.2601	NA	NA	hypothetical protein	33.9875	3	0.157128226334934	0.215787908030186	0.395872749151411	0.231211116483468
fig.221350.3.peg.2716	NA	NA	Cysteine desulfurase (EC 2.8.1.7)	33.9623	4	0.0746343037527638	0.0898090541311106	0.0371287349337467	0.798427907182379
fig.221350.3.peg.1236	NA	NA	Permease of the drug/metabolite transporter (DMT) superfamily	33.9371	1	0.774478490843439	0.0584799791887125	0.0593864096009946	0.107655120366854
fig.221350.3.peg.1808	NA	NA	hypothetical protein	33.9314	4	0.154833828678995	0.148121390882392	0.0776737220638733	0.61937105837474
fig.221350.3.peg.1385	NA	NA	conserved hypotheticals	33.9208	2	0.058363505574647	0.687882343260037	0.0692117258961626	0.184542425269153
fig.221350.3.peg.918	NA	NA	hypothetical protein	33.9162	1	0.454628431497814	0.0684884305093855	0.377143394111987	0.0997397438808139
fig.221350.3.peg.2899	NA	NA	Assimilatory nitrate reductase large subunit (EC 1.7.99.4)	33.9061	4	0.100446209916419	0.289313161294257	0.142889818597685	0.467350810191639
fig.221350.3.peg.1426	NA	NA	hypothetical protein	33.8932	3	0.0721027004379232	0.392913753260765	0.425725648943337	0.109257897357975
fig.221350.3.peg.1128	COG5716	C	Photosystem II protein D1 (PsbA)	33.8623	2	0.171419371656311	0.369136487789278	0.119557624980086	0.339886515574326
fig.221350.3.peg.1259	NA	NA	hypothetical protein	33.7997	4	0.0970537813677561	0.100866226641931	0.0561973467737934	0.745882645216519
fig.221350.3.peg.512	NA	NA	VCBS domain protein	33.7298	1	0.760257590334731	0.0478383471161669	0.0725246367791813	0.119379425769921
fig.221350.3.peg.2155	NA	NA	hypothetical protein	33.6781	3	0.0779514084961309	0.0549892728275525	0.823527942473418	0.0435313762028989
fig.221350.3.peg.2638	COG1587	H	Uroporphyrinogen-III synthase (EC 4.2.1.75)	33.6729	4	0.198718870022499	0.300616559564781	0.176280548628218	0.324384021784502
fig.221350.3.peg.1551	NA	NA	hypothetical protein	33.5954	4	0.0885812395967209	0.169633301088712	0.0904795753303353	0.651305883984232
fig.221350.3.peg.1348	NA	NA	Short-chain dehydrogenase/reductase family enzyme	33.573	4	0.253904967316008	0.239560053942556	0.146767196626397	0.359767782115038
fig.221350.3.peg.819	NA	NA	hypothetical protein	33.5379	3	0.208854323108262	0.153325356628567	0.510395807819067	0.127424512444104
fig.221350.3.peg.2260	NA	NA	hypothetical protein	33.3612	1	0.684347198493315	0.0716962730433359	0.157432491596187	0.0865240368671614
fig.221350.3.peg.1773	NA	NA	hypothetical protein	33.354	3	0.240219245049644	0.285804844640097	0.347926641193966	0.126049269116293
fig.221350.3.peg.2569	NA	NA	hypothetical protein	33.3484	3	0.111468416956762	0.359266650875316	0.44561137877395	0.083653553393972
fig.221350.3.peg.148	NA	NA	Alpha-1,4-N-acetylgalactosamine transferase PglH (EC 2.4.1.-)	33.2144	1	0.596420770410345	0.0745747820800623	0.077315711108386	0.251688736401207
fig.221350.3.peg.738	COG2165	NU	hypothetical protein	33.1776	1	0.484702454310521	0.0715451358796089	0.362459237575693	0.0812931722341765
fig.221350.3.peg.2510	NA	NA	hypothetical protein	33.1702	1	0.863534159732873	0.0312994622062446	0.0507835724892879	0.0543828055715944
fig.221350.3.peg.2403	NA	NA	hypothetical protein	33.1191	3	0.112605715547397	0.233659687186531	0.509447743484849	0.144286853781224
fig.221350.3.peg.731	NA	NA	Diguanylate cyclase (GGDEF domain) with GAF sensor	33.106	1	0.763526969070002	0.0498113941225573	0.131912858406178	0.0547487784012621
fig.221350.3.peg.510	NA	NA	hypothetical protein	32.8962	1	0.813986680990455	0.0342828421835808	0.0577349076998958	0.0939955691260686
fig.221350.3.peg.1106	NA	NA	hypothetical protein	32.8697	3	0.239355301015082	0.121778617300705	0.450489596780662	0.188376484903551
fig.221350.3.peg.1657	NA	NA	hypothetical protein	32.8516	4	0.143178979136423	0.0849138010020132	0.0624853327732204	0.709421887088343
fig.221350.3.peg.1677	NA	NA	FIG01153967: hypothetical protein	32.8379	1	0.493152294641527	0.0959361487787134	0.271608298116997	0.139303258462763
fig.221350.3.peg.2872	NA	NA	Urea ABC transporter, permease protein UrtB	32.7939	4	0.0738110775069222	0.0789615368375142	0.0422255095604003	0.805001876095163
fig.221350.3.peg.741	NA	NA	hypothetical protein	32.7651	3	0.225789713296624	0.233406960696235	0.431127429856992	0.109675896150149
fig.221350.3.peg.1057	NA	NA	putative conserved membrane protein	32.7001	4	0.120876158229411	0.252038138173038	0.108577281129922	0.518508422467629
fig.221350.3.peg.663	NA	NA	Cell division protein FtsL	32.6736	1	0.746172048270139	0.0631454243689262	0.0615282411349381	0.129154286225997
fig.221350.3.peg.2544	COG5743	C	CAB/ELIP/HLIP family protein	32.6579	2	0.0805696478503992	0.636062123153095	0.0769495496910163	0.206418679305489
fig.221350.3.peg.1810	NA	NA	hypothetical protein	32.6434	4	0.158315239787501	0.0676598935792088	0.0753656074855806	0.69865925914771
fig.221350.3.peg.2207	NA	NA	Pyridoxal phosphate-containing protein YggS	32.6186	1	0.691911152795194	0.0633681924555117	0.181780782321229	0.0629398724280655
fig.221350.3.peg.1398	NA	NA	ABC transporter, ATP-binding protein	32.4999	2	0.183394963045516	0.39780975309763	0.0963140520944398	0.322481231762414
fig.221350.3.peg.1756	COG1187	J	LSU rRNA pseudouridine(2605) synthase (EC 5.4.99.22)	32.392	2	0.183504701243883	0.39054354348813	0.110441322465139	0.315510432802849
fig.221350.3.peg.1756	COG1187	J	LSU rRNA pseudouridine(2605) synthase (EC 5.4.99.22)	32.392	2	0.183504701243883	0.39054354348813	0.110441322465139	0.315510432802849
fig.221350.3.peg.1756	COG1187	J	LSU rRNA pseudouridine(2605) synthase (EC 5.4.99.22)	32.392	2	0.183504701243883	0.39054354348813	0.110441322465139	0.315510432802849
fig.221350.3.peg.1023	COG1539	H	Dihydroneopterin aldolase (EC 4.1.2.25)	32.3568	1	0.777910412209027	0.0600657920778433	0.081457244920946	0.0805665507921834
fig.221350.3.peg.275	COG0800	G	4-Hydroxy-2-oxoglutarate aldolase (EC 4.1.3.16) / 2-dehydro-3-deoxyphosphogluconate aldolase (EC 4.1.2.14)	32.3339	1	0.721555238390828	0.0653357588891624	0.0641728308003423	0.148936171919667
fig.221350.3.peg.836	COG0635	H	Oxygen-independent coproporphyrinogen-III oxidase-like protein YggW	32.2772	2	0.0491912954120423	0.716809153008254	0.147564614913283	0.0864349366664209
fig.221350.3.peg.2317	NA	NA	putative membrane protein	32.1968	3	0.168597092082697	0.108194968736251	0.614411212972103	0.108796726208948
fig.221350.3.peg.2755	NA	NA	Type IV pilus biogenesis protein PilM	32.1585	3	0.081312272056877	0.313350172138622	0.524338948433077	0.0809986073714241
fig.221350.3.peg.2605	NA	NA	Exodeoxyribonuclease VII large subunit (EC 3.1.11.6)	32.0919	1	0.453264098914156	0.0980521926841339	0.106202190377341	0.342481518024369
fig.221350.3.peg.498	NA	NA	hypothetical protein	32.0917	1	0.531462843817317	0.066557269464352	0.112098967658617	0.289880919059714
fig.221350.3.peg.36	NA	NA	putative conserved membrane protein	32.0704	4	0.0340421451685638	0.0450507585922497	0.0250910671914447	0.895816029047742
fig.221350.3.peg.1840	NA	NA	AbrB family transciptional regulator	32.0015	4	0.151723676800873	0.161084602771122	0.176447711291368	0.510744009136636
fig.221350.3.peg.1807	NA	NA	hypothetical protein	31.9027	4	0.0757932975513244	0.191625146520136	0.0530311522469462	0.679550403681593
fig.221350.3.peg.2710	COG0041	F	N5-carboxyaminoimidazole ribonucleotide mutase (EC 5.4.99.18)	31.9002	4	0.192869325304752	0.117494405690502	0.116387087917508	0.573249181087238
fig.221350.3.peg.311	NA	NA	hypothetical protein	31.8053	4	0.0572038407580884	0.173824497644505	0.0651304774319921	0.703841184165415
fig.221350.3.peg.1288	NA	NA	Lipoprotein signal peptidase (EC 3.4.23.36)	31.7859	2	0.0775438789316123	0.439496283764436	0.139917533698828	0.343042303605124
fig.221350.3.peg.2659	NA	NA	hypothetical protein	31.7136	1	0.5862789854921	0.0649388730144149	0.260823446642834	0.0879586948506521
fig.221350.3.peg.875	NA	NA	FIG01150854: hypothetical protein	31.591	2	0.0653561656878481	0.455456886941229	0.118821229241426	0.360365718129497
fig.221350.3.peg.2044	NA	NA	Muramoyltetrapeptide carboxypeptidase (EC 3.4.17.13)	31.5496	1	0.293578525294074	0.236642024612863	0.281482671104648	0.188296778988416
fig.221350.3.peg.1290	NA	NA	hypothetical protein	31.544	2	0.0671168495026342	0.54767643425611	0.0733012642396353	0.31190545200162
fig.221350.3.peg.1238	NA	NA	hypothetical protein	31.5101	3	0.184411343788379	0.154199850445241	0.444353674662014	0.217035131104366
fig.221350.3.peg.1433	COG0163	H	Flavin prenyltransferase UbiX	31.3191	3	0.170917776316509	0.352087284326567	0.36894660684124	0.108048332515684
fig.221350.3.peg.1706	NA	NA	GCN5-related N-acetyltransferase	31.2711	1	0.803992828400872	0.0391454700853604	0.0713899371090468	0.0854717644047208
fig.221350.3.peg.1394	NA	NA	hypothetical protein	31.1628	2	0.139330656447461	0.517948383856161	0.143862534351372	0.198858425345006
fig.221350.3.peg.2	NA	NA	hypothetical protein	31.151	3	0.123107536968335	0.168789032314977	0.627741572948686	0.080361857768003
fig.221350.3.peg.2080	NA	NA	hypothetical protein	31.0897	3	0.0756717662785687	0.164417693416434	0.699093143927135	0.0608173963778624
fig.221350.3.peg.899	COG0117	H	Diaminohydroxyphosphoribosylaminopyrimidine deaminase (EC 3.5.4.26) / 5-amino-6-(5-phosphoribosylamino)uracil reductase (EC 1.1.1.193)	31.0106	4	0.136973291318822	0.380037740111314	0.0826615688309546	0.40032739973891
fig.221350.3.peg.899	COG1985	H	Diaminohydroxyphosphoribosylaminopyrimidine deaminase (EC 3.5.4.26) / 5-amino-6-(5-phosphoribosylamino)uracil reductase (EC 1.1.1.193)	31.0106	4	0.136973291318822	0.380037740111314	0.0826615688309546	0.40032739973891
fig.221350.3.peg.544	COG0436	E	N-succinyldiaminopimelate aminotransferase (EC 2.6.1.17)	30.9313	2	0.112640573584967	0.480730038698224	0.275881854304086	0.130747533412723
[truncated: 957 more rows]
