# Supplementary material for: Synechococcus Under Stress: Contrasting Physiological and Transcriptional Responses to Salinity and Temperature in Marine Versus Euryhaline Strains
Source: Environ Microbiol Rep. 2026 Jan 26;18(1):e70273. doi: 10.1111/1758-2229.70273 (PMC12834511; doi:10.1111/1758-2229.70273)
Supplement: Supplementary file 5 — Table S4: Softcluster membership, probability scores and functional annotation against the Cluster of Orthologous Groups categories (COG) database for each WH5701 protein‐coding gene. Gene IDs according to the Bacterial and Viral Bioinformatics Resource Center (BV‐BRC) are shown. [file EMI4-18-e70273-s001.xlsx]

## Sheet: TableS4_WH5701
Gene ID	COG number	COG category	Gene Product	Mean gene expression	Cluster	Probability Cluster1	Probability Cluster2	Probability Cluster3
fig.69042.12.peg.2847	COG5701	C	Photosystem I P700 chlorophyll a apoprotein subunit Ia (PsaA)	526233	3	0.106573045066331	0.042892282975805	0.850534671957864
fig.69042.12.peg.2848	COG5702	C	Photosystem I P700 chlorophyll a apoprotein subunit Ib (PsaB)	368253	3	0.0966369407615283	0.0419654096527376	0.861397649585734
fig.69042.12.peg.1939	NA	NA	Possible porin precursor	164450	3	0.414491049217357	0.0901043598721285	0.495404590910514
fig.69042.12.peg.2951	COG5717	C	Photosystem II CP47 protein (PsbB)	106271	3	0.0898573335453055	0.0452899600078848	0.86485270644681
fig.69042.12.peg.1938	NA	NA	Possible porin precursor	72012	3	0.0301688065465422	0.0263367068805891	0.943494486572869
fig.69042.12.peg.574	NA	NA	Allophycocyanin alpha chain	70122	3	0.0232642794384247	0.0249695666859781	0.951766153875597
fig.69042.12.peg.2935	NA	NA	Phycocyanin beta chain	68765	3	0.0172083005604682	0.0120139151744127	0.970777784265119
fig.69042.12.peg.1832	COG5716	C	Photosystem II protein D1 (PsbA)	65678	3	0.0383201129065134	0.0356985373569442	0.925981349736542
fig.69042.12.peg.1577	NA	NA	Ribulose bisphosphate carboxylase large chain (EC 4.1.1.39)	59296	3	0.288836375295502	0.155621368295355	0.555542256409142
fig.69042.12.peg.400	COG5718	C	Photosystem II CP43 protein (PsbC)	55732	3	0.0566673719511329	0.0294954190277783	0.913837209021089
fig.69042.12.peg.573	NA	NA	Phycobilisome core-membrane linker polypeptide	51908	3	0.0424131550039921	0.0503912326100312	0.907195612385977
fig.69042.12.peg.708	NA	NA	hypothetical protein	47908	3	0.0548312696104873	0.0842368687498877	0.860931861639625
fig.69042.12.peg.2932	NA	NA	Phycocyanin beta chain	46505	3	0.0216984103267843	0.0185432326484918	0.959758357024724
fig.69042.12.peg.575	NA	NA	Allophycocyanin beta chain	46025	3	0.0198674437803644	0.0166156309039556	0.96351692531568
fig.69042.12.peg.2027	COG5729	C	Photosystem II manganese-stabilizing protein (PsbO)	44154	3	0.0206796922916979	0.0163893987635462	0.962930908944756
fig.69042.12.peg.2850	COG5710	C	Photosystem I subunit XI (PsaL)	40424	3	0.0289696315212374	0.0295168211020624	0.9415135473767
fig.69042.12.peg.1222	COG0191	G	Fructose-bisphosphate aldolase class II (EC 4.1.2.13)	37882	3	0.319381803556072	0.146951648157579	0.533666548286349
fig.69042.12.peg.2933	NA	NA	Phycobilisome phycoerythrin-associated linker polypeptide	37528	3	0.0292869807143596	0.0198322673901274	0.950880751895513
fig.69042.12.peg.691	NA	NA	Phycobilisome rod-core linker polypeptide, phycocyanin-associated	34498	3	0.0202122128555334	0.0182209891310659	0.961566798013401
fig.69042.12.peg.2005	COG0050	J	Translation elongation factor Tu	33421	3	0.0952801303331324	0.118824723231944	0.785895146434924
fig.69042.12.peg.605	COG0086	K	DNA-directed RNA polymerase beta' subunit, cyanobacterial form (EC 2.7.7.6)	32679	3	0.379700308696791	0.112832489479437	0.507467201823772
fig.69042.12.peg.1123	NA	NA	DEAD-box ATP-dependent RNA helicase DeaD (= CshA) (EC 3.6.4.13)	32494	1	0.745553859897794	0.118168284183833	0.136277855918373
fig.69042.12.peg.539	NA	NA	Heat shock protein 60 kDa family chaperone GroEL	32037	3	0.225655569782318	0.152776087643734	0.621568342573948
fig.69042.12.peg.2004	COG0480	J	Translation elongation factor G	31458	3	0.312728485481603	0.128123466553387	0.55914804796501
fig.69042.12.peg.1575	NA	NA	Carboxysome shell protein CsoS2	30770	3	0.344345651246792	0.179377186166874	0.476277162586334
fig.69042.12.peg.935	COG5706	C	Photosystem I subunit III, plastocyanin (cyt c553) docking protein (PsaF)	30755	3	0.0639411547680405	0.119757218343837	0.816301626888123
fig.69042.12.peg.2926	NA	NA	Septum-associated rare lipoprotein A	29821	3	0.0582898793579034	0.0416195121682755	0.900090608473821
fig.69042.12.peg.607	COG0085	K	DNA-directed RNA polymerase beta subunit (EC 2.7.7.6)	28771	1	0.684385481447125	0.103080876237922	0.212533642314953
fig.69042.12.peg.2938	NA	NA	Phycobilisome phycoerythrin-associated linker polypeptide	28193	3	0.0206305269202419	0.0154183643254544	0.963951108754304
fig.69042.12.peg.541	COG0055	C	ATP synthase beta chain (EC 3.6.3.14)	27728	3	0.0439051278739141	0.0471990172453121	0.908895854880774
fig.69042.12.peg.1387	NA	NA	ATP-dependent Clp protease, ATP-binding subunit ClpC	24571	1	0.939539968719853	0.0262464743977096	0.0342135568824378
fig.69042.12.peg.2303	NA	NA	Chaperone protein DnaK	24191	1	0.660713228975205	0.234903115468539	0.104383655556256
fig.69042.12.peg.569	COG0636	C	ATP synthase F0 sector subunit c (EC 3.6.3.14)	22736	3	0.141907640916285	0.307555602845413	0.550536756238302
fig.69042.12.peg.1733	NA	NA	Ferric iron ABC transporter, iron-binding protein	21809	3	0.024005497375676	0.0192694353487514	0.956725067275573
fig.69042.12.peg.1109	NA	NA	Phycobilisome phycoerythrin-associated linker polypeptide	21777	3	0.0357388487708282	0.0316321905041385	0.932628960725033
fig.69042.12.peg.565	COG0056	C	ATP synthase alpha chain (EC 3.6.3.14)	21344	3	0.10933618365739	0.0943533621547258	0.796310454187884
fig.69042.12.peg.2101	NA	NA	hypothetical protein	20066	1	0.505922866087922	0.10784257388686	0.386234560025218
fig.69042.12.peg.2115	COG0021	G	Transketolase (EC 2.2.1.1)	19952	3	0.152076108133286	0.103657506736742	0.744266385129972
fig.69042.12.peg.1578	NA	NA	Carboxysome shell protein CsoS1	19381	3	0.231408592739652	0.273138495407208	0.49545291185314
fig.69042.12.peg.2770	COG0244	J	LSU ribosomal protein L10p (P0)	19336	2	0.160614330692106	0.44908516854296	0.390300500764934
fig.69042.12.peg.1999	COG0067	E	Ferredoxin-dependent glutamate synthase (EC 1.4.7.1)	18899	1	0.703919709321484	0.171822256392186	0.12425803428633
fig.69042.12.peg.1999	COG0069	E	Ferredoxin-dependent glutamate synthase (EC 1.4.7.1)	18899	1	0.703919709321484	0.171822256392186	0.12425803428633
fig.69042.12.peg.1999	COG0070	E	Ferredoxin-dependent glutamate synthase (EC 1.4.7.1)	18899	1	0.703919709321484	0.171822256392186	0.12425803428633
fig.69042.12.peg.2910	COG5704	C	Photosystem I subunit II (PsaD)	18684	3	0.0313788130448845	0.040228749833427	0.928392437121689
fig.69042.12.peg.1736	NA	NA	Bacterial regulatory proteins, Crp family	18614	3	0.100061406581792	0.0364228126275393	0.863515780790669
fig.69042.12.peg.2387	NA	NA	Ribonuclease J (endonuclease and 5' exonuclease)	18411	1	0.704770035621832	0.167998623774278	0.12723134060389
fig.69042.12.peg.2974	NA	NA	Cytochrome b6-f complex subunit IV (PetD)	18298	3	0.0735812250203149	0.0518013552987257	0.874617419680959
fig.69042.12.peg.1360	NA	NA	Ferredoxin--NADP(+) reductase (EC 1.18.1.2)	17938	3	0.294140226793137	0.15043284100086	0.555426932206003
fig.69042.12.peg.1587	COG5711	C	hypothetical protein	17867	3	0.0802858201521014	0.165820691979567	0.753893487868331
fig.69042.12.peg.618	COG0532	J	Translation initiation factor 2	17523	1	0.458457480086984	0.41558761949148	0.125954900421536
fig.69042.12.peg.2973	NA	NA	Cytochrome b6-f complex subunit, cytochrome b6	17313	1	0.464871349949609	0.104962076352888	0.430166573697503
fig.69042.12.peg.2189	NA	NA	Fatty acid desaturase (EC 1.14.19.1); Delta-9 fatty acid desaturase (EC 1.14.19.1)	17096	3	0.214602734959734	0.239125148266003	0.546272116774263
fig.69042.12.peg.278	NA	NA	Geranylgeranyl diphosphate reductase (EC 1.3.1.83)	17068	3	0.296061744417725	0.0834071380171376	0.620531117565137
fig.69042.12.peg.570	COG0356	C	ATP synthase F0 sector subunit a (EC 3.6.3.14)	17054	3	0.164574896967741	0.261809660265024	0.573615442767235
fig.69042.12.peg.2940	NA	NA	Phycobilisome rod-core linker polypeptide, phycocyanin-associated	16566	3	0.0418713040755976	0.0403637105581231	0.917764985366279
fig.69042.12.peg.77	NA	NA	Polyribonucleotide nucleotidyltransferase (EC 2.7.7.8)	15553	1	0.458371848279268	0.264373147275423	0.277255004445309
fig.69042.12.peg.520	NA	NA	soluble [2Fe-2S] ferredoxin	15503	3	0.125783051804289	0.0753103202734847	0.798906627922227
fig.69042.12.peg.1734	NA	NA	Ferric iron ABC transporter, permease protein	15300	3	0.0237467542287236	0.0235192139933437	0.952734031777933
fig.69042.12.peg.796	COG1429	H	Protoporphyrin IX Mg-chelatase subunit H (EC 6.6.1.1)	15212	1	0.838808580172483	0.0517273582986609	0.109464061528856
fig.69042.12.peg.552	NA	NA	Plastid and cyanobacterial ribosome-associated protein PSRP-3	15109	3	0.307047836270085	0.258536722326305	0.434415441403611
fig.69042.12.peg.2012	NA	NA	Ribonuclease E (EC 3.1.26.12)	15052	1	0.90290722991852	0.0494069087718714	0.0476858613096091
fig.69042.12.peg.928	NA	NA	Cytochrome b6-f complex subunit, apocytochrome f	14895	3	0.068322665997068	0.031880360219351	0.899796973783581
fig.69042.12.peg.1877	NA	NA	Putative peptidase	14761	3	0.0426944686112996	0.0234633681925502	0.93384216319615
fig.69042.12.peg.606	COG0086	K	DNA-directed RNA polymerase gamma subunit (EC 2.7.7.6)	14523	1	0.551025670305354	0.120549831577889	0.328424498116757
fig.69042.12.peg.2569	NA	NA	Carotenoid binding protein	14486	3	0.0250447271167812	0.0175357734972048	0.957419499386014
fig.69042.12.peg.2865	COG0202	K	DNA-directed RNA polymerase alpha subunit (EC 2.7.7.6)	14091	3	0.375452550047971	0.142102683561955	0.482444766390074
fig.69042.12.peg.571	COG5756	C	ATP synthase protein I	14003	3	0.149805610853066	0.27921998947359	0.570974399673345
fig.69042.12.peg.564	COG0224	C	ATP synthase gamma chain (EC 3.6.3.14)	13805	3	0.11594540247807	0.128463909775144	0.755590687746786
fig.69042.12.peg.1006	NA	NA	Ribonucleotide reductase of class II (coenzyme B12-dependent) (EC 1.17.4.1)	13272	2	0.287395521984716	0.64091426424307	0.0716902137722144
fig.69042.12.peg.2114	COG0304	I	3-oxoacyl-[acyl-carrier-protein] synthase, KASII (EC 2.3.1.179)	13091	3	0.127826379623664	0.336818094719973	0.535355525656363
fig.69042.12.peg.1683	COG0028	E	Acetolactate synthase large subunit (EC 2.2.1.6)	12950	3	0.409889319849531	0.0956360038284958	0.494474676321973
fig.69042.12.peg.2112	COG5703	C	Photosystem I iron-sulfur center (EC 1.97.1.12)	12777	3	0.0877410203125261	0.230474700679322	0.681784279008152
fig.69042.12.peg.509	COG0261	J	LSU ribosomal protein L21p	12763	3	0.111164331953439	0.041518534658451	0.84731713338811
fig.69042.12.peg.895	NA	NA	DNA topoisomerase I (EC 5.99.1.2)	12718	1	0.937175400971998	0.0288860267406231	0.0339385722873789
fig.69042.12.peg.1970	COG1009	C	NAD(P)H-plastoquinone oxidoreductase chain 5, NdhF	12636	3	0.312165343905951	0.0934246604191066	0.594409995674943
fig.69042.12.peg.1202	NA	NA	Mg protoporphyrin IX monomethyl ester oxidative cyclase (aerobic) (EC 1.14.13.81)	12482	3	0.319033637785462	0.0777034342678495	0.603262927946689
fig.69042.12.peg.717	NA	NA	Alkyl hydroperoxide reductase subunit C-like protein	12477	1	0.399296805207441	0.222256391024209	0.37844680376835
fig.69042.12.peg.2888	COG0087	J	LSU ribosomal protein L3p (L3e)	12439	1	0.439447613486258	0.333598795491987	0.226953591021754
fig.69042.12.peg.2348	COG0057	G	NAD(P)-dependent glyceraldehyde-3-phosphate dehydrogenase (EC 1.2.1.59)	12363	3	0.0928471530756053	0.0799687457919121	0.827184101132483
fig.69042.12.peg.475	NA	NA	Superoxide dismutase [Fe] (EC 1.15.1.1)	12189	1	0.621877151318705	0.142668255097088	0.235454593584207
fig.69042.12.peg.929	NA	NA	Cytochrome b6-f complex iron-sulfur subunit PetC1 (Rieske iron sulfur protein EC 1.10.9.1)	12041	3	0.124068728736923	0.0557045698616766	0.8202267014014
fig.69042.12.peg.1609	NA	NA	hypothetical protein	12033	3	0.344915108798086	0.114334169733546	0.540750721468368
fig.69042.12.peg.1804	NA	NA	Cytochrome C553 (soluble cytochrome f)	12020	3	0.0315799840315573	0.0278544830493755	0.940565532919067
fig.69042.12.peg.2147	NA	NA	Heme oxygenase (EC 1.14.99.3)	12002	3	0.0874195295154695	0.0764107404225389	0.836169730061992
fig.69042.12.peg.1332	COG0001	H	Glutamate-1-semialdehyde 2,1-aminomutase (EC 5.4.3.8)	11943	1	0.503179997232227	0.147598875388558	0.349221127379215
fig.69042.12.peg.2686	NA	NA	Arylsulfatase (EC 3.1.6.1)	11870	3	0.078437070020859	0.0382368663885949	0.883326063590546
fig.69042.12.peg.336	NA	NA	hypothetical protein	11860	3	0.177556933055288	0.0547402073166395	0.767702859628072
fig.69042.12.peg.915	NA	NA	Heat shock protein 60 kDa family chaperone GroEL	11749	1	0.64324051717274	0.233214772600413	0.123544710226846
fig.69042.12.peg.1914	NA	NA	Hypothetical with similarity to BchE, but NOT Mg-protoporphyrin monomethyl ester cyclase (anaerobic)	11741	1	0.840627446136491	0.0452882409318083	0.114084312931701
fig.69042.12.peg.2948	COG0539	J	SSU ribosomal protein S1p	11692	3	0.293220161372266	0.0922772566769416	0.614502581950792
fig.69042.12.peg.287	NA	NA	Fructose-1,6-bisphosphatase, GlpX type (EC 3.1.3.11) @ Sedoheptulose-1,7-bisphosphatase (EC 3.1.3.37)	11531	3	0.0633665164427249	0.100521851675129	0.836111631882146
fig.69042.12.peg.568	COG0711	C	ATP synthase F0 sector subunit b' (EC 3.6.3.14)	11468	3	0.0992223555521999	0.143233957627267	0.757543686820533
fig.69042.12.peg.254	NA	NA	Serine--pyruvate aminotransferase (EC 2.6.1.51) / L-alanine:glyoxylate aminotransferase (EC 2.6.1.44)	11338	3	0.0489112502078105	0.0331500544821689	0.917938695310021
fig.69042.12.peg.2893	NA	NA	RecA protein	11310	2	0.0314235040481263	0.947223783898946	0.0213527120529273
fig.69042.12.peg.415	NA	NA	hypothetical protein	11181	1	0.924369214539667	0.0359330767083725	0.0396977087519606
fig.69042.12.peg.847	COG0522	J	SSU ribosomal protein S4p (S9e) @ SSU ribosomal protein S4p (S9e), zinc-independent	11156	3	0.0217936056941169	0.0229726904629358	0.955233703842947
fig.69042.12.peg.1717	COG0568	K	Group 2 RNA polymerase sigma factor @ RNA polymerase sigma factor RpoD	11145	3	0.43397554449464	0.0702090369836774	0.495815418521682
fig.69042.12.peg.1908	COG5737	C	Photosystem II 12 kDa extrinsic protein (PsbU)	11091	3	0.03163320496374	0.0237730434705209	0.944593751565739
fig.69042.12.peg.477	COG0508	C	Dihydrolipoamide acetyltransferase component of pyruvate dehydrogenase complex (EC 2.3.1.12)	10805	3	0.318372985647354	0.102327927063594	0.579299087289052
fig.69042.12.peg.954	NA	NA	hypothetical protein	10470	3	0.0918633637558617	0.115573826336563	0.792562809907575
fig.69042.12.peg.581	NA	NA	hypothetical protein	10445	3	0.343001819930836	0.0883541751407492	0.568644004928415
fig.69042.12.peg.2446	NA	NA	Adenosylhomocysteinase (EC 3.3.1.1)	10270	3	0.319345999592228	0.127091514894196	0.553562485513575
fig.69042.12.peg.2089	COG0112	E	Serine hydroxymethyltransferase (EC 2.1.2.1)	10233	1	0.733895374149651	0.108731478532125	0.157373147318224
fig.69042.12.peg.453	NA	NA	Cell division-associated, ATP-dependent zinc metalloprotease FtsH	10131	1	0.845259758403795	0.0663425634172009	0.0883976781790042
fig.69042.12.peg.2000	NA	NA	hypothetical protein	10108	1	0.860488788912434	0.0677342742209886	0.0717769368665771
fig.69042.12.peg.399	COG5716	C	Photosystem II protein D2 (PsbD)	10032	3	0.0359109079974588	0.0204101699393604	0.943678922063181
fig.69042.12.peg.1805	NA	NA	Plastocyanin	9975	3	0.32237579770861	0.0939591016222339	0.583665100669156
fig.69042.12.peg.1576	NA	NA	Ribulose bisphosphate carboxylase small chain (EC 4.1.1.39)	9894	3	0.216880167487907	0.200925320812344	0.582194511699748
fig.69042.12.peg.2882	COG0092	J	SSU ribosomal protein S3p (S3e)	9848	3	0.297296644573387	0.314180621918446	0.388522733508167
fig.69042.12.peg.1983	COG1005	C	NAD(P)H-plastoquinone oxidoreductase chain 1, NdhA	9784	1	0.783901278157854	0.0749369401723381	0.141161781669808
fig.69042.12.peg.934	COG5708	C	Photosystem I subunit IX (PsaJ)	9761	3	0.0517033850789949	0.0785000582999495	0.869796556621055
fig.69042.12.peg.1904	NA	NA	Outer membrane efflux protein precursor	9735	3	0.2215949926245	0.0670909999954577	0.711314007380043
fig.69042.12.peg.874	NA	NA	hypothetical protein	9512	3	0.045515631734624	0.0513752461418712	0.903109122123505
fig.69042.12.peg.2002	COG0048	J	SSU ribosomal protein S12p (S23e)	9504	2	0.193554720578758	0.449570854174749	0.356874425246492
fig.69042.12.peg.2329	NA	NA	hypothetical protein	9464	2	0.0508626164031464	0.913192335847793	0.0359450477490608
fig.69042.12.peg.2228	NA	NA	Arylsulfatase (EC 3.1.6.1)	9412	3	0.0169544771972581	0.0124995423712245	0.970545980431517
fig.69042.12.peg.2179	NA	NA	Rubrerythrin	9369	2	0.252175019993214	0.665350260396904	0.0824747196098824
fig.69042.12.peg.536	COG0696	G	2,3-bisphosphoglycerate-independent phosphoglycerate mutase (EC 5.4.2.12)	9289	1	0.85015345157502	0.0856901992550807	0.0641563491698997
fig.69042.12.peg.2758	NA	NA	Arylsulfatase (EC 3.1.6.1)	9190	1	0.531951034387597	0.103631534181162	0.364417431431241
fig.69042.12.peg.2870	COG0201	U	Protein translocase subunit SecY	9188	1	0.7588917060438	0.104362326519448	0.136745967436752
fig.69042.12.peg.518	COG5738	C	Photosystem II protein PsbV, cytochrome c550	9167	3	0.0347788963136241	0.0463832069763733	0.918837896710003
fig.69042.12.peg.1201	NA	NA	TldD protein, part of TldE/TldD proteolytic complex	9056	1	0.961390855031568	0.0189369280845445	0.0196722168838873
fig.69042.12.peg.2862	COG0102	J	LSU ribosomal protein L13p (L13Ae)	9022	3	0.207892520235369	0.0717088477066464	0.720398632057984
fig.69042.12.peg.2384	NA	NA	Cell division trigger factor (EC 5.2.1.8)	9015	2	0.0357700736890611	0.925430116506739	0.0387998098042003
fig.69042.12.peg.2223	NA	NA	Arylsulfatase (EC 3.1.6.1)	8967	3	0.0239217840797768	0.0170677998239474	0.959010416096276
fig.69042.12.peg.655	NA	NA	Ribonucleases G and E	8910	1	0.828439687757667	0.073897123292624	0.0976631889497094
fig.69042.12.peg.823	COG0059	E	Ketol-acid reductoisomerase (NADP(+)) (EC 1.1.1.86)	8719	1	0.51610360404025	0.133426253191146	0.350470142768603
fig.69042.12.peg.78	COG0199	J	SSU ribosomal protein S14p (S29e) @ SSU ribosomal protein S14p (S29e), zinc-independent	8712	2	0.0487886845025789	0.884953500988067	0.066257814509354
fig.69042.12.peg.280	NA	NA	GTP-binding protein TypA/BipA	8622	1	0.59293332327915	0.153212845954029	0.25385383076682
fig.69042.12.peg.692	NA	NA	hypothetical protein	8597	1	0.738505753164201	0.126711509755105	0.134782737080694
fig.69042.12.peg.1389	COG0019	E	Diaminopimelate decarboxylase (EC 4.1.1.20)	8546	1	0.943984359104318	0.0242286322492613	0.0317870086464204
fig.69042.12.peg.1581	NA	NA	Light-independent protochlorophyllide reductase iron-sulfur ATP-binding protein ChlL (EC 1.3.7.7)	8533	3	0.374276508731541	0.112665964250646	0.513057527017813
fig.69042.12.peg.192	COG1154	H	1-deoxy-D-xylulose 5-phosphate synthase (EC 2.2.1.7)	8516	3	0.424847709757662	0.104370653066767	0.47078163717557
fig.69042.12.peg.2885	COG0090	J	LSU ribosomal protein L2p (L8e)	8512	2	0.0589014742031597	0.877759194049041	0.0633393317477993
fig.69042.12.peg.2025	NA	NA	Cell division-associated, ATP-dependent zinc metalloprotease FtsH	8467	1	0.785209390930183	0.0585933329315894	0.156197276138227
fig.69042.12.peg.851	NA	NA	Aquaporin Z	8332	3	0.05571668067695	0.0792253006717571	0.865058018651293
fig.69042.12.peg.877	COG0706	M	Inner membrane protein translocase and chaperone YidC, short form OxaI-like	8292	1	0.613063691655	0.126952368624797	0.259983939720204
fig.69042.12.peg.1961	NA	NA	RNA-binding region RNP-1	8244	1	0.541165567964545	0.166861508574395	0.291972923461059
fig.69042.12.peg.2411	NA	NA	Cyclic-nucleotide-regulated bacteriocin/lantibiotic efflux ABC transporter, permease/ATP-binding protein	8200	3	0.0774486042577067	0.130975093380731	0.791576302361563
fig.69042.12.peg.151	NA	NA	D-alanyl-D-alanine carboxypeptidase (EC 3.4.16.4)	8177	1	0.519221524935759	0.0884416750157251	0.392336800048516
fig.69042.12.peg.2051	NA	NA	hypothetical protein	8144	2	0.0357811777027583	0.935539657411318	0.0286791648859234
fig.69042.12.peg.1580	NA	NA	Light-independent protochlorophyllide reductase subunit B (EC 1.3.7.7)	8131	3	0.391214975416488	0.101757963682497	0.507027060901014
fig.69042.12.peg.684	NA	NA	Iron-sulfur cluster assembly protein SufB	8107	1	0.75109157098304	0.0945425874212677	0.154365841595693
fig.69042.12.peg.2095	NA	NA	Ammonium transporter	8101	2	0.0191861113899109	0.964196284324887	0.0166176042852016
fig.69042.12.peg.2768	COG0080	J	LSU ribosomal protein L11p (L12e)	8060	3	0.262511610081938	0.25503381839974	0.482454571518322
fig.69042.12.peg.2868	COG0257	J	LSU ribosomal protein L36p @ LSU ribosomal protein L36p, zinc-dependent	8040	3	0.0619749290192242	0.0422418217843386	0.895783249196437
fig.69042.12.peg.2868	COG0257	J	LSU ribosomal protein L36p @ LSU ribosomal protein L36p, zinc-dependent	8040	3	0.0619749290192242	0.0422418217843386	0.895783249196437
fig.69042.12.peg.2887	COG0088	J	LSU ribosomal protein L4p (L1e)	7949	2	0.0957164926264922	0.828176366840237	0.0761071405332704
fig.69042.12.peg.2080	COG5722	C	Photosystem II 10 kDa phosphoprotein (PsbH)	7920	3	0.0712680975609216	0.153349827199988	0.775382075239091
fig.69042.12.peg.2497	NA	NA	Glycogen phosphorylase (EC 2.4.1.1)	7919	3	0.344508129898142	0.168027154730513	0.487464715371345
fig.69042.12.peg.2180	NA	NA	NADH:flavin oxidoreductases, Old Yellow Enzyme family	7891	2	0.0806386794439742	0.879629678132279	0.0397316424237469
fig.69042.12.peg.2546	COG0504	F	CTP synthase (EC 6.3.4.2)	7887	1	0.649073253047373	0.279291238685975	0.0716355082666521
fig.69042.12.peg.987	NA	NA	Carboxyl-terminal protease (EC 3.4.21.102)	7825	1	0.725623301086108	0.0592267213862855	0.215149977527607
fig.69042.12.peg.191	COG5709	C	Photosystem I subunit X (PsaK, PsaK1)	7720	3	0.0667210468306206	0.128686298832061	0.804592654337318
fig.69042.12.peg.2883	COG0091	J	LSU ribosomal protein L22p (L17e)	7697	1	0.454914300503248	0.22833112833333	0.316754571163421
fig.69042.12.peg.2317	NA	NA	Excinuclease ABC subunit A	7694	2	0.108881188252939	0.830527018882608	0.0605917928644525
fig.69042.12.peg.2364	NA	NA	Serine--glyoxylate aminotransferase (EC 2.6.1.45)	7671	2	0.107855927609243	0.738228575669903	0.153915496720853
fig.69042.12.peg.253	NA	NA	Phycobilisome core component	7661	3	0.0519528423720418	0.0765159226737468	0.871531234954211
fig.69042.12.peg.622	COG5716	C	Photosystem II protein D1 (PsbA)	7652	1	0.630283944302999	0.250831433354223	0.118884622342778
fig.69042.12.peg.2003	COG0049	J	SSU ribosomal protein S7p (S5e)	7600	3	0.313988886150449	0.234925370281577	0.451085743567974
fig.69042.12.peg.387	NA	NA	Thioredoxin reductase (EC 1.8.1.9)	7538	1	0.753574412374544	0.16689167273363	0.0795339148918254
fig.69042.12.peg.317	COG0335	J	LSU ribosomal protein L19p	7531	3	0.0385166645327068	0.032123800349229	0.929359535118064
fig.69042.12.peg.566	COG0712	C	ATP synthase delta chain (EC 3.6.3.14)	7516	3	0.0965446245128654	0.0695274104181799	0.833927965068955
fig.69042.12.peg.1950	NA	NA	Lead, cadmium, zinc and mercury transporting ATPase (EC 3.6.3.3) (EC 3.6.3.5); Copper-translocating P-type ATPase (EC 3.6.3.4)	7471	1	0.542372160577992	0.35288739686803	0.104740442553978
fig.69042.12.peg.1384	NA	NA	hypothetical protein	7454	1	0.780863245870409	0.0610692470685013	0.158067507061089
fig.69042.12.peg.1875	NA	NA	Alkyl hydroperoxide reductase subunit C-like protein	7350	1	0.730777788896201	0.130333494671733	0.138888716432067
fig.69042.12.peg.1735	NA	NA	hypothetical protein	7349	1	0.604213304241737	0.0827680714030613	0.313018624355202
fig.69042.12.peg.1971	COG1008	C	NADH dehydrogenase I subunit 4, Involved in photosystem-1 cyclic electron flow	7348	1	0.613575578411444	0.0781510099688848	0.308273411619671
fig.69042.12.peg.1584	NA	NA	Light-dependent protochlorophyllide reductase (EC 1.3.1.33)	7324	3	0.14341610740472	0.0997864197933165	0.756797472801963
fig.69042.12.peg.2385	COG0136	E	Aspartate-semialdehyde dehydrogenase (EC 1.2.1.11)	7289	2	0.253202886895032	0.678868901417033	0.067928211687935
fig.69042.12.peg.892	NA	NA	Putative peptidase	7260	1	0.766573313664156	0.101260136463023	0.132166549872821
fig.69042.12.peg.1923	NA	NA	Glutathione S-transferase family protein	7251	1	0.686027035683074	0.246396899595563	0.0675760647213628
fig.69042.12.peg.2371	NA	NA	UDP-sulfoquinovose synthase (EC 3.13.1.1)	7225	3	0.221247431480357	0.162745469513042	0.616007099006602
fig.69042.12.peg.682	NA	NA	Iron-sulfur cluster assembly protein SufD	7215	1	0.813191649062513	0.0903446610317826	0.0964636899057048
fig.69042.12.peg.2927	COG0414	H	Pantoate--beta-alanine ligase (EC 6.3.2.1)	7207	1	0.442566566987721	0.202077001297953	0.355356431714326
fig.69042.12.peg.576	NA	NA	Phycobilisome small core linker polypeptide	7182	3	0.0271368503452821	0.0322611303230937	0.940602019331624
fig.69042.12.peg.2431	NA	NA	DNA gyrase subunit B (EC 5.99.1.3)	7136	1	0.540618415431021	0.15771513309382	0.30166645147516
fig.69042.12.peg.2390	NA	NA	IMP dehydrogenase/GMP reductase	7106	2	0.0231471350977519	0.958183272719379	0.0186695921828693
fig.69042.12.peg.276	COG0155	E	Ferredoxin--sulfite reductase (EC 1.8.7.1)	7104	1	0.940325814554503	0.0266476798580841	0.0330265055874124
fig.69042.12.peg.970	NA	NA	DNA gyrase subunit A (EC 5.99.1.3)	7090	3	0.0867132503396117	0.0344002014395359	0.878886548220852
fig.69042.12.peg.2302	NA	NA	Phosphate ABC transporter, substrate-binding protein PstS (TC 3.A.1.7.1)	7052	1	0.428291166617476	0.202567972546567	0.369140860835958
fig.69042.12.peg.5	COG5705	C	Photosystem I subunit IV (PsaE)	7041	3	0.021872880822511	0.0203428293342282	0.957784289843261
fig.69042.12.peg.2315	NA	NA	Cell envelope-associated transcriptional attenuator LytR-CpsA-Psr, subfamily M	7035	3	0.118786303308417	0.0816519274091	0.799561769282483
fig.69042.12.peg.2757	NA	NA	Sulfatase modifying factor 1 precursor (C-alpha-formyglycine- generating enzyme 1)	7017	1	0.590244513836375	0.161522548600103	0.248232937563522
fig.69042.12.peg.2405	COG0653	U	Protein translocase subunit SecA	6911	3	0.159643306100779	0.131050711113494	0.709305982785727
fig.69042.12.peg.1282	NA	NA	putative endolysin	6907	3	0.0496537904717763	0.037035051230069	0.913311158298155
fig.69042.12.peg.2806	NA	NA	Glucosylglycerol-phosphate synthase (EC 2.4.1.213)	6840	1	0.876486258758263	0.0583164299871379	0.0651973112545992
fig.69042.12.peg.829	NA	NA	Cell division protein FtsZ	6823	3	0.0746526646530583	0.0343093882485075	0.891037947098434
fig.69042.12.peg.270	COG0052	J	SSU ribosomal protein S2p (SAe)	6804	2	0.215934395592337	0.44422267252779	0.339842931879872
fig.69042.12.peg.2086	COG0065	E	3-isopropylmalate dehydratase large subunit (EC 4.2.1.33)	6789	1	0.879105719964719	0.0570351556040414	0.0638591244312392
fig.69042.12.peg.2872	COG0098	J	SSU ribosomal protein S5p (S2e)	6763	3	0.163767136694375	0.103248955112439	0.732983908193186
fig.69042.12.peg.1200	NA	NA	TldE protein, part of TldE/TldD proteolytic complex	6761	1	0.957429201151621	0.0221617394464004	0.0204090594019782
fig.69042.12.peg.612	NA	NA	PDZ/DHR/GLGF	6718	1	0.602962933864736	0.126388654117229	0.270648412018035
fig.69042.12.peg.1060	NA	NA	hypothetical protein	6718	1	0.912765382803106	0.0434288151039471	0.0438058020929464
fig.69042.12.peg.286	COG0036	G	Ribulose-phosphate 3-epimerase (EC 5.1.3.1)	6709	3	0.0798474906000033	0.0650268589456253	0.855125650454371
fig.69042.12.peg.1756	NA	NA	hypothetical protein	6683	3	0.0173089890473117	0.0117829627389412	0.970908048213747
fig.69042.12.peg.2930	NA	NA	Phycocyanobilin lyase alpha subunit	6651	3	0.0441805061101311	0.0445778986623169	0.911241595227552
fig.69042.12.peg.2876	COG0094	J	LSU ribosomal protein L5p (L11e)	6598	3	0.196342163370165	0.170273486090962	0.633384350538872
fig.69042.12.peg.1579	NA	NA	Light-independent protochlorophyllide reductase subunit N (EC 1.3.7.7)	6590	1	0.631965869717796	0.111812839331925	0.256221290950278
fig.69042.12.peg.202	NA	NA	Cell division-associated, ATP-dependent zinc metalloprotease FtsH	6546	3	0.422174688505484	0.069298648363134	0.508526663131382
fig.69042.12.peg.288	COG0373	H	Glutamyl-tRNA reductase (EC 1.2.1.70)	6522	2	0.106794859772168	0.457281214698291	0.435923925529542
fig.69042.12.peg.1220	COG0498	H	Threonine-synthase-like protein 1	6519	1	0.641230092677046	0.114620306990131	0.244149600332823
fig.69042.12.peg.2498	NA	NA	Na+/H+ antiporter Nhas3 @ Thylakoid	6504	1	0.883840817841266	0.0594883374347653	0.0566708447239692
fig.69042.12.peg.2866	COG0100	J	SSU ribosomal protein S11p (S14e)	6457	3	0.161241600513864	0.15667156711525	0.682086832370886
fig.69042.12.peg.1597	NA	NA	Aldehyde decarbonylase (EC 4.1.99.5)	6446	1	0.736629775648328	0.0687503155485799	0.194619908803092
fig.69042.12.peg.2861	COG0103	J	SSU ribosomal protein S9p (S16e)	6410	1	0.452189915249924	0.197983701475478	0.349826383274598
fig.69042.12.peg.2769	COG0081	J	LSU ribosomal protein L1p (L10Ae)	6397	2	0.097751299302155	0.719017211302293	0.183231489395552
fig.69042.12.peg.1892	NA	NA	Allophycocyanin-B	6360	3	0.0341814776394864	0.0200477821472736	0.94577074021324
fig.69042.12.peg.470	NA	NA	hypothetical protein	6337	3	0.0605267038413266	0.0420696438987944	0.897403652259879
fig.69042.12.peg.2382	NA	NA	ATP-dependent Clp protease ATP-binding subunit ClpX	6336	3	0.174433046231982	0.0712458071648314	0.754321146603187
fig.69042.12.peg.1585	NA	NA	hypothetical protein	6270	3	0.090798202521178	0.0507678241771204	0.858433973301702
fig.69042.12.peg.2306	COG0360	J	SSU ribosomal protein S6p	6250	3	0.236780307128671	0.337627309707969	0.42559238316336
fig.69042.12.peg.1819	NA	NA	Oligopeptidase A (EC 3.4.24.70)	6114	1	0.94830291955039	0.0256329255808613	0.0260641548687485
fig.69042.12.peg.413	COG0228	J	SSU ribosomal protein S16p	6083	3	0.0590922416832007	0.100791032976945	0.840116725339854
fig.69042.12.peg.2558	NA	NA	Photosystem II stability/assembly factor HCF136/Ycf48	6079	2	0.162509994134963	0.74151357591342	0.0959764299516178
fig.69042.12.peg.2120	COG0422	H	Phosphomethylpyrimidine synthase ThiC (EC 4.1.99.17)	6065	1	0.580979114739554	0.211429821509983	0.207591063750463
fig.69042.12.peg.2867	COG0099	J	SSU ribosomal protein S13p (S18e)	6056	3	0.0685715228944885	0.142860851259542	0.788567625845969
fig.69042.12.peg.474	NA	NA	Peptidylprolyl isomerase, FKBP-type (EC 5.2.1.8)	6021	3	0.0512426120703894	0.0689040325491956	0.879853355380415
fig.69042.12.peg.842	COG0766	M	UDP-N-acetylglucosamine 1-carboxyvinyltransferase (EC 2.5.1.7)	6012	3	0.24312549380824	0.0659027383766814	0.690971767815079
fig.69042.12.peg.2786	COG0126	G	Phosphoglycerate kinase (EC 2.7.2.3)	5920	3	0.21884733533578	0.208786535262493	0.572366129401727
fig.69042.12.peg.988	COG0821	I	(E)-4-hydroxy-3-methylbut-2-enyl-diphosphate synthase (ferredoxin) (EC 1.17.7.1)	5868	1	0.840814670827722	0.0660431353369874	0.0931421938352909
fig.69042.12.peg.540	NA	NA	Heat shock protein 10 kDa family chaperone GroES	5860	3	0.287657131896768	0.161947984797708	0.550394883305524
fig.69042.12.peg.2693	NA	NA	hypothetical protein	5835	3	0.0311584012871645	0.0312687634961588	0.937572835216677
fig.69042.12.peg.894	COG1007	C	NAD(P)H-plastoquinone oxidoreductase chain 2, NdhB	5804	3	0.121567957186527	0.0537404618314294	0.824691580982043
fig.69042.12.peg.1217	NA	NA	Cell division-associated, ATP-dependent zinc metalloprotease FtsH	5801	1	0.67865771223666	0.0746657190946316	0.246676568668709
fig.69042.12.peg.1693	COG0176	G	Transaldolase (EC 2.2.1.2)	5785	1	0.920674249914965	0.02763479130587	0.0516909587791651
fig.69042.12.peg.2907	NA	NA	Phosphoenolpyruvate carboxylase (EC 4.1.1.31)	5759	3	0.0690852853690764	0.137139687949266	0.793775026681657
fig.69042.12.peg.1617	NA	NA	Possible porin precursor	5754	3	0.132595591235861	0.325542623938965	0.541861784825174
fig.69042.12.peg.906	NA	NA	Cytochrome c oxidase polypeptide I (EC 1.9.3.1)	5747	1	0.907798584038895	0.0501527776526239	0.042048638308481
fig.69042.12.peg.2905	NA	NA	S-adenosylmethionine decarboxylase proenzyme (EC 4.1.1.50), prokaryotic class 1B	5734	3	0.163865227710164	0.352665690800784	0.483469081489052
fig.69042.12.peg.522	COG0111	E	D-3-phosphoglycerate dehydrogenase (EC 1.1.1.95)	5732	3	0.109519054763327	0.272200093960179	0.618280851276494
fig.69042.12.peg.1228	NA	NA	Phosphoribulokinase (EC 2.7.1.19)	5705	3	0.243063728185725	0.213249912980901	0.543686358833374
fig.69042.12.peg.182	NA	NA	Chaperone protein HtpG	5701	1	0.516313259240055	0.112474698681667	0.371212042078278
fig.69042.12.peg.967	COG1304	I	Inosine-5'-monophosphate dehydrogenase, catalytic domain (EC 1.1.1.205)	5678	3	0.0301663010499294	0.0286629850270905	0.94117071392298
fig.69042.12.peg.2763	COG0148	G	Enolase (EC 4.2.1.11)	5676	2	0.194341457438164	0.561278468581232	0.244380073980604
fig.69042.12.peg.953	NA	NA	hypothetical protein	5643	3	0.166171734449122	0.285630268784531	0.548197996766347
fig.69042.12.peg.2294	COG1049	C	Aconitate hydratase 2 (EC 4.2.1.3)	5619	2	0.126188531292594	0.823982557851737	0.0498289108556686
fig.69042.12.peg.1708	COG5736	C	Photosystem II protein Psb27	5597	3	0.368101431741044	0.0887257513112113	0.543172816947744
fig.69042.12.peg.2064	NA	NA	Phosphoglucosamine mutase (EC 5.4.2.10)	5590	2	0.168117563599987	0.712641029349241	0.119241407050772
fig.69042.12.peg.410	COG1071	C	Pyruvate dehydrogenase E1 component alpha subunit (EC 1.2.4.1)	5581	3	0.417231293192321	0.102757580594569	0.48001112621311
fig.69042.12.peg.2379	NA	NA	Glycosyl transferase, family 2	5566	2	0.0130005123206824	0.976811321062078	0.0101881666172394
fig.69042.12.peg.1034	NA	NA	DNA polymerase III alpha subunit (EC 2.7.7.7)	5565	1	0.509813699735355	0.389789785193361	0.100396515071284
fig.69042.12.peg.289	NA	NA	Glucose-1-phosphate adenylyltransferase (EC 2.7.7.27)	5546	3	0.386325655887215	0.187747930768964	0.425926413343821
fig.69042.12.peg.685	NA	NA	Ferredoxin	5546	1	0.693359452354383	0.132938263711331	0.173702283934286
fig.69042.12.peg.681	NA	NA	Cysteine desulfurase (EC 2.8.1.7) => SufS	5538	1	0.765566799525875	0.122332770843028	0.112100429631097
fig.69042.12.peg.2186	COG0403	E	Glycine dehydrogenase [decarboxylating] (glycine cleavage system P protein) (EC 1.4.4.2)	5535	2	0.0141984992555406	0.976575762198102	0.00922573854635691
fig.69042.12.peg.2186	COG1003	E	Glycine dehydrogenase [decarboxylating] (glycine cleavage system P protein) (EC 1.4.4.2)	5535	2	0.0141984992555406	0.976575762198102	0.00922573854635691
fig.69042.12.peg.2956	NA	NA	SMF protein	5533	2	0.0139097593543487	0.975746640212736	0.0103436004329153
fig.69042.12.peg.1807	COG0407	H	Uroporphyrinogen III decarboxylase (EC 4.1.1.37)	5523	3	0.0950323608561122	0.0994113922022561	0.805556246941632
fig.69042.12.peg.1808	NA	NA	1,4-alpha-glucan (glycogen) branching enzyme, GH-13-type (EC 2.4.1.18)	5497	3	0.274919979836533	0.142524609032722	0.582555411130746
fig.69042.12.peg.422	NA	NA	Hypothetical glycine rich membrane protein DUF1517	5496	1	0.898901972149769	0.061404735054459	0.039693292795772
fig.69042.12.peg.1460	COG5716	C	Photosystem II protein D1 (PsbA)	5471	1	0.684840551651158	0.181519615407647	0.133639832941195
fig.69042.12.peg.168	NA	NA	Peptidyl-prolyl cis-trans isomerase (EC 5.2.1.8)	5452	1	0.477379615973971	0.132195477195925	0.390424906830104
fig.69042.12.peg.1236	NA	NA	Domain of unknown function / gamma-glutamyl ligase (similar to F420:0 gamma-glutamyl ligase)	5442	3	0.104841226188085	0.22697290879907	0.668185865012845
fig.69042.12.peg.435	NA	NA	hypothetical protein	5432	1	0.539231407128353	0.233426842742496	0.227341750129151
fig.69042.12.peg.1216	COG0333	J	LSU ribosomal protein L32p @ LSU ribosomal protein L32p, zinc-independent	5429	3	0.407707150350708	0.0815681732845299	0.510724676364762
fig.69042.12.peg.2913	NA	NA	Scaffold protein for [4Fe-4S] cluster assembly, MRP-like, similar to chloroplast-targeted plant protein HCF101	5414	2	0.0288004736297294	0.950312387596018	0.020887138774253
fig.69042.12.peg.2378	NA	NA	sporulation protein SpoIID	5413	2	0.106097041791669	0.856727057560617	0.0371759006477143
fig.69042.12.peg.976	COG0119	E	2-isopropylmalate synthase (EC 2.3.3.13)	5389	3	0.121499507882456	0.180514133893407	0.697986358224136
fig.69042.12.peg.2487	NA	NA	Glycogen phosphorylase (EC 2.4.1.1)	5386	1	0.842066100731087	0.0929227919320075	0.0650111073369058
fig.69042.12.peg.704	NA	NA	RND efflux system, inner membrane transporter	5377	1	0.680420727941157	0.096625306824192	0.222953965234651
fig.69042.12.peg.912	NA	NA	hypothetical protein	5365	1	0.692994508121274	0.100632810609925	0.206372681268801
fig.69042.12.peg.1919	COG0720	J	6-pyruvoyl tetrahydrobiopterin synthase (EC 4.2.3.12)	5364	1	0.741116623207835	0.195160185950278	0.0637231908418871
fig.69042.12.peg.1919	COG0720	J	6-pyruvoyl tetrahydrobiopterin synthase (EC 4.2.3.12)	5364	1	0.741116623207835	0.195160185950278	0.0637231908418871
fig.69042.12.peg.375	NA	NA	hypothetical protein	5343	3	0.110399574908925	0.0453724007127275	0.844228024378347
fig.69042.12.peg.1894	NA	NA	hypothetical protein	5298	1	0.477020986541559	0.0839738666774857	0.439005146780955
fig.69042.12.peg.2561	COG0377	C	NAD(P)H-plastoquinone oxidoreductase subunit K, NdhK	5255	3	0.371633365873219	0.189162920488691	0.43920371363809
fig.69042.12.peg.2878	COG0093	J	LSU ribosomal protein L14p (L23e)	5248	3	0.288956379749778	0.171824151368994	0.539219468881229
fig.69042.12.peg.144	NA	NA	hypothetical protein	5227	3	0.181193315235003	0.0578293308296319	0.760977353935365
fig.69042.12.peg.1890	COG0072	J	Phenylalanyl-tRNA synthetase beta chain (EC 6.1.1.20)	5214	1	0.543200550011972	0.252398188597901	0.204401261390127
fig.69042.12.peg.567	COG0711	C	hypothetical protein	5209	3	0.102699886471579	0.099588934569854	0.797711178958567
fig.69042.12.peg.908	NA	NA	Heme A synthase, cytochrome oxidase biogenesis protein Cox15-CtaA	5187	1	0.869825974163235	0.0735337890466085	0.0566402367901562
fig.69042.12.peg.2096	COG0761	I	4-hydroxy-3-methylbut-2-enyl diphosphate reductase (EC 1.17.7.4)	5174	1	0.495562291983172	0.135666686458397	0.368771021558431
fig.69042.12.peg.700	NA	NA	Phosphoglucomutase (EC 5.4.2.2)	5151	2	0.238256420315184	0.501005280208221	0.260738299476596
fig.69042.12.peg.501	NA	NA	Outer membrane protein/protective antigen OMA87	5146	3	0.056108647334418	0.029999000978343	0.913892351687239
fig.69042.12.peg.2877	COG0198	J	LSU ribosomal protein L24p (L26e)	5137	1	0.412114072005687	0.219285281555508	0.368600646438805
fig.69042.12.peg.2346	COG0773	M	UDP-N-acetylmuramate--L-alanine ligase (EC 6.3.2.8)	5103	3	0.0551938499600164	0.0600951649965998	0.884710985043384
fig.69042.12.peg.2383	NA	NA	ATP-dependent Clp protease proteolytic subunit ClpP (EC 3.4.21.92)	5102	1	0.632609135185556	0.15139918637743	0.215991678437014
fig.69042.12.peg.173	NA	NA	Chaperone protein DnaK	5094	1	0.707132073273418	0.0615502044869111	0.231317722239671
fig.69042.12.peg.662	COG0828	J	SSU ribosomal protein S21p	5064	2	0.338796309087506	0.396022487256245	0.265181203656249
fig.69042.12.peg.1167	NA	NA	soluble [2Fe-2S] ferredoxin	5060	1	0.935438390342024	0.0383704662241212	0.0261911434338545
fig.69042.12.peg.1593	COG0302	H	GTP cyclohydrolase I (EC 3.5.4.16) type 1	5054	1	0.908208393218966	0.0413637183792912	0.0504278884017429
fig.69042.12.peg.2376	COG0292	J	LSU ribosomal protein L20p	5053	3	0.304292189132464	0.252488750426377	0.443219060441159
fig.69042.12.peg.1144	COG1206	J	Methylenetetrahydrofolate--tRNA-(uracil-5-)-methyltransferase TrmFO (EC 2.1.1.74)	5049	3	0.127515489614884	0.290393373398213	0.582091136986903
fig.69042.12.peg.1725	NA	NA	Inorganic pyrophosphatase (EC 3.6.1.1)	5047	3	0.0558126695309255	0.0439170496130145	0.90027028085606
fig.69042.12.peg.927	NA	NA	Prolipoprotein diacylglyceryl transferase	5038	3	0.191659097994031	0.0947457423831391	0.71359515962283
fig.69042.12.peg.2954	NA	NA	Slr0244 protein	5030	3	0.132330905794228	0.154983775255926	0.712685318949846
fig.69042.12.peg.825	NA	NA	ATP-dependent Clp protease proteolytic subunit ClpP (EC 3.4.21.92)	5022	1	0.817142576507484	0.0912491558750996	0.091608267617416
fig.69042.12.peg.608	NA	NA	Uncharacterized metal-dependent hydrolase YcfH	5014	3	0.200435774140501	0.11137537923918	0.68818884662032
fig.69042.12.peg.2111	NA	NA	Glutamine--fructose-6-phosphate aminotransferase [isomerizing] (EC 2.6.1.16)	4977	2	0.0944659997953494	0.660499768636409	0.245034231568241
fig.69042.12.peg.2039	NA	NA	Beta-carotene hydroxylase	4963	3	0.0352554179929173	0.0186045779303666	0.946140004076716
fig.69042.12.peg.997	NA	NA	hypothetical protein	4958	3	0.0808925111666304	0.187484185529668	0.731623303303702
fig.69042.12.peg.630	NA	NA	hypothetical protein	4956	1	0.436076206814848	0.147815278497123	0.416108514688029
fig.69042.12.peg.1086	NA	NA	Alcohol dehydrogenase (EC 1.1.1.1)	4954	2	0.154231829124571	0.764592776218331	0.0811753946570975
fig.69042.12.peg.888	NA	NA	Suppressor of sigma54-dependent transcription, PspA-like	4939	2	0.222466866356392	0.660683275353602	0.116849858290006
fig.69042.12.peg.466	NA	NA	hypothetical protein	4893	1	0.802244103162482	0.102872607720725	0.0948832891167928
fig.69042.12.peg.642	NA	NA	putative membrane protein	4887	3	0.195199911894408	0.0766859786677209	0.728114109437871
fig.69042.12.peg.910	NA	NA	Efflux ABC transporter, ATP-binding protein	4885	1	0.899829714440341	0.0436438609185041	0.0565264246411547
fig.69042.12.peg.1820	COG1008	C	NADH dehydrogenase I subunit 4, Involved in photosystem-1 cyclic electron flow	4852	3	0.162204349811906	0.0641586249341039	0.77363702525399
fig.69042.12.peg.958	NA	NA	hypothetical protein	4849	2	0.0855612164023062	0.878788311383194	0.0356504722144994
fig.69042.12.peg.2006	COG0051	J	SSU ribosomal protein S10p (S20e)	4845	3	0.207370367068936	0.299794435987648	0.492835196943416
fig.69042.12.peg.966	NA	NA	Thioredoxin	4841	3	0.0288618881964322	0.0194108041682456	0.951727307635322
fig.69042.12.peg.2175	NA	NA	Na(+)-dependent bicarbonate transporter SbtA	4837	3	0.180244613495839	0.0760588814340654	0.743696505070096
fig.69042.12.peg.2527	NA	NA	AbrB family transciptional regulator	4828	3	0.188561265123251	0.132803119034221	0.678635615842528
fig.69042.12.peg.2837	COG0649	C	NAD(P)H-plastoquinone oxidoreductase subunit H, NdhH	4820	3	0.162744648873497	0.0480413888052657	0.789213962321237
fig.69042.12.peg.294	COG0129	E	Dihydroxy-acid dehydratase (EC 4.2.1.9)	4814	3	0.0518895224654391	0.0305927372435224	0.917517740291038
fig.69042.12.peg.2946	COG0192	E	S-adenosylmethionine synthetase (EC 2.5.1.6)	4796	2	0.10840946390171	0.607755159071186	0.283835377027103
fig.69042.12.peg.239	NA	NA	Protein translocase subunit SecD	4778	3	0.0728960822601389	0.114324005011085	0.812779912728776
fig.69042.12.peg.2084	NA	NA	hypothetical protein	4767	2	0.0741671822705377	0.809391247999216	0.116441569730247
fig.69042.12.peg.1105	NA	NA	Acetyl-CoA synthetase (EC 6.2.1.1)	4732	3	0.224783556368274	0.278162778942311	0.497053664689415
fig.69042.12.peg.80	NA	NA	Membrane-associated zinc metalloprotease	4718	1	0.871648025356686	0.0806275456884147	0.047724428954899
fig.69042.12.peg.2700	NA	NA	hypothetical protein	4710	3	0.238645098623823	0.125699275308726	0.635655626067451
fig.69042.12.peg.2663	NA	NA	Aminotransferase, DegT/DnrJ/EryC1/StrS family	4706	2	0.0280546550214797	0.947851574670412	0.0240937703081079
fig.69042.12.peg.2488	NA	NA	Large protein containing transglutaminase-like domain	4688	2	0.392814900716499	0.514182710263578	0.0930023890199233
fig.69042.12.peg.2408	NA	NA	hypothetical protein	4682	3	0.139206516613562	0.3484132684482	0.512380214938238
fig.69042.12.peg.577	NA	NA	Peptidoglycan glycosyltransferase FtsW (EC 2.4.1.129)	4646	3	0.410322034289463	0.109190326229225	0.480487639481312
fig.69042.12.peg.2871	COG0200	J	LSU ribosomal protein L15p (L27Ae)	4637	3	0.240852192129494	0.152117389760159	0.607030418110347
fig.69042.12.peg.199	COG0469	G	Pyruvate kinase (EC 2.7.1.40)	4636	3	0.0921060374551078	0.225156189361638	0.682737773183254
fig.69042.12.peg.141	COG0646	E	5-methyltetrahydrofolate--homocysteine methyltransferase (EC 2.1.1.13)	4629	1	0.688226368552767	0.0749215842109149	0.236852047236318
fig.69042.12.peg.141	COG1410	E	5-methyltetrahydrofolate--homocysteine methyltransferase (EC 2.1.1.13)	4629	1	0.688226368552767	0.0749215842109149	0.236852047236318
fig.69042.12.peg.1675	COG1009	C	NADH dehydrogenase subunit 5, Involved in CO2 fixation	4617	3	0.187229575344726	0.0894225965911355	0.723347828064138
fig.69042.12.peg.2149	COG0538	C	Isocitrate dehydrogenase [NADP] (EC 1.1.1.42)	4613	3	0.146184799847864	0.223391882741387	0.63042331741075
fig.69042.12.peg.1340	COG0458	E	Carbamoyl-phosphate synthase large chain (EC 6.3.5.5)	4583	3	0.346973182095263	0.174018278780876	0.479008539123861
fig.69042.12.peg.1340	COG0458	E	Carbamoyl-phosphate synthase large chain (EC 6.3.5.5)	4583	3	0.346973182095263	0.174018278780876	0.479008539123861
fig.69042.12.peg.271	COG0264	J	Translation elongation factor Ts	4571	3	0.250094671285427	0.18205292808042	0.567852400634154
fig.69042.12.peg.388	COG0361	J	Translation initiation factor 1	4562	3	0.25466481740752	0.346072818182089	0.399262364410391
fig.69042.12.peg.1674	COG1008	C	NADH dehydrogenase subunit 4, Involved in CO2 fixation	4558	3	0.36210326232805	0.0961552998534103	0.54174143781854
fig.69042.12.peg.1339	NA	NA	hypothetical protein	4553	1	0.957886605967909	0.0199776831418333	0.0221357108902579
fig.69042.12.peg.2864	COG0203	J	LSU ribosomal protein L17p	4545	3	0.112233160342087	0.11495806134926	0.772808778308654
fig.69042.12.peg.1990	COG0133	E	Tryptophan synthase beta chain (EC 4.2.1.20)	4542	2	0.099647070321504	0.863660762903842	0.0366921667746544
fig.69042.12.peg.2783	NA	NA	cyanobacterial hypothetical protein	4521	2	0.0459240658079512	0.931188664822237	0.0228872693698118
fig.69042.12.peg.1594	NA	NA	Sepiapterin reductase (EC 1.1.1.153)	4516	1	0.893473951191022	0.0539248753619672	0.0526011734470104
fig.69042.12.peg.1799	NA	NA	Chaperone protein ClpB (ATP-dependent unfoldase)	4498	1	0.909566599611638	0.0435908636851318	0.0468425367032306
fig.69042.12.peg.378	COG0215	J	Cysteinyl-tRNA synthetase (EC 6.1.1.16)	4485	1	0.6681955605857	0.0689845183918344	0.262819921022466
fig.69042.12.peg.2902	COG0476	H	Molybdopterin-synthase adenylyltransferase (EC 2.7.7.80)	4473	1	0.627270979774319	0.102890447041828	0.269838573183853
fig.69042.12.peg.2969	NA	NA	Septum site-determining protein MinD	4449	3	0.0257749773898153	0.014144764238909	0.960080258371276
fig.69042.12.peg.2491	NA	NA	Mannose-1-phosphate guanylyltransferase (EC 2.7.7.13) / Mannose-6-phosphate isomerase (EC 5.3.1.8)	4426	3	0.0575151487726794	0.0445449507571308	0.89793990047019
fig.69042.12.peg.959	NA	NA	Beta-lactamase class A-like and penicillin binding proteins (PBPs) superfamily	4388	2	0.0627104183619037	0.905634482191842	0.0316550994462541
fig.69042.12.peg.2554	COG5724	C	Photosystem II protein PsbJ	4380	3	0.0780460170950289	0.174756799976681	0.74719718292829
fig.69042.12.peg.2377	COG0291	J	LSU ribosomal protein L35p	4348	3	0.151009394954794	0.0848364585111563	0.764154146534049
fig.69042.12.peg.2557	COG5720	C	Cytochrome b559 alpha chain (PsbE)	4338	2	0.121284516191245	0.450806688611381	0.427908795197375
fig.69042.12.peg.2723	NA	NA	Sucrose phosphate synthase	4303	1	0.911350375941206	0.0346489599620296	0.0540006640967644
fig.69042.12.peg.2792	NA	NA	Guanosine-3',5'-bis(diphosphate) 3'-pyrophosphohydrolase (EC 3.1.7.2) / GTP pyrophosphokinase (EC 2.7.6.5), (p)ppGpp synthetase II	4291	1	0.931385681955728	0.0319491287532869	0.0366651892909847
fig.69042.12.peg.392	NA	NA	Putative chaperon-like protein Ycf39 for quinone binding in Photosystem II	4289	1	0.639292196182214	0.210631369537717	0.150076434280069
fig.69042.12.peg.2021	COG5716	C	Photosystem II protein D1 (PsbA)	4276	1	0.524916722703434	0.336787780852834	0.138295496443732
fig.69042.12.peg.2545	NA	NA	DNA protection during starvation protein	4267	1	0.676411368725187	0.254719595146169	0.0688690361286432
fig.69042.12.peg.312	NA	NA	BioD-like N-terminal domain of phosphotransacetylase	4256	2	0.0315291061686932	0.926950427196035	0.0415204666352714
fig.69042.12.peg.1022	NA	NA	hypothetical protein	4250	3	0.35543666799587	0.086426349115634	0.558136982888496
fig.69042.12.peg.2900	NA	NA	hypothetical protein	4248	1	0.655994130525956	0.0708574142000051	0.273148455274039
fig.69042.12.peg.21	NA	NA	SepF, FtsZ-interacting protein related to cell division	4237	3	0.0317198843368378	0.0176507119089369	0.950629403754225
fig.69042.12.peg.2324	COG0046	F	Phosphoribosylformylglycinamidine synthase, synthetase subunit (EC 6.3.5.3)	4234	2	0.0133269229041885	0.975925794755243	0.0107472823405685
fig.69042.12.peg.1702	NA	NA	Ferredoxin	4232	3	0.024691063979539	0.0168961627789883	0.958412773241473
fig.69042.12.peg.150	NA	NA	FIG00814129: Possible chaperone	4224	3	0.0306141572825146	0.016387024060117	0.952998818657368
fig.69042.12.peg.377	NA	NA	hypothetical protein	4213	3	0.0559312417749599	0.0285964732618218	0.915472284963218
fig.69042.12.peg.832	COG1181	M	D-alanine--D-alanine ligase (EC 6.3.2.4)	4190	3	0.0938211179902343	0.266116041925305	0.640062840084461
fig.69042.12.peg.1709	COG0104	F	Adenylosuccinate synthetase (EC 6.3.4.4)	4154	3	0.199624417080855	0.0531742340222924	0.747201348896852
fig.69042.12.peg.160	COG0166	G	Glucose-6-phosphate isomerase (EC 5.3.1.9)	4148	3	0.0565723288941401	0.0622462586749899	0.88118141243087
fig.69042.12.peg.2193	COG0359	J	LSU ribosomal protein L9p	4144	2	0.0816652674253149	0.792806464772524	0.125528267802161
fig.69042.12.peg.2192	NA	NA	Fatty acid desaturase (EC 1.14.19.1); Delta-9 fatty acid desaturase (EC 1.14.19.1)	4142	1	0.817437468827928	0.12787127395493	0.0546912572171426
fig.69042.12.peg.1341	NA	NA	FIG017608: hypothetical membrane protein, specific for cyanobacteria	4136	1	0.889783784823619	0.0393383650375492	0.0708778501388318
fig.69042.12.peg.1171	NA	NA	NAD(P) transhydrogenase subunit beta (EC 1.6.1.2)	4104	1	0.93522346727944	0.0308309314032819	0.0339456013172785
fig.69042.12.peg.2923	NA	NA	Possible conserved carboxylase domain	4075	1	0.815899836292005	0.104233052553874	0.0798671111541216
fig.69042.12.peg.82	NA	NA	hypothetical protein	4066	2	0.390849996590579	0.530601752851484	0.0785482505579367
fig.69042.12.peg.2771	COG0222	J	LSU ribosomal protein L7p/L12p (P1/P2)	4056	2	0.057820833025784	0.852798839588228	0.089380327385988
fig.69042.12.peg.2449	NA	NA	Rod shape-determining protein MreB	4054	3	0.0870621793686451	0.194278158030724	0.71865966260063
fig.69042.12.peg.1574	NA	NA	Carboxysome shell protein CsoS3	4038	3	0.354497723939185	0.231155521192757	0.414346754868057
fig.69042.12.peg.1616	NA	NA	Metal chaperone, involved in Zn homeostasis	4029	3	0.0677001390962999	0.0542564583951294	0.878043402508571
fig.69042.12.peg.1571	NA	NA	Carboxysome shell protein CsoS1	4008	3	0.213772415829767	0.24298515741149	0.543242426758744
fig.69042.12.peg.2341	NA	NA	Chaperone protein DnaJ	4004	2	0.135529520979396	0.784253985129607	0.0802164938909965
fig.69042.12.peg.1611	NA	NA	Sulfide:quinone oxidoreductase, Type II	3990	1	0.806794863824957	0.0582638338788367	0.134941302296206
fig.69042.12.peg.615	NA	NA	Bacterial ribosome SSU maturation protein RimP	3977	2	0.0865255464561253	0.687119844971394	0.22635460857248
fig.69042.12.peg.1599	COG0539	J	SSU ribosomal protein S1p	3972	3	0.320721118939005	0.0885442415390833	0.590734639521912
fig.69042.12.peg.1910	NA	NA	Thioredoxin domain 2	3954	1	0.495225367865656	0.0755731658907071	0.429201466243637
fig.69042.12.peg.1596	NA	NA	Long-chain acyl-[acyl-carrier-protein] reductase (EC 1.2.1.80)	3951	1	0.734467596726581	0.0822176351175064	0.183314768155912
fig.69042.12.peg.2099	COG0138	F	IMP cyclohydrolase (EC 3.5.4.10) / Phosphoribosylaminoimidazolecarboxamide formyltransferase (EC 2.1.2.3)	3906	2	0.0226560283725003	0.963779134554375	0.0135648370731245
fig.69042.12.peg.1569	COG1009	C	NADH dehydrogenase subunit 5, Involved in CO2 fixation	3905	3	0.1003807256943	0.0835300035791289	0.816089270726571
fig.69042.12.peg.1489	NA	NA	Cytochrome d ubiquinol oxidase subunit I (EC 1.10.3.-)	3903	1	0.750890575192773	0.0634550141170886	0.185654410690138
fig.69042.12.peg.1823	COG0441	J	Threonyl-tRNA synthetase (EC 6.1.1.3)	3898	3	0.192834577655131	0.0548313062027173	0.752334116142152
fig.69042.12.peg.1366	NA	NA	Membrane alanine aminopeptidase N (EC 3.4.11.2)	3892	1	0.960887851881595	0.0204021274064829	0.0187100207119219
fig.69042.12.peg.2410	NA	NA	hypothetical protein	3886	2	0.0713768924858906	0.844987673962826	0.0836354335512831
fig.69042.12.peg.478	NA	NA	hypothetical protein	3885	1	0.553474284972957	0.20961060344084	0.236915111586203
fig.69042.12.peg.2229	COG0525	J	Valyl-tRNA synthetase (EC 6.1.1.9)	3880	2	0.0387491379691386	0.923241383850907	0.0380094781799542
fig.69042.12.peg.290	COG0362	G	6-phosphogluconate dehydrogenase, decarboxylating (EC 1.1.1.44)	3868	1	0.852407747779116	0.0790550002765003	0.0685372519443836
fig.69042.12.peg.2053	COG0060	J	Isoleucyl-tRNA synthetase (EC 6.1.1.5)	3868	2	0.100007168989007	0.498032814075883	0.401960016935111
fig.69042.12.peg.609	COG0268	J	SSU ribosomal protein S20p	3863	3	0.0555198716726551	0.0245847056060012	0.919895422721344
fig.69042.12.peg.238	COG0022	C	Pyruvate dehydrogenase E1 component beta subunit (EC 1.2.4.1)	3858	3	0.0359101261430252	0.0221177467349457	0.941972127122029
fig.69042.12.peg.417	NA	NA	GTP-binding protein Era	3856	1	0.898833871225906	0.0640394064017614	0.0371267223723331
fig.69042.12.peg.205	COG5740	C	hypothetical protein	3841	1	0.412435064398881	0.279459379030531	0.308105556570588
fig.69042.12.peg.1870	NA	NA	Nickel-binding accessory protein UreJ-HupE	3825	2	0.267023364725279	0.558791253375958	0.174185381898763
fig.69042.12.peg.53	NA	NA	DNA-binding protein HU	3819	3	0.0370177144881127	0.036985576405007	0.92599670910688
fig.69042.12.peg.1963	COG0596	H	hypothetical protein	3810	2	0.390132485219232	0.492870541182417	0.116996973598351
fig.69042.12.peg.1322	NA	NA	Omega amidase (Nit2 homolog)	3800	2	0.0841000561697996	0.747664738287028	0.168235205543172
fig.69042.12.peg.1026	NA	NA	DNA primase DnaG	3746	1	0.714311841290185	0.202557790567488	0.0831303681423271
fig.69042.12.peg.2696	NA	NA	hypothetical protein	3744	3	0.0475730038014509	0.0223026656461406	0.930124330552409
fig.69042.12.peg.1333	NA	NA	Glycolate dehydrogenase (EC 1.1.99.14), subunit GlcD	3742	1	0.660212037242884	0.116570669781661	0.223217292975455
fig.69042.12.peg.2937	NA	NA	hypothetical protein	3729	3	0.05990880673761	0.0981776605048061	0.841913532757584
fig.69042.12.peg.2791	NA	NA	ABC transporter, ATP-binding protein (cluster 5, nickel/peptides/opines) / ABC transporter, ATP-binding protein (cluster 5, nickel/peptides/opines)	3722	2	0.316889735283621	0.557925824412251	0.125184440304127
fig.69042.12.peg.1953	NA	NA	Two-component transcriptional response regulator, OmpR family	3720	3	0.225510340251173	0.28162817197522	0.492861487773607
fig.69042.12.peg.1235	NA	NA	hypothetical protein	3719	1	0.848159779092902	0.0868715282007604	0.064968692706338
fig.69042.12.peg.2316	NA	NA	hypothetical protein	3716	2	0.0988695482154616	0.848430093586824	0.0527003581977146
fig.69042.12.peg.2321	COG0498	H	Threonine synthase (EC 4.2.3.1)	3712	2	0.100047528385714	0.68726772974427	0.212684741870016
fig.69042.12.peg.665	NA	NA	Peptide deformylase (EC 3.5.1.88)	3708	1	0.908296063594119	0.0450959342415704	0.046608002164311
fig.69042.12.peg.510	COG0211	J	LSU ribosomal protein L27p	3706	3	0.176960857330884	0.0524809205301566	0.77055822213896
fig.69042.12.peg.2146	NA	NA	hypothetical protein	3692	3	0.126813071608694	0.392143405948134	0.481043522443173
fig.69042.12.peg.2105	COG5725	C	Photosystem II protein PsbK	3687	3	0.076414304570769	0.141069558385165	0.782516137044066
fig.69042.12.peg.2562	COG0852	C	NAD(P)H-plastoquinone oxidoreductase subunit J, NdhJ	3671	3	0.146454941748409	0.154308260476174	0.699236797775417
fig.69042.12.peg.1137	NA	NA	YrbA protein	3668	1	0.633364670686641	0.147151020755943	0.219484308557416
fig.69042.12.peg.27	NA	NA	Sodium:galactoside symporter family protein	3653	2	0.049842372008025	0.901533730051316	0.0486238979406592
fig.69042.12.peg.686	NA	NA	hypothetical protein	3632	1	0.941741168769898	0.0319383922382889	0.0263204389918132
fig.69042.12.peg.479	NA	NA	Long-chain-fatty-acid--CoA ligase (EC 6.2.1.3)	3632	1	0.74268656996244	0.118066632515393	0.139246797522167
fig.69042.12.peg.1173	NA	NA	ATP-dependent RNA helicase RhlE (EC 3.6.4.13)	3625	1	0.68527475019592	0.236042570630198	0.0786826791738818
fig.69042.12.peg.2081	COG5728	C	Photosystem II protein PsbN	3625	1	0.463709191915366	0.384630567595875	0.151660240488759
fig.69042.12.peg.2863	COG0101	J	tRNA pseudouridine(38-40) synthase (EC 5.4.99.12)	3616	2	0.0214808761718583	0.965106996501587	0.0134121273265546
fig.69042.12.peg.616	NA	NA	Transcription termination protein NusA	3607	2	0.319643603877323	0.430748984344481	0.249607411778195
fig.69042.12.peg.2873	COG0256	J	LSU ribosomal protein L18p (L5e)	3600	3	0.179499813254134	0.20076730418984	0.619732882556026
fig.69042.12.peg.2766	COG0690	U	Protein translocase subunit SecE	3597	2	0.0342675015480238	0.944860633927318	0.0208718645246583
fig.69042.12.peg.1697	NA	NA	Phosphoglycerate mutase (EC 5.4.2.11) @ Phosphoglycerate mutase, cyanobacterial form (EC 5.4.2.11)	3592	3	0.0817554898917351	0.0552738390098374	0.862970671098428
fig.69042.12.peg.2875	COG0096	J	SSU ribosomal protein S8p (S15Ae)	3572	3	0.160408470607897	0.103714025344113	0.73587750404799
fig.69042.12.peg.2300	COG5739	C	hypothetical protein	3566	2	0.074183989060007	0.800578253911063	0.12523775702893
fig.69042.12.peg.724	NA	NA	Bis-ABC ATPase YheS	3550	3	0.276280926896546	0.0618498628316294	0.661869210271825
fig.69042.12.peg.1912	COG0621	J	Ribosomal protein S12p Asp88 (E. coli) methylthiotransferase (EC 2.8.4.4)	3545	1	0.784133176828647	0.155154234024582	0.0607125891467718
fig.69042.12.peg.1002	NA	NA	hypothetical protein	3542	1	0.68488214947768	0.216851731979419	0.0982661185429016
fig.69042.12.peg.1169	NA	NA	NAD(P) transhydrogenase N-domain of subunit alpha (EC 1.6.1.2)	3533	1	0.883442938316753	0.0656787470939852	0.050878314589262
fig.69042.12.peg.269	NA	NA	Glycosyl transferase, family 2	3533	3	0.151066875127974	0.0511032459587802	0.797829878913246
fig.69042.12.peg.878	NA	NA	FIG137771: hypothetical protein	3513	2	0.249158048592938	0.669171635825438	0.0816703155816235
fig.69042.12.peg.1974	NA	NA	Mannose-1-phosphate guanylyltransferase (EC 2.7.7.13 )	3504	1	0.48378967671721	0.079604515966289	0.436605807316501
fig.69042.12.peg.583	NA	NA	Nitrogen regulatory protein P-II	3500	3	0.326800754092594	0.171629036770895	0.501570209136512
fig.69042.12.peg.2731	NA	NA	Helicase, SNF2/RAD54 family	3496	2	0.0294354719505059	0.947016454442164	0.0235480736073305
fig.69042.12.peg.285	NA	NA	Cytochrome c-type biogenesis protein CcsA/ResC	3494	1	0.594774605716076	0.257616311087178	0.147609083196746
fig.69042.12.peg.2566	NA	NA	Protoporphyrin IX Mg-chelatase subunit D (EC 6.6.1.1)	3480	2	0.0107414053961391	0.981492392991062	0.00776620161279838
fig.69042.12.peg.1665	NA	NA	Glutamate/aspartate ABC transporter, substrate-binding protein GltI (TC 3.A.1.3.4)	3469	3	0.102796360884015	0.0362693213509848	0.860934317765001
fig.69042.12.peg.195	NA	NA	Cell division integral membrane protein, YggT and half-length relatives	3460	1	0.40856990162187	0.189646750415406	0.401783347962724
fig.69042.12.peg.445	NA	NA	Fatty acid desaturase	3460	1	0.916115376242971	0.0436979777676609	0.0401866459893677
fig.69042.12.peg.2559	NA	NA	Rubredoxin	3456	2	0.209100155351803	0.716224747745881	0.0746750969023161
fig.69042.12.peg.713	NA	NA	Type 2 NAD(P)H dehydrogenase (EC 1.6.5.12), reduces demethylnaphthoquinone precusor in phylloquinone and menaquinone biosynthesis	3450	1	0.823919101035976	0.114455178610423	0.0616257203536011
fig.69042.12.peg.732	COG5743	C	CAB/ELIP/HLIP family protein	3441	1	0.945951063599271	0.0300147437704395	0.0240341926302894
fig.69042.12.peg.2340	NA	NA	Heat shock protein GrpE	3417	2	0.112213522690689	0.815730613003268	0.0720558643060432
fig.69042.12.peg.2880	COG0255	J	LSU ribosomal protein L29p (L35e)	3414	1	0.532261125354366	0.191781595744871	0.275957278900763
fig.69042.12.peg.2874	COG0097	J	LSU ribosomal protein L6p (L9e)	3406	3	0.13610955249799	0.180654375952924	0.683236071549086
fig.69042.12.peg.2689	NA	NA	Phosphoglucosamine mutase (EC 5.4.2.10)	3403	1	0.670511639505434	0.140419308367524	0.189069052127041
fig.69042.12.peg.1358	NA	NA	OpcA, an allosteric effector of glucose-6-phosphate dehydrogenase, cyanobacterial	3401	1	0.952951553012264	0.0252147914221478	0.0218336555655883
fig.69042.12.peg.2311	COG0472	M	Phospho-N-acetylmuramoyl-pentapeptide-transferase (EC 2.7.8.13)	3395	2	0.0140074162008707	0.974705868344223	0.0112867154549063
fig.69042.12.peg.2915	COG0408	H	Coproporphyrinogen III oxidase, aerobic (EC 1.3.3.3)	3389	3	0.157837294427151	0.217978057699434	0.624184647873416
fig.69042.12.peg.635	COG0113	H	Porphobilinogen synthase (EC 4.2.1.24)	3374	1	0.60029730011326	0.0807079894086116	0.318994710478128
fig.69042.12.peg.2014	COG0436	E	L,L-diaminopimelate aminotransferase (EC 2.6.1.83)	3362	3	0.0462556243211645	0.0682330311396947	0.885511344539141
fig.69042.12.peg.2088	COG0472	M	Undecaprenyl-phosphate alpha-N-acetylglucosaminyl 1-phosphate transferase (EC 2.7.8.33)	3362	2	0.0207011059364551	0.955500471833408	0.0237984222301366
fig.69042.12.peg.2176	COG1853	F	Diflavin flavoprotein A 1	3361	1	0.824755382511067	0.0696404799963985	0.105604137492534
fig.69042.12.peg.1435	NA	NA	Phycocyanin beta chain	3361	1	0.751153541691795	0.112507353538258	0.136339104769947
fig.69042.12.peg.659	NA	NA	Efflux ABC transporter, permease/ATP-binding protein	3360	1	0.711726417083898	0.129284929580882	0.15898865333522
fig.69042.12.peg.2429	COG0290	J	Translation initiation factor 3	3358	3	0.105793282727379	0.308075503912512	0.586131213360109
fig.69042.12.peg.2374	NA	NA	hypothetical protein	3357	1	0.587143987693788	0.325738764717435	0.0871172475887766
fig.69042.12.peg.2849	NA	NA	RND efflux system, inner membrane transporter	3349	1	0.598960467132592	0.276207482704756	0.124832050162652
fig.69042.12.peg.2860	COG0254	J	LSU ribosomal protein L31p @ LSU ribosomal protein L31p, zinc-independent	3345	3	0.131513189052815	0.375600201674641	0.492886609272544
fig.69042.12.peg.845	COG1249	E	Dihydrolipoamide dehydrogenase of pyruvate dehydrogenase complex (EC 1.8.1.4) / Dihydrolipoamide dehydrogenase (EC 1.8.1.4)	3320	3	0.140289319648812	0.332754808488154	0.526955871863033
fig.69042.12.peg.1361	NA	NA	hypothetical protein	3314	3	0.357290952587731	0.093534601290624	0.549174446121645
fig.69042.12.peg.1721	COG0181	H	Porphobilinogen deaminase (EC 2.5.1.61)	3306	3	0.153936550826732	0.178151485120557	0.667911964052711
fig.69042.12.peg.683	NA	NA	Iron-sulfur cluster assembly ATPase protein SufC	3304	1	0.726335396327223	0.112983007401668	0.16068159627111
fig.69042.12.peg.2079	NA	NA	Twin-arginine translocation protein TatA	3301	2	0.110892175490519	0.635666893449528	0.253440931059953
fig.69042.12.peg.2881	COG0197	J	LSU ribosomal protein L16p (L10e)	3289	2	0.159508278889623	0.443755169161674	0.396736551948703
fig.69042.12.peg.1673	NA	NA	Low-affinity CO2 hydration protein CphY	3265	3	0.297198121825922	0.0819951694075079	0.62080670876657
fig.69042.12.peg.2819	NA	NA	Inactivated Zn-dependent hydrolase of the beta-lactamase fold	3262	2	0.0802875423230949	0.867779548198092	0.0519329094788129
fig.69042.12.peg.1941	NA	NA	hypothetical protein	3256	2	0.0486650508968169	0.896242571031122	0.0550923780720612
fig.69042.12.peg.328	NA	NA	hypothetical protein	3254	3	0.0340629676972241	0.0399105311435576	0.926026501159218
fig.69042.12.peg.2326	NA	NA	DNA gyrase subunit A (EC 5.99.1.3)	3247	2	0.112041910792532	0.504208783875767	0.383749305331701
fig.69042.12.peg.1218	NA	NA	Gentisate 1,2-dioxygenase (EC 1.13.11.4)	3244	1	0.892194207806157	0.060594854417226	0.0472109377766175
fig.69042.12.peg.1591	NA	NA	Metal dependent membrane associated protease, S2P family	3237	1	0.956224676798244	0.0235557264543703	0.0202195967473862
fig.69042.12.peg.2560	COG0838	C	NAD(P)H-plastoquinone oxidoreductase chain 3, NdhC	3233	1	0.6003111764867	0.115247588319382	0.284441235193919
fig.69042.12.peg.841	COG4992	E	N-acetylornithine aminotransferase (EC 2.6.1.11)	3231	2	0.221096848387293	0.42426061095284	0.354642540659867
fig.69042.12.peg.962	NA	NA	Cytochrome b6-f complex subunit V (PetG)	3229	3	0.1750029979772	0.277715090946796	0.547281911076004
fig.69042.12.peg.2743	COG0105	F	Nucleoside diphosphate kinase (EC 2.7.4.6)	3228	2	0.325461444871944	0.506848743549408	0.167689811578648
fig.69042.12.peg.187	COG5743	C	CAB/ELIP/HLIP family protein	3227	1	0.790021920894179	0.112183980614733	0.0977940984910886
fig.69042.12.peg.586	NA	NA	FIG005666: putative helicase	3227	1	0.733867848143228	0.177858885680932	0.0882732661758394
fig.69042.12.peg.2073	COG2109	H	Cob(I)alamin adenosyltransferase-like protein	3213	2	0.281038635017706	0.652164757881125	0.066796607101169
fig.69042.12.peg.81	COG0172	J	Seryl-tRNA synthetase (EC 6.1.1.11)	3209	2	0.095973733601965	0.856733140636598	0.047293125761437
fig.69042.12.peg.2462	NA	NA	Serine/threonine kinase	3195	2	0.0709627607009549	0.78632845694692	0.142708782352125
fig.69042.12.peg.1814	COG2911	U	hypothetical protein	3195	3	0.0764179906772669	0.146094795871466	0.777487213451267
fig.69042.12.peg.2829	COG1575	H	1,4-dihydroxy-2-naphthoate polyprenyltransferase (EC 2.5.1.74)	3185	2	0.0356598261820266	0.918957415141198	0.0453827586767748
fig.69042.12.peg.2375	COG5714	C	Photosystem I assembly related protein Ycf37	3181	2	0.0467735609844754	0.919874864115	0.0333515749005244
fig.69042.12.peg.2394	COG0527	E	Aspartokinase (EC 2.7.2.4)	3178	2	0.0999323065428032	0.573362212210384	0.326705481246813
fig.69042.12.peg.2394	COG0527	E	Aspartokinase (EC 2.7.2.4)	3178	2	0.0999323065428032	0.573362212210384	0.326705481246813
fig.69042.12.peg.2274	COG2226	H	SAM-dependent methyltransferase	3173	1	0.78681390519468	0.13282400667141	0.0803620881339105
fig.69042.12.peg.411	NA	NA	hypothetical protein	3169	3	0.339398890656827	0.0964063710520926	0.564194738291081
fig.69042.12.peg.2330	NA	NA	Uncharacterized membrane anchored protein Mext_4159	3165	1	0.554915390371164	0.316782839290338	0.128301770338498
fig.69042.12.peg.2013	NA	NA	FIG092679: Fe-S oxidoreductase	3155	1	0.714647348044568	0.181242193120113	0.104110458835319
fig.69042.12.peg.493	NA	NA	Cytosol aminopeptidase PepA (EC 3.4.11.1)	3132	2	0.112377696694845	0.632211646187466	0.255410657117689
fig.69042.12.peg.2023	COG0082	E	Chorismate synthase (EC 4.2.3.5)	3106	2	0.0206606348750467	0.967316706757241	0.0120226583677121
fig.69042.12.peg.907	NA	NA	Cytochrome c oxidase polypeptide II (EC 1.9.3.1)	3089	1	0.922141581883105	0.0376104723228592	0.0402479457940358
fig.69042.12.peg.2203	NA	NA	hypothetical protein	3083	2	0.0322868095009349	0.950844676881424	0.0168685136176413
fig.69042.12.peg.184	COG0227	J	LSU ribosomal protein L28p @ LSU ribosomal protein L28p, zinc-independent	3072	3	0.122834783694568	0.053445945110313	0.823719271195119
fig.69042.12.peg.1965	NA	NA	Squalene/phytoene desaturase HopC	3065	1	0.545974486936202	0.240478175021649	0.213547338042149
fig.69042.12.peg.1032	COG0184	J	SSU ribosomal protein S15p (S13e)	3053	3	0.0454847955809682	0.0452752765792409	0.909239927839791
fig.69042.12.peg.1270	NA	NA	hypothetical protein	3043	3	0.116900667782378	0.0407719037955532	0.842327428422068
fig.69042.12.peg.1954	NA	NA	Phosphate:acyl-ACP acyltransferase PlsX (EC 2.3.1.n2)	3039	2	0.035212646995982	0.925927024186647	0.0388603288173712
fig.69042.12.peg.1694	NA	NA	Cell division protein FtsI [Peptidoglycan synthetase] (EC 2.4.1.129)	3029	3	0.0402780004807268	0.0211256522782717	0.938596347241002
fig.69042.12.peg.2325	COG0034	F	Amidophosphoribosyltransferase (EC 2.4.2.14)	3028	2	0.235607239052571	0.596951454191035	0.167441306756394
fig.69042.12.peg.1334	COG0149	G	Triosephosphate isomerase (EC 5.3.1.1)	3018	3	0.258533707463311	0.307702568619608	0.433763723917081
fig.69042.12.peg.2744	NA	NA	hypothetical protein	3007	2	0.165796988912721	0.749348279808926	0.0848547312783527
fig.69042.12.peg.2753	COG0661	H	Uncharacterized protein sll1770	3002	2	0.0371079963026195	0.939743870782178	0.0231481329152024
fig.69042.12.peg.1655	NA	NA	NAD-dependent malic enzyme (EC 1.1.1.38)	3001	1	0.898716093547583	0.0656756832539103	0.0356082231985071
fig.69042.12.peg.2701	COG0155	E	Ferredoxin--nitrite reductase (EC 1.7.7.1)	2992	2	0.0740022514228077	0.785167015463933	0.14083073311326
fig.69042.12.peg.1931	NA	NA	Pro-zeta-carotene desaturase, prolycopene producing (EC 1.-.-.-)	2988	1	0.74207949905271	0.171879229124083	0.0860412718232072
fig.69042.12.peg.2957	NA	NA	Peptide chain release factor N(5)-glutamine methyltransferase (EC 2.1.1.297)	2982	2	0.0964777464236202	0.856076152040992	0.0474461015353873
fig.69042.12.peg.2293	COG0722	E	2-keto-3-deoxy-D-arabino-heptulosonate-7-phosphate synthase I alpha (EC 2.5.1.54)	2974	2	0.0308244511954682	0.949328256644567	0.0198472921599649
fig.69042.12.peg.1379	COG0661	H	Uncharacterized protein slr1919	2968	1	0.860211250765388	0.0714246031124505	0.0683641461221614
fig.69042.12.peg.811	NA	NA	Polyphosphate kinase 2 (EC 2.7.4.1)	2968	1	0.951358187741222	0.0222978973535165	0.0263439149052612
fig.69042.12.peg.1140	NA	NA	Two-component transcriptional response regulator, LuxR family	2964	1	0.851432827867216	0.0533923263586555	0.0951748457741286
fig.69042.12.peg.1871	NA	NA	CobW GTPase involved in cobalt insertion for B12 biosynthesis	2936	2	0.230367211231387	0.394496948900577	0.375135839868036
fig.69042.12.peg.2297	NA	NA	FIG092679: Fe-S oxidoreductase	2925	1	0.474075739957018	0.446384963977341	0.0795392960656406
fig.69042.12.peg.1876	NA	NA	hypothetical protein	2920	3	0.129285720070085	0.088826580701288	0.781887699228627
fig.69042.12.peg.2397	NA	NA	DNA mismatch repair protein MutS	2917	2	0.0467807891448471	0.876633148830762	0.0765860620243907
fig.69042.12.peg.1126	NA	NA	Glutamine synthetase type III, GlnN (EC 6.3.1.2)	2903	2	0.0195118564968519	0.964109473924165	0.0163786695789835
fig.69042.12.peg.2909	COG0147	E	Anthranilate synthase, aminase component (EC 4.1.3.27)	2903	2	0.0369389176524525	0.90571891375865	0.057342168588898
fig.69042.12.peg.1699	COG4959	U	Signal peptidase I (EC 3.4.21.89)	2900	3	0.386269476394343	0.179540140742502	0.434190382863155
fig.69042.12.peg.729	NA	NA	hypothetical protein	2899	1	0.693632317244031	0.137500715334028	0.168866967421941
fig.69042.12.peg.1695	NA	NA	hypothetical protein	2885	3	0.0659533971459986	0.0275820928935459	0.906464509960455
fig.69042.12.peg.1367	NA	NA	hypothetical protein	2879	1	0.924917852356097	0.0319785067783722	0.0431036408655304
fig.69042.12.peg.2350	NA	NA	Peptidyl-prolyl cis-trans isomerase	2875	3	0.0785027288998784	0.148085576554074	0.773411694546048
fig.69042.12.peg.1449	NA	NA	hypothetical protein	2869	1	0.941988253567178	0.0278886018367755	0.030123144596047
fig.69042.12.peg.652	NA	NA	Biotin carboxylase of acetyl-CoA carboxylase (EC 6.3.4.14)	2858	2	0.107795647267878	0.592225206776469	0.299979145955653
fig.69042.12.peg.727	NA	NA	Putative serine protease	2857	1	0.95060254249209	0.0242376637313636	0.0251597937765468
fig.69042.12.peg.318	NA	NA	hypothetical protein	2852	2	0.110958678863299	0.645879428971744	0.243161892164957
fig.69042.12.peg.2515	NA	NA	ABC transporter, substrate-binding protein (cluster 1, maltose/g3p/polyamine/iron)	2850	1	0.558450031778693	0.364374730400573	0.0771752378207342
fig.69042.12.peg.663	NA	NA	hypothetical protein	2848	1	0.939900141226124	0.0354221248533068	0.0246777339205687
fig.69042.12.peg.920	NA	NA	hypothetical protein	2848	2	0.223760738376378	0.456028597547241	0.320210664076381
fig.69042.12.peg.204	NA	NA	ATP-dependent Clp protease proteolytic subunit ClpP (EC 3.4.21.92)	2840	3	0.347359230509757	0.121077575241874	0.53156319424837
fig.69042.12.peg.649	NA	NA	Protein implicated in RNA metabolism (PRC-barrel domain)	2840	1	0.874672321777367	0.0390883826354191	0.0862392955872143
fig.69042.12.peg.599	NA	NA	hypothetical protein	2837	1	0.907505333183625	0.0497835930044103	0.0427110738119649
fig.69042.12.peg.1350	NA	NA	hypothetical protein	2827	1	0.689895652796258	0.0895086950618811	0.220595652141861
fig.69042.12.peg.2807	NA	NA	ABC transporter, substrate-binding protein (cluster 3, basic aa/glutamine/opines)	2819	3	0.330285554122651	0.138430405766692	0.531284040110657
fig.69042.12.peg.1902	NA	NA	hypothetical protein	2806	2	0.0479505377162022	0.915383777578247	0.0366656847055513
fig.69042.12.peg.1776	NA	NA	hypothetical protein	2794	3	0.237109008195143	0.0658989182990797	0.696992073505777
fig.69042.12.peg.104	NA	NA	hypothetical protein	2771	1	0.933267064953102	0.0372073955997175	0.0295255394471807
fig.69042.12.peg.319	COG0008	H	Glutamyl-tRNA synthetase (EC 6.1.1.17) @ Glutamyl-tRNA(Gln) synthetase (EC 6.1.1.24)	2767	2	0.23025715716096	0.630820946046973	0.138921896792068
fig.69042.12.peg.2785	NA	NA	hypothetical protein	2767	1	0.801166191465303	0.120402144886952	0.0784316636477448
fig.69042.12.peg.1982	COG1143	C	NAD(P)H-plastoquinone oxidoreductase subunit I, NdhI	2763	3	0.398626442932158	0.0766013561417105	0.524772200926132
fig.69042.12.peg.485	NA	NA	Glycosyltransferase	2761	3	0.219723063943149	0.374384319138405	0.405892616918446
fig.69042.12.peg.1986	NA	NA	hypothetical protein	2759	2	0.0328580690450183	0.93736781064975	0.0297741203052318
fig.69042.12.peg.2370	NA	NA	Glycosyltransferase	2752	2	0.05798098826583	0.824248572500417	0.117770439233753
fig.69042.12.peg.73	NA	NA	hypothetical protein	2746	2	0.120463683015221	0.600451218084121	0.279085098900657
fig.69042.12.peg.2643	NA	NA	Diguanylate cyclase (GGDEF domain) with GAF sensor	2744	3	0.0879496725595147	0.102893086501178	0.809157240939308
fig.69042.12.peg.791	NA	NA	Catalase-peroxidase KatG (EC 1.11.1.21)	2742	3	0.400408077998348	0.127689715070452	0.471902206931199
fig.69042.12.peg.2386	COG0329	E	4-hydroxy-tetrahydrodipicolinate synthase (EC 4.3.3.7)	2738	2	0.424521404040594	0.496296468021359	0.0791821279380465
fig.69042.12.peg.1336	NA	NA	Lipid A export permease/ATP-binding protein MsbA	2737	2	0.250252321550169	0.392637117884929	0.357110560564902
fig.69042.12.peg.2765	NA	NA	Chaperone protein ClpB (ATP-dependent unfoldase)	2730	2	0.141198541332572	0.649980545732267	0.208820912935162
fig.69042.12.peg.1837	NA	NA	hypothetical protein	2722	1	0.92780977719924	0.0291145297941993	0.043075693006561
fig.69042.12.peg.2772	NA	NA	hypothetical protein	2722	3	0.0576210342465272	0.0263403082528248	0.916038657500648
fig.69042.12.peg.367	NA	NA	hypothetical protein	2721	3	0.277575733249829	0.114949966940703	0.607474299809468
fig.69042.12.peg.2733	COG0013	J	Alanyl-tRNA synthetase (EC 6.1.1.7)	2721	3	0.0971081864846607	0.320791395355479	0.582100418159861
fig.69042.12.peg.787	NA	NA	COG1649 predicted glycoside hydrolase	2719	1	0.685255556735733	0.078304178824978	0.236440264439289
fig.69042.12.peg.157	COG0495	J	Leucyl-tRNA synthetase (EC 6.1.1.4)	2719	3	0.115217816376613	0.189277530713311	0.695504652910076
fig.69042.12.peg.374	NA	NA	hypothetical protein	2715	1	0.666146885893253	0.0762879477418225	0.257565166364925
fig.69042.12.peg.802	COG0503	F	Adenine phosphoribosyltransferase (EC 2.4.2.7)	2714	2	0.0402753690657028	0.897160423454881	0.0625642074794164
fig.69042.12.peg.632	NA	NA	ABC transporter, ATP-binding protein (cluster 1, maltose/g3p/polyamine/iron); ABC transporter, ATP-binding protein (cluster 10, nitrate/sulfonate/bicarbonate)	2708	3	0.2545613506109	0.157308312618256	0.588130336770844
fig.69042.12.peg.1044	NA	NA	Efflux ABC transporter, permease/ATP-binding protein slr0615	2695	1	0.923455590074054	0.0438222722391653	0.032722137686781
fig.69042.12.peg.1238	NA	NA	Arylsulfatase (EC 3.1.6.1)	2691	3	0.0548309446594542	0.0358256868051685	0.909343368535377
fig.69042.12.peg.142	COG0115	E	Branched-chain amino acid aminotransferase (EC 2.6.1.42)	2691	3	0.259551534181783	0.161469259782106	0.578979206036112
fig.69042.12.peg.2685	NA	NA	Sulfatase modifying factor 1 precursor (C-alpha-formyglycine- generating enzyme 1)	2689	3	0.0830836103394605	0.045866602566643	0.871049787093896
fig.69042.12.peg.2912	NA	NA	Rod shape-determining protein RodA	2667	2	0.0138363862494563	0.974156441005052	0.0120071727454917
fig.69042.12.peg.648	NA	NA	Chromosome partition protein smc	2651	2	0.244824241111108	0.528513153070021	0.226662605818872
fig.69042.12.peg.2137	NA	NA	ATP-dependent DNA helicase UvrD/PcrA (EC 3.6.4.12)	2642	1	0.541679158969463	0.355768460905104	0.102552380125434
fig.69042.12.peg.2327	NA	NA	hypothetical protein	2642	2	0.0187099957163466	0.967012949036811	0.0142770552468424
fig.69042.12.peg.542	COG0355	C	ATP synthase epsilon chain (EC 3.6.3.14)	2632	3	0.0744301142429496	0.160129621872791	0.765440263884259
fig.69042.12.peg.169	COG0005	F	5'-methylthioadenosine phosphorylase (EC 2.4.2.28)	2629	1	0.897687751531224	0.0627147159860828	0.0395975324826937
fig.69042.12.peg.108	COG0382	H	Chlorophyll a synthase ChlG (EC 2.5.1.62)	2623	3	0.19029143154482	0.234406115784856	0.575302452670324
fig.69042.12.peg.471	NA	NA	AbrB family transciptional regulator	2611	1	0.416456874123017	0.178358871036133	0.405184254840851
fig.69042.12.peg.2391	NA	NA	hypothetical protein	2610	3	0.09375350567251	0.100725172665323	0.805521321662167
fig.69042.12.peg.1386	COG0371	I	Glycerol dehydrogenase (EC 1.1.1.6)	2605	1	0.948102215682555	0.0210628612299909	0.0308349230874536
fig.69042.12.peg.315	NA	NA	Methionine aminopeptidase (EC 3.4.11.18)	2599	1	0.820657198913561	0.0738524313874539	0.105490369698985
fig.69042.12.peg.1897	NA	NA	Sll0252 protein	2597	2	0.0238305303381222	0.952872037119994	0.0232974325418842
fig.69042.12.peg.2319	COG0661	H	Uncharacterized protein sll0005	2595	1	0.794371557226564	0.121333324135793	0.0842951186376436
fig.69042.12.peg.824	NA	NA	ATP-dependent Clp protease proteolytic subunit ClpP (EC 3.4.21.92)	2595	1	0.658474131153673	0.138131553216601	0.203394315629725
fig.69042.12.peg.2018	NA	NA	ATP-dependent Clp protease adaptor protein ClpS	2592	1	0.90348490061263	0.0427310228363406	0.0537840765510294
fig.69042.12.peg.1225	COG0777	I	Acetyl-coenzyme A carboxyl transferase beta chain (EC 6.4.1.2)	2584	1	0.782365146753664	0.107398292763927	0.110236560482409
fig.69042.12.peg.1677	NA	NA	Cation-transporting ATPase	2579	1	0.894901297328255	0.0428152331813361	0.0622834694904087
fig.69042.12.peg.924	NA	NA	Exopolyphosphatase (EC 3.6.1.11)	2578	2	0.0327380176439202	0.938003610013139	0.0292583723429404
fig.69042.12.peg.2891	NA	NA	Putative regulatory protein, contains AAA+ NTPase domain and putative R3H ssDNA-binding domain	2577	1	0.548013100534101	0.355859476392218	0.0961274230736802
fig.69042.12.peg.1649	COG0159	E	Tryptophan synthase alpha chain (EC 4.2.1.20)	2574	1	0.469103657324763	0.116324104025682	0.414572238649555
fig.69042.12.peg.503	NA	NA	hypothetical protein	2567	1	0.769166716764259	0.162359605999442	0.0684736772362991
fig.69042.12.peg.2460	NA	NA	hypothetical protein	2560	2	0.128855203194603	0.618580969067836	0.252563827737562
fig.69042.12.peg.1041	COG0505	E	Carbamoyl-phosphate synthase small chain (EC 6.3.5.5)	2559	2	0.0776556398445733	0.888422740521751	0.0339216196336755
fig.69042.12.peg.1713	NA	NA	Cyanobacterial protein slr0575	2551	3	0.344810179877939	0.0675284264334884	0.587661393688572
fig.69042.12.peg.957	NA	NA	Protoporphyrin IX Mg-chelatase subunit I (EC 6.6.1.1)	2550	3	0.0973646310583682	0.0741990598028227	0.828436309138809
fig.69042.12.peg.834	COG4948	G	L-alanine-DL-glutamate epimerase (EC 5.1.1.n1)	2545	1	0.681662882909532	0.160524965858164	0.157812151232304
fig.69042.12.peg.610	COG0141	E	Histidinol dehydrogenase (EC 1.1.1.23)	2542	1	0.459316837524498	0.215095339249143	0.325587823226359
fig.69042.12.peg.1679	NA	NA	hypothetical protein	2537	3	0.0167755499584919	0.0137244102812959	0.969500039760212
fig.69042.12.peg.1122	NA	NA	hypothetical protein	2532	1	0.771218840615782	0.113752829297227	0.11502833008699
fig.69042.12.peg.603	COG0820	J	23S rRNA (adenine(2503)-C(2))-methyltransferase @ tRNA (adenine(37)-C(2))-methyltransferase (EC 2.1.1.192)	2525	2	0.285889856528654	0.538084703644755	0.176025439826592
fig.69042.12.peg.2461	COG0031	E	Cystathionine beta-synthase (EC 4.2.1.22)	2518	2	0.0761226526303502	0.780310505796102	0.143566841573548
fig.69042.12.peg.1633	NA	NA	hypothetical protein	2517	1	0.929734945878885	0.0333823810010491	0.0368826731200657
fig.69042.12.peg.1932	NA	NA	probable iron binding protein from the HesB_IscA_SufA family	2517	1	0.94400816572528	0.0263404592471452	0.0296513750275747
fig.69042.12.peg.2767	NA	NA	Transcription antitermination protein NusG	2513	3	0.185328307324257	0.213180117868536	0.601491574807207
fig.69042.12.peg.2098	NA	NA	hypothetical protein	2507	3	0.115364864528264	0.162587650105938	0.722047485365798
fig.69042.12.peg.2322	NA	NA	DNA polymerase III beta subunit (EC 2.7.7.7)	2503	1	0.674409239434227	0.212635545460658	0.112955215105115
fig.69042.12.peg.579	NA	NA	Cytochrome c-type biogenesis protein Ccs1/ResB	2494	1	0.478448513150579	0.445124256859972	0.0764272299894487
fig.69042.12.peg.454	COG0078	E	Ornithine carbamoyltransferase (EC 2.1.3.3)	2492	1	0.907025956310115	0.0342659948116206	0.0587080488782644
fig.69042.12.peg.1407	NA	NA	cAMP-binding proteins - catabolite gene activator and regulatory subunit of cAMP-dependent protein kinases	2485	1	0.544623375575374	0.108466032051777	0.34691059237285
fig.69042.12.peg.1409	COG0057	G	NAD-dependent glyceraldehyde-3-phosphate dehydrogenase (EC 1.2.1.12)	2478	3	0.172189644044415	0.0703727665144044	0.75743758944118
fig.69042.12.peg.1359	COG0364	G	Glucose-6-phosphate 1-dehydrogenase (EC 1.1.1.49)	2474	1	0.957022699993031	0.0208580019683787	0.0221192980385908
fig.69042.12.peg.2366	COG0518	F	GMP synthase [glutamine-hydrolyzing], amidotransferase subunit (EC 6.3.5.2) / GMP synthase [glutamine-hydrolyzing], ATP pyrophosphatase subunit (EC 6.3.5.2)	2465	3	0.219708713461381	0.384377338706658	0.395913947831961
fig.69042.12.peg.2366	COG0519	F	GMP synthase [glutamine-hydrolyzing], amidotransferase subunit (EC 6.3.5.2) / GMP synthase [glutamine-hydrolyzing], ATP pyrophosphatase subunit (EC 6.3.5.2)	2465	3	0.219708713461381	0.384377338706658	0.395913947831961
fig.69042.12.peg.2181	NA	NA	Pirin	2461	2	0.073470532430649	0.887499802234729	0.0390296653346222
fig.69042.12.peg.2145	NA	NA	Efflux ABC transporter, permease/ATP-binding protein	2445	3	0.278492779406416	0.246882203727538	0.474625016866046
fig.69042.12.peg.1004	COG4108	J	Peptide chain release factor 3	2438	1	0.444389192909213	0.430383389045426	0.125227418045361
fig.69042.12.peg.2500	COG0596	H	Possible alpha/beta hydrolase superfamily, slr1235 homolog	2436	1	0.78261155813035	0.149946252889389	0.0674421889802613
fig.69042.12.peg.2150	NA	NA	Glycolate dehydrogenase (EC 1.1.99.14), iron-sulfur subunit GlcF	2430	2	0.0283856973004708	0.939740230815111	0.0318740718844184
fig.69042.12.peg.1947	NA	NA	Two-component transcriptional response regulator, OmpR family	2423	3	0.130498509279803	0.0648119241662146	0.804689566553982
fig.69042.12.peg.2746	COG0064	J	Aspartyl-tRNA(Asn) amidotransferase subunit B (EC 6.3.5.6) @ Glutamyl-tRNA(Gln) amidotransferase subunit B (EC 6.3.5.7)	2422	3	0.195225751011215	0.396698764380944	0.408075484607841
fig.69042.12.peg.625	NA	NA	hypothetical protein	2406	1	0.838400754271959	0.0493331761939188	0.112266069534122
fig.69042.12.peg.585	COG0015	F	Adenylosuccinate lyase (EC 4.3.2.2) @ SAICAR lyase (EC 4.3.2.2)	2400	3	0.130189517611309	0.432770915659774	0.437039566728917
fig.69042.12.peg.2320	NA	NA	hypothetical protein	2399	2	0.0897610731886151	0.680241858697742	0.229997068113643
fig.69042.12.peg.1104	NA	NA	hypothetical protein	2399	3	0.0331766368546952	0.0381099431153452	0.92871342002996
fig.69042.12.peg.2290	COG0568	K	Cyanobacteria-specific RpoD-like sigma factor, type-13	2399	3	0.184584627344702	0.360264707826523	0.455150664828776
fig.69042.12.peg.1430	NA	NA	hypothetical protein	2398	2	0.210974264356525	0.532468150030405	0.25655758561307
fig.69042.12.peg.1993	COG0529	E	Adenylylsulfate kinase (EC 2.7.1.25)	2398	2	0.0414014755834672	0.938746220705849	0.0198523037106835
fig.69042.12.peg.1062	NA	NA	hypothetical protein	2393	1	0.923888628264157	0.0379746469411875	0.0381367247946556
fig.69042.12.peg.639	NA	NA	hypothetical protein	2391	1	0.654378861441471	0.0773720575106962	0.268249081047833
fig.69042.12.peg.1862	NA	NA	Glycogen synthase, ADP-glucose transglucosylase (EC 2.4.1.21)	2383	3	0.304705705500083	0.118532413460984	0.576761881038933
fig.69042.12.peg.2289	NA	NA	Polyphosphate kinase (EC 2.7.4.1)	2381	1	0.380920916786086	0.364087177109619	0.254991906104295
fig.69042.12.peg.1723	NA	NA	hypothetical protein	2376	3	0.114345104746605	0.0407304147678036	0.844924480485591
fig.69042.12.peg.1324	COG0043	H	3-polyprenyl-4-hydroxybenzoate carboxy-lyase (EC 4.1.1.98)	2372	1	0.886677395170526	0.074739892529046	0.0385827123004277
fig.69042.12.peg.2455	NA	NA	hypothetical protein	2372	3	0.22715034912696	0.214220664088043	0.558628986784997
fig.69042.12.peg.698	NA	NA	hypothetical protein	2367	1	0.431823119998573	0.367735150817156	0.200441729184271
fig.69042.12.peg.376	NA	NA	hypothetical protein	2358	3	0.0219764642350696	0.0167807420918261	0.961242793673104
fig.69042.12.peg.1888	COG0238	J	SSU ribosomal protein S18p @ SSU ribosomal protein S18p, zinc-independent	2355	2	0.117569769091199	0.604649490174557	0.277780740734244
fig.69042.12.peg.2947	NA	NA	hypothetical protein	2345	1	0.682816819039703	0.227220409498761	0.089962771461536
fig.69042.12.peg.1885	COG0143	J	Methionyl-tRNA synthetase (EC 6.1.1.10)	2342	2	0.0831984359029518	0.785108246964855	0.131693317132193
fig.69042.12.peg.2359	NA	NA	hypothetical protein	2335	1	0.834273808913514	0.0449175821262527	0.120808608960233
fig.69042.12.peg.1347	COG2138	H	Sirohydrochlorin cobaltochelatase CbiX(long) (EC 4.99.1.3)	2335	1	0.709667034178595	0.214625832749011	0.0757071330723945
fig.69042.12.peg.1707	COG0442	J	Prolyl-tRNA synthetase (EC 6.1.1.15), bacterial type	2330	3	0.0450250015007199	0.069481420930394	0.885493577568886
fig.69042.12.peg.2543	COG0173	J	Aspartyl-tRNA synthetase (EC 6.1.1.12) @ Aspartyl-tRNA(Asn) synthetase (EC 6.1.1.23)	2330	2	0.0587662649375813	0.908565399256213	0.0326683358062058
fig.69042.12.peg.1368	COG0462	E	Ribose-phosphate pyrophosphokinase (EC 2.7.6.1)	2330	3	0.249057196310245	0.0789305802034325	0.672012223486323
fig.69042.12.peg.1724	NA	NA	hypothetical protein	2328	3	0.233518224964349	0.0658442569039408	0.70063751813171
fig.69042.12.peg.931	NA	NA	Twin-arginine translocation protein TatC	2327	1	0.507664763586845	0.376674124688663	0.115661111724491
fig.69042.12.peg.2820	COG0512	E	Anthranilate synthase, amidotransferase component (EC 4.1.3.27) @ Para-aminobenzoate synthase, amidotransferase component (EC 2.6.1.85)	2322	1	0.70840497859258	0.202858351397275	0.0887366700101447
fig.69042.12.peg.2447	NA	NA	DedA family; putative alkaline phosphatase-like protein	2314	2	0.0713769373380837	0.766041183913762	0.162581878748154
fig.69042.12.peg.1951	COG5713	C	Photosystem I assembly related protein Ycf3	2292	3	0.257503156145162	0.122587675729778	0.61990916812506
fig.69042.12.peg.1344	NA	NA	Hypothetical protein of L-Asparaginase type 2-like superfamily	2281	2	0.0638036216376779	0.89993027837283	0.0362660999894925
fig.69042.12.peg.911	NA	NA	Efflux ABC transporter, permease protein	2281	1	0.925870800041436	0.0336661473405715	0.0404630526179926
fig.69042.12.peg.380	COG0743	I	1-deoxy-D-xylulose 5-phosphate reductoisomerase (EC 1.1.1.267)	2273	3	0.172228826424324	0.381039101372075	0.4467320722036
fig.69042.12.peg.1038	COG0566	J	23S rRNA (guanosine(2251)-2'-O)-methyltransferase (EC 2.1.1.185)	2269	2	0.0538018986181392	0.91773429612072	0.0284638052611411
fig.69042.12.peg.1984	COG0372	C	Citrate synthase (si) (EC 2.3.3.1)	2266	1	0.87018879651483	0.0707047411907334	0.0591064622944362
fig.69042.12.peg.2721	NA	NA	Putative formate dehydrogenase oxidoreductase protein	2265	1	0.550627370964955	0.375768107443568	0.0736045215914775
fig.69042.12.peg.705	NA	NA	hypothetical protein	2264	1	0.939605969123372	0.0265762450637008	0.0338177858129277
fig.69042.12.peg.2060	NA	NA	hypothetical protein	2260	2	0.129023248785124	0.826705717725914	0.044271033488962
fig.69042.12.peg.1319	COG0142	I	Nonaprenyl diphosphate synthase (geranylgeranyl-diphosphate specific) (EC 2.5.1.85)	2257	1	0.443272399225845	0.176077672416048	0.380649928358107
fig.69042.12.peg.909	NA	NA	Heme O synthase, protoheme IX farnesyltransferase, COX10-CtaB	2256	1	0.88107498069972	0.0671370077942627	0.0517880115060169
fig.69042.12.peg.51	NA	NA	Limit dextrin alpha-1,6-maltotetraose-hydrolase (EC 3.2.1.196)	2256	2	0.071111404697663	0.889196771133583	0.0396918241687541
fig.69042.12.peg.1935	NA	NA	Cell division inhibitor Slr1223 (YfcH in EC), contains epimerase/dehydratase and DUF1731 domains	2255	2	0.293194465926068	0.590459874575277	0.116345659498655
fig.69042.12.peg.2563	NA	NA	FIG002813: LPPG:FO 2-phospho-L-lactate transferase like, CofD-like	2253	2	0.106427231027664	0.511108865820726	0.38246390315161
fig.69042.12.peg.2760	NA	NA	hypothetical protein	2250	3	0.170573015235959	0.0870707656933892	0.742356219070652
fig.69042.12.peg.881	NA	NA	FIG052964: hypothetical protein	2247	1	0.801667557486446	0.0536884941812943	0.14464394833226
fig.69042.12.peg.965	NA	NA	hypothetical protein	2240	3	0.318560038956065	0.31848063216648	0.362959328877456
fig.69042.12.peg.2842	NA	NA	Two-component transcriptional response regulator, LuxR family	2239	2	0.0682154718895451	0.835601407166301	0.0961831209441542
fig.69042.12.peg.2373	COG2022	H	Thiazole synthase (EC 2.8.1.10)	2237	2	0.019731115995883	0.967737485654446	0.0125313983496711
fig.69042.12.peg.2709	NA	NA	Assimilatory nitrate reductase large subunit (EC 1.7.99.4)	2234	2	0.0824314018359803	0.866758417714144	0.050810180449876
fig.69042.12.peg.2135	NA	NA	hypothetical protein	2231	3	0.211506295894412	0.359408259317797	0.429085444787791
fig.69042.12.peg.668	COG1028	I	Putative oxidoreductase	2229	2	0.0203381158171956	0.96303311474599	0.0166287694368146
fig.69042.12.peg.446	NA	NA	hypothetical protein	2222	3	0.0572606273265921	0.0395173662785274	0.90322200639488
fig.69042.12.peg.1711	NA	NA	Single-stranded DNA-binding protein	2221	3	0.322644050788391	0.135256144706237	0.542099804505372
fig.69042.12.peg.2007	NA	NA	Uncharacterized protein, similar to the N-terminal domain of Lon protease	2219	2	0.0175420349971581	0.969742713225312	0.0127152517775304
fig.69042.12.peg.342	NA	NA	hypothetical protein	2213	3	0.0410761344507293	0.025311191243925	0.933612674305346
fig.69042.12.peg.1373	NA	NA	4-alpha-glucanotransferase (amylomaltase) (EC 2.4.1.25)	2210	1	0.494354377801663	0.410140880599812	0.0955047415985247
fig.69042.12.peg.640	NA	NA	hypothetical protein	2202	1	0.610015757798047	0.188415398138956	0.201568844062997
fig.69042.12.peg.2483	NA	NA	Urease alpha subunit (EC 3.5.1.5)	2201	2	0.044441887721457	0.907802112858678	0.0477559994198646
fig.69042.12.peg.1865	NA	NA	N-acetylglucosamine-1-phosphate uridyltransferase (EC 2.7.7.23) / Glucosamine-1-phosphate N-acetyltransferase (EC 2.3.1.157)	2200	3	0.0260239733058805	0.0307007478455594	0.94327527884856
fig.69042.12.peg.1365	NA	NA	hypothetical protein	2199	1	0.927839335996333	0.0393748748287349	0.0327857891749326
fig.69042.12.peg.1887	NA	NA	Exoribonuclease II (EC 3.1.13.1)	2198	2	0.0257466965985234	0.956456870046908	0.0177964333545687
fig.69042.12.peg.2856	COG0787	M	Alanine racemase (EC 5.1.1.1)	2194	3	0.167313591957173	0.203215736193302	0.629470671849526
fig.69042.12.peg.826	NA	NA	Membrane-associated protein containing RNA-binding TRAM domain and ribonuclease PIN-domain, YacL B.subtilis ortholog	2192	2	0.1050731568609	0.677776255934313	0.217150587204786
fig.69042.12.peg.1612	COG0031	E	Cysteine synthase (EC 2.5.1.47)	2192	1	0.47153921030082	0.0727330592690046	0.455727730430176
fig.69042.12.peg.1995	NA	NA	hypothetical protein	2186	2	0.0286189065110501	0.94073021229974	0.0306508811892101
fig.69042.12.peg.1626	NA	NA	hypothetical protein	2182	1	0.868299726725522	0.0680901968961038	0.0636100763783743
fig.69042.12.peg.886	NA	NA	4-amino-4-deoxy-L-arabinose transferase and related glycosyltransferases of PMT family	2182	2	0.0854337678350666	0.698686302315993	0.215879929848941
fig.69042.12.peg.152	NA	NA	hypothetical protein	2177	3	0.264937296741035	0.0619635507397719	0.673099152519193
fig.69042.12.peg.373	NA	NA	hypothetical protein	2174	3	0.0629907346350192	0.0285502549182358	0.908459010446745
fig.69042.12.peg.2344	NA	NA	Nucleoid-associated protein YaaK	2171	2	0.0570492849644899	0.866714447684934	0.0762362673505766
fig.69042.12.peg.1614	NA	NA	Na(+)-dependent bicarbonate transporter BicA	2169	3	0.412370712633897	0.103652482104352	0.483976805261751
fig.69042.12.peg.1390	NA	NA	Diadenylate cyclase spyDAC; Bacterial checkpoint controller DisA with nucleotide-binding domain	2168	1	0.918772006183907	0.0307776253810519	0.0504503684350416
fig.69042.12.peg.2879	COG0186	J	SSU ribosomal protein S17p (S11e)	2165	3	0.272636998574339	0.318000866791325	0.409362134634336
fig.69042.12.peg.516	NA	NA	possible sporulation protein SpoIID	2164	3	0.140384261343752	0.0618242631680067	0.797791475488241
fig.69042.12.peg.2726	NA	NA	Amylosucrase (EC 2.4.1.4)	2163	1	0.65099779649805	0.125662684369962	0.223339519131988
fig.69042.12.peg.2199	COG0445	J	tRNA-5-carboxymethylaminomethyl-2-thiouridine(34) synthesis protein MnmG	2162	1	0.69525259508838	0.147306022239385	0.157441382672234
fig.69042.12.peg.1933	NA	NA	TPR-repeat protein, specific for cyanobacteria	2161	1	0.46945494649454	0.453858055311122	0.0766869981943382
fig.69042.12.peg.1371	NA	NA	hypothetical protein	2158	1	0.527930245354738	0.114131745997222	0.357938008648039
fig.69042.12.peg.2351	COG0231	J	Translation elongation factor P	2157	3	0.127630636393168	0.110702707912899	0.761666655693934
fig.69042.12.peg.2804	COG0578	I	Glycerol-3-phosphate dehydrogenase (EC 1.1.5.3)	2155	1	0.499477292191754	0.422179634874448	0.0783430729337981
fig.69042.12.peg.2702	COG0547	E	Anthranilate phosphoribosyltransferase-like protein	2153	2	0.0160841022202857	0.972347787837772	0.0115681099419425
fig.69042.12.peg.939	NA	NA	UDP-N-acetylglucosamine 2-epimerase (EC 5.1.3.14)	2149	2	0.0645489125153679	0.895636676293993	0.0398144111906386
fig.69042.12.peg.1352	COG0142	I	(2E,6E)-farnesyl diphosphate synthase (EC 2.5.1.10)	2148	3	0.073842507150711	0.165226547849019	0.76093094500027
fig.69042.12.peg.277	COG0751	J	Glycyl-tRNA synthetase beta chain (EC 6.1.1.14)	2148	3	0.0653226130818908	0.111324852156852	0.823352534761257
fig.69042.12.peg.1634	COG0568	K	Cyanobacteria-specific RpoD-like sigma factor, type-14	2143	3	0.244271670970296	0.086294187451812	0.669434141577892
fig.69042.12.peg.311	NA	NA	Cyanobacteria-specific protein	2139	3	0.133847803058469	0.277502655406621	0.58864954153491
fig.69042.12.peg.1001	NA	NA	33 kDa chaperonin HslO	2139	1	0.865111578209042	0.0623130371458225	0.0725753846451357
fig.69042.12.peg.994	NA	NA	ABC transporter, permease protein	2138	2	0.197557609458281	0.679803483012462	0.122638907529258
fig.69042.12.peg.2941	NA	NA	T-type phycobiliprotein lyase	2138	3	0.0378435565412905	0.032960218156356	0.929196225302353
fig.69042.12.peg.951	COG0460	E	Homoserine dehydrogenase (EC 1.1.1.3)	2132	1	0.913868631748264	0.0506767629250389	0.0354546053266973
fig.69042.12.peg.725	NA	NA	hypothetical protein	2128	3	0.148398823711697	0.0895298626898861	0.762071313598417
fig.69042.12.peg.1108	NA	NA	hypothetical protein	2126	3	0.0274378193171821	0.0238622393051539	0.948699941377664
fig.69042.12.peg.1101	NA	NA	hypothetical protein	2126	1	0.918964951951322	0.048530797559041	0.0325042504896369
fig.69042.12.peg.2108	NA	NA	Phosphorylase kinase alpha subunit	2126	3	0.0996562618300402	0.408195273076579	0.492148465093381
fig.69042.12.peg.2159	NA	NA	2,5-diketo-D-gluconic acid reductase (EC 1.1.1.-)	2122	2	0.00993785092377579	0.981358987174322	0.00870316190190285
fig.69042.12.peg.2741	NA	NA	Biosynthetic arginine decarboxylase (EC 4.1.1.19)	2116	2	0.298062226637962	0.612751195625907	0.0891865777361306
fig.69042.12.peg.2828	COG1169	H	Isochorismate synthase (EC 5.4.4.2) @ Phylloquinone-specific isochorismate synthase (EC 5.4.4.2)	2112	2	0.0860661993509589	0.732270387619162	0.181663413029879
fig.69042.12.peg.1680	NA	NA	hypothetical protein	2108	3	0.189264950815396	0.0573037077057648	0.753431341478839
fig.69042.12.peg.54	COG0008	H	Glutamyl-Q tRNA(Asp) synthetase	2108	2	0.131690839850939	0.704803264141582	0.16350589600748
fig.69042.12.peg.1718	NA	NA	hypothetical protein	2107	1	0.886101994516361	0.0435726180423503	0.0703253874412886
fig.69042.12.peg.1136	NA	NA	hypothetical protein	2105	3	0.0667355740042054	0.111445637501595	0.8218187884942
fig.69042.12.peg.306	NA	NA	5-oxoprolinase (EC 3.5.2.9), HyuA-like domain / 5-oxoprolinase (EC 3.5.2.9), HyuB-like domain	2093	1	0.794080402300642	0.0600460025080131	0.145873595191345
fig.69042.12.peg.1867	COG0128	E	3-phosphoshikimate 1-carboxyvinyltransferase (EC 2.5.1.19)	2092	2	0.0699801268609069	0.866159026657069	0.0638608464820239
fig.69042.12.peg.1233	NA	NA	hypothetical protein	2089	1	0.74568609057626	0.113122060000518	0.141191849423222
fig.69042.12.peg.578	NA	NA	Cytochrome c-type biogenesis protein CcdA (DsbD analog)	2087	1	0.487690021600688	0.424208170175832	0.0881018082234792
fig.69042.12.peg.2352	COG0511	I	Biotin carboxyl carrier protein of acetyl-CoA carboxylase	2080	2	0.10549833857375	0.66090082301872	0.23360083840753
fig.69042.12.peg.1117	NA	NA	Cell envelope-associated transcriptional attenuator LytR-CpsA-Psr, subfamily M	2077	3	0.338199596472848	0.158430681261633	0.503369722265519
fig.69042.12.peg.611	COG0120	G	Ribose-5-phosphate isomerase A (EC 5.3.1.6)	2064	2	0.00925539944388717	0.983632493241319	0.00711210731479385
fig.69042.12.peg.985	NA	NA	Transcription-repair coupling factor	2062	2	0.446552669459559	0.45501625402626	0.0984310765141816
fig.69042.12.peg.72	NA	NA	Fatty acid desaturase (EC 1.14.19.1); Delta-9 fatty acid desaturase (EC 1.14.19.1)	2062	2	0.0573283363996627	0.911145406872307	0.03152625672803
fig.69042.12.peg.2310	NA	NA	hypothetical protein	2061	2	0.155037683581051	0.508259688131328	0.336702628287622
fig.69042.12.peg.2869	COG0563	F	Adenylate kinase (EC 2.7.4.3)	2059	3	0.230444143988723	0.333505104327982	0.436050751683294
fig.69042.12.peg.355	NA	NA	Efflux ABC transporter, permease/ATP-binding protein	2057	3	0.423368479355348	0.0719990596712115	0.504632460973441
fig.69042.12.peg.1417	NA	NA	hypothetical protein	2054	1	0.446498380236736	0.287807119319213	0.265694500444051
fig.69042.12.peg.903	NA	NA	Bll4390 protein	2050	1	0.506810578826951	0.137579350845699	0.35561007032735
fig.69042.12.peg.504	COG0151	F	Phosphoribosylamine--glycine ligase (EC 6.3.4.13)	2049	2	0.0173153466728179	0.972140703525091	0.0105439498020908
fig.69042.12.peg.1305	NA	NA	Band 7 protein	2049	1	0.730620587012686	0.132412762029385	0.136966650957929
fig.69042.12.peg.846	COG0134	E	Indole-3-glycerol phosphate synthase (EC 4.1.1.48)	2047	3	0.085437223093366	0.12589654261015	0.788666234296484
fig.69042.12.peg.624	NA	NA	hypothetical protein	2043	2	0.371734106014942	0.459696876495182	0.168569017489877
fig.69042.12.peg.1033	NA	NA	hypothetical protein	2041	2	0.0253655233252007	0.943793090249346	0.0308413864254535
fig.69042.12.peg.2496	NA	NA	hypothetical protein	2039	3	0.389431976767177	0.0792644293601894	0.531303593872634
fig.69042.12.peg.323	NA	NA	UDP-N-acetylglucosamine 4,6-dehydratase (EC 4.2.1.135)	2037	3	0.0193704741600602	0.0171719253444288	0.963457600495511
fig.69042.12.peg.2283	COG1249	E	COG0398: uncharacterized membrane protein / Mercuric ion reductase (EC 1.16.1.1)	2035	1	0.813534327864148	0.120241151530188	0.0662245206056637
fig.69042.12.peg.1861	NA	NA	L,D-transpeptidase	2033	1	0.751777438533177	0.0767481935863063	0.171474367880517
fig.69042.12.peg.148	COG1853	F	DIM6/NTAB family protein	2033	1	0.746109990219053	0.0632438810127723	0.190646128768175
fig.69042.12.peg.861	COG1155	C	V-type ATP synthase subunit A (EC 3.6.3.14)	2032	3	0.0212782935030391	0.0166552595382483	0.962066446958713
fig.69042.12.peg.2805	NA	NA	Maltodextrin glucosidase (EC 3.2.1.20)	2025	1	0.884876026409894	0.0587142245644759	0.0564097490256298
fig.69042.12.peg.890	COG0436	E	N-succinyldiaminopimelate aminotransferase (EC 2.6.1.17)	2023	1	0.741843023307493	0.196668283895819	0.0614886927966872
fig.69042.12.peg.633	NA	NA	Recombination inhibitory protein MutS2	2023	1	0.612956912888722	0.258331131230765	0.128711955880513
fig.69042.12.peg.2332	COG0552	U	Signal recognition particle receptor FtsY	2018	2	0.0900321835907732	0.855112579282312	0.0548552371269149
fig.69042.12.peg.1331	NA	NA	ABC transporter, substrate-binding protein (cluster 4, leucine/isoleucine/valine/benzoate)	2017	1	0.557928772715778	0.0960011304724669	0.346070096811755
fig.69042.12.peg.2097	NA	NA	hypothetical protein	2015	1	0.45033748557433	0.120627963326564	0.429034551099106
fig.69042.12.peg.1968	NA	NA	Transcriptional regulator in carotenogenisis cluster	2014	3	0.0734829612121274	0.12551657003891	0.801000468748963
fig.69042.12.peg.1678	COG0574	G	Phosphoenolpyruvate synthase (EC 2.7.9.2)	2009	1	0.464750049244374	0.0913144472165471	0.443935503539079
fig.69042.12.peg.481	NA	NA	Ribosome hibernation promoting factor Hpf	2008	3	0.0863568978578125	0.0820071798790993	0.831635922263088
fig.69042.12.peg.2669	COG0623	I	Enoyl-[acyl-carrier-protein] reductase [NADH] (EC 1.3.1.9)	2005	2	0.102373782926105	0.681306677108715	0.21631953996518
fig.69042.12.peg.1653	NA	NA	hypothetical protein	2004	3	0.319614195655188	0.143482942850543	0.536902861494269
fig.69042.12.peg.2113	COG0236	I	Acyl carrier protein	2003	2	0.103769918489098	0.457778335567951	0.438451745942951
fig.69042.12.peg.926	COG2875	H	Cobalt-precorrin-4 C(11)-methyltransferase (EC 2.1.1.271)	1992	2	0.0567590175002951	0.877835121104253	0.065405861395452
fig.69042.12.peg.1689	COG0528	F	Uridylate kinase (EC 2.7.4.22)	1980	3	0.0307328712792461	0.0311647070450319	0.938102421675722
fig.69042.12.peg.167	COG0108	H	3,4-dihydroxy-2-butanone 4-phosphate synthase (EC 4.1.99.12) / GTP cyclohydrolase II (EC 3.5.4.25) / C-terminal extension specific for cyanobacteria	1977	1	0.832385412913596	0.0798522426364113	0.0877623444499928
fig.69042.12.peg.167	COG0807	H	3,4-dihydroxy-2-butanone 4-phosphate synthase (EC 4.1.99.12) / GTP cyclohydrolase II (EC 3.5.4.25) / C-terminal extension specific for cyanobacteria	1977	1	0.832385412913596	0.0798522426364113	0.0877623444499928
fig.69042.12.peg.1829	NA	NA	hypothetical protein	1976	2	0.100133364662899	0.629222802406021	0.27064383293108
fig.69042.12.peg.730	NA	NA	ATP-dependent helicase HrpB	1970	2	0.120686582125486	0.837825786699971	0.0414876311745434
fig.69042.12.peg.1685	COG0276	H	Ferrochelatase, protoheme ferro-lyase (EC 4.99.1.1)	1969	3	0.0468852327221563	0.0247955146816778	0.928319252596166
fig.69042.12.peg.1685	COG5743	C	Ferrochelatase, protoheme ferro-lyase (EC 4.99.1.1)	1969	3	0.0468852327221563	0.0247955146816778	0.928319252596166
fig.69042.12.peg.1956	COG0331	I	Malonyl CoA-acyl carrier protein transacylase (EC 2.3.1.39)	1963	2	0.0832782454298511	0.687871010904633	0.228850743665516
fig.69042.12.peg.1972	NA	NA	hypothetical protein	1963	3	0.0570828256344524	0.0621051297946258	0.880812044570922
fig.69042.12.peg.1526	COG0040	E	ATP phosphoribosyltransferase (EC 2.4.2.17) => HisGs	1962	1	0.494784073390529	0.276256926661644	0.228958999947827
fig.69042.12.peg.2672	NA	NA	Lignostilbene-alpha, beta-dioxygenase	1960	1	0.891776385535344	0.0656928691866617	0.042530745277994
fig.69042.12.peg.918	COG1028	I	3-oxoacyl-[acyl-carrier protein] reductase (EC 1.1.1.100), FadG	1957	2	0.0311461024113104	0.926549371614123	0.0423045259745666
fig.69042.12.peg.489	COG0162	J	Tyrosyl-tRNA synthetase (EC 6.1.1.1)	1956	2	0.147334903303361	0.76982775890775	0.0828373377888884
fig.69042.12.peg.455	NA	NA	SOS-response repressor and protease LexA (EC 3.4.21.88)	1955	2	0.0505858852015511	0.925779513395065	0.0236346014033835
fig.69042.12.peg.2308	COG0137	E	Argininosuccinate synthase (EC 6.3.4.5)	1931	2	0.106321174233869	0.5353372791604	0.358341546605731
fig.69042.12.peg.1618	NA	NA	hypothetical protein	1926	3	0.0313827523082999	0.0377278163061541	0.930889431385546
fig.69042.12.peg.2037	COG1402	H	Creatinine amidohydrolase (EC 3.5.2.10)	1921	1	0.562144700435241	0.349808544922177	0.0880467546425818
fig.69042.12.peg.2675	NA	NA	hypothetical protein	1913	2	0.0269306354583375	0.954986087228709	0.0180832773129534
fig.69042.12.peg.174	NA	NA	Phosphate ABC transporter, permease protein PstC (TC 3.A.1.7.1)	1913	1	0.477312752264355	0.159282030941658	0.363405216793988
fig.69042.12.peg.2052	NA	NA	hypothetical protein	1912	2	0.105527055406519	0.792648732386703	0.101824212206779
fig.69042.12.peg.1143	NA	NA	Carotenoid cis-trans isomerase	1901	1	0.64195849893137	0.268996207725747	0.0890452933428826
fig.69042.12.peg.1243	NA	NA	hypothetical protein	1895	1	0.84864760123745	0.0692794600240184	0.0820729387385315
fig.69042.12.peg.728	NA	NA	hypothetical protein	1893	1	0.818280462478932	0.0877169959593263	0.0940025415617413
fig.69042.12.peg.1221	NA	NA	hypothetical protein	1892	1	0.81956701616164	0.0837361174145422	0.0966968664238177
fig.69042.12.peg.2581	NA	NA	hypothetical protein	1886	2	0.401553465550007	0.449413488173968	0.149033046276025
fig.69042.12.peg.2048	NA	NA	Phosphate ABC transporter, substrate-binding protein PstS (TC 3.A.1.7.1)	1883	2	0.308287313350031	0.487315342804426	0.204397343845543
fig.69042.12.peg.1583	NA	NA	hypothetical protein	1883	3	0.0834421165367901	0.0712468317262615	0.845311051736949
fig.69042.12.peg.2425	NA	NA	hypothetical protein	1882	3	0.209492316130605	0.114604828545463	0.675902855323932
fig.69042.12.peg.1926	NA	NA	beta-N-acetylglucosaminidase (EC 3.2.1.52)	1881	2	0.210035120936897	0.730809665306387	0.0591552137567159
fig.69042.12.peg.1570	NA	NA	Bacterioferritin possibly associated with carboxysome	1871	2	0.203736601993028	0.399598952199394	0.396664445807578
fig.69042.12.peg.1667	NA	NA	ABC transporter, permease protein (cluster 3, basic aa/glutamine/opines)	1868	3	0.310090547701356	0.228129356096586	0.461780096202058
fig.69042.12.peg.572	COG2227	H	SAM-dependent methyltransferase	1862	2	0.0470652634260482	0.921611289791862	0.0313234467820894
fig.69042.12.peg.572	COG2227	J	SAM-dependent methyltransferase	1862	2	0.0470652634260482	0.921611289791862	0.0313234467820894
fig.69042.12.peg.2736	NA	NA	hypothetical protein	1857	3	0.0331665224428438	0.0348884203108908	0.931945057246265
fig.69042.12.peg.1792	NA	NA	Cyclic-nucleotide-regulated bacteriocin/lantibiotic efflux ABC transporter, permease/ATP-binding protein	1857	3	0.195576885993018	0.326743627161556	0.477679486845426
fig.69042.12.peg.2020	NA	NA	SAM radical protein, elongator protein	1854	1	0.929547402952598	0.0431787500015279	0.027273847045874
fig.69042.12.peg.107	NA	NA	Multimodular transpeptidase-transglycosylase (EC 2.4.1.129) (EC 3.4.-.-)	1846	3	0.115606192913365	0.174465166363005	0.70992864072363
fig.69042.12.peg.256	COG0076	H	Pyridoxal-dependent decarboxylase family protein	1841	2	0.174445435195256	0.743532220942145	0.0820223438625991
fig.69042.12.peg.1321	NA	NA	N-acetylmuramoyl-L-alanine amidase (EC 3.5.1.28)	1835	1	0.57312022727357	0.145081926509405	0.281797846217025
fig.69042.12.peg.2144	COG2877	M	2-Keto-3-deoxy-D-manno-octulosonate-8-phosphate synthase (EC 2.5.1.55)	1831	2	0.0143890973291242	0.971688846600745	0.0139220560701306
fig.69042.12.peg.448	NA	NA	hypothetical protein	1830	1	0.946721456692579	0.0287581531404244	0.0245203901669967
fig.69042.12.peg.833	COG0621	J	tRNA-i(6)A37 methylthiotransferase (EC 2.8.4.3)	1829	1	0.908139757543079	0.0540549012669794	0.0378053411899416
fig.69042.12.peg.412	COG0541	U	Signal recognition particle protein Ffh	1827	1	0.908492808535462	0.0462266231130961	0.0452805683514423
fig.69042.12.peg.17	NA	NA	GTP-binding protein EngA	1823	2	0.432962535337184	0.475815038432432	0.0912224262303839
fig.69042.12.peg.397	NA	NA	Peptidyl-prolyl cis-trans isomerase (EC 5.2.1.8)	1817	3	0.0901327245125547	0.163828727057229	0.746038548430216
fig.69042.12.peg.1138	NA	NA	Uncharacterized monothiol glutaredoxin ycf64-like	1816	1	0.554194762425096	0.131789998781392	0.314015238793512
fig.69042.12.peg.2896	NA	NA	hypothetical protein	1815	1	0.677520607018961	0.22854875882682	0.0939306341542192
fig.69042.12.peg.1392	COG0502	H	Biotin synthase (EC 2.8.1.6)	1811	1	0.831527272104964	0.0783878939028204	0.0900848339922158
fig.69042.12.peg.1710	COG0524	G	Fructokinase (EC 2.7.1.4)	1811	3	0.101115597427578	0.0730301030521158	0.825854299520307
fig.69042.12.peg.1046	NA	NA	Peptide-methionine (S)-S-oxide reductase MsrA (EC 1.8.4.11)	1808	2	0.116563298533028	0.780032635617572	0.1034040658494
fig.69042.12.peg.2087	COG1546	H	ADP-ribose pyrophosphatase of COG1058 family (EC 3.6.1.13) / Nicotinamide-nucleotide amidase (EC 3.5.1.42)	1804	2	0.0491582926962174	0.872020011518747	0.0788216957850352
fig.69042.12.peg.1244	NA	NA	Peroxide stress regulator; Ferric uptake regulation protein; Fe2+/Zn2+ uptake regulation proteins	1802	1	0.942844666470418	0.0227661224569227	0.0343892110726589
fig.69042.12.peg.2028	COG0452	H	Phosphopantothenoylcysteine decarboxylase (EC 4.1.1.36) / Phosphopantothenoylcysteine synthetase (EC 6.3.2.5)	1802	2	0.146083847939008	0.793400398197083	0.0605157538639093
fig.69042.12.peg.1595	COG0825	I	Acetyl-coenzyme A carboxyl transferase alpha chain (EC 6.4.1.2)	1802	1	0.580050924411139	0.110686744009345	0.309262331579516
fig.69042.12.peg.2454	COG1190	J	Lysyl-tRNA synthetase (class II) (EC 6.1.1.6)	1802	2	0.0709338085715073	0.780578517485037	0.148487673943455
fig.69042.12.peg.2127	NA	NA	D-arabinose-5-phosphate isomerase (EC 5.3.1.13)	1799	2	0.0138857375162625	0.972554195067822	0.0135600674159149
fig.69042.12.peg.637	NA	NA	DnaJ-class molecular chaperone CbpA	1799	1	0.570002753510501	0.2878839630816	0.142113283407898
fig.69042.12.peg.2894	NA	NA	hypothetical protein	1798	1	0.684500263632046	0.173941094294582	0.141558642073372
fig.69042.12.peg.2178	COG1853	F	flavoprotein	1795	1	0.859669604847284	0.0780513406720449	0.0622790544806711
fig.69042.12.peg.2062	NA	NA	Possible bicarbonate transporter, ICT family	1792	3	0.112117652951959	0.374430930128179	0.513451416919862
fig.69042.12.peg.1831	NA	NA	hypothetical protein	1790	3	0.156675240942779	0.288212147952385	0.555112611104835
fig.69042.12.peg.217	COG0337	E	3-dehydroquinate synthase (EC 4.2.3.4)	1789	3	0.134060796857806	0.155109928101364	0.71082927504083
fig.69042.12.peg.1600	NA	NA	hypothetical protein	1787	3	0.200715173040609	0.275951154895976	0.523333672063415
fig.69042.12.peg.1289	NA	NA	Phospholipid-binding protein	1787	3	0.020707935101569	0.0212645622511813	0.95802750264725
fig.69042.12.peg.990	COG0436	E	Aspartate aminotransferase (EC 2.6.1.1)	1785	2	0.0196218192270143	0.960291140503414	0.0200870402695716
fig.69042.12.peg.1964	NA	NA	All-trans-phytoene synthase (EC 2.5.1.99)	1784	2	0.0641875437477658	0.879229314294538	0.056583141957696
fig.69042.12.peg.2450	NA	NA	Rod shape-determining protein MreC	1778	2	0.0114116738943357	0.977530276964804	0.01105804914086
fig.69042.12.peg.884	NA	NA	Permease of the drug/metabolite transporter (DMT) superfamily	1777	2	0.0192364748109344	0.969304870347429	0.0114586548416361
fig.69042.12.peg.300	NA	NA	Cytochrome c oxidase polypeptide II (EC 1.9.3.1)	1775	1	0.908185464578834	0.0508875179137463	0.0409270175074195
fig.69042.12.peg.2070	COG1351	F	Thymidylate synthase ThyX (EC 2.1.1.148)	1775	3	0.116210677510712	0.0517622262228548	0.832027096266433
fig.69042.12.peg.2109	NA	NA	Putative oxidoreductase	1770	1	0.455348907447659	0.442717485630483	0.101933606921858
fig.69042.12.peg.2357	NA	NA	hypothetical protein	1767	2	0.019620130096313	0.966108617589092	0.014271252314595
fig.69042.12.peg.2026	COG2046	E	Sulfate adenylyltransferase (EC 2.7.7.4)	1766	3	0.122185796627632	0.222946914331951	0.654867289040418
fig.69042.12.peg.1119	NA	NA	Efflux ABC transporter, permease/ATP-binding protein slr2019	1759	1	0.601595034143943	0.104968095665618	0.293436870190439
fig.69042.12.peg.24	NA	NA	Slr0731 protein	1758	2	0.051113865745639	0.876022532502483	0.0728636017518777
fig.69042.12.peg.1316	NA	NA	hypothetical protein	1756	1	0.734515049932791	0.164786587275048	0.100698362792162
fig.69042.12.peg.2082	NA	NA	alpha-mannosidase	1755	2	0.0264527723171604	0.947193547871645	0.0263536798111949
fig.69042.12.peg.1722	NA	NA	Chloride channel protein	1753	3	0.165422961517735	0.103958672172631	0.730618366309634
fig.69042.12.peg.282	NA	NA	hypothetical protein	1752	2	0.173181202944295	0.563462397773435	0.26335639928227
fig.69042.12.peg.406	COG0482	J	tRNA-specific 2-thiouridylase MnmA (EC 2.8.1.13)	1751	1	0.912737776421877	0.0485255778106438	0.0387366457674791
fig.69042.12.peg.1742	NA	NA	hypothetical protein	1748	1	0.849978178450599	0.0516016121026323	0.098420209446769
fig.69042.12.peg.2568	NA	NA	Beta-carotene ketolase	1745	3	0.0263887962763959	0.0216646466300932	0.951946557093511
fig.69042.12.peg.396	COG0440	E	Acetolactate synthase small subunit (EC 2.2.1.6)	1744	2	0.0519691071279822	0.897008078359765	0.0510228145122524
fig.69042.12.peg.2177	NA	NA	hypothetical protein	1741	1	0.910611521227667	0.0439840145839288	0.0454044641884042
fig.69042.12.peg.324	NA	NA	hypothetical protein	1736	3	0.0459109672534588	0.021692350356213	0.932396682390328
fig.69042.12.peg.303	NA	NA	hypothetical protein	1735	1	0.838070645838315	0.101320038776891	0.0606093153847943
fig.69042.12.peg.153	NA	NA	All3116 protein	1733	1	0.792045985515281	0.149674067025952	0.0582799474587669
fig.69042.12.peg.476	COG0809	J	S-adenosylmethionine:tRNA ribosyltransferase-isomerase (EC 2.4.99.17)	1729	3	0.041464752105741	0.0301259039145757	0.928409343979683
fig.69042.12.peg.2152	NA	NA	Glycolate dehydrogenase (EC 1.1.99.14), FAD-binding subunit GlcE	1726	2	0.010751448519245	0.980924691126663	0.00832386035409233
fig.69042.12.peg.2392	NA	NA	Excinuclease ABC subunit B	1726	3	0.18986430101786	0.130439106421244	0.679696592560896
fig.69042.12.peg.2597	NA	NA	Type I restriction-modification system, DNA-methyltransferase subunit M (EC 2.1.1.72)	1721	3	0.238568641475694	0.0772760645893845	0.684155293934922
fig.69042.12.peg.1514	COG1429	H	Protoporphyrin IX Mg-chelatase subunit H (EC 6.6.1.1)	1720	1	0.842321173049665	0.0585832109804033	0.099095615969932
fig.69042.12.peg.2544	COG0568	K	Group 2 RNA polymerase sigma factor @ Cyanobacteria-specific RpoD-like sigma factor, type-7	1719	2	0.336072137517733	0.363501426805094	0.300426435677173
fig.69042.12.peg.1632	NA	NA	hypothetical protein	1717	1	0.828220263819281	0.0617953152490996	0.109984420931619
fig.69042.12.peg.1816	COG0014	E	Gamma-glutamyl phosphate reductase (EC 1.2.1.41)	1717	1	0.812559430210115	0.0997076555588594	0.0877329142310259
fig.69042.12.peg.1375	COG0568	K	Cyanobacteria-specific RpoD-like sigma factor, type-6	1713	1	0.72637738832261	0.0861215805406779	0.187501031136712
fig.69042.12.peg.1666	NA	NA	ABC transporter, permease protein (cluster 3, basic aa/glutamine/opines)	1712	3	0.421272219124155	0.124693658207424	0.45403412266842
fig.69042.12.peg.428	COG0016	J	Phenylalanyl-tRNA synthetase alpha chain (EC 6.1.1.20)	1708	2	0.142985949829266	0.645936196115921	0.211077854054812
fig.69042.12.peg.2824	COG1186	J	Peptide chain release factor 2 @ programmed frameshift-containing	1706	2	0.238973485273481	0.519158859569639	0.24186765515688
fig.69042.12.peg.2434	NA	NA	Glutathione peroxidase (EC 1.11.1.9) @ Thioredoxin peroxidase (EC 1.11.1.15)	1704	1	0.421356348681081	0.316350985466043	0.262292665852876
fig.69042.12.peg.598	NA	NA	hypothetical protein	1703	1	0.927675904843411	0.0341213360590147	0.0382027590975743
fig.69042.12.peg.1156	NA	NA	hypothetical protein	1700	3	0.0401904688417226	0.0249209740326285	0.934888557125649
fig.69042.12.peg.2846	NA	NA	Uncharacterized protein slr1624	1696	3	0.146621223637224	0.290132393164834	0.563246383197943
fig.69042.12.peg.1737	NA	NA	Ferric uptake regulation protein FUR	1695	1	0.853498189537682	0.0836471678806572	0.0628546425816607
fig.69042.12.peg.2110	NA	NA	Hemolysins and related proteins containing CBS domains	1694	3	0.282670762407784	0.357099197548838	0.360230040043378
fig.69042.12.peg.1706	NA	NA	Possible Helix-turn-helix domain of resolvase	1693	3	0.141306002964674	0.0530476170335736	0.805646380001753
fig.69042.12.peg.1245	COG0106	E	Phosphoribosylformimino-5-aminoimidazole carboxamide ribotide isomerase (EC 5.3.1.16)	1690	1	0.564455895706502	0.190120546895534	0.245423557397965
fig.69042.12.peg.1042	COG0547	E	Anthranilate phosphoribosyltransferase (EC 2.4.2.18)	1687	2	0.0433515704282437	0.917390867058019	0.039257562513737
fig.69042.12.peg.2085	COG0066	E	3-isopropylmalate dehydratase small subunit (EC 4.2.1.33)	1686	2	0.288007953409114	0.406852754201252	0.305139292389634
fig.69042.12.peg.1481	NA	NA	Putative glycosyltransferase	1686	1	0.861507156233277	0.0719814899313849	0.0665113538353378
fig.69042.12.peg.1988	NA	NA	Heat-inducible transcription repressor HrcA	1683	2	0.392044298704785	0.476564726778931	0.131390974516284
fig.69042.12.peg.800	COG0654	H	2-polyprenyl-6-methoxyphenol hydroxylase	1679	1	0.888803151218454	0.072676941094358	0.038519907687188
fig.69042.12.peg.670	NA	NA	S-methyl-5-thioribose-1-phosphate isomerase (EC 5.3.1.23)	1677	2	0.174081075412139	0.629461787384321	0.19645713720354
fig.69042.12.peg.505	NA	NA	Phytochrome-like protein; Two-component system sensor histidine kinase	1677	3	0.111268890893487	0.173792939936181	0.714938169170332
fig.69042.12.peg.495	NA	NA	hypothetical protein	1673	3	0.219965062519469	0.0821201393271279	0.697914798153403
fig.69042.12.peg.855	COG1156	C	V-type ATP synthase subunit B (EC 3.6.3.14)	1671	3	0.0398162967760885	0.0232535542389563	0.936930148984955
fig.69042.12.peg.1219	COG1977	H	MoaD/ThiS family protein clustered with threonine synthase	1671	1	0.499007610190907	0.168362116676313	0.33263027313278
fig.69042.12.peg.2355	NA	NA	hypothetical protein	1670	2	0.014214286333229	0.975229194467893	0.010556519198878
fig.69042.12.peg.2183	NA	NA	hypothetical protein	1667	2	0.0599359875681132	0.906870412293359	0.033193600138528
fig.69042.12.peg.326	NA	NA	hypothetical protein	1664	3	0.163813340235886	0.0563580211814681	0.779828638582646
fig.69042.12.peg.667	NA	NA	Sodium/glutamate symporter	1663	2	0.249493435677261	0.641179374998409	0.10932718932433
fig.69042.12.peg.1399	NA	NA	Polyphosphate kinase 2 (EC 2.7.4.1)	1662	1	0.64769699535374	0.108491107865275	0.243811896780985
fig.69042.12.peg.1906	NA	NA	Undecaprenyl-diphosphatase (EC 3.6.1.27)	1661	2	0.0324232798710964	0.922560770311549	0.0450159498173547
fig.69042.12.peg.246	NA	NA	hypothetical protein	1659	3	0.0511466383733035	0.0626834819599117	0.886169879666785
fig.69042.12.peg.2572	NA	NA	hypothetical protein	1655	2	0.0896347310972387	0.633611582316152	0.276753686586609
fig.69042.12.peg.1166	NA	NA	NAD-dependent malic enzyme (EC 1.1.1.38)	1655	3	0.0506084173512401	0.0819364449473891	0.867455137701371
fig.69042.12.peg.2185	NA	NA	hypothetical protein	1655	3	0.0873393294403079	0.065294261502255	0.847366409057437
fig.69042.12.peg.2380	NA	NA	DNA polymerase III subunits gamma and tau (EC 2.7.7.7)	1652	2	0.0634729540079073	0.909873107628958	0.0266539383631349
fig.69042.12.peg.2207	NA	NA	DNA ligase (NAD(+)) (EC 6.5.1.2)	1649	2	0.032178751583986	0.920938383901329	0.0468828645146852
fig.69042.12.peg.1905	NA	NA	Putative Fe-S oxidoreductase	1648	2	0.323551862185217	0.590073836137484	0.0863743016772988
fig.69042.12.peg.1372	NA	NA	Coenzyme F420-reducing hydrogenase related protein	1647	1	0.52693386002011	0.363904579122724	0.109161560857166
fig.69042.12.peg.1568	COG1008	C	NADH dehydrogenase subunit 4, Involved in CO2 fixation	1646	3	0.0439474914447503	0.0535814879787356	0.902471020576514
fig.69042.12.peg.2737	NA	NA	hypothetical protein	1645	3	0.0698144437869623	0.0348974436146526	0.895288112598385
fig.69042.12.peg.309	NA	NA	Protein QmcA (possibly involved in integral membrane quality control)	1642	1	0.436158325219756	0.417365098684743	0.146476576095501
fig.69042.12.peg.1944	COG5716	C	Photosystem II protein D2 (PsbD)	1641	1	0.920613796912679	0.0345661666123587	0.0448200364749622
fig.69042.12.peg.1657	NA	NA	Sensory box/GGDEF family protein	1638	1	0.735139003584044	0.0718542413514987	0.193006755064457
fig.69042.12.peg.2565	NA	NA	hypothetical protein	1638	3	0.347371951165662	0.30354483797967	0.349083210854668
fig.69042.12.peg.2339	COG2804	NU	Type IV fimbrial assembly, ATPase PilB	1633	3	0.160913243561836	0.357287674862407	0.481799081575757
fig.69042.12.peg.240	NA	NA	Protein translocase subunit SecF	1633	3	0.100712519901132	0.178677945280217	0.720609534818651
fig.69042.12.peg.1180	NA	NA	Patatin	1632	3	0.0253587292137566	0.0214209714535865	0.953220299332657
fig.69042.12.peg.2399	COG0054	H	6,7-dimethyl-8-ribityllumazine synthase (EC 2.5.1.78)	1632	2	0.102335260686549	0.530836343078687	0.366828396234764
fig.69042.12.peg.1955	COG0332	I	3-oxoacyl-[acyl-carrier-protein] synthase, KASIII (EC 2.3.1.180)	1629	2	0.018277615527255	0.963380931613619	0.0183414528591258
fig.69042.12.peg.559	NA	NA	Alanine dehydrogenase (EC 1.4.1.1)	1628	1	0.705499286089329	0.166133456424103	0.128367257486567
fig.69042.12.peg.1125	NA	NA	hypothetical protein	1628	1	0.420840659735748	0.326124642765748	0.253034697498504
fig.69042.12.peg.1622	NA	NA	hypothetical protein	1627	2	0.10446253388775	0.813157083970566	0.0823803821416841
fig.69042.12.peg.940	NA	NA	possible membrane fusion protein	1625	1	0.941395164979851	0.029362035741385	0.0292427992787638
fig.69042.12.peg.2066	COG0741	MU	Soluble lytic murein transglycosylase (EC 4.2.2.n1)	1618	2	0.0154699894422037	0.968115017113576	0.0164149934442205
fig.69042.12.peg.2467	NA	NA	Formamidase (EC 3.5.1.49)	1617	2	0.0169756785512607	0.96822259896011	0.0148017224886288
fig.69042.12.peg.905	NA	NA	Cytochrome c oxidase polypeptide III (EC 1.9.3.1)	1616	1	0.925346886084844	0.0358533191541028	0.0387997947610531
fig.69042.12.peg.206	NA	NA	hypothetical protein	1616	1	0.703036693657697	0.228072998737927	0.0688903076043757
fig.69042.12.peg.1757	NA	NA	hypothetical protein	1613	3	0.0155477189281641	0.0129196788439578	0.971532602227878
fig.69042.12.peg.2853	NA	NA	Glycosyl transferase, family 2	1612	2	0.0273882379675809	0.939228264338897	0.0333834976935226
fig.69042.12.peg.178	COG0483	G	Inositol-1-monophosphatase (EC 3.1.3.25)	1610	2	0.168122909193049	0.759972322556075	0.0719047682508755
fig.69042.12.peg.170	NA	NA	N-acetylmuramic acid 6-phosphate etherase (EC 4.2.1.126)	1609	2	0.0946372985692812	0.581556396786031	0.323806304644688
fig.69042.12.peg.159	NA	NA	S-(hydroxymethyl)glutathione dehydrogenase (EC 1.1.1.284)	1606	3	0.17275286497767	0.0712954115155012	0.755951723506829
fig.69042.12.peg.1811	NA	NA	hypothetical protein	1605	1	0.711231042503953	0.0758954547387473	0.2128735027573
fig.69042.12.peg.971	NA	NA	Lycopene beta-cyclase (EC 5.5.1.19)	1599	2	0.0608105490174557	0.879005686435933	0.060183764546611
fig.69042.12.peg.1283	NA	NA	hypothetical protein	1590	3	0.19102098463535	0.391693705638985	0.417285309725665
fig.69042.12.peg.1700	NA	NA	hypothetical protein	1589	1	0.730387194957135	0.0676786047902786	0.201934200252586
fig.69042.12.peg.364	NA	NA	hypothetical protein	1589	3	0.382317894612086	0.123272203981073	0.494409901406841
fig.69042.12.peg.147	NA	NA	Excinuclease ABC subunit C	1586	1	0.809325909484929	0.0532643003369053	0.137409790178165
fig.69042.12.peg.838	NA	NA	FAD/FMN-containing dehydrogenase	1582	2	0.450590053363695	0.464387751113454	0.0850221955228519
fig.69042.12.peg.1821	COG0083	H	Homoserine kinase (EC 2.7.1.39)	1577	1	0.739608542322002	0.0727382144206792	0.187653243257318
fig.69042.12.peg.2337	COG1459	NU	Type IV fimbrial assembly protein PilC	1577	3	0.265311426376338	0.0724166628386864	0.662271910784976
fig.69042.12.peg.2412	NA	NA	hypothetical protein	1576	3	0.0839053609877514	0.0801489683828304	0.835945670629418
fig.69042.12.peg.1635	NA	NA	COGs COG3339	1575	1	0.943167347081859	0.0258730563996565	0.0309595965184848
fig.69042.12.peg.1605	NA	NA	hypothetical protein	1574	3	0.0346270920973767	0.0174429870192247	0.947929920883399
fig.69042.12.peg.2305	NA	NA	hypothetical protein	1573	2	0.198039185978581	0.728130422867849	0.0738303911535692
fig.69042.12.peg.1290	NA	NA	hypothetical protein	1571	3	0.023683870582603	0.0253488451021265	0.95096728431527
fig.69042.12.peg.1035	COG0154	J	Aspartyl-tRNA(Asn) amidotransferase subunit A (EC 6.3.5.6) @ Glutamyl-tRNA(Gln) amidotransferase subunit A (EC 6.3.5.7)	1567	2	0.132893302187324	0.638785647693197	0.228321050119479
fig.69042.12.peg.701	NA	NA	RND efflux system, inner membrane transporter	1567	3	0.0244240436645604	0.0202792993491306	0.955296656986309
fig.69042.12.peg.2542	COG0404	E	Aminomethyltransferase (glycine cleavage system T protein) (EC 2.1.2.10)	1566	1	0.697874438610199	0.226979362644987	0.0751461987448137
fig.69042.12.peg.2116	NA	NA	hypothetical protein	1565	3	0.190449823719553	0.341567773249416	0.467982403031031
fig.69042.12.peg.2917	NA	NA	hypothetical protein	1561	1	0.46709397853943	0.373224908535775	0.159681112924795
fig.69042.12.peg.803	NA	NA	hypothetical protein	1561	2	0.0720341812672771	0.817445643143489	0.110520175589233
fig.69042.12.peg.398	COG5712	C	Photosystem I assembly related protein Ycf4	1559	3	0.131205276619086	0.301346115098344	0.567448608282569
fig.69042.12.peg.494	NA	NA	hypothetical protein	1558	2	0.106412320980869	0.806541671256066	0.0870460077630648
fig.69042.12.peg.1929	NA	NA	hypothetical protein	1558	2	0.072580994311881	0.883708149130227	0.0437108565578921
fig.69042.12.peg.164	NA	NA	hypothetical protein	1554	1	0.819701721284381	0.0769467508224633	0.103351527893155
fig.69042.12.peg.721	NA	NA	hypothetical protein	1552	1	0.945615435478124	0.0272804478555797	0.0271041166662963
fig.69042.12.peg.2774	COG0167	F	Dihydroorotate dehydrogenase (quinone) (EC 1.3.5.2)	1551	2	0.25050071877453	0.688747838776402	0.0607514424490678
fig.69042.12.peg.645	NA	NA	hypothetical protein	1551	1	0.922690796096231	0.0429786846656299	0.0343305192381388
fig.69042.12.peg.1447	NA	NA	Renalase (EC 1.6.3.5), oxidases 1,2-dihydro- and 1,6-dihydro- beta-NAD(P)H isomers back to NAD(P)	1551	1	0.923740449209323	0.0409889580169779	0.0352705927736995
fig.69042.12.peg.1527	NA	NA	Efflux ABC transporter, permease/ATP-binding protein slr1149	1547	3	0.415748181764722	0.146424881626774	0.437826936608504
fig.69042.12.peg.2773	NA	NA	Ribonuclease HI (EC 3.1.26.4)	1547	2	0.239419541023313	0.690644161331742	0.0699362976449455
fig.69042.12.peg.264	NA	NA	Phycocyanobilin:ferredoxin oxidoreductase PcyA (EC 1.3.7.5)	1541	2	0.4211625844312	0.452972574044421	0.125864841524379
fig.69042.12.peg.2713	COG2896	H	GTP 3',8-cyclase (EC 4.1.99.22)	1541	1	0.561537519662999	0.344902599446099	0.0935598808909023
fig.69042.12.peg.554	NA	NA	Xaa-Pro aminopeptidase (EC 3.4.11.9)	1540	1	0.897371200543334	0.0545118556904675	0.0481169437661985
fig.69042.12.peg.973	NA	NA	hypothetical protein	1533	3	0.314266865194903	0.187543608363594	0.498189526441502
fig.69042.12.peg.1942	NA	NA	hypothetical protein	1532	2	0.0459481176712898	0.88421966241588	0.0698322199128303
fig.69042.12.peg.974	NA	NA	Glycogen branching enzyme, GH-57-type, archaeal (EC 2.4.1.18)	1532	2	0.0978729178442184	0.741972927708306	0.160154154447475
fig.69042.12.peg.263	NA	NA	FIG015547: peptidase, M16 family	1528	1	0.73234564945036	0.12889981687925	0.13875453367039
fig.69042.12.peg.414	NA	NA	Phosphate starvation-inducible protein PhoH, predicted ATPase	1527	2	0.201886669800091	0.729194022150958	0.0689193080489506
fig.69042.12.peg.2582	NA	NA	hypothetical protein	1526	3	0.207746221215056	0.0821798203076086	0.710073958477336
fig.69042.12.peg.2345	COG0812	M	UDP-N-acetylenolpyruvoylglucosamine reductase (EC 1.3.1.98)	1526	3	0.0947887252158466	0.287202801832826	0.618008472951327
fig.69042.12.peg.1981	COG0839	C	NAD(P)H-plastoquinone oxidoreductase chain 6, NdhG	1525	3	0.387006226470605	0.0899016869358867	0.523092086593509
fig.69042.12.peg.487	NA	NA	Superoxide dismutase [Mn] (EC 1.15.1.1)	1524	2	0.249611637318874	0.5618676638176	0.188520698863526
fig.69042.12.peg.944	NA	NA	hypothetical protein	1523	1	0.859282620909133	0.0521714853951678	0.0885458936956988
fig.69042.12.peg.872	NA	NA	Xylulose-5-phosphate phosphoketolase (EC 4.1.2.9) @ Fructose-6-phosphate phosphoketolase (EC 4.1.2.22)	1522	1	0.949943996411269	0.0207250754859082	0.0293309281028229
fig.69042.12.peg.889	NA	NA	Thioredoxin	1518	1	0.725066894935984	0.120981442571239	0.153951662492777
fig.69042.12.peg.641	NA	NA	hypothetical protein	1518	2	0.290837707817944	0.542407872144253	0.166754420037803
fig.69042.12.peg.2369	NA	NA	Peptidoglycan D,D-transpeptidase MrdA (EC 3.4.16.4)	1511	2	0.23114487894157	0.638250960337196	0.130604160721234
fig.69042.12.peg.543	COG0176	G	hypothetical protein	1510	2	0.0993670347756221	0.502155912698997	0.398477052525381
fig.69042.12.peg.932	NA	NA	hypothetical protein	1509	2	0.010310874672339	0.980749377951172	0.00893974737648906
fig.69042.12.peg.2224	NA	NA	Arylsulfatase (EC 3.1.6.1)	1508	3	0.0260086920484024	0.0180839875790526	0.955907320372545
fig.69042.12.peg.2537	NA	NA	Spermidine synthase (EC 2.5.1.16)	1508	2	0.0255680712563451	0.942455914151303	0.031976014592352
fig.69042.12.peg.2929	NA	NA	Phycocyanobilin lyase beta subunit	1507	3	0.0890105601099943	0.140347056089418	0.770642383800587
fig.69042.12.peg.650	NA	NA	Peptide-methionine (R)-S-oxide reductase MsrB (EC 1.8.4.12)	1507	1	0.672523789249865	0.0977282115035856	0.229747999246549
fig.69042.12.peg.1809	NA	NA	hypothetical protein	1503	3	0.0778999727992391	0.0596998848053177	0.862400142395443
fig.69042.12.peg.2851	COG5707	C	Photosystem I subunit VIII (PsaI)	1503	3	0.025627291899842	0.0203627485657209	0.954009959534437
fig.69042.12.peg.2119	COG0422	H	Phosphomethylpyrimidine synthase ThiC (EC 4.1.99.17)	1503	1	0.554458576610781	0.194257476546947	0.251283946842272
fig.69042.12.peg.2759	NA	NA	hypothetical protein	1502	3	0.14936391409036	0.0558451345287961	0.794790951380844
fig.69042.12.peg.1442	NA	NA	Pheophorbide a oxygenase (EC 1.14.12.20)	1498	1	0.917298055361658	0.0493242333600615	0.0333777112782806
fig.69042.12.peg.2334	COG0165	E	Argininosuccinate lyase (EC 4.3.2.1)	1497	2	0.0400012416298129	0.902364395073482	0.0576343632967054
fig.69042.12.peg.597	NA	NA	Ferredoxin	1497	1	0.844026114018455	0.0784057649863576	0.0775681209951879
fig.69042.12.peg.252	COG0174	E	Glutamine synthetase type I (EC 6.3.1.2)	1495	3	0.341908432692169	0.0999629291244554	0.558128638183376
fig.69042.12.peg.1806	NA	NA	hypothetical protein	1494	2	0.0963597628963624	0.757586243071687	0.14605399403195
fig.69042.12.peg.1212	NA	NA	Single-stranded-DNA-specific exonuclease RecJ	1494	1	0.749441199198579	0.160719340251005	0.0898394605504162
fig.69042.12.peg.517	NA	NA	Ribonuclease Z (EC 3.1.26.11)	1493	2	0.220579804500609	0.702421378387825	0.0769988171115656
fig.69042.12.peg.2813	COG0018	J	Arginyl-tRNA synthetase (EC 6.1.1.19)	1489	2	0.0144902580530654	0.97418611783476	0.0113236241121743
fig.69042.12.peg.1009	NA	NA	hypothetical protein	1486	3	0.0467229695316231	0.0237267799084435	0.929550250559933
fig.69042.12.peg.1930	NA	NA	Oligoketide cyclase/lipid transport protein homolog	1483	2	0.137855307569996	0.814426229256008	0.0477184631739954
fig.69042.12.peg.1973	NA	NA	Segregation and condensation protein A	1480	2	0.125713163168399	0.618662870356497	0.255623966475105
fig.69042.12.peg.1530	NA	NA	hypothetical protein	1479	1	0.88261065675505	0.0563329916557826	0.0610563515891674
fig.69042.12.peg.2916	NA	NA	hypothetical protein	1476	1	0.692342331321848	0.164160190542572	0.14349747813558
fig.69042.12.peg.1231	COG0263	E	Glutamate 5-kinase (EC 2.7.2.11) / RNA-binding C-terminal domain PUA	1469	2	0.0146448571636635	0.970821585767887	0.0145335570684499
fig.69042.12.peg.143	COG1429	H	Aerobic cobaltochelatase CobN subunit (EC 6.6.1.2)	1468	1	0.772326200859369	0.145865375424545	0.0818084237160862
fig.69042.12.peg.1690	NA	NA	Ribosome recycling factor	1464	3	0.0538479497930442	0.0326695429615866	0.913482507245369
fig.69042.12.peg.602	NA	NA	AmpG permease	1463	2	0.234064214458538	0.702796530784998	0.0631392547564636
fig.69042.12.peg.1613	NA	NA	Inner membrane protein YrbG, predicted calcium/sodium:proton antiporter	1459	3	0.0423815859008493	0.0231774283997608	0.93444098569939
fig.69042.12.peg.1455	NA	NA	Sulfate permease	1457	2	0.394953226481564	0.39870129889894	0.206345474619496
fig.69042.12.peg.1654	NA	NA	hypothetical protein	1456	3	0.175804049815446	0.0946672340384321	0.729528716146122
fig.69042.12.peg.2859	COG0216	J	Peptide chain release factor 1	1455	2	0.0852576313363597	0.876096150809965	0.0386462178536756
fig.69042.12.peg.193	COG1171	E	Threonine dehydratase biosynthetic (EC 4.3.1.19)	1448	1	0.946589852885254	0.0243332578873823	0.029076889227364
fig.69042.12.peg.968	NA	NA	hypothetical protein	1447	3	0.0188968127702876	0.0139014519105365	0.967201735319176
fig.69042.12.peg.1559	COG0596	H	Possible alpha/beta hydrolase superfamily, slr1916 homolog	1442	2	0.308754431727075	0.476925643217137	0.214319925055789
fig.69042.12.peg.85	NA	NA	Translation elongation factor LepA	1442	3	0.0932155707085741	0.0550629348446791	0.851721494446747
fig.69042.12.peg.12	NA	NA	1,2-dihydroxy-3-keto-5-methylthiopentene dioxygenase (EC 1.13.11.54)	1441	2	0.106480019474194	0.608888480685477	0.284631499840328
fig.69042.12.peg.1901	COG0483	G	Histidinol-phosphatase [alternative form] (EC 3.1.3.15)	1440	2	0.0135434603158686	0.972677549812854	0.0137789898712769
fig.69042.12.peg.1391	NA	NA	Undecaprenyl diphosphate synthase (EC 2.5.1.31)	1438	1	0.889039911309566	0.0362941711053102	0.0746659175851236
fig.69042.12.peg.1966	NA	NA	NAD(P)H-plastoquinone oxidoreductase subunit M, NdhM	1436	1	0.526506035504649	0.345403534577419	0.128090429917932
fig.69042.12.peg.809	NA	NA	Two-component system response regulator OmpR	1434	1	0.937266889815076	0.0338600639175919	0.0288730462673324
fig.69042.12.peg.2903	COG2109	H	Cob(I)alamin adenosyltransferase (EC 2.5.1.17)	1431	1	0.675542323711833	0.239062066536547	0.0853956097516194
fig.69042.12.peg.2903	COG2109	H	Cob(I)alamin adenosyltransferase (EC 2.5.1.17)	1431	1	0.675542323711833	0.239062066536547	0.0853956097516194
fig.69042.12.peg.623	NA	NA	hypothetical protein	1427	2	0.330395097075553	0.499113373851804	0.170491529072643
fig.69042.12.peg.2578	NA	NA	hypothetical protein	1427	3	0.119045602110403	0.0579052019705773	0.823049195919019
fig.69042.12.peg.2724	NA	NA	Sucrose phosphate synthase	1423	1	0.866477303271878	0.0454743124826155	0.0880483842455063
fig.69042.12.peg.710	NA	NA	Thiol peroxidase, Bcp-type (EC 1.11.1.15)	1423	3	0.0316223960318723	0.0414692774153208	0.926908326552807
fig.69042.12.peg.331	NA	NA	hypothetical protein	1423	3	0.0519948051862849	0.0268287731622071	0.921176421651508
fig.69042.12.peg.429	NA	NA	NAD kinase (EC 2.7.1.23)	1419	1	0.593838356102685	0.2564364218285	0.149725222068814
fig.69042.12.peg.2949	NA	NA	Ribonucleotide reductase transcriptional regulator NrdR	1417	3	0.0264468540726957	0.0148213424729622	0.958731803454342
fig.69042.12.peg.961	NA	NA	Cytochrome c, class I	1416	1	0.452643263525811	0.451136326200968	0.0962204102732204
fig.69042.12.peg.2803	NA	NA	Glycerol kinase (EC 2.7.1.30)	1414	1	0.638815537748455	0.263056720678639	0.0981277415729059
fig.69042.12.peg.2680	NA	NA	hypothetical protein	1413	2	0.0241966182950119	0.945941325487313	0.029862056217675
fig.69042.12.peg.2284	COG2226	H	SAM-dependent methyltransferase SCO3452 (UbiE paralog)	1409	1	0.456727575671712	0.331678050872862	0.211594373455426
fig.69042.12.peg.2494	NA	NA	Ribonuclease III (EC 3.1.26.3)	1402	2	0.0436167619141218	0.934137656321272	0.0222455817646062
fig.69042.12.peg.2335	COG0042	J	tRNA-dihydrouridine(20/20a) synthase (EC 1.3.1.91)	1399	2	0.015815932872187	0.974261165618756	0.00992290150905731
fig.69042.12.peg.726	NA	NA	hypothetical protein	1398	3	0.201263267739779	0.101963814860183	0.696772917400038
fig.69042.12.peg.506	NA	NA	Circadian clock protein KaiC	1398	3	0.028907168658411	0.0194452470873919	0.951647584254197
fig.69042.12.peg.1582	NA	NA	hypothetical protein	1398	3	0.0473377633294005	0.0506925406184408	0.901969696052159
fig.69042.12.peg.857	COG1269	C	V-type ATP synthase subunit I (EC 3.6.3.14)	1395	3	0.0233934682377145	0.0204945649949243	0.956111966767361
fig.69042.12.peg.1934	NA	NA	hypothetical protein	1394	2	0.075366087513548	0.894066065299879	0.0305678471865735
fig.69042.12.peg.1036	COG0154	J	Aspartyl-tRNA(Asn) amidotransferase subunit A (EC 6.3.5.6) @ Glutamyl-tRNA(Gln) amidotransferase subunit A (EC 6.3.5.7)	1393	2	0.0990886994340242	0.755933413460054	0.144977887105922
fig.69042.12.peg.1450	NA	NA	hypothetical protein	1392	1	0.812030705405168	0.0908298727687188	0.0971394218261127
fig.69042.12.peg.709	NA	NA	hypothetical protein	1392	2	0.042031316278893	0.893984608184644	0.0639840755364633
fig.69042.12.peg.1422	COG0778	F	Oxygen-insensitive NAD(P)H nitroreductase (EC 1.-.-.-) / Dihydropteridine reductase (EC 1.5.1.34)	1391	1	0.760723798858392	0.130225097701255	0.109051103440352
fig.69042.12.peg.2222	NA	NA	Sulfatase modifying factor 1 precursor (C-alpha-formyglycine- generating enzyme 1)	1391	3	0.0244580584492696	0.0170306373233663	0.958511304227364
fig.69042.12.peg.2844	COG0320	H	Lipoyl synthase (EC 2.8.1.8)	1391	1	0.653462433155896	0.0897564035796197	0.256781163264484
fig.69042.12.peg.2093	NA	NA	Peptidoglycan lipid II flippase MurJ	1390	2	0.0796455352960741	0.761086745588459	0.159267719115467
fig.69042.12.peg.647	NA	NA	ElaB protein	1388	1	0.687857310581218	0.0772687711992812	0.234873918219501
fig.69042.12.peg.2659	NA	NA	hypothetical protein	1387	2	0.147465941843324	0.791497652965355	0.0610364051913212
fig.69042.12.peg.1793	NA	NA	hypothetical protein	1386	3	0.194703911864156	0.0697120373865362	0.735584050749308
fig.69042.12.peg.2892	NA	NA	HAD superfamily hydrolase	1383	2	0.193474401128132	0.743250095349511	0.0632755035223578
fig.69042.12.peg.722	NA	NA	hypothetical protein	1380	3	0.129363471745283	0.0757201191017307	0.794916409152986
fig.69042.12.peg.2782	COG0707	M	UDP-N-acetylglucosamine--N-acetylmuramyl-(pentapeptide) pyrophosphoryl-undecaprenol N-acetylglucosamine transferase (EC 2.4.1.227)	1378	2	0.0180901109174815	0.961486673541335	0.020423215541184
fig.69042.12.peg.2443	COG0524	G	Fructokinase (EC 2.7.1.4)	1377	2	0.0140082499867811	0.975828801241478	0.0101629487717411
fig.69042.12.peg.1661	COG0284	F	Orotidine 5'-phosphate decarboxylase (EC 4.1.1.23) / Orotate phosphoribosyltransferase (EC 2.4.2.10)	1376	1	0.946413706485279	0.0218194050910894	0.0317668884236314
fig.69042.12.peg.1661	COG0461	F	Orotidine 5'-phosphate decarboxylase (EC 4.1.1.23) / Orotate phosphoribosyltransferase (EC 2.4.2.10)	1376	1	0.946413706485279	0.0218194050910894	0.0317668884236314
fig.69042.12.peg.1230	COG1044	M	UDP-3-O-[3-hydroxymyristoyl] glucosamine N-acyltransferase (EC 2.3.1.191)	1376	2	0.0571436373576546	0.844353677920211	0.0985026847221348
fig.69042.12.peg.409	COG0568	K	Cyanobacteria-specific RpoD-like sigma factor, type-12	1371	3	0.0532079033520211	0.0380763917505359	0.908715704897443
fig.69042.12.peg.2419	NA	NA	hypothetical protein	1370	3	0.108240084646842	0.137238984195125	0.754520931158033
fig.69042.12.peg.1237	NA	NA	Predicted ATPase related to phosphate starvation-inducible protein PhoH	1370	3	0.0904529064208367	0.260524427683541	0.649022665895622
fig.69042.12.peg.600	NA	NA	FOG: HEAT repeat	1369	1	0.730754878911568	0.0916067580271027	0.17763836306133
fig.69042.12.peg.1989	NA	NA	hypothetical protein	1368	2	0.018343625223709	0.965405149435736	0.0162512253405553
fig.69042.12.peg.1205	COG0163	H	Flavin prenyltransferase UbiX	1365	1	0.937747856922722	0.0321230305979912	0.0301291124792872
fig.69042.12.peg.2435	NA	NA	Mg/Co/Ni transporter MgtE, CBS domain-containing	1361	2	0.0488107892331285	0.899296084595919	0.051893126170952
fig.69042.12.peg.2690	NA	NA	DNA repair enzyme, contains HhH domain and nuclease of RecB family	1360	2	0.163092532607855	0.780217947434348	0.0566895199577972
fig.69042.12.peg.1364	NA	NA	hypothetical protein	1358	3	0.0585289203353919	0.0276032509032738	0.913867828761334
fig.69042.12.peg.2298	NA	NA	Lipid A core O-antigen ligase related Slr0728	1358	2	0.0186858392641853	0.963134401568338	0.0181797591674766
fig.69042.12.peg.1975	NA	NA	5,10-methylenetetrahydrofolate reductase (EC 1.5.1.20)	1357	2	0.0160239195349441	0.970450970221957	0.0135251102430987
fig.69042.12.peg.155	COG0253	E	Diaminopimelate epimerase (EC 5.1.1.7)	1357	1	0.803864322097829	0.0628433946700788	0.133292283232092
fig.69042.12.peg.1656	NA	NA	hypothetical protein	1354	1	0.905054219163257	0.0597276373707273	0.0352181434660156
fig.69042.12.peg.948	NA	NA	Oligopeptide ABC transporter, substrate-binding protein OppA (TC 3.A.1.5.1)	1354	2	0.343931228436235	0.53117931931223	0.124889452251535
fig.69042.12.peg.2501	NA	NA	hypothetical protein	1346	2	0.205436150219694	0.735000994913416	0.0595628548668901
fig.69042.12.peg.2123	COG1473	E	N-acetyl-L,L-diaminopimelate deacetylase homolog	1345	1	0.726783867811842	0.182397054085797	0.0908190781023606
fig.69042.12.peg.1703	COG2226	H	SAM-dependent methyltransferase	1342	3	0.34617687159622	0.253991962117992	0.399831166285788
fig.69042.12.peg.820	NA	NA	Undecaprenyl-phosphate galactosephosphotransferase (EC 2.7.8.6)	1337	1	0.860228569591651	0.04314377198477	0.096627658423579
fig.69042.12.peg.952	NA	NA	Sulfur acceptor protein => iron-sulfur cluster assembly SufE	1335	1	0.467692567581893	0.129734224794369	0.402573207623738
fig.69042.12.peg.4	NA	NA	Formamidopyrimidine-DNA glycosylase (EC 3.2.2.23)	1333	3	0.0315818248302624	0.0285842868523937	0.939833888317344
fig.69042.12.peg.1604	NA	NA	hypothetical protein	1332	1	0.948497715493696	0.0242157942128073	0.0272864902934967
fig.69042.12.peg.558	COG0171	H	NAD synthetase (EC 6.3.1.5) / Glutamine amidotransferase chain of NAD synthetase	1332	2	0.130407310136994	0.644738855721448	0.224853834141558
fig.69042.12.peg.320	NA	NA	hypothetical protein	1329	2	0.169271377567735	0.724629578609961	0.106099043822304
fig.69042.12.peg.1704	NA	NA	Inorganic pyrophosphatase (EC 3.6.1.1)	1326	1	0.821204505547919	0.0672462555396931	0.111549238912388
fig.69042.12.peg.1754	NA	NA	hypothetical protein	1324	3	0.0201543288574961	0.0123319555297773	0.967513715612726
fig.69042.12.peg.2071	NA	NA	hypothetical protein	1321	1	0.954683898046634	0.0241617666007398	0.021154335352626
fig.69042.12.peg.2884	COG0185	J	SSU ribosomal protein S19p (S15e)	1321	2	0.0498091539523179	0.877183501965951	0.0730073440817318
fig.69042.12.peg.2889	NA	NA	Putative subunit of NAD(P)H:quinone oxidoreductase	1320	2	0.0699569209436889	0.872700935353826	0.0573421437024846
fig.69042.12.peg.2078	COG0193	J	Peptidyl-tRNA hydrolase (EC 3.1.1.29)	1320	2	0.0110468010442417	0.980461202217056	0.00849199673870259
fig.69042.12.peg.321	NA	NA	DNA polymerase I (EC 2.7.7.7)	1318	3	0.125305967062518	0.183044968604243	0.691649064333238
fig.69042.12.peg.949	NA	NA	hypothetical protein	1318	1	0.458521369135301	0.151254690474139	0.390223940390561
fig.69042.12.peg.2403	NA	NA	O-antigen acetylase	1316	3	0.0191599699165843	0.0165593799703522	0.964280650113064
fig.69042.12.peg.2539	NA	NA	cyclic nucleotide-binding domain (cNMP-BD) protein	1314	1	0.81578674811872	0.0992088941528182	0.0850043577284615
fig.69042.12.peg.2826	COG0189	E	Glutathione synthetase (EC 6.3.2.3)	1314	2	0.0493970878832493	0.923922794500709	0.0266801176160414
fig.69042.12.peg.699	NA	NA	hypothetical protein	1313	3	0.399572275285245	0.0945471939582513	0.505880530756503
fig.69042.12.peg.2400	NA	NA	hypothetical protein	1313	3	0.0229423323269444	0.0255160744296644	0.951541593243391
fig.69042.12.peg.1563	NA	NA	Protease	1312	3	0.0617526985989918	0.0285540219725057	0.909693279428503
fig.69042.12.peg.1425	NA	NA	hypothetical protein	1310	3	0.280931641916597	0.0977666966261308	0.621301661457272
fig.69042.12.peg.498	COG1043	M	Acyl-[acyl-carrier-protein]--UDP-N-acetylglucosamine O-acyltransferase (EC 2.3.1.129)	1307	3	0.0809150790479215	0.162022754702953	0.757062166249126
fig.69042.12.peg.899	NA	NA	hypothetical protein	1307	2	0.065012879908887	0.903118731479053	0.0318683886120599
fig.69042.12.peg.260	NA	NA	Substrate-specific component BioY of biotin ECF transporter	1307	2	0.348894837234187	0.391032063780523	0.260073098985291
fig.69042.12.peg.830	NA	NA	hypothetical protein	1306	3	0.144643001037868	0.0850575558606074	0.770299443101525
fig.69042.12.peg.525	COG0771	M	UDP-N-acetylmuramoyl-L-alanine--D-glutamate ligase (EC 6.3.2.9)	1304	2	0.0891142821130695	0.646340033049239	0.264545684837692
fig.69042.12.peg.850	COG0769	M	UDP-N-acetylmuramoyl-dipeptide--2,6-diaminopimelate ligase (EC 6.3.2.13)	1303	3	0.094006561666635	0.197367099891113	0.708626338442252
fig.69042.12.peg.2570	NA	NA	Inner membrane protein YccF	1302	2	0.210296225799356	0.426433275286943	0.363270498913701
fig.69042.12.peg.1314	NA	NA	hypothetical protein	1301	3	0.0956462776748873	0.0362467058818936	0.868107016443219
fig.69042.12.peg.2174	NA	NA	hypothetical protein	1300	3	0.336424687093401	0.103990885648288	0.559584427258311
fig.69042.12.peg.2965	NA	NA	Multisubunit-sodium/proton-antiporter-like complex, protein D	1297	2	0.0851606629684333	0.706190518539125	0.208648818492442
fig.69042.12.peg.883	NA	NA	Signal peptide peptidase SppA (Protease IV) (EC 3.4.21.-)	1296	1	0.557182934546181	0.135768469068718	0.307048596385101
fig.69042.12.peg.2484	NA	NA	Protein containing domains DUF404, DUF407	1295	2	0.0389121766000814	0.933217800572787	0.0278700228271315
fig.69042.12.peg.1726	NA	NA	Thermostable carboxypeptidase 1 (EC 3.4.17.19)	1293	1	0.537433127751124	0.134943859977859	0.327623012271017
fig.69042.12.peg.991	NA	NA	ABC transporter, substrate-binding protein (cluster 12, methionine/phosphonates)	1290	2	0.0665017174184392	0.843428676006348	0.0900696065752128
fig.69042.12.peg.322	NA	NA	hypothetical protein	1290	3	0.165223382479715	0.0515708911658086	0.783205726354477
fig.69042.12.peg.1229	COG0473	C	3-isopropylmalate dehydrogenase (EC 1.1.1.85)	1290	2	0.090508996579341	0.649406643028361	0.260084360392298
fig.69042.12.peg.1223	NA	NA	Oxidoreductase, N-terminal:Oxidoreductase, C-terminal, utilizes NADP or NAD	1289	2	0.0574529940281729	0.904722273898457	0.0378247320733704
fig.69042.12.peg.2282	NA	NA	FIG01149864: hypothetical protein	1287	1	0.835238988101896	0.0960464154856369	0.0687145964124668
fig.69042.12.peg.2585	NA	NA	Selenoprotein O and cysteine-containing homologs	1287	1	0.846364756575388	0.0948448965698032	0.0587903468548091
fig.69042.12.peg.938	COG2805	NU	Twitching motility protein PilT	1286	3	0.0823273524423124	0.0349835672356505	0.882689080322037
fig.69042.12.peg.2750	COG1364	E	Glutamate N-acetyltransferase (EC 2.3.1.35) @ N-acetylglutamate synthase (EC 2.3.1.1)	1281	2	0.0144054038100686	0.972607312098128	0.0129872840918033
fig.69042.12.peg.596	NA	NA	Aldo/keto reductase Sll0867	1278	1	0.807710288587352	0.107160780046445	0.0851289313662032
fig.69042.12.peg.262	NA	NA	FIG015287: Zinc protease	1278	2	0.432694358107039	0.464903282900208	0.102402358992752
fig.69042.12.peg.2160	NA	NA	hypothetical protein	1277	3	0.0402313405955524	0.0196713059099798	0.940097353494468
fig.69042.12.peg.8	NA	NA	hypothetical protein	1274	3	0.432319943404098	0.0978541707848652	0.469825885811037
fig.69042.12.peg.1765	NA	NA	Sulfate permease, Trk-type	1269	1	0.444944356142913	0.440643518050892	0.114412125806195
fig.69042.12.peg.1891	COG2265	J	hypothetical protein	1267	1	0.43424536881879	0.389695610338367	0.176059020842843
fig.69042.12.peg.2019	NA	NA	hypothetical protein	1267	2	0.0604540527741084	0.912332763736477	0.0272131834894147
fig.69042.12.peg.977	NA	NA	ABC transporter, permease protein 2 (cluster 1, maltose/g3p/polyamine/iron)	1265	3	0.204140978511839	0.382152061483547	0.413706960004614
fig.69042.12.peg.2072	COG0717	F	Deoxycytidine triphosphate deaminase (EC 3.5.4.13)	1261	1	0.76188349822316	0.151920557854701	0.086195943922139
fig.69042.12.peg.272	NA	NA	hypothetical protein	1260	2	0.15541409641479	0.714784279574096	0.129801624011114
fig.69042.12.peg.797	COG0289	E	4-hydroxy-tetrahydrodipicolinate reductase (EC 1.17.1.8)	1259	2	0.0942710056491527	0.697974726875875	0.207754267474973
fig.69042.12.peg.231	COG1357	U	Putative thylakoid membrane protein, contains 8 pentapeptide repeats, sll0274 homolog	1257	3	0.16631556212789	0.103038465348189	0.730645972523921
fig.69042.12.peg.1937	NA	NA	possible heat shock protein DnaJ	1256	3	0.0511600604536681	0.0299017146846743	0.918938224861658
fig.69042.12.peg.395	COG0596	H	Possible alpha/beta hydrolase superfamily, slr1827 homolog	1252	1	0.456745770061403	0.445701061909178	0.0975531680294189
fig.69042.12.peg.2898	NA	NA	Neurosporene C-3',4' desaturase	1251	2	0.249829296049152	0.675987005830578	0.0741836981202696
fig.69042.12.peg.2125	NA	NA	Holliday junction ATP-dependent DNA helicase RuvB (EC 3.6.4.12)	1250	1	0.579413279732405	0.344508613442165	0.0760781068254301
fig.69042.12.peg.1789	NA	NA	Glycosyltransferase	1250	3	0.141899859179807	0.169872265214837	0.688227875605356
fig.69042.12.peg.1249	NA	NA	CBS domain protein	1247	2	0.0893843342030091	0.84910538447759	0.0615102813194012
fig.69042.12.peg.2428	NA	NA	Transcriptional regulator, GntR family	1241	2	0.12779913963479	0.708406114698457	0.163794745666753
fig.69042.12.peg.1946	NA	NA	ABC transporter, ATP-binding protein	1240	3	0.182157531649097	0.181079967702982	0.636762500647921
fig.69042.12.peg.875	NA	NA	ATPase of the AAA+ family protein associated with FIG137771 hypothetical protein	1239	2	0.136587119667477	0.801734158581123	0.0616787217514001
fig.69042.12.peg.2778	COG1450	NU	hypothetical protein	1239	1	0.438162058199836	0.373662769998998	0.188175171801166
fig.69042.12.peg.537	COG1314	U	Protein translocase membrane subunit SecG	1236	1	0.928612591608503	0.043388222091096	0.0279991863004014
fig.69042.12.peg.146	COG1981	H	Protoporphyrinogen IX oxidase, novel form, HemJ (EC 1.3.-.-)	1236	1	0.793756568670199	0.0965721513606362	0.109671279969165
fig.69042.12.peg.993	NA	NA	ABC transporter, ATP-binding protein	1233	2	0.147174451329742	0.79889857365175	0.0539269750185088
fig.69042.12.peg.307	NA	NA	UPF0234 protein Yitk	1228	3	0.185757621136754	0.0518804677760799	0.762361911087166
fig.69042.12.peg.1822	COG0837	G	Glucokinase (EC 2.7.1.2)	1227	3	0.114427286313746	0.303736249020778	0.581836464665477
fig.69042.12.peg.1899	COG0240	I	Glycerol-3-phosphate dehydrogenase [NAD(P)+] (EC 1.1.1.94)	1224	1	0.901857731437786	0.0603245778411354	0.0378176907210781
fig.69042.12.peg.1342	NA	NA	Ribosomal silencing factor RsfA	1223	1	0.836752823059328	0.0992578378804958	0.0639893390601759
fig.69042.12.peg.200	NA	NA	ABC-type antimicrobial peptide transport system, permease component	1221	1	0.943505042258357	0.0239133583273461	0.0325815994142967
fig.69042.12.peg.371	NA	NA	GDP-mannose 4,6-dehydratase (EC 4.2.1.47)	1221	3	0.0206171848498496	0.015174021890097	0.964208793260053
fig.69042.12.peg.215	NA	NA	ABC transporter, permease protein 1 (cluster 1, maltose/g3p/polyamine/iron)	1220	1	0.910463781592082	0.0395188979519976	0.0500173204559206
fig.69042.12.peg.1881	NA	NA	hypothetical protein	1219	3	0.0897160217694365	0.0457038634015985	0.864580114828965
fig.69042.12.peg.2925	COG0150	F	Phosphoribosylformylglycinamidine cyclo-ligase (EC 6.3.3.1)	1218	2	0.107284841009246	0.500185071488486	0.392530087502268
fig.69042.12.peg.2671	COG0131	E	Imidazoleglycerol-phosphate dehydratase (EC 4.2.1.19)	1218	2	0.164733778125948	0.724852086133206	0.110414135740846
fig.69042.12.peg.555	NA	NA	Membrane associated SBC domains	1216	3	0.0886802454564291	0.0428366203909028	0.868483134152668
fig.69042.12.peg.511	COG2227	H	SAM-dependent methyltransferase	1215	3	0.320898908286738	0.188064893067575	0.491036198645686
fig.69042.12.peg.511	COG2227	J	SAM-dependent methyltransferase	1215	3	0.320898908286738	0.188064893067575	0.491036198645686
fig.69042.12.peg.258	NA	NA	Multimodular transpeptidase-transglycosylase (EC 2.4.1.129) (EC 3.4.-.-)	1214	2	0.305593115978505	0.458890729557529	0.235516154463966
fig.69042.12.peg.2551	NA	NA	UDP-glucose 6-dehydrogenase (EC 1.1.1.22)	1214	2	0.0897969230137281	0.724773012850122	0.18543006413615
fig.69042.12.peg.1918	COG1985	H	2,5-diamino-6-ribosylamino-pyrimidinone 5-phosphate reductase (EC 1.1.1.302) homolog	1211	2	0.251061188056912	0.683885530531841	0.0650532814112472
fig.69042.12.peg.2802	NA	NA	Neopullulanase (EC 3.2.1.135)	1211	1	0.823176580514576	0.110186247608247	0.0666371718771772
fig.69042.12.peg.2945	COG1070	G	Carbohydrate kinase, FGGY family	1209	2	0.0137922312346633	0.972733075651458	0.0134746931138786
fig.69042.12.peg.2299	COG0788	F	Formyltetrahydrofolate deformylase (EC 3.5.1.10)	1208	2	0.0528958748917887	0.881781772670254	0.0653223524379571
fig.69042.12.peg.2754	NA	NA	hypothetical protein	1206	3	0.0997274363796553	0.0899478385258175	0.810324725094527
fig.69042.12.peg.2735	NA	NA	Adenylate cyclase (EC 4.6.1.1)	1203	1	0.569963932101911	0.348133589120327	0.0819024787777624
fig.69042.12.peg.1886	NA	NA	hypothetical protein	1203	1	0.595314844905401	0.151273150651805	0.253412004442794
fig.69042.12.peg.2692	COG0461	F	Orotate phosphoribosyltransferase (EC 2.4.2.10)	1203	2	0.0305248345597301	0.948294556733516	0.0211806087067538
fig.69042.12.peg.794	COG0778	F	Oxygen-insensitive NAD(P)H nitroreductase (EC 1.-.-.-) / Dihydropteridine reductase (EC 1.5.1.34)	1200	1	0.840757686981351	0.0934101274304226	0.0658321855882264
fig.69042.12.peg.1564	NA	NA	Chromosomal replication initiator protein DnaA	1199	1	0.897225055086855	0.0372401599294416	0.0655347849837037
fig.69042.12.peg.1488	NA	NA	hypothetical protein	1199	1	0.610936710604648	0.100232826260839	0.288830463134512
fig.69042.12.peg.2194	NA	NA	Replicative DNA helicase (DnaB) (EC 3.6.4.12)	1197	1	0.683019373016865	0.245325934655799	0.0716546923273363
fig.69042.12.peg.1572	NA	NA	Carboxysome peptide B	1196	3	0.257143008573541	0.182510576006936	0.560346415419524
fig.69042.12.peg.185	NA	NA	Alkyl hydroperoxide reductase subunit C-like protein	1196	1	0.543342806803806	0.104997466702387	0.351659726493808
fig.69042.12.peg.1343	NA	NA	Uncharacterized membrane protein Ycf36	1196	1	0.93126148484997	0.0381944200405059	0.0305440951095239
fig.69042.12.peg.2655	NA	NA	Amine oxidase [flavin-containing] A (EC 1.4.3.4)	1194	1	0.753683105055895	0.147854986947507	0.0984619079965984
fig.69042.12.peg.225	NA	NA	Possible Transglycosylase SLT domain	1194	3	0.0903895739059223	0.0489078250484634	0.860702601045614
fig.69042.12.peg.1619	NA	NA	Multicopper oxidase	1192	3	0.025180052022007	0.0267355143463971	0.948084433631596
fig.69042.12.peg.175	NA	NA	Phosphate ABC transporter, permease protein PstA (TC 3.A.1.7.1)	1191	1	0.47100388046861	0.12226848287146	0.406727636659931
fig.69042.12.peg.427	NA	NA	5'-nucleotidase SurE (EC 3.1.3.5)	1191	1	0.614021046971131	0.27660419042648	0.109374762602389
fig.69042.12.peg.1915	NA	NA	Pterin-binding family	1190	1	0.558672087312128	0.333373411560199	0.107954501127673
fig.69042.12.peg.266	NA	NA	ABC exporter permease subunit of DevC family	1189	1	0.789583774719853	0.109567592872646	0.100848632407501
fig.69042.12.peg.425	COG0196	H	FMN adenylyltransferase (EC 2.7.7.2) / Riboflavin kinase (EC 2.7.1.26)	1188	2	0.0408441729254166	0.938363391933241	0.0207924351413425
fig.69042.12.peg.638	NA	NA	hypothetical protein	1188	1	0.520233740460989	0.0794778124772375	0.400288447061774
fig.69042.12.peg.2784	NA	NA	2-hydroxy-3-oxopropionate reductase (EC 1.1.1.60)	1188	2	0.102870621907125	0.833616411886682	0.0635129662061936
fig.69042.12.peg.109	NA	NA	Ssr2998 protein	1187	3	0.211018712752006	0.17049443770381	0.618486849544184
fig.69042.12.peg.2314	COG0027	F	Formate-dependent phosphoribosylglycinamide formyltransferase	1187	2	0.0301399256535196	0.945267331955955	0.0245927423905254
fig.69042.12.peg.265	NA	NA	ABC exporter membrane fusion component of DevB family	1185	1	0.850317070131705	0.0707987834326019	0.0788841464356927
fig.69042.12.peg.1998	COG2227	H	Mg-protoporphyrin O-methyltransferase (EC 2.1.1.11)	1183	2	0.230506136969936	0.490084638732274	0.279409224297791
fig.69042.12.peg.1998	COG2227	J	Mg-protoporphyrin O-methyltransferase (EC 2.1.1.11)	1183	2	0.230506136969936	0.490084638732274	0.279409224297791
fig.69042.12.peg.2083	COG5723	C	Photosystem II protein PsbI	1181	3	0.0910939083871372	0.217383582215148	0.691522509397715
fig.69042.12.peg.521	NA	NA	Ribosomal protein L11 methyltransferase	1180	2	0.091860215734136	0.671238919612047	0.236900864653817
fig.69042.12.peg.816	NA	NA	hypothetical protein	1179	2	0.173768964996849	0.539989418236981	0.28624161676617
fig.69042.12.peg.1698	COG0044	F	Dihydroorotase (EC 3.5.2.3)	1177	2	0.112428068403805	0.627777414905322	0.259794516690873
fig.69042.12.peg.162	NA	NA	hypothetical protein	1175	1	0.584919008391191	0.117730149732538	0.297350841876271
fig.69042.12.peg.2232	NA	NA	hypothetical protein	1175	2	0.16208758291952	0.726220430047232	0.111691987033247
fig.69042.12.peg.1869	COG1357	U	Putative lumenal protein, contains 8 pentapeptide repeats, sll0577 homolog	1175	1	0.810244857092613	0.127956126879895	0.0617990160274922
fig.69042.12.peg.804	NA	NA	hypothetical protein	1173	2	0.143551857228783	0.481483615050993	0.374964527720225
fig.69042.12.peg.1252	NA	NA	Transcriptional regulatory protein tyrR	1173	2	0.0806499486716527	0.817960146051393	0.101389905276954
fig.69042.12.peg.534	NA	NA	Ferredoxin-thioredoxin reductase, variable chain	1171	3	0.178568578202981	0.179671815498071	0.641759606298948
fig.69042.12.peg.1740	NA	NA	hypothetical protein	1170	1	0.579702313837353	0.217436772470378	0.202860913692269
fig.69042.12.peg.60	COG0674	C	Pyruvate-flavodoxin oxidoreductase	1170	1	0.751620372293082	0.134714540440253	0.113665087266665
fig.69042.12.peg.60	COG1013	C	Pyruvate-flavodoxin oxidoreductase	1170	1	0.751620372293082	0.134714540440253	0.113665087266665
fig.69042.12.peg.60	COG1014	C	Pyruvate-flavodoxin oxidoreductase	1170	1	0.751620372293082	0.134714540440253	0.113665087266665
fig.69042.12.peg.60	COG1144	C	Pyruvate-flavodoxin oxidoreductase	1170	1	0.751620372293082	0.134714540440253	0.113665087266665
fig.69042.12.peg.1232	NA	NA	Hydrolase, HAD subfamily IIIA	1166	2	0.316345558496281	0.544045598077012	0.139608843426707
fig.69042.12.peg.1755	NA	NA	hypothetical protein	1165	3	0.0162278615935436	0.0115997073437781	0.972172431062678
fig.69042.12.peg.2415	NA	NA	Glycosyl transferase, group 1 family protein	1165	3	0.0348282237087039	0.0415211818852861	0.92365059440601
fig.69042.12.peg.2161	NA	NA	hypothetical protein	1164	3	0.0756154402978504	0.0305534013170991	0.89383115838505
fig.69042.12.peg.614	NA	NA	hypothetical protein	1164	3	0.122552167868225	0.150951665915128	0.726496166216647
fig.69042.12.peg.712	COG0175	E	Phosphoadenylyl-sulfate reductase [thioredoxin] (EC 1.8.4.8)	1164	2	0.11990250149099	0.724580748651993	0.155516749857017
fig.69042.12.peg.247	NA	NA	Anti-sigma regulatory factor (Ser/Thr protein kinase), essential for photomixotrophic growth, PmgA	1162	1	0.828047124339354	0.0500428476975395	0.121910027963107
fig.69042.12.peg.2790	NA	NA	hypothetical protein	1158	2	0.361451460263345	0.436878360638862	0.201670179097793
fig.69042.12.peg.1638	NA	NA	hypothetical protein	1155	1	0.720384532819289	0.0696216563155208	0.20999381086519
fig.69042.12.peg.2209	NA	NA	Alkaline phosphatase (EC 3.1.3.1)	1154	3	0.368682704939527	0.225710185160174	0.405607109900299
fig.69042.12.peg.526	NA	NA	hypothetical protein	1153	1	0.864993771196271	0.0411392001545035	0.0938670286492252
fig.69042.12.peg.799	COG5743	C	CAB/ELIP/HLIP family protein	1150	1	0.836222791100907	0.0888877259047911	0.0748894829943022
fig.69042.12.peg.1524	NA	NA	hypothetical protein	1149	2	0.285771224282873	0.634635725723754	0.0795930499933725
fig.69042.12.peg.2008	COG2226	H	2-methyl-6-phytyl-1,4-hydroquinone methyltransferase (EC 2.1.1.295) @ 2-methyl-6-solanyl-1,4-benzoquinol methyltransferase	1149	2	0.0477767015171202	0.924708464821183	0.027514833661697
fig.69042.12.peg.2198	NA	NA	Fatty acid hydroxylase family (carotene hydroxylase/sterol desaturase)	1149	3	0.0747007081623507	0.1022473231956	0.823051968642049
fig.69042.12.peg.1345	COG2303	G	Glucose-methanol-choline (GMC) oxidoreductase:NAD binding site	1149	1	0.935252721402706	0.0343973899938512	0.0303498886034431
fig.69042.12.peg.1889	COG0267	J	LSU ribosomal protein L33p @ LSU ribosomal protein L33p, zinc-dependent	1148	3	0.0490908121152035	0.0272526091410771	0.923656578743719
fig.69042.12.peg.1627	NA	NA	hypothetical protein	1147	1	0.880774764991281	0.0640859666461589	0.0551392683625599
fig.69042.12.peg.2654	NA	NA	Heat shock protein Hsp20	1147	1	0.81236079681984	0.0942335045706986	0.0934056986094616
fig.69042.12.peg.1439	NA	NA	hypothetical protein	1146	1	0.693763316628217	0.204779118116975	0.101457565254808
fig.69042.12.peg.2513	COG0069	E	Glutamate synthase [NADPH] large chain (EC 1.4.1.13)	1145	2	0.069916339230046	0.889139188983766	0.0409444717861883
fig.69042.12.peg.941	NA	NA	GTP-binding and nucleic acid-binding protein YchF	1143	3	0.196672836321712	0.0855226797389916	0.717804483939297
fig.69042.12.peg.1172	NA	NA	hypothetical protein	1142	1	0.896230886513222	0.0481166511904489	0.0556524622963293
fig.69042.12.peg.1701	NA	NA	FIG138056: a glutathione-dependent thiol reductase	1141	3	0.287785588509388	0.111348778041756	0.600865633448856
fig.69042.12.peg.1730	NA	NA	hypothetical protein	1141	1	0.903053929355605	0.0318674888334851	0.0650785818109102
fig.69042.12.peg.1431	NA	NA	hypothetical protein	1141	3	0.42489790069024	0.0731354643616379	0.501966634948122
fig.69042.12.peg.243	NA	NA	hypothetical protein	1140	3	0.195625760450969	0.39188436718963	0.412489872359401
fig.69042.12.peg.2580	NA	NA	FUPA30 P-type ATPase	1137	1	0.515940112624441	0.364810196181685	0.119249691193874
fig.69042.12.peg.1241	COG0114	C	Fumarate hydratase class II (EC 4.2.1.2)	1136	3	0.13961046160354	0.112365094419587	0.748024443976873
fig.69042.12.peg.1199	NA	NA	Methionyl-tRNA formyltransferase (EC 2.1.2.9)	1134	1	0.906478734683923	0.0532879594574775	0.040233305858599
fig.69042.12.peg.2787	NA	NA	hypothetical protein	1133	2	0.0425000264551529	0.935811069149005	0.021688904395842
fig.69042.12.peg.1102	NA	NA	Alkyl hydroperoxide reductase subunit C-like protein	1132	2	0.041284467539299	0.937206353258721	0.0215091792019796
fig.69042.12.peg.1606	COG1249	E	Glutathione reductase (EC 1.8.1.7)	1129	1	0.559690886328815	0.082212584588797	0.358096529082388
fig.69042.12.peg.2167	NA	NA	Small heat shock protein	1126	1	0.620124898599884	0.291649359861617	0.0882257415384998
fig.69042.12.peg.1288	COG5743	C	hypothetical protein	1125	3	0.124566603921823	0.286884792160908	0.58854860391727
fig.69042.12.peg.545	NA	NA	Multimodular transpeptidase-transglycosylase (EC 2.4.1.129) (EC 3.4.-.-)	1125	3	0.10271442402562	0.385786315835926	0.511499260138454
fig.69042.12.peg.1412	NA	NA	ABC transporter, substrate-binding protein (cluster 3, basic aa/glutamine/opines)	1124	3	0.120983408500979	0.0468403883294798	0.832176203169542
fig.69042.12.peg.2059	NA	NA	L-lactate permease	1122	3	0.0669975382430322	0.0870027100887713	0.845999751668197
fig.69042.12.peg.1040	NA	NA	Putative anti-sigma factor antagonist	1121	3	0.0750358617289387	0.0642660719646223	0.860698066306439
fig.69042.12.peg.281	NA	NA	hypothetical protein	1120	1	0.554524799611686	0.264208544242423	0.18126665614589
fig.69042.12.peg.1487	NA	NA	hypothetical protein	1119	1	0.661618043842277	0.0950669265186321	0.24331502963909
fig.69042.12.peg.1610	NA	NA	hypothetical protein	1119	1	0.569598412691082	0.0908596794542318	0.339541907854686
fig.69042.12.peg.2035	NA	NA	Uncharacterized protein D082_03940	1119	1	0.791401507784683	0.106220186952452	0.102378305262865
fig.69042.12.peg.1272	NA	NA	Serine peptidase	1117	3	0.421382011019217	0.131306508926767	0.447311480054016
fig.69042.12.peg.1151	NA	NA	FIG00565140: hypothetical protein	1112	3	0.110446309807208	0.299479977511202	0.59007371268159
fig.69042.12.peg.2420	NA	NA	putative deacetylase sulfotransferase	1111	2	0.108479598975868	0.737448040033481	0.154072360990651
fig.69042.12.peg.2281	NA	NA	hypothetical protein	1110	1	0.848288990595159	0.0847246401377928	0.0669863692670477
fig.69042.12.peg.2416	COG3063	NW	FIG140336: TPR domain protein	1110	3	0.0238186095396395	0.0180879289537709	0.95809346150659
fig.69042.12.peg.2704	NA	NA	Nitrate ABC transporter, substrate-binding protein	1108	2	0.0117609803803541	0.978109325194517	0.0101296944251286
fig.69042.12.peg.1795	NA	NA	hypothetical protein	1108	3	0.0552345979913856	0.0796881560761844	0.86507724593243
fig.69042.12.peg.2725	NA	NA	Alpha,alpha-trehalose-phosphate synthase [UDP-forming] (EC 2.4.1.15)	1107	1	0.653744852847478	0.100687647769467	0.245567499383055
fig.69042.12.peg.2368	NA	NA	hypothetical protein	1107	2	0.124459733828948	0.830353366935578	0.0451868992354735
fig.69042.12.peg.2128	COG1212	M	3-deoxy-manno-octulosonate cytidylyltransferase (EC 2.7.7.38)	1103	2	0.042169769874438	0.909513910557658	0.0483163195679038
fig.69042.12.peg.1346	NA	NA	hypothetical protein	1103	2	0.287610525637196	0.44902921242896	0.263360261933844
fig.69042.12.peg.2436	COG0568	K	Cyanobacteria-specific RpoD-like sigma factor, type-6	1102	1	0.889267251022673	0.0732724177533825	0.0374603312239448
fig.69042.12.peg.2832	COG0318	H	O-succinylbenzoic acid--CoA ligase (EC 6.2.1.26)	1101	2	0.300339917832858	0.599414827090807	0.100245255076336
fig.69042.12.peg.1190	NA	NA	Putative peptidoglycan binding domain 1	1101	3	0.0291416394709651	0.0252352210511981	0.945623139477837
fig.69042.12.peg.1247	NA	NA	Ribosome-associated endonuclease, involved in final steps of 23S rRNA maturation	1101	3	0.17313163392206	0.412942392305825	0.413925973772115
fig.69042.12.peg.2318	NA	NA	DNA repair protein RecN	1099	1	0.744208511612125	0.19277668841358	0.0630147999742951
fig.69042.12.peg.1338	NA	NA	hypothetical protein	1099	3	0.0371392489707484	0.0417300788795047	0.921130672149747
fig.69042.12.peg.330	NA	NA	hypothetical protein	1093	3	0.0483806818676466	0.0649340398880598	0.886685278244294
fig.69042.12.peg.1474	COG0318	H	Long-chain-fatty-acid--CoA ligase (EC 6.2.1.3)	1091	3	0.0724923647836429	0.0298548769560502	0.897652758260307
fig.69042.12.peg.1909	COG0029	H	L-aspartate oxidase (EC 1.4.3.16)	1091	2	0.0511960675006193	0.862914529749894	0.0858894027494872
fig.69042.12.peg.1980	COG0713	C	NAD(P)H-plastoquinone oxidoreductase chain 4L, NdhE	1089	3	0.13225283883521	0.055188344754339	0.812558816410451
fig.69042.12.peg.2104	COG0343	J	Queuine tRNA-ribosyltransferase (EC 2.4.2.29)	1087	2	0.0261917746777541	0.941017182643292	0.0327910426789543
fig.69042.12.peg.2453	NA	NA	Two-component transcriptional response regulator, OmpR family	1086	1	0.467420171407985	0.42106784994069	0.111511978651325
fig.69042.12.peg.209	NA	NA	hypothetical protein	1085	3	0.163229821044047	0.316198531632257	0.520571647323696
fig.69042.12.peg.299	NA	NA	Cytochrome c oxidase polypeptide I (EC 1.9.3.1)	1084	1	0.936645201446113	0.0330712301801327	0.0302835683737545
fig.69042.12.peg.2495	NA	NA	hypothetical protein	1080	1	0.769471678590748	0.169048597867086	0.0614797235421663
fig.69042.12.peg.1496	NA	NA	hypothetical protein	1075	3	0.117851650499992	0.199895870993357	0.682252478506651
fig.69042.12.peg.1242	NA	NA	Thioredoxin family protein	1075	3	0.289382497279851	0.170266911152017	0.540350591568132
fig.69042.12.peg.2890	NA	NA	Light dependent period modulator LdpA	1074	2	0.036133862705559	0.945649301416301	0.0182168358781401
fig.69042.12.peg.1761	NA	NA	Glucose-1-phosphate thymidylyltransferase (EC 2.7.7.24)	1069	3	0.264561351533286	0.175178196289194	0.560260452177519
fig.69042.12.peg.302	NA	NA	Uncharacterized MFS-type transporter	1068	1	0.907740620237373	0.0548522507633443	0.0374071289992826
fig.69042.12.peg.896	NA	NA	hypothetical protein	1065	1	0.752410306524642	0.180914396774681	0.066675296700677
fig.69042.12.peg.2441	NA	NA	hypothetical protein	1065	2	0.0393040257546114	0.911887336804776	0.0488086374406125
fig.69042.12.peg.718	NA	NA	KtrAB potassium uptake system, peripheral membrane component KtrA	1064	3	0.111754938114689	0.141274678645932	0.746970383239379
fig.69042.12.peg.533	NA	NA	hypothetical protein	1064	1	0.560611313944545	0.105509427140844	0.333879258914611
fig.69042.12.peg.2841	NA	NA	hypothetical protein	1063	2	0.312182207040803	0.525649088604614	0.162168704354583
fig.69042.12.peg.2793	NA	NA	hypothetical protein	1062	2	0.0941999078353894	0.756538067318284	0.149262024846326
fig.69042.12.peg.2755	NA	NA	hypothetical protein	1060	3	0.100373692282666	0.0642934408550083	0.835332866862325
fig.69042.12.peg.2151	NA	NA	D-erythronate kinase, candidate	1057	2	0.178824041045118	0.745096790257979	0.0760791686969026
fig.69042.12.peg.1868	COG0035	F	Uracil phosphoribosyltransferase (EC 2.4.2.9)	1056	2	0.0841683620022934	0.828613267494507	0.0872183705031995
fig.69042.12.peg.482	NA	NA	Deoxyribose-phosphate aldolase (EC 4.1.2.4)	1055	2	0.103918926958772	0.621954810096196	0.274126262945032
fig.69042.12.peg.946	NA	NA	hypothetical protein	1052	2	0.169983182281524	0.708224889316351	0.121791928402125
fig.69042.12.peg.250	NA	NA	hypothetical protein	1045	1	0.769593846176839	0.0862281561848665	0.144177997638295
fig.69042.12.peg.419	COG0245	I	tRNA (guanine(37)-N(1))-methyltransferase (EC 2.1.1.228)	1045	2	0.0466758207534579	0.931749014217321	0.0215751650292216
fig.69042.12.peg.419	COG0336	J	tRNA (guanine(37)-N(1))-methyltransferase (EC 2.1.1.228)	1045	2	0.0466758207534579	0.931749014217321	0.0215751650292216
fig.69042.12.peg.467	COG5743	C	CAB/ELIP/HLIP family protein	1044	1	0.787130462342024	0.119220623129911	0.0936489145280647
fig.69042.12.peg.2489	NA	NA	UDP-glucose 4-epimerase (EC 5.1.3.2)	1043	2	0.0116756537838882	0.97791915159908	0.0104051946170321
fig.69042.12.peg.978	NA	NA	putative sodium-dependent bicarbonate transporter	1042	3	0.0958512159505827	0.306703155423594	0.597445628625823
fig.69042.12.peg.1987	NA	NA	Rhodanese-related sulfurtransferase	1040	1	0.875453569647849	0.0786055075619113	0.0459409227902403
fig.69042.12.peg.484	NA	NA	Uncharacterized MFS-type transporter	1038	3	0.103514368294033	0.272578164891174	0.623907466814794
fig.69042.12.peg.2679	NA	NA	Potassium efflux system KefA protein / Small-conductance mechanosensitive channel	1033	1	0.954554927047953	0.0222109212151458	0.0232341517369015
fig.69042.12.peg.2444	NA	NA	hypothetical protein	1029	3	0.287411919736215	0.237171960075618	0.475416120188167
fig.69042.12.peg.1615	NA	NA	hypothetical protein	1027	1	0.60824697549321	0.214616866579069	0.177136157927721
fig.69042.12.peg.283	NA	NA	Lipopolysaccharide ABC transporter, ATP-binding protein LptB	1027	2	0.0918036052837972	0.796794312055774	0.111402082660429
fig.69042.12.peg.22	COG0345	E	Pyrroline-5-carboxylate reductase (EC 1.5.1.2)	1022	2	0.0753974520134543	0.876307196140887	0.0482953518456585
fig.69042.12.peg.532	NA	NA	hypothetical protein	1020	1	0.830446212514634	0.115110684698607	0.0544431027867584
fig.69042.12.peg.2943	NA	NA	hypothetical protein	1020	2	0.0859117248277282	0.805712186998533	0.108376088173739
fig.69042.12.peg.1907	NA	NA	Uncharacterized MFS-type transporter	1020	2	0.0890400932298589	0.834740953724112	0.0762189530460295
fig.69042.12.peg.2886	COG0089	J	LSU ribosomal protein L23p (L23Ae)	1018	2	0.112162791299753	0.786413796155779	0.101423412544467
fig.69042.12.peg.1438	NA	NA	hypothetical protein	1015	1	0.949768094434031	0.0226077751053514	0.0276241304606174
fig.69042.12.peg.2100	NA	NA	Phospholipase/carboxylesterase family protein, sll1284 homolog	1015	2	0.0716982805459732	0.882389324654792	0.0459123947992349
fig.69042.12.peg.261	NA	NA	hypothetical protein	1014	3	0.0791931185480796	0.112311029601485	0.808495851850435
fig.69042.12.peg.786	NA	NA	hypothetical protein	1014	1	0.929997978257364	0.0407727790334689	0.0292292427091669
fig.69042.12.peg.2918	NA	NA	Ribonuclease D related protein	1013	2	0.392438892268567	0.411996138184527	0.195564969546905
fig.69042.12.peg.1691	NA	NA	hypothetical protein	1012	3	0.0217410546948099	0.0228467355699904	0.9554122097352
fig.69042.12.peg.1958	COG1214	J	tRNA threonylcarbamoyladenosine biosynthesis protein TsaB	1011	3	0.259867948603065	0.172209157576014	0.567922893820921
fig.69042.12.peg.2972	NA	NA	Periplasmic protease	1011	2	0.131540539163421	0.749475398176239	0.11898406266034
fig.69042.12.peg.2511	NA	NA	hypothetical protein	1010	2	0.117506787692035	0.834296249624338	0.0481969626836275
fig.69042.12.peg.1967	NA	NA	FIG01149322: hypothetical protein	1010	1	0.679172117227676	0.0813234423748988	0.239504440397425
fig.69042.12.peg.2009	COG0077	E	Prephenate dehydratase (EC 4.2.1.51)	1010	2	0.0305532669980021	0.949348978629619	0.020097754372379
fig.69042.12.peg.1943	NA	NA	hypothetical protein	1010	2	0.0130675688652638	0.976658286969499	0.0102741441652369
fig.69042.12.peg.2234	NA	NA	Short-chain dehydrogenase/reductase (SDR) superfamily	1009	2	0.187602055058911	0.754628838682821	0.0577691062582674
fig.69042.12.peg.1115	COG5730	C	Photosystem II oxygen evolving complex protein PsbP	1009	3	0.039152540546263	0.0245391630471528	0.936308296406584
fig.69042.12.peg.1325	NA	NA	hypothetical protein	1006	1	0.810475691475509	0.130260807893981	0.0592635006305099
fig.69042.12.peg.2301	NA	NA	hypothetical protein	1006	2	0.0161344812378281	0.971285338704144	0.0125801800580281
fig.69042.12.peg.113	COG0752	J	Glycyl-tRNA synthetase alpha chain (EC 6.1.1.14)	1006	3	0.101162695198554	0.231103937355904	0.667733367445541
fig.69042.12.peg.1670	NA	NA	Nitrogen regulatory protein P-II	1005	3	0.0250840912772709	0.0281691987447988	0.94674670997793
fig.69042.12.peg.345	NA	NA	hypothetical protein	1005	3	0.309758798117184	0.0672932323622197	0.622947969520596
fig.69042.12.peg.876	NA	NA	hypothetical protein	1003	2	0.331552375548848	0.590072879593212	0.07837474485794
fig.69042.12.peg.1741	NA	NA	hypothetical protein	1002	3	0.0830373600840973	0.0421035943978729	0.87485904551803
fig.69042.12.peg.2107	NA	NA	Phosphorylase kinase alpha subunit	1001	3	0.0182765865327384	0.017037570772672	0.964685842694589
fig.69042.12.peg.2821	NA	NA	Diacylglycerol kinase (EC 2.7.1.107)	1000	1	0.660869468928597	0.225384193806319	0.113746337265084
fig.69042.12.peg.982	NA	NA	TerC family protein	998	2	0.0165031717407316	0.972692179462789	0.0108046487964797
fig.69042.12.peg.2171	NA	NA	Bicarbonate ABC transporter, substrate-binding protein	998	1	0.811908920250504	0.101941403863435	0.0861496758860605
fig.69042.12.peg.472	NA	NA	hypothetical protein	997	2	0.0201188025547678	0.955587120241641	0.0242940772035909
fig.69042.12.peg.171	NA	NA	hypothetical protein	997	3	0.089785752457414	0.150556786537755	0.759657461004831
fig.69042.12.peg.2968	NA	NA	Cell division topological specificity factor MinE	997	3	0.0165693194261522	0.013246203757802	0.970184476816046
fig.69042.12.peg.1714	COG0548	E	N-acetylglutamate kinase (EC 2.7.2.8)	994	1	0.840776132771639	0.0467921459595361	0.112431721268825
fig.69042.12.peg.2920	NA	NA	hypothetical protein	993	2	0.139969434990358	0.772685521360989	0.0873450436486534
fig.69042.12.peg.2908	NA	NA	glutamate--cysteine ligase, putative	993	2	0.103592563111328	0.462356624757832	0.43405081213084
fig.69042.12.peg.2233	COG2519	J	hypothetical protein	993	2	0.0330417318387977	0.94357215965452	0.0233861085066817
fig.69042.12.peg.1637	NA	NA	hypothetical protein	992	3	0.324911475941961	0.0720141491426412	0.603074374915397
fig.69042.12.peg.211	NA	NA	ATP-dependent Clp protease adaptor protein ClpS Cyano2	990	3	0.0389488064531766	0.0222045350282819	0.938846658518541
fig.69042.12.peg.2331	NA	NA	Transcription termination protein NusB	989	2	0.179120549556454	0.741301340065364	0.0795781103781822
fig.69042.12.peg.2133	NA	NA	hypothetical protein	989	2	0.00974930026323534	0.982848844923749	0.00740185481301573
fig.69042.12.peg.1520	NA	NA	Exonuclease SbcC	988	3	0.175097224153549	0.0547534004437489	0.770149375402703
fig.69042.12.peg.244	COG5732	C	Photosystem II 13 kDa protein Psb28 (PsbW)	986	3	0.0782356610035078	0.153637123312349	0.768127215684143
fig.69042.12.peg.2032	NA	NA	hypothetical protein	985	2	0.0137514078837247	0.974200993593201	0.0120475985230741
fig.69042.12.peg.325	NA	NA	hypothetical protein	985	3	0.0295818954088151	0.0181250068527846	0.9522930977384
fig.69042.12.peg.859	NA	NA	V-type ATP synthase subunit E (EC 3.6.3.14)	982	3	0.0347741730056613	0.0300114457396263	0.935214381254713
fig.69042.12.peg.1777	COG3063	NW	hypothetical protein	981	3	0.081874552998984	0.0434751844419036	0.874650262559112
fig.69042.12.peg.2398	COG5735	C	Photosystem II protein PsbZ	979	2	0.0797374664659571	0.747292197909818	0.172970335624224
fig.69042.12.peg.1664	NA	NA	KtrAB potassium uptake system, integral membrane component KtrB	978	3	0.059444279090755	0.053361722602721	0.887193998306524
fig.69042.12.peg.2788	NA	NA	LSU ribosomal maturation GTPase RbgA (B. subtilis YlqF)	971	2	0.0229271988041905	0.964153689527154	0.0129191116686553
fig.69042.12.peg.2800	COG0157	H	Quinolinate phosphoribosyltransferase [decarboxylating] (EC 2.4.2.19)	971	2	0.0175768751103991	0.969644198186933	0.0127789267026675
fig.69042.12.peg.464	NA	NA	hypothetical protein	971	1	0.731148457675783	0.118004206972078	0.150847335352139
fig.69042.12.peg.1276	NA	NA	mRNA 3-end processing factor	970	1	0.886332920786967	0.0607388685736956	0.0529282106393376
fig.69042.12.peg.391	NA	NA	hypothetical protein	969	2	0.0152131438942187	0.974603010061822	0.0101838460439587
fig.69042.12.peg.882	COG4401	E	Chorismate mutase II (EC 5.4.99.5)	969	2	0.253905696010157	0.627358671748548	0.118735632241294
fig.69042.12.peg.1659	COG1053	C	Succinate dehydrogenase flavoprotein subunit (EC 1.3.5.1)	968	3	0.135984467610517	0.0512818725696384	0.812733659819845
fig.69042.12.peg.879	NA	NA	hypothetical protein	966	2	0.0369587205432817	0.943735790009181	0.0193054894475374
fig.69042.12.peg.1381	COG2242	H	Similar to cobalt-precorrin-6B C15-methyltransferase [decarboxylating]	964	2	0.053799386145991	0.922273599150349	0.0239270147036605
fig.69042.12.peg.1715	NA	NA	hypothetical protein	964	1	0.746626445824703	0.143883156326306	0.10949039784899
fig.69042.12.peg.2550	COG0124	J	Histidyl-tRNA synthetase (EC 6.1.1.21)	963	2	0.0149298017838773	0.974751817853164	0.0103183803629582
fig.69042.12.peg.210	NA	NA	Cytochrome b6-f complex subunit VIII (PetN)	962	3	0.210849785556627	0.056656398530994	0.732493815912379
fig.69042.12.peg.556	NA	NA	hypothetical protein	962	2	0.082297945565698	0.860954388566385	0.0567476658679168
fig.69042.12.peg.2433	NA	NA	hypothetical protein	962	2	0.0658930596536346	0.882163078003808	0.0519438623425576
fig.69042.12.peg.858	NA	NA	V-type ATP synthase subunit K (EC 3.6.3.14)	960	3	0.0829295574802646	0.0765109855386049	0.840559456981131
fig.69042.12.peg.23	NA	NA	Acyl-phosphate:glycerol-3-phosphate O-acyltransferase PlsY (EC 2.3.1.n3)	960	2	0.0330320525396801	0.922817708963579	0.0441502384967412
fig.69042.12.peg.9	COG1012	E	Aldehyde dehydrogenase (EC 1.2.1.3)	960	2	0.0102703462963233	0.981658752737687	0.00807090096598983
fig.69042.12.peg.2745	NA	NA	Proteins incorrectly called adenylate cyclase	958	2	0.0638357965495826	0.827754031068173	0.108410172382245
fig.69042.12.peg.1826	NA	NA	hypothetical protein	957	1	0.543113795648407	0.264800367120815	0.192085837230778
fig.69042.12.peg.2295	NA	NA	Chloride channel protein	956	2	0.0150959068955368	0.973950262792446	0.0109538303120175
fig.69042.12.peg.629	NA	NA	Bis-ABC ATPase Uup	955	1	0.706041317179105	0.200625421616935	0.0933332612039599
fig.69042.12.peg.1977	NA	NA	hypothetical protein	955	3	0.298327326239051	0.26188500254166	0.439787671219288
fig.69042.12.peg.2845	COG1010	H	Cobalt-precorrin 5A hydrolase (EC 3.7.1.12) / Cobalt-precorrin-3 C(17)-methyltransferase (EC 2.1.1.272)	955	2	0.0163220433141684	0.968825493800887	0.0148524628849447
fig.69042.12.peg.2845	COG2073	H	Cobalt-precorrin 5A hydrolase (EC 3.7.1.12) / Cobalt-precorrin-3 C(17)-methyltransferase (EC 2.1.1.272)	955	2	0.0163220433141684	0.968825493800887	0.0148524628849447
fig.69042.12.peg.1833	NA	NA	Manganese ABC transporter, periplasmic-binding protein SitA	955	3	0.0542805271291307	0.037630058663641	0.908089414207228
fig.69042.12.peg.1608	NA	NA	hypothetical protein	954	3	0.0279282005463128	0.025366065946431	0.946705733507256
fig.69042.12.peg.513	COG0130	J	tRNA pseudouridine(55) synthase (EC 5.4.99.25)	954	2	0.104093006454998	0.8572899227185	0.038617070826502
fig.69042.12.peg.795	NA	NA	Glutathione S-transferase, omega (EC 2.5.1.18)	952	1	0.753844179766065	0.119352227175383	0.126803593058552
fig.69042.12.peg.2904	NA	NA	ATP-utilizing enzyme of the PP-loop superfamily	951	2	0.270933470927655	0.625153074477834	0.103913454594511
fig.69042.12.peg.936	COG0533	J	N(6)-L-threonylcarbamoyladenine synthase (EC 2.3.1.234)	949	1	0.484217275466757	0.377506438372108	0.138276286161135
fig.69042.12.peg.947	NA	NA	Dipeptide ABC transporter, permease protein DppB (TC 3.A.1.5.2)	948	2	0.080481730721683	0.809828835430015	0.109689433848302
fig.69042.12.peg.2367	NA	NA	hypothetical protein	946	3	0.0658563370776911	0.0288994071084929	0.905244255813816
fig.69042.12.peg.1434	NA	NA	hypothetical protein	946	1	0.828320798077691	0.0550565999995492	0.116622601922759
fig.69042.12.peg.2895	NA	NA	hypothetical protein	944	3	0.0817353520379198	0.100767427686981	0.8174972202751
fig.69042.12.peg.176	NA	NA	Phosphate ABC transporter, ATP-binding protein PstB (TC 3.A.1.7.1)	944	3	0.402280164174135	0.14315634508179	0.454563490744074
fig.69042.12.peg.1760	NA	NA	dTDP-4-dehydrorhamnose reductase (EC 1.1.1.133)	943	2	0.180473913483691	0.542041687478536	0.277484399037773
fig.69042.12.peg.500	COG0774	M	UDP-3-O-[3-hydroxymyristoyl] N-acetylglucosamine deacetylase (EC 3.5.1.108)	939	3	0.0339923579685383	0.0364544414927962	0.929553200538666
fig.69042.12.peg.563	NA	NA	hypothetical protein	939	2	0.0921404595805834	0.78254384931119	0.125315691108226
fig.69042.12.peg.1181	NA	NA	hypothetical protein	933	3	0.0405765815814435	0.0376990576724472	0.921724360746109
fig.69042.12.peg.356	NA	NA	hypothetical protein	933	3	0.153090736942525	0.0847250579696602	0.762184205087815
fig.69042.12.peg.275	NA	NA	hypothetical protein	932	1	0.860250728773573	0.0608018915350035	0.0789473796914234
fig.69042.12.peg.2278	COG0315	H	Cyclic pyranopterin monophosphate synthase (EC 4.6.1.17)	930	1	0.76471497935024	0.163408760937364	0.0718762597123958
fig.69042.12.peg.1285	NA	NA	hypothetical protein	929	2	0.114049729763932	0.845617435530736	0.0403328347053314
fig.69042.12.peg.2452	NA	NA	ABC transporter, substrate-binding protein (cluster 1, maltose/g3p/polyamine/iron)	929	2	0.0212476315488285	0.954169310708696	0.0245830577424753
fig.69042.12.peg.2934	NA	NA	Phycocyanin alpha chain	929	3	0.0461091364768316	0.0389305342565044	0.914960329266664
fig.69042.12.peg.937	COG5743	C	CAB/ELIP/HLIP family protein	927	3	0.357050545996377	0.266075021221124	0.376874432782499
fig.69042.12.peg.2442	NA	NA	A/G-specific adenine glycosylase (EC 3.2.2.-)	926	2	0.0367666538381736	0.940912055030132	0.022321291131694
fig.69042.12.peg.839	COG1357	U	Putative lumenal protein, contains 8 pentapeptide repeats, sll0301 homolog	924	2	0.120670665061032	0.825338944047905	0.0539903908910626
fig.69042.12.peg.26	NA	NA	ABC transporter, permease protein (cluster 9, phospholipid)	922	2	0.0560450920751368	0.889352867219295	0.0546020407055687
fig.69042.12.peg.2075	NA	NA	hypothetical protein	922	2	0.0319714424231982	0.946013873635521	0.022014683941281
fig.69042.12.peg.2942	NA	NA	hypothetical protein	922	3	0.178367533145853	0.381998062350597	0.439634404503551
fig.69042.12.peg.2751	NA	NA	hypothetical protein	921	3	0.103555314882483	0.367000300725555	0.529444384391962
fig.69042.12.peg.348	COG3415	V	Mobile element protein	921	3	0.161086705084671	0.0955990195936197	0.743314275321709
fig.69042.12.peg.2206	NA	NA	hypothetical protein	919	3	0.0857088483128472	0.0892137559711488	0.825077395716004
fig.69042.12.peg.1846	NA	NA	hypothetical protein	916	3	0.0198862486794685	0.016688997221045	0.963424754099486
fig.69042.12.peg.1864	COG0770	M	UDP-N-acetylmuramoyl-tripeptide--D-alanyl-D-alanine ligase (EC 6.3.2.10)	916	2	0.108904497082101	0.465130251619375	0.425965251298524
fig.69042.12.peg.1206	NA	NA	3'-to-5' exoribonuclease RNase R	915	1	0.820553499086486	0.0528322462729735	0.12661425464054
fig.69042.12.peg.291	COG0363	G	6-phosphogluconolactonase (EC 3.1.1.31), eukaryotic type	915	2	0.343857180618076	0.526450824970188	0.129691994411736
fig.69042.12.peg.1357	COG1797	H	Cobyrinic acid a,c-diamide synthetase (EC 6.3.5.11)	914	1	0.530324939349933	0.385022130488158	0.0846529301619092
fig.69042.12.peg.2555	COG5726	C	Photosystem II protein PsbL	913	2	0.11277316634865	0.44934979954194	0.437877034109411
fig.69042.12.peg.1997	NA	NA	N-acetylglucosamine-6-phosphate deacetylase (EC 3.5.1.25)	913	2	0.0152368071246551	0.971557381703571	0.0132058111717736
fig.69042.12.peg.2975	NA	NA	putative neutral invertase-like protein	912	2	0.309850685451007	0.350849344426737	0.339299970122256
fig.69042.12.peg.1445	NA	NA	hypothetical protein	910	3	0.220490743127113	0.100779607414942	0.678729649457945
fig.69042.12.peg.1323	NA	NA	Probable 2-phosphosulfolactate phosphatase (EC 3.1.3.71)	910	2	0.0112772913410732	0.980306008355378	0.00841670030354911
fig.69042.12.peg.497	COG0763	M	Lipid-A-disaccharide synthase (EC 2.4.1.182)	910	2	0.086839235096156	0.675820090786477	0.237340674117367
fig.69042.12.peg.442	NA	NA	hypothetical protein	908	1	0.800786732342818	0.110086364206189	0.0891269034509927
fig.69042.12.peg.1828	COG0180	J	Tryptophanyl-tRNA synthetase (EC 6.1.1.2)	907	3	0.181334246125489	0.367161456997208	0.451504296877302
fig.69042.12.peg.631	NA	NA	GTP-binding protein Obg	905	2	0.102625683173931	0.697450074118548	0.199924242707521
fig.69042.12.peg.1509	NA	NA	hypothetical protein	902	1	0.883064240451542	0.0411252342242205	0.0758105253242379
fig.69042.12.peg.76	NA	NA	3'(2'),5'-bisphosphate nucleotidase (EC 3.1.3.7)	901	2	0.0762900763548302	0.748228566549425	0.175481357095745
fig.69042.12.peg.2825	NA	NA	Glutaredoxin 3 (Grx1)	899	1	0.651726534994025	0.126604177912124	0.221669287093851
fig.69042.12.peg.2706	NA	NA	Nitrate ABC transporter, substrate-binding protein	894	2	0.0161007067431108	0.970333756573025	0.0135655366838643
fig.69042.12.peg.904	NA	NA	AbrB family transciptional regulator	893	1	0.754134725043605	0.055127779227065	0.19073749572933
fig.69042.12.peg.390	COG1187	J	LSU rRNA pseudouridine(2457) synthase (EC 5.4.99.20)	892	1	0.754659053697259	0.183369704877085	0.0619712414256554
fig.69042.12.peg.390	COG1187	J	LSU rRNA pseudouridine(2457) synthase (EC 5.4.99.20)	892	1	0.754659053697259	0.183369704877085	0.0619712414256554
fig.69042.12.peg.390	COG1187	J	LSU rRNA pseudouridine(2457) synthase (EC 5.4.99.20)	892	1	0.754659053697259	0.183369704877085	0.0619712414256554
fig.69042.12.peg.2928	NA	NA	Low molecular weight protein tyrosine phosphatase (EC 3.1.3.48)	892	3	0.064608427261833	0.0917295941970515	0.843661978541115
fig.69042.12.peg.2280	COG1595	K	RNA polymerase sigma-70 factor	891	1	0.851218205257023	0.0809927183827628	0.0677890763602146
fig.69042.12.peg.2333	NA	NA	Serine phosphatase RsbU, regulator of sigma subunit	890	2	0.013181258234323	0.975116975810791	0.0117017659548859
fig.69042.12.peg.1533	NA	NA	hypothetical protein	890	3	0.305327869765881	0.0794917329676661	0.615180397266453
fig.69042.12.peg.530	NA	NA	hypothetical protein	889	1	0.467788830972437	0.37774398575737	0.154467183270194
fig.69042.12.peg.2534	NA	NA	Nucleoside triphosphate pyrophosphohydrolase MazG (EC 3.6.1.8)	889	2	0.0828688821939238	0.879099544388512	0.0380315734175645
fig.69042.12.peg.1458	COG2124	H	hypothetical protein	888	1	0.444754474193177	0.429600554844214	0.125644970962608
fig.69042.12.peg.183	NA	NA	putative purple acid phosphatase precursor	887	1	0.468395963858925	0.110113215949487	0.421490820191588
fig.69042.12.peg.383	NA	NA	NAD-dependent epimerase/dehydratase	885	1	0.678947926498343	0.203326073565941	0.117725999935716
fig.69042.12.peg.1134	COG0854	H	Pyridoxine 5'-phosphate synthase (EC 2.6.99.2)	885	2	0.147049894120254	0.596682284807182	0.256267821072565
fig.69042.12.peg.292	NA	NA	NAD-dependent epimerase/dehydratase	884	1	0.616151037117037	0.258990875193006	0.124858087689957
fig.69042.12.peg.1712	NA	NA	hypothetical protein	883	1	0.685045090639744	0.0799447589584952	0.23501015040176
fig.69042.12.peg.2288	NA	NA	Multidrug-efflux transporter, major facilitator superfamily (MFS)	883	2	0.0373381064968867	0.935641656941405	0.027020236561708
fig.69042.12.peg.964	COG0118	E	Imidazole glycerol phosphate synthase amidotransferase subunit HisH	882	2	0.0838309216594022	0.839756096842863	0.0764129814977347
fig.69042.12.peg.1492	NA	NA	hypothetical protein	880	2	0.0665855985963236	0.900610581618425	0.032803819785251
fig.69042.12.peg.1884	NA	NA	hypothetical protein	879	2	0.199334040078939	0.65090106667615	0.149764893244911
fig.69042.12.peg.1663	COG0418	F	Dihydroorotase (EC 3.5.2.3)	878	3	0.298034273093031	0.066399398308727	0.635566328598242
fig.69042.12.peg.1898	NA	NA	Phenazine biosynthesis protein PhzF like	878	2	0.288163846367089	0.632039628790597	0.0797965248423137
fig.69042.12.peg.1130	NA	NA	hypothetical protein	875	2	0.13266052762138	0.567114224969383	0.300225247409237
fig.69042.12.peg.284	NA	NA	Lipopolysaccharide export system permease protein LptF @ Lipopolysaccharide export system permease protein LptG	872	3	0.0947082651625438	0.107273702949019	0.798018031888438
fig.69042.12.peg.2463	COG0603	J	7-cyano-7-deazaguanine synthase (EC 6.3.4.20)	872	2	0.0345627389633347	0.944748674066764	0.0206885869699013
fig.69042.12.peg.1020	NA	NA	hypothetical protein	868	2	0.439993770881919	0.447995179408159	0.112011049709922
fig.69042.12.peg.432	COG2241	H	Cobalt-precorrin-7 (C5)-methyltransferase (EC 2.1.1.289) / Cobalt-precorrin-6B C15-methyltransferase [decarboxylating] (EC 2.1.1.196)	865	2	0.0333935230990348	0.929510357307074	0.0370961195938917
fig.69042.12.peg.432	COG2242	H	Cobalt-precorrin-7 (C5)-methyltransferase (EC 2.1.1.289) / Cobalt-precorrin-6B C15-methyltransferase [decarboxylating] (EC 2.1.1.196)	865	2	0.0333935230990348	0.929510357307074	0.0370961195938917
fig.69042.12.peg.2220	NA	NA	hypothetical protein	865	3	0.023683320015137	0.0167046587630728	0.95961202122179
fig.69042.12.peg.1658	NA	NA	hypothetical protein	861	3	0.212836843457038	0.0725970553113087	0.714566101231653
fig.69042.12.peg.2001	NA	NA	hypothetical protein	859	2	0.0373872473653252	0.932851504167368	0.0297612484673073
fig.69042.12.peg.1880	NA	NA	Membrane protein PxcA, involved in light-induced proton extrusion	858	3	0.0354448139567997	0.0188420487524191	0.945713137290781
fig.69042.12.peg.523	NA	NA	hypothetical protein	856	2	0.0546953302557105	0.880769583108587	0.0645350866357021
fig.69042.12.peg.1280	NA	NA	putative transcripton factor	853	1	0.815161989469015	0.116217023886963	0.0686209866440217
fig.69042.12.peg.2830	COG4948	G	O-succinylbenzoate synthase (EC 4.2.1.113)	850	2	0.0496911796886778	0.879960265213475	0.0703485550978476
fig.69042.12.peg.75	COG0313	J	16S rRNA (cytidine(1402)-2'-O)-methyltransferase (EC 2.1.1.198)	850	2	0.100304158650047	0.829422442960696	0.0702733983892571
fig.69042.12.peg.166	COG0002	E	N-acetyl-gamma-glutamyl-phosphate reductase (EC 1.2.1.38)	848	2	0.0439786805241523	0.900979387714571	0.0550419317612772
fig.69042.12.peg.716	NA	NA	Di/tricarboxylate transporter	847	2	0.0354125571206026	0.942525598374404	0.0220618445049937
fig.69042.12.peg.2970	NA	NA	Septum site-determining protein MinC	846	2	0.0271473073711175	0.954032191039843	0.0188205015890396
fig.69042.12.peg.1553	NA	NA	hypothetical protein	844	3	0.0404916113356594	0.0348823713207809	0.92462601734356
fig.69042.12.peg.214	COG0026	F	N5-carboxyaminoimidazole ribonucleotide synthase (EC 6.3.4.18)	844	1	0.605044104341857	0.291735439735869	0.103220455922275
fig.69042.12.peg.1630	COG0139	E	Phosphoribosyl-AMP cyclohydrolase (EC 3.5.4.19) / Phosphoribosyl-ATP pyrophosphatase (EC 3.6.1.31)	843	3	0.15760936140068	0.117787936546496	0.724602702052824
fig.69042.12.peg.1630	COG0140	E	Phosphoribosyl-AMP cyclohydrolase (EC 3.5.4.19) / Phosphoribosyl-ATP pyrophosphatase (EC 3.6.1.31)	843	3	0.15760936140068	0.117787936546496	0.724602702052824
fig.69042.12.peg.1454	NA	NA	hypothetical protein	842	3	0.178658591194976	0.0625523650071952	0.758789043797829
fig.69042.12.peg.1668	NA	NA	ABC transporter, ATP-binding protein (cluster 3, basic aa/glutamine/opines)	841	3	0.290370567763876	0.168976351376546	0.540653080859578
fig.69042.12.peg.646	NA	NA	hypothetical protein	840	1	0.920164468132504	0.0347999195901506	0.0450356122773449
fig.69042.12.peg.840	COG0285	H	Dihydrofolate synthase (EC 6.3.2.12) @ Folylpolyglutamate synthase (EC 6.3.2.17)	840	2	0.315235992697157	0.358403225625579	0.326360781677264
fig.69042.12.peg.103	COG0566	J	tRNA (guanosine(18)-2'-O)-methyltransferase (EC 2.1.1.34)	839	1	0.697867809516835	0.230977535187292	0.0711546552958728
fig.69042.12.peg.1662	NA	NA	hypothetical protein	839	1	0.640976593272875	0.0817202228067413	0.277303183920383
fig.69042.12.peg.357	NA	NA	hypothetical protein	838	3	0.110377740584478	0.230648708204766	0.658973551210757
fig.69042.12.peg.1860	NA	NA	hypothetical protein	837	3	0.0250444037790734	0.0195811859741439	0.955374410246783
fig.69042.12.peg.2794	NA	NA	hypothetical protein	836	2	0.252667439736954	0.632478072985233	0.114854487277814
fig.69042.12.peg.2516	NA	NA	Maltodextrin ABC transporter, permease protein MdxF	835	1	0.847868179809133	0.103149894113148	0.048981926077719
fig.69042.12.peg.613	NA	NA	3',5'-cyclic-nucleotide phosphodiesterase (EC 3.1.4.17)	835	2	0.0989611668663683	0.865166671770252	0.03587216136338
fig.69042.12.peg.538	NA	NA	Peptide-methionine (R)-S-oxide reductase MsrB (EC 1.8.4.12)	833	1	0.93004738807424	0.0267119079971702	0.0432407039285901
fig.69042.12.peg.2036	NA	NA	hypothetical protein	833	1	0.843239476458397	0.0497584950381328	0.10700202850347
fig.69042.12.peg.2490	NA	NA	Selenide,water dikinase (EC 2.7.9.3)	833	2	0.0115454895568758	0.977515084989767	0.0109394254533567
fig.69042.12.peg.2547	NA	NA	hypothetical protein	832	1	0.933591366076761	0.0382364022656762	0.0281722316575628
fig.69042.12.peg.1226	COG1989	NU	Leader peptidase (Prepilin peptidase) (EC 3.4.23.43) / N-methyltransferase (EC 2.1.1.-)	831	2	0.0256836934860269	0.952910934687432	0.0214053718265408
fig.69042.12.peg.1672	NA	NA	Sensory subunit of low CO2-induced protein complex, putative	829	3	0.129868787113645	0.0509777256141965	0.819153487272159
fig.69042.12.peg.1720	NA	NA	hypothetical protein	829	2	0.265832264314292	0.630557542045188	0.10361019364052
fig.69042.12.peg.2038	COG0721	J	Aspartyl-tRNA(Asn) amidotransferase subunit C (EC 6.3.5.6) @ Glutamyl-tRNA(Gln) amidotransferase subunit C (EC 6.3.5.7)	829	3	0.131400181094097	0.0535397923181601	0.815060026587743
fig.69042.12.peg.1279	COG0379	H	Quinolinate synthetase (EC 2.5.1.72)	828	1	0.820507928512002	0.0737569760135416	0.105735095474456
fig.69042.12.peg.2564	NA	NA	Phospholipid ABC transporter ATP-binding protein MlaF	827	2	0.0171125109423245	0.966050979400774	0.0168365096569014
fig.69042.12.peg.1446	NA	NA	hypothetical protein	827	1	0.952718315955468	0.0244969890256496	0.0227846950188819
fig.69042.12.peg.2421	NA	NA	hypothetical protein	827	2	0.0841364140568672	0.739099382467681	0.176764203475452
fig.69042.12.peg.268	NA	NA	Uncharacterized protein Ava_1806	827	3	0.194071717497898	0.0559966655758593	0.749931616926243
fig.69042.12.peg.1739	NA	NA	hypothetical protein	824	1	0.574690211812762	0.166612584006019	0.258697204181219
fig.69042.12.peg.1120	NA	NA	hypothetical protein	821	1	0.621667108239501	0.160413304589798	0.217919587170701
fig.69042.12.peg.251	COG2226	H	SAM-dependent methyltransferase	821	3	0.0874821255657335	0.0371102661284915	0.875407608305775
fig.69042.12.peg.2401	NA	NA	hypothetical protein	820	3	0.0269202445404949	0.0216933807165484	0.951386374742957
fig.69042.12.peg.897	NA	NA	hypothetical protein	820	2	0.160386632349425	0.777972848943223	0.0616405187073523
fig.69042.12.peg.1107	NA	NA	hypothetical protein	819	3	0.0255538957030124	0.0218020581324846	0.952644046164503
fig.69042.12.peg.634	NA	NA	Lactoylglutathione lyase/catechol 2,3-dioxygenase related enzyme	818	1	0.584671497041091	0.261692258916265	0.153636244042644
fig.69042.12.peg.393	NA	NA	Cytochrome b6-f complex subunit VII (PetM)	818	3	0.218019289675235	0.127096785847824	0.654883924476941
fig.69042.12.peg.1457	NA	NA	Cryptochrome	818	1	0.857976202677686	0.07830755350092	0.0637162438213936
fig.69042.12.peg.860	NA	NA	V-type ATP synthase subunit C (EC 3.6.3.14)	817	3	0.0229266153271138	0.0192870751083259	0.95778630956456
fig.69042.12.peg.1410	NA	NA	Sodium/glutamate symporter	817	3	0.074746687290008	0.0518006726003954	0.873452640109597
fig.69042.12.peg.658	COG5743	C	CAB/ELIP/HLIP family protein	817	2	0.0420522426843708	0.890061118198064	0.067886639117565
fig.69042.12.peg.1738	NA	NA	hypothetical protein	817	1	0.602799415189783	0.185914750388944	0.211285834421272
fig.69042.12.peg.1443	NA	NA	Error-prone, lesion bypass DNA polymerase V (UmuC)	816	2	0.0152817037436979	0.974555411696896	0.0101628845594061
fig.69042.12.peg.106	COG0144	J	16S rRNA (cytosine(967)-C(5))-methyltransferase (EC 2.1.1.176)	816	2	0.0855991905381465	0.879798859377902	0.0346019500839517
fig.69042.12.peg.106	COG0144	J	16S rRNA (cytosine(967)-C(5))-methyltransferase (EC 2.1.1.176)	816	2	0.0855991905381465	0.879798859377902	0.0346019500839517
fig.69042.12.peg.19	NA	NA	FIG023675: hypothetical protein	813	3	0.228797908248793	0.201194008915953	0.570008082835254
fig.69042.12.peg.1493	NA	NA	hypothetical protein	813	2	0.0562464170708999	0.912989368642744	0.0307642142863558
fig.69042.12.peg.1393	NA	NA	Rhodanese domain protein UPF0176, cyanobacterial/alphaproteobacterial subgroup	812	1	0.802346983963143	0.0988451882709352	0.0988078277659221
fig.69042.12.peg.1203	NA	NA	hypothetical protein	809	3	0.0862098136109437	0.0442777997609435	0.869512386628113
fig.69042.12.peg.1787	NA	NA	hypothetical protein	809	1	0.590274795790858	0.274008143776541	0.135717060432601
fig.69042.12.peg.2448	NA	NA	Single-stranded DNA-binding protein	807	2	0.019673748535857	0.960702732694881	0.019623518769262
fig.69042.12.peg.1510	NA	NA	hypothetical protein	807	1	0.882047980600224	0.038377721475749	0.0795742979240265
fig.69042.12.peg.1320	COG0796	M	Glutamate racemase (EC 5.1.1.3)	807	2	0.019458619624385	0.962478588558309	0.0180627918173058
fig.69042.12.peg.1142	NA	NA	hypothetical protein	801	1	0.797641187579126	0.1304286522633	0.0719301601575748
fig.69042.12.peg.594	NA	NA	hypothetical protein	801	1	0.55428068127667	0.326436340190502	0.119282978532828
fig.69042.12.peg.1039	COG1939	J	Mini-ribonuclease III	801	2	0.021753447584393	0.964485194647294	0.0137613577683125
fig.69042.12.peg.1994	NA	NA	Uncharacterized UPF0118 membrane protein	800	2	0.0266246515260893	0.942540250624378	0.030835097849533
fig.69042.12.peg.56	NA	NA	hypothetical protein	799	2	0.177180709088292	0.628758517822082	0.194060773089626
fig.69042.12.peg.110	COG0107	E	Imidazole glycerol phosphate synthase cyclase subunit	799	2	0.0240445134788049	0.953151907040121	0.0228035794810742
fig.69042.12.peg.1696	NA	NA	hypothetical protein	798	3	0.187461612643114	0.391321897743768	0.421216489613119
fig.69042.12.peg.218	NA	NA	hypothetical protein	794	3	0.309299736345781	0.193533274316388	0.497166989337831
fig.69042.12.peg.2069	NA	NA	Thioredoxin-like protein TxlA	794	2	0.0911068347997759	0.734814272540478	0.174078892659746
fig.69042.12.peg.1353	NA	NA	Uncharacterized membrane protein YuiD	793	3	0.102860032936699	0.360547371986999	0.536592595076301
fig.69042.12.peg.2363	NA	NA	hypothetical protein	791	1	0.557540610937188	0.145528347217123	0.296931041845689
fig.69042.12.peg.2277	COG0303	H	Molybdopterin molybdenumtransferase (EC 2.10.1.1)	791	2	0.343440286615447	0.554092393686393	0.10246731969816
fig.69042.12.peg.1300	NA	NA	4,4'-diaponeurosporenoate glycosyltransferase (EC 2.4.1.-)	789	1	0.873577823937292	0.0598257083231372	0.0665964677395709
fig.69042.12.peg.1803	NA	NA	hypothetical protein	787	3	0.276077330056915	0.131466235744724	0.592456434198361
fig.69042.12.peg.1029	COG0076	H	Glutamate decarboxylase (EC 4.1.1.15)	786	3	0.239978544198386	0.0571280898970713	0.702893365904543
fig.69042.12.peg.2503	NA	NA	Arginase/agmatinase/formimionoglutamate hydrolase, arginase family	785	3	0.0566366139482363	0.0894470499773707	0.853916336074393
fig.69042.12.peg.1129	NA	NA	Exodeoxyribonuclease V gamma chain (EC 3.1.11.5)	785	2	0.0102041275857926	0.981280314154706	0.00851555825950152
fig.69042.12.peg.2022	NA	NA	Putative sodium-dependent transporter	784	2	0.0276120227986458	0.95706771003239	0.0153202671689641
fig.69042.12.peg.2493	NA	NA	Uncharacterized protein Ava_4585	783	2	0.163613435635759	0.506144402683109	0.330242161681132
fig.69042.12.peg.2668	NA	NA	Deoxyribodipyrimidine photolyase (EC 4.1.99.3), short	781	2	0.0107641686514411	0.980153917654969	0.0090819136935899
fig.69042.12.peg.349	NA	NA	hypothetical protein	780	3	0.0278112964266487	0.0165365354558283	0.955652168117523
fig.69042.12.peg.919	NA	NA	Potassium channel protein	780	2	0.0130790808589245	0.973623264004209	0.0132976551368668
fig.69042.12.peg.172	NA	NA	DnaJ-class molecular chaperone CbpA	778	3	0.130742696176637	0.333901116061677	0.535356187761686
fig.69042.12.peg.2855	NA	NA	hypothetical protein	778	2	0.306819447156455	0.506227707136746	0.186952845706799
fig.69042.12.peg.693	NA	NA	hypothetical protein	778	1	0.633372628029799	0.217124223642644	0.149503148327557
fig.69042.12.peg.163	NA	NA	N-acetylmuramoyl-L-alanine amidase (family 2); Negative regulator of beta-lactamase expression	775	1	0.867818035547629	0.0546905058503688	0.0774914586020022
fig.69042.12.peg.158	NA	NA	S-formylglutathione hydrolase (EC 3.1.2.12)	774	3	0.0519450385990535	0.0310421214572661	0.91701283994368
fig.69042.12.peg.79	NA	NA	Endonuclease III (EC 4.2.99.18)	773	2	0.268454091506528	0.659739016822639	0.0718068916708326
fig.69042.12.peg.734	NA	NA	Exodeoxyribonuclease VII large subunit (EC 3.1.11.6)	773	1	0.927578752775721	0.0429109962634916	0.0295102509607875
fig.69042.12.peg.2422	NA	NA	hypothetical protein	773	3	0.10638153986388	0.438098514391037	0.455519945745084
fig.69042.12.peg.1547	COG5743	C	hypothetical protein	769	1	0.9489409968439	0.02648545070833	0.0245735524477698
fig.69042.12.peg.2459	NA	NA	SAM-dependent methyltransferase	768	2	0.0795023137216734	0.735015618846824	0.185482067431502
fig.69042.12.peg.234	COG0030	J	SSU rRNA (adenine(1518)-N(6)/adenine(1519)-N(6))-dimethyltransferase (EC 2.1.1.182)	767	2	0.0484099507898576	0.907141309599865	0.0444487396102771
fig.69042.12.peg.2103	COG0368	H	Cobalamin synthase (EC 2.7.8.26)	766	2	0.0238632945860408	0.9606762653907	0.0154604400232596
fig.69042.12.peg.1083	NA	NA	hypothetical protein	764	3	0.0803952997641331	0.0873316745195387	0.832273025716328
fig.69042.12.peg.2138	NA	NA	hypothetical protein	760	2	0.031998627821801	0.94990231225192	0.0180990599262786
fig.69042.12.peg.1925	NA	NA	Ribosome-binding factor A	759	1	0.555654500287604	0.33449787790044	0.109847621811955
fig.69042.12.peg.2338	COG2805	NU	Twitching motility protein PilT	759	3	0.0194698052799664	0.0160082591548936	0.96452193556514
fig.69042.12.peg.1211	NA	NA	Photosystem II reaction center protein ycf12	758	3	0.0955779854556525	0.194002289456685	0.710419725087663
fig.69042.12.peg.2605	NA	NA	Type I restriction-modification system, restriction subunit R (EC 3.1.21.3)	758	1	0.632050685976342	0.121323139334699	0.246626174688959
fig.69042.12.peg.1037	NA	NA	Hypothetical protein, Slr0957 homolog	757	2	0.153519467932873	0.439948406633747	0.40653212543338
fig.69042.12.peg.2126	NA	NA	tmRNA-binding protein SmpB	756	1	0.613912618603054	0.258775556611962	0.127311824784984
fig.69042.12.peg.1759	NA	NA	dTDP-glucose 4,6-dehydratase (EC 4.2.1.46)	756	3	0.166855580140976	0.190267743109471	0.642876676749553
fig.69042.12.peg.980	NA	NA	hypothetical protein	756	2	0.098508213415263	0.746884425992126	0.154607360592611
fig.69042.12.peg.2236	NA	NA	Potassium efflux system KefA protein / Small-conductance mechanosensitive channel	752	2	0.0835557563020949	0.799814282368374	0.116629961329531
fig.69042.12.peg.1969	NA	NA	15-cis-zeta-carotene isomerase (EC 5.2.1.12)	752	2	0.151103371673102	0.548297324507384	0.300599303819514
fig.69042.12.peg.619	NA	NA	hypothetical protein	751	2	0.0494807996838447	0.892519739643586	0.057999460672569
fig.69042.12.peg.305	NA	NA	Gamma-glutamyltranspeptidase (EC 2.3.2.2) @ Glutathione hydrolase (EC 3.4.19.13)	750	3	0.32365494278828	0.107279062278195	0.569065994933525
fig.69042.12.peg.230	NA	NA	hypothetical protein	750	3	0.243935840436104	0.15650643368598	0.599557725877916
fig.69042.12.peg.2361	NA	NA	hypothetical protein	750	3	0.227188047636549	0.171265190268305	0.601546762095146
fig.69042.12.peg.2418	NA	NA	hypothetical protein	749	3	0.129933297637411	0.212963200210598	0.657103502151991
fig.69042.12.peg.1521	NA	NA	Exonuclease SbcD	749	1	0.66362989956552	0.106659343035745	0.229710757398734
fig.69042.12.peg.819	NA	NA	Glycosyltransferase	746	2	0.0225692263660545	0.952600705566943	0.024830068067002
fig.69042.12.peg.36	NA	NA	hypothetical protein	745	1	0.593222809342071	0.239904077126067	0.166873113531862
fig.69042.12.peg.1416	NA	NA	hypothetical protein	745	3	0.309735194942544	0.224848952084017	0.465415852973438
fig.69042.12.peg.821	COG1270	H	Adenosylcobinamide-phosphate synthase (EC 6.3.1.10)	744	2	0.0121475507144906	0.979548089066231	0.00830436021927842
fig.69042.12.peg.1927	NA	NA	Possible glycosyltransferase 2 fused to TPR-repeat domain	744	2	0.04514409956241	0.914657779633003	0.0401981208045868
fig.69042.12.peg.972	NA	NA	Universal stress protein family	740	3	0.0778260683389796	0.174579573212336	0.747594358448685
fig.69042.12.peg.1351	NA	NA	Methenyltetrahydrofolate cyclohydrolase (EC 3.5.4.9) / Methylenetetrahydrofolate dehydrogenase (NADP+) (EC 1.5.1.5)	737	2	0.0625270514608579	0.846778188269233	0.0906947602699096
fig.69042.12.peg.2165	NA	NA	hypothetical protein	737	2	0.330869355435005	0.355971152810701	0.313159491754294
fig.69042.12.peg.1135	COG0204	I	Phospholipid/glycerol acyltransferase	736	1	0.402951332822648	0.199376956341047	0.397671710836305
fig.69042.12.peg.224	NA	NA	hypothetical protein	735	3	0.0749488904152107	0.0675492137104558	0.857501895874334
fig.69042.12.peg.617	NA	NA	hypothetical protein	735	1	0.928646442659107	0.0426916121865117	0.0286619451543811
fig.69042.12.peg.2136	NA	NA	hypothetical protein	734	3	0.122231705025978	0.358621286694021	0.51914700828
fig.69042.12.peg.989	NA	NA	Uracil-DNA glycosylase, family 4 (EC 3.2.2.27)	732	2	0.18701860000326	0.598414386786778	0.214567013209962
fig.69042.12.peg.1782	NA	NA	hypothetical protein	732	3	0.0917940914927938	0.148768295129771	0.759437613377435
fig.69042.12.peg.514	NA	NA	Probable transcriptional regulatory protein YebC	731	2	0.0687867173700262	0.891973327571295	0.0392399550586793
fig.69042.12.peg.2810	NA	NA	possible sensor with HAMP domain	731	3	0.0272371858977145	0.0204085107359191	0.952354303366366
fig.69042.12.peg.2931	NA	NA	Phycocyanin alpha chain	731	3	0.0375142448224662	0.0386453208585899	0.923840434318944
fig.69042.12.peg.248	NA	NA	hypothetical protein	730	1	0.951746819019525	0.0203240953893006	0.0279290855911747
fig.69042.12.peg.1253	NA	NA	hypothetical protein	729	1	0.91411436433497	0.0450170785241434	0.0408685571408867
fig.69042.12.peg.1295	NA	NA	hypothetical protein	729	3	0.281010526221688	0.105670818076787	0.613318655701524
fig.69042.12.peg.2838	COG0275	J	16S rRNA (cytosine(1402)-N(4))-methyltransferase (EC 2.1.1.199)	728	2	0.158690273431334	0.735050744982652	0.106258981586014
fig.69042.12.peg.651	COG0763	M	Lipid-A-disaccharide synthase (EC 2.4.1.182)	727	2	0.010962202588523	0.980421480664663	0.00861631674681388
fig.69042.12.peg.25	NA	NA	hypothetical protein	726	2	0.0634852172938668	0.899036499495578	0.0374782832105548
fig.69042.12.peg.2520	NA	NA	hypothetical protein	726	3	0.108400299311024	0.118507885667914	0.773091815021062
fig.69042.12.peg.2202	NA	NA	hypothetical protein	726	1	0.688884035259848	0.142644244871936	0.168471719868216
fig.69042.12.peg.2393	NA	NA	hypothetical protein	726	2	0.100729556984365	0.494191838096185	0.405078604919449
fig.69042.12.peg.18	NA	NA	Transmembrane component of energizing module of ECF transporters in Cyanobacteria	724	2	0.0212597283560067	0.963530350420847	0.0152099212231461
fig.69042.12.peg.678	NA	NA	hypothetical protein	722	3	0.09762659486924	0.276027822587425	0.626345582543335
fig.69042.12.peg.2353	COG1995	H	4-hydroxythreonine-4-phosphate dehydrogenase (EC 1.1.1.262)	722	2	0.0128674316464699	0.978228358118593	0.00890421023493683
fig.69042.12.peg.2365	COG1903	H	Cobalt-precorrin-5B (C1)-methyltransferase (EC 2.1.1.195)	722	2	0.0187302846263216	0.969645246409211	0.011624468964467
fig.69042.12.peg.818	NA	NA	hypothetical protein	721	3	0.0801191545506191	0.107762799387277	0.812118046062104
fig.69042.12.peg.139	NA	NA	hypothetical protein	720	3	0.12476203987638	0.0716666072171356	0.803571352906484
fig.69042.12.peg.1631	NA	NA	hypothetical protein	719	2	0.222553952973403	0.654729009872666	0.122717037153931
fig.69042.12.peg.2854	NA	NA	hypothetical protein	719	2	0.0188861205918015	0.961429559737657	0.0196843196705414
fig.69042.12.peg.2362	NA	NA	hypothetical protein	717	1	0.839598996639819	0.0509874253750789	0.109413577985102
fig.69042.12.peg.913	NA	NA	N-acetylmannosamine-6-phosphate 2-epimerase (EC 5.1.3.9)	716	1	0.933545199677223	0.0300483773697638	0.0364064229530134
fig.69042.12.peg.893	NA	NA	ABC-type antimicrobial peptide transport system, ATPase component	712	3	0.140942640698583	0.307094545004595	0.551962814296823
fig.69042.12.peg.2507	NA	NA	Urea carboxylase-related ABC transporter, substrate-binding protein	711	3	0.0514677260486725	0.0700096343957644	0.878522639555563
fig.69042.12.peg.2512	NA	NA	hypothetical protein	711	2	0.0321239225150348	0.936346451099627	0.0315296263853385
fig.69042.12.peg.1131	NA	NA	hypothetical protein	710	1	0.758848159807135	0.0911820872952926	0.149969752897572
fig.69042.12.peg.1376	NA	NA	hypothetical protein	710	1	0.906108848031481	0.0447546679058064	0.0491364840627122
fig.69042.12.peg.2485	NA	NA	Protein containing domains DUF403	710	2	0.0396564340376643	0.934350054691354	0.0259935112709814
fig.69042.12.peg.89	NA	NA	hypothetical protein	707	1	0.945788816189866	0.0296366546346576	0.0245745291754767
fig.69042.12.peg.549	NA	NA	hypothetical protein	707	2	0.0872789855954601	0.708748587213992	0.203972427190548
fig.69042.12.peg.1607	NA	NA	Two-component transcriptional response regulator, OmpR family	707	1	0.566309405214591	0.0682238169008755	0.365466777884533
fig.69042.12.peg.1255	NA	NA	hypothetical protein	707	3	0.0944094514095604	0.062143065616625	0.843447482973815
fig.69042.12.peg.1979	NA	NA	NAD kinase (EC 2.7.1.23)	707	3	0.143068553831438	0.275266023842282	0.58166542232628
fig.69042.12.peg.462	NA	NA	Short-chain dehydrogenase/reductase (SDR) superfamily	704	1	0.878417338695833	0.0673878382160962	0.0541948230880709
fig.69042.12.peg.2195	NA	NA	hypothetical protein	703	1	0.501436278011729	0.0801698158843721	0.418393906103899
fig.69042.12.peg.2661	NA	NA	ADP-ribose pyrophosphatase (EC 3.6.1.13)	703	2	0.0123360752505863	0.978204928793243	0.00945899595617107
fig.69042.12.peg.2304	COG0169	E	Shikimate 5-dehydrogenase I alpha (EC 1.1.1.25)	702	2	0.032045160996956	0.933372496958604	0.0345823420444402
fig.69042.12.peg.690	NA	NA	Phycobiliprotein lyase	701	1	0.712160986801823	0.21073023136426	0.0771087818339168
fig.69042.12.peg.531	NA	NA	DNA-directed RNA polymerase omega subunit (EC 2.7.7.6)	700	2	0.322783832240432	0.421775575951058	0.255440591808509
fig.69042.12.peg.55	NA	NA	hypothetical protein	699	3	0.0400167958721251	0.0361265139887128	0.923856690139162
fig.69042.12.peg.2812	NA	NA	hypothetical protein	699	3	0.102042164292182	0.251044542229105	0.646913293478713
fig.69042.12.peg.524	NA	NA	Putative RNA-binding protein YlmH	698	2	0.0576720268103298	0.851687109365662	0.0906408638240086
fig.69042.12.peg.1000	NA	NA	ABC transporter, ATP-binding protein	696	2	0.0224712031905695	0.962949083564472	0.0145797132449583
fig.69042.12.peg.1313	NA	NA	hypothetical protein	695	2	0.288279142927803	0.618882629673813	0.0928382273983842
fig.69042.12.peg.2190	NA	NA	hypothetical protein	695	1	0.775754671531336	0.1465713136653	0.0776740148033635
fig.69042.12.peg.2235	NA	NA	hypothetical protein	694	2	0.089077783121211	0.872167211562987	0.0387550053158021
fig.69042.12.peg.491	NA	NA	hypothetical protein	693	3	0.259676743546794	0.186758216413633	0.553565040039573
fig.69042.12.peg.1299	NA	NA	Lipase (EC 3.1.1.3) family protein, sll1969 homolog	693	1	0.713203271046839	0.195741309308738	0.0910554196444234
fig.69042.12.peg.2728	COG0521	H	Molybdenum cofactor biosynthesis protein MoaB	692	2	0.0156391469187634	0.973798307771132	0.0105625453101052
fig.69042.12.peg.496	NA	NA	Peptide-methionine (S)-S-oxide reductase MsrA (EC 1.8.4.11)	692	3	0.134888135569122	0.291370737837717	0.573741126593161
fig.69042.12.peg.1800	NA	NA	hypothetical protein	691	3	0.351154646503987	0.0839904419774606	0.564854911518552
fig.69042.12.peg.720	NA	NA	hypothetical protein	690	1	0.811253739458538	0.105388387764441	0.0833578727770214
fig.69042.12.peg.2414	NA	NA	hypothetical protein	690	3	0.0437769064148142	0.0646199694131514	0.891603124172034
fig.69042.12.peg.138	NA	NA	hypothetical protein	690	3	0.0665552317580133	0.0305806034428986	0.902864164799088
fig.69042.12.peg.2307	NA	NA	hypothetical protein	690	2	0.0624491108184155	0.874686067400991	0.0628648217805935
fig.69042.12.peg.2764	NA	NA	Lactoylglutathione lyase (EC 4.4.1.5)	689	2	0.239780789883177	0.414446969162214	0.34577224095461
fig.69042.12.peg.1293	NA	NA	hypothetical protein	689	1	0.938626959704452	0.0337955823628446	0.027577457932704
fig.69042.12.peg.2011	NA	NA	Ribonuclease HII (EC 3.1.26.4)	688	2	0.119546720055608	0.836772912581218	0.0436803673631732
fig.69042.12.peg.2157	NA	NA	hypothetical protein	687	3	0.0838392226577847	0.0899270036101835	0.826233773732032
fig.69042.12.peg.2121	NA	NA	Phycobiliprotein lyase, HEAT subunit	686	2	0.0381169683452995	0.935400092955895	0.0264829386988059
fig.69042.12.peg.960	COG0565	J	tRNA (cytidine(32)/uridine(32)-2'-O)-methyltransferase (EC 2.1.1.200)	686	1	0.656867134206665	0.262623811593095	0.0805090542002394
fig.69042.12.peg.111	NA	NA	hypothetical protein	686	1	0.929557116179133	0.0432677558372536	0.0271751279836131
fig.69042.12.peg.2697	NA	NA	hypothetical protein	685	1	0.916579764682548	0.048247946704386	0.0351722886130664
fig.69042.12.peg.1952	NA	NA	DNA repair protein RadA	684	2	0.0894110074807546	0.871417939876884	0.039171052642361
fig.69042.12.peg.439	NA	NA	hypothetical protein	684	1	0.636911380684927	0.106062351220771	0.257026268094302
fig.69042.12.peg.1444	NA	NA	Error-prone repair protein UmuD	683	2	0.0192489315197601	0.968596894842738	0.0121541736375014
fig.69042.12.peg.1601	NA	NA	FIG00003370: Multicopper polyphenol oxidase	683	3	0.126102931501875	0.375335955550604	0.498561112947521
fig.69042.12.peg.2556	COG5721	C	Cytochrome b559 beta chain (PsbF)	682	2	0.111176092268813	0.577463726440539	0.311360181290648
fig.69042.12.peg.562	NA	NA	soluble [2Fe-2S] ferredoxin	682	3	0.0970086933496407	0.165930761321248	0.737060545329112
fig.69042.12.peg.2549	COG0602	J	7-carboxy-7-deazaguanine synthase (EC 4.3.99.3)	682	1	0.730620329898978	0.17926402260104	0.0901156474999827
fig.69042.12.peg.785	NA	NA	hypothetical protein	681	3	0.220405624580212	0.0911581964127889	0.688436179006999
fig.69042.12.peg.901	NA	NA	hypothetical protein	680	2	0.0779013927236728	0.875346666631471	0.0467519406448565
fig.69042.12.peg.382	NA	NA	Hydrolase, alpha/beta fold family	679	1	0.629857090252026	0.265206347679735	0.104936562068239
fig.69042.12.peg.2779	COG1357	U	hypothetical protein	679	2	0.211581669022068	0.713225494008991	0.0751928369689411
fig.69042.12.peg.2481	NA	NA	Urease gamma subunit (EC 3.5.1.5)	679	2	0.0151387512786735	0.968592564370132	0.0162686843511943
fig.69042.12.peg.2292	NA	NA	hypothetical protein	675	3	0.203597410906328	0.306331543787403	0.490071045306269
fig.69042.12.peg.329	NA	NA	hypothetical protein	674	3	0.0654026122269889	0.0803318158329742	0.854265571940037
fig.69042.12.peg.2124	NA	NA	TPR-domain-containing protein	673	2	0.177975441342732	0.767151846577168	0.0548727120801009
fig.69042.12.peg.702	NA	NA	Membrane-fusion protein	673	3	0.0391391194752043	0.0251291277658361	0.93573175275896
fig.69042.12.peg.1913	NA	NA	Multidrug-efflux transporter, major facilitator superfamily (MFS)	672	2	0.183580675266027	0.762158805103262	0.054260519630711
fig.69042.12.peg.671	NA	NA	Glyoxalase family protein	671	1	0.748578786357715	0.100996190191326	0.150425023450959
fig.69042.12.peg.384	NA	NA	hypothetical protein	668	1	0.703966479798223	0.121557790793998	0.174475729407779
fig.69042.12.peg.544	NA	NA	hypothetical protein	668	3	0.101971866419649	0.339950446990861	0.558077686589491
fig.69042.12.peg.102	NA	NA	hypothetical protein	667	3	0.189662351241255	0.317781814947402	0.492555833811343
fig.69042.12.peg.2646	NA	NA	hypothetical protein	667	1	0.591910187460109	0.329455796180606	0.0786340163592853
fig.69042.12.peg.687	NA	NA	hypothetical protein	666	1	0.798232420242701	0.14411127005013	0.05765630970717
fig.69042.12.peg.502	COG0152	F	Phosphoribosylaminoimidazole-succinocarboxamide synthase (EC 6.3.2.6)	665	3	0.398273491947163	0.151882557476986	0.449843950575852
fig.69042.12.peg.1893	NA	NA	Possible DnaJ domain	665	1	0.745735754365578	0.0634308869623304	0.190833358672092
fig.69042.12.peg.2694	NA	NA	hypothetical protein	664	1	0.698677850277693	0.154699275880353	0.146622873841955
fig.69042.12.peg.923	COG0382	H	4-hydroxybenzoate polyprenyltransferase (EC 2.5.1.39)	663	2	0.165505848590928	0.778475299427165	0.0560188519819073
fig.69042.12.peg.1005	NA	NA	Beta-lactamase class C-like and penicillin binding proteins (PBPs) superfamily	661	2	0.204623736790411	0.642032399198843	0.153343864010746
fig.69042.12.peg.1687	NA	NA	Phage integrase	660	3	0.21320783451766	0.0808343664876316	0.705957798994709
fig.69042.12.peg.2336	NA	NA	HI0933-like protein	660	2	0.0227350602846726	0.963541229752923	0.0137237099624045
fig.69042.12.peg.2717	COG0174	E	Glutamine synthetase (EC 6.3.1.2), putative	660	3	0.157642944673313	0.168499316393601	0.673857738933086
fig.69042.12.peg.1286	NA	NA	hypothetical protein	660	1	0.695998361193931	0.160513169256438	0.143488469549631
fig.69042.12.peg.1936	NA	NA	NAD(P)H-quinone oxidoreductase subunit O	659	1	0.726768396133066	0.112154150140153	0.161077453726782
fig.69042.12.peg.2213	NA	NA	Thiosulfate reductase cytochrome B subunit (membrane anchoring protein)	658	1	0.765040942579996	0.141646830732869	0.0933122266871346
fig.69042.12.peg.1948	NA	NA	DNA polymerase III delta prime subunit (EC 2.7.7.7)	658	2	0.0392557580808383	0.934777769034313	0.0259664728848484
fig.69042.12.peg.921	COG1211	I	2-C-methyl-D-erythritol 4-phosphate cytidylyltransferase (EC 2.7.7.60)	657	2	0.0172320007461474	0.9628359704309	0.0199320288229522
fig.69042.12.peg.1532	NA	NA	Fructose-1,6-bisphosphatase, Mycobacterial type SUP1 (EC 3.1.3.11); Sugar phosphatase SUP1 (EC 3.1.3.23)	655	1	0.913969794126088	0.0397216080447774	0.0463085978291341
fig.69042.12.peg.2579	NA	NA	Sulfate transporter	655	3	0.0861128616460641	0.063689168331501	0.850197970022435
fig.69042.12.peg.1385	COG0596	H	Possible alpha/beta hydrolase superfamily, sll1129 homolog	654	1	0.826435275579254	0.112253061896542	0.061311662524203
fig.69042.12.peg.418	NA	NA	Phycobiliprotein lyase	653	2	0.0401058259159525	0.91812906130942	0.0417651127746271
fig.69042.12.peg.463	NA	NA	hypothetical protein	653	1	0.925403411698465	0.0405618774510004	0.0340347108505343
fig.69042.12.peg.1464	NA	NA	Beta-lactamase class C-like and penicillin binding proteins (PBPs) superfamily / DUF3471 domain	651	3	0.0660285916495707	0.0551268326408787	0.87884457570955
fig.69042.12.peg.1538	NA	NA	hypothetical protein	651	1	0.623232938974586	0.103648614075704	0.273118446949711
fig.69042.12.peg.2573	NA	NA	Nucleoside-diphosphate-sugar epimerases	651	2	0.0144161689972546	0.970842177147513	0.0147416538552323
fig.69042.12.peg.807	NA	NA	hypothetical protein	650	1	0.944029678757102	0.0313832371305818	0.0245870841123167
fig.69042.12.peg.535	COG2065	F	Pyrimidine operon regulatory protein PyrR	649	3	0.0490842681318345	0.0406172212164934	0.910298510651672
fig.69042.12.peg.1648	NA	NA	SAM-dependent methyltransferase	647	3	0.143592360956363	0.194391217261049	0.662016421782588
fig.69042.12.peg.1522	NA	NA	hypothetical protein	647	3	0.0263681418923208	0.0145299862697216	0.959101871837958
fig.69042.12.peg.1602	NA	NA	NAD(FAD)-utilizing dehydrogenase, sll0175 homolog	646	1	0.452084958973814	0.342984205692524	0.204930835333662
fig.69042.12.peg.2480	NA	NA	Sodium:galactoside symporter family protein	646	2	0.0199524216534325	0.967568984010673	0.0124785943358946
fig.69042.12.peg.2732	NA	NA	hypothetical protein	645	2	0.0126428194353859	0.975254864001104	0.0121023165635103
fig.69042.12.peg.2662	NA	NA	Deoxyribodipyrimidine photolyase (EC 4.1.99.3)	644	2	0.00961955886866009	0.982840192255368	0.00754024887597241
fig.69042.12.peg.626	NA	NA	Aspartoacylase (EC 3.5.1.15)	643	1	0.565022282853103	0.306746602986948	0.12823111415995
fig.69042.12.peg.2577	COG2227	H	hypothetical protein	642	2	0.269508876683889	0.652462052743115	0.0780290705729961
fig.69042.12.peg.2577	COG2227	J	hypothetical protein	642	2	0.269508876683889	0.652462052743115	0.0780290705729961
fig.69042.12.peg.2688	NA	NA	Nucleoside 5-triphosphatase RdgB (dHAPTP, dITP, XTP-specific) (EC 3.6.1.66)	641	1	0.354507942626373	0.310691040430313	0.334801016943315
fig.69042.12.peg.1423	NA	NA	hypothetical protein	641	3	0.10624976289758	0.213651612327637	0.680098624774783
fig.69042.12.peg.1692	NA	NA	cAMP-binding proteins - catabolite gene activator and regulatory subunit of cAMP-dependent protein kinases	639	1	0.94741272723212	0.0214766470098169	0.0311106257580635
fig.69042.12.peg.1421	NA	NA	hypothetical protein	639	2	0.098838686593817	0.584669916959922	0.316491396446261
fig.69042.12.peg.1922	NA	NA	hypothetical protein	638	2	0.0638125453783515	0.899291782582658	0.0368956720389903
fig.69042.12.peg.186	NA	NA	Polysaccharide pyruvyl transferase CsaB	638	3	0.0400414037351978	0.0516718431424442	0.908286753122358
fig.69042.12.peg.1529	NA	NA	hypothetical protein	637	1	0.595822950440201	0.0841310640591127	0.320045985500686
fig.69042.12.peg.179	COG0124	J	ATP phosphoribosyltransferase regulatory subunit (EC 2.4.2.17)	637	2	0.0198464498926354	0.962083506654801	0.0180700434525631
fig.69042.12.peg.2142	NA	NA	hypothetical protein	637	2	0.0222971494373319	0.951337840471975	0.0263650100906932
fig.69042.12.peg.707	NA	NA	Replication-associated recombination protein RarA / Domain of unknown function	636	2	0.0339141557236701	0.94806592717371	0.0180199171026198
fig.69042.12.peg.2502	NA	NA	hypothetical protein	636	3	0.0284050195455611	0.0246174659302511	0.946977514524188
fig.69042.12.peg.519	NA	NA	hypothetical protein	635	3	0.284578981635294	0.228753353846631	0.486667664518075
fig.69042.12.peg.2676	NA	NA	hypothetical protein	635	2	0.0247080082890782	0.949636110903161	0.0256558808077609
fig.69042.12.peg.1186	NA	NA	hypothetical protein	633	3	0.0353876219116539	0.0366133896270758	0.92799898846127
fig.69042.12.peg.2818	NA	NA	Histidinol-phosphate aminotransferase (EC 2.6.1.9)	632	2	0.0628768317694135	0.871696125909262	0.0654270423213241
fig.69042.12.peg.2517	NA	NA	Maltodextrin ABC transporter, permease protein MdxG	629	1	0.777359895699484	0.159604908085912	0.0630351962146037
fig.69042.12.peg.1920	COG0703	E	Shikimate kinase I (EC 2.7.1.71)	628	2	0.366499286682568	0.436396412822149	0.197104300495283
fig.69042.12.peg.2695	NA	NA	hypothetical protein	626	3	0.34974637299959	0.105450276074084	0.544803350926325
fig.69042.12.peg.1440	NA	NA	hypothetical protein	626	3	0.180617883382754	0.0759687204716305	0.743413396145616
fig.69042.12.peg.203	NA	NA	hypothetical protein	625	1	0.598070214871972	0.119042486246135	0.282887298881893
fig.69042.12.peg.1154	NA	NA	hypothetical protein	623	3	0.0431063325807025	0.066403929466537	0.89048973795276
fig.69042.12.peg.2464	COG0147	E	Para-aminobenzoate synthase, aminase component (EC 2.6.1.85)	622	2	0.01119651307776	0.979378716181799	0.00942477074044058
fig.69042.12.peg.2050	NA	NA	hypothetical protein	621	2	0.0551123588498878	0.883459131945801	0.0614285092043109
fig.69042.12.peg.2343	NA	NA	Ribosome small subunit biogenesis RbfA-release protein RsgA	621	2	0.0451047352266819	0.922344586891057	0.0325506778822609
fig.69042.12.peg.1284	NA	NA	SAM-dependent methyltransferase, MidA	621	2	0.369493467210332	0.539910195859426	0.0905963369302425
fig.69042.12.peg.902	COG0307	H	Riboflavin synthase eubacterial/eukaryotic (EC 2.5.1.9)	619	3	0.136314185123655	0.368164662958972	0.495521151917373
fig.69042.12.peg.2540	NA	NA	hypothetical protein	618	1	0.798208575147735	0.0518873394215861	0.149904085430679
fig.69042.12.peg.587	COG0156	H	8-amino-7-oxononanoate synthase (EC 2.3.1.47)	618	2	0.069286678313637	0.8522520208837	0.0784613008026628
fig.69042.12.peg.1139	NA	NA	hypothetical protein	617	1	0.512179127261789	0.0741711917210024	0.413649681017208
fig.69042.12.peg.295	NA	NA	hypothetical protein	617	2	0.188641373930669	0.466471589959615	0.344887036109717
fig.69042.12.peg.1957	COG0204	I	Acyl-CoA:1-acyl-sn-glycerol-3-phosphate acyltransferase (EC 2.3.1.51)	616	2	0.0396924735278134	0.903107393945796	0.0572001325263909
fig.69042.12.peg.2074	NA	NA	Global nitrogen regulatory protein, CRP family of transcriptional regulators	616	2	0.0868301760721428	0.842741427489186	0.0704283964386711
fig.69042.12.peg.2130	NA	NA	hypothetical protein	616	2	0.0132933827333061	0.977746547735179	0.00896006953151447
fig.69042.12.peg.1165	NA	NA	Distant similarity with leukotriene C4 synthase (microsomal glutathione S-transferase)	614	3	0.161680902560788	0.15821613121986	0.680102966219352
fig.69042.12.peg.416	NA	NA	hypothetical protein	613	1	0.911026729269634	0.0415166905525038	0.047456580177862
fig.69042.12.peg.1916	NA	NA	FIG110192: hypothetical protein	612	2	0.0150913343010859	0.974879534224377	0.0100291314745366
fig.69042.12.peg.2964	NA	NA	hypothetical protein	611	2	0.267172188329502	0.640527307348013	0.0923005043224853
fig.69042.12.peg.473	NA	NA	hypothetical protein	610	1	0.804756977194872	0.136288228633998	0.0589547941711296
fig.69042.12.peg.273	NA	NA	ATP-dependent DNA helicase RecG (EC 3.6.4.12)	610	2	0.358316635087036	0.426586228194512	0.215097136718451
fig.69042.12.peg.580	COG0780	J	NADPH-dependent 7-cyano-7-deazaguanine reductase (EC 1.7.1.13)	609	1	0.752753324850366	0.0627587149038719	0.184487960245762
fig.69042.12.peg.2134	NA	NA	hypothetical protein	608	2	0.0162466327207038	0.971545539236171	0.0122078280431257
fig.69042.12.peg.450	NA	NA	hypothetical protein	608	1	0.888441593073236	0.061196359908764	0.0503620470179997
fig.69042.12.peg.2047	NA	NA	hypothetical protein	606	1	0.396504045743611	0.318224182018537	0.285271772237852
fig.69042.12.peg.2518	NA	NA	Maltose/maltodextrin transport ATP-binding protein MalK (EC 3.6.3.19)	605	2	0.40556536402563	0.514582463336651	0.079852172637719
fig.69042.12.peg.6	NA	NA	hypothetical protein	605	2	0.0187300745883395	0.96255245113694	0.0187174742747204
fig.69042.12.peg.385	NA	NA	hypothetical protein	605	1	0.560732686067645	0.300061774078788	0.139205539853567
fig.69042.12.peg.984	NA	NA	hypothetical protein	604	2	0.18064879903926	0.76053539154643	0.0588158094143096
fig.69042.12.peg.2531	NA	NA	hypothetical protein	601	1	0.796301744282128	0.0856735633152037	0.118024692402668
fig.69042.12.peg.2971	NA	NA	dNTP triphosphohydrolase, broad substrate specificity	601	2	0.0185827485180065	0.959552120320968	0.0218651311610252
fig.69042.12.peg.945	NA	NA	hypothetical protein	600	2	0.0188291876434055	0.962866766375596	0.0183040459809991
fig.69042.12.peg.1224	NA	NA	hypothetical protein	600	2	0.285005915891216	0.614829972695707	0.100164111413077
fig.69042.12.peg.1448	NA	NA	hypothetical protein	598	1	0.785066615704271	0.0991906594015992	0.11574272489413
fig.69042.12.peg.2208	NA	NA	hypothetical protein	596	3	0.126865083414251	0.232155845409679	0.64097907117607
fig.69042.12.peg.2953	COG5727	C	Photosystem II protein PsbM	595	3	0.104878534074648	0.301567673695261	0.593553792230091
fig.69042.12.peg.592	COG0161	H	Adenosylmethionine-8-amino-7-oxononanoate aminotransferase (EC 2.6.1.62)	594	2	0.0445832927291986	0.933649128019302	0.0217675792514996
fig.69042.12.peg.582	NA	NA	hypothetical protein	592	2	0.0562174593458389	0.916554935176176	0.0272276054779849
fig.69042.12.peg.843	NA	NA	hypothetical protein	591	3	0.319191187779288	0.286026902707924	0.394781909512788
fig.69042.12.peg.1494	NA	NA	Nickel-binding accessory protein UreJ-HupE	591	2	0.115690929449285	0.82352776684645	0.0607813037042643
fig.69042.12.peg.2396	COG2082	H	Cobalt-precorrin-8 methylmutase (EC 5.4.99.60)	588	2	0.00997557558157466	0.982571421597686	0.00745300282073909
fig.69042.12.peg.441	NA	NA	hypothetical protein	588	1	0.757769535035582	0.0696076555932074	0.172622809371211
fig.69042.12.peg.64	NA	NA	hypothetical protein	586	2	0.134177169229253	0.81038584391354	0.0554369868572069
fig.69042.12.peg.2858	NA	NA	HNH endonuclease family protein	584	1	0.948629842160956	0.0233771184904395	0.0279930393486043
fig.69042.12.peg.360	NA	NA	hypothetical protein	583	3	0.269128657044691	0.117874556982459	0.61299678597285
fig.69042.12.peg.488	COG0284	F	Orotidine 5'-phosphate decarboxylase (EC 4.1.1.23)	582	2	0.0601875417380549	0.882351527584823	0.0574609306771225
fig.69042.12.peg.1406	NA	NA	Phytochelatin synthase (EC 2.3.2.15), bacterial type	581	1	0.598911603570051	0.297182161510398	0.103906234919551
fig.69042.12.peg.2530	NA	NA	hypothetical protein	581	1	0.887838012115001	0.07062796849563	0.0415340193893686
fig.69042.12.peg.165	NA	NA	hypothetical protein	581	3	0.269684549062789	0.0645674119765523	0.665748038960658
fig.69042.12.peg.2538	NA	NA	Agmatinase (EC 3.5.3.11)	580	2	0.0162185651282919	0.966048907488812	0.0177325273828962
fig.69042.12.peg.1294	NA	NA	hypothetical protein	579	1	0.944804001426149	0.0287789685462202	0.026417030027631
fig.69042.12.peg.2201	COG3161	H	hypothetical protein	578	1	0.674413793489459	0.240598337262286	0.0849878692482551
fig.69042.12.peg.1813	NA	NA	hypothetical protein	578	1	0.897761047858729	0.0566103135731622	0.0456286385681085
fig.69042.12.peg.810	NA	NA	hypothetical protein	578	1	0.653932504274117	0.275284035131096	0.0707834605947863
fig.69042.12.peg.1329	NA	NA	hypothetical protein	577	3	0.126039976616695	0.124727494575268	0.749232528808037
fig.69042.12.peg.1688	COG2109	H	Cob(I)alamin adenosyltransferase (EC 2.5.1.17)	575	1	0.805770783253582	0.0972091119045478	0.0970201048418697
fig.69042.12.peg.2482	NA	NA	Urease beta subunit (EC 3.5.1.5)	575	2	0.0370827353713583	0.939925976880363	0.0229912877482784
fig.69042.12.peg.370	NA	NA	GDP-L-fucose synthetase (EC 1.1.1.271)	575	3	0.0338018531735616	0.0240044946450969	0.942193652181342
fig.69042.12.peg.1949	COG0125	F	Thymidylate kinase (EC 2.7.4.9)	574	1	0.542808343961375	0.353788397669887	0.103403258368738
fig.69042.12.peg.100	NA	NA	ABC transporter, permease protein 2 (cluster 5, nickel/peptides/opines)	574	3	0.0487072671362273	0.0279767816350815	0.923315951228691
fig.69042.12.peg.1642	NA	NA	hypothetical protein	574	1	0.48737004657087	0.0817264533287922	0.430903500100338
fig.69042.12.peg.112	COG2226	H	2-phytyl-1,4-naphtoquinone methyltransferase (EC 2.1.1.n12) @ Demethylmenaquinone methyltransferase (EC 2.1.1.163)	574	2	0.0547684570621997	0.920262875139527	0.0249686677982729
fig.69042.12.peg.999	NA	NA	hypothetical protein	573	2	0.350492821660887	0.564749566705391	0.084757611633722
fig.69042.12.peg.1182	NA	NA	hypothetical protein	573	2	0.126719737402267	0.541939202180161	0.331341060417572
fig.69042.12.peg.1415	NA	NA	hypothetical protein	573	1	0.86243238999067	0.0635184161620441	0.0740491938472856
fig.69042.12.peg.694	COG1502	I	hypothetical protein	573	1	0.467669238833787	0.434747876021304	0.097582885144909
fig.69042.12.peg.1174	NA	NA	hypothetical protein	572	3	0.358340032380704	0.122110513480994	0.519549454138302
fig.69042.12.peg.812	NA	NA	hypothetical protein	571	1	0.793301172516443	0.0526574833529955	0.154041344130561
fig.69042.12.peg.2911	NA	NA	Two-component system sensor histidine kinase	571	2	0.0330601324782795	0.924212217152388	0.0427276503693328
fig.69042.12.peg.1874	COG0047	F	Phosphoribosylformylglycinamidine synthase, glutamine amidotransferase subunit (EC 6.3.5.3)	571	3	0.142575656511524	0.351881468793518	0.505542874694958
fig.69042.12.peg.2169	NA	NA	Bicarbonate ABC transporter, ATP-binding protein / Bicarbonate ABC transporter, substrate-binding protein	569	1	0.806191196580739	0.107794229000152	0.0860145744191084
fig.69042.12.peg.207	COG1060	H	hypothetical protein	568	1	0.481679876892604	0.167586814065064	0.350733309042332
fig.69042.12.peg.1121	NA	NA	hypothetical protein	568	3	0.02526962800751	0.0226883846329255	0.952041987359564
fig.69042.12.peg.2647	NA	NA	Transglutaminase-like domain	568	1	0.7916176899423	0.153732949925759	0.0546493601319411
fig.69042.12.peg.2205	NA	NA	hypothetical protein	566	1	0.477324083830806	0.412740950486153	0.109934965683041
fig.69042.12.peg.550	NA	NA	hypothetical protein	565	3	0.080728936288885	0.157339138925002	0.761931924786113
fig.69042.12.peg.1103	NA	NA	hypothetical protein	565	2	0.041388501966314	0.928312239370196	0.0302992586634895
fig.69042.12.peg.1647	NA	NA	Ferrous iron transporter FeoB	564	3	0.0216661143525555	0.0219169169750457	0.956416968672399
fig.69042.12.peg.1362	NA	NA	Clock-associated two-component sensor histidine kinase SasA	564	1	0.840064241721844	0.0580083055434301	0.101927452734726
fig.69042.12.peg.653	NA	NA	YggT family protein YlmG/ssl0353, required for proper distribution of nucleoids in chloroplast and cyanobacteria	564	1	0.872968584251985	0.0632802822270684	0.0637511335209471
fig.69042.12.peg.1432	NA	NA	Putative dioxygenase	562	3	0.369260364828839	0.199922725997714	0.430816909173447
fig.69042.12.peg.2268	NA	NA	Lead, cadmium, zinc and mercury transporting ATPase (EC 3.6.3.3) (EC 3.6.3.5); Copper-translocating P-type ATPase (EC 3.6.3.4)	562	1	0.903049411599471	0.0458495219479509	0.0511010664525784
fig.69042.12.peg.1996	COG0041	F	N5-carboxyaminoimidazole ribonucleotide mutase (EC 5.4.99.18)	561	2	0.0356014944802491	0.916860650301668	0.0475378552180831
fig.69042.12.peg.1124	NA	NA	Mannose-1-phosphate guanylyltransferase (EC 2.7.7.13) / Mannose-6-phosphate isomerase (EC 5.3.1.8)	561	1	0.633401241064779	0.171955001114213	0.194643757821008
fig.69042.12.peg.2801	NA	NA	putative glucosylglycerolphosphate phosphatase	561	2	0.282451426597679	0.623620938688254	0.093927634714067
fig.69042.12.peg.344	NA	NA	hypothetical protein	560	1	0.685359981401242	0.0652064169862195	0.249433601612538
fig.69042.12.peg.1567	NA	NA	Low-affinity CO2 hydration protein CphX	560	3	0.0814806367610641	0.053370795453117	0.865148567785819
fig.69042.12.peg.426	NA	NA	hypothetical protein	559	2	0.0155816672638837	0.970943776876327	0.013474555859789
fig.69042.12.peg.2552	NA	NA	UDP-glucuronate decarboxylase (EC 4.1.1.35)	557	3	0.212885081077484	0.288691654406271	0.498423264516246
fig.69042.12.peg.424	COG0352	H	Hypothetical alternative hydroxymethylpyrimidine phosphate kinase ThiD (EC 2.7.4.7) / Thiamin-phosphate pyrophosphorylase (EC 2.5.1.3)	556	2	0.0462389479252296	0.901622704080365	0.0521383479944058
fig.69042.12.peg.595	COG0357	J	16S rRNA (guanine(527)-N(7))-methyltransferase (EC 2.1.1.170)	555	2	0.0650468059207709	0.897865941553185	0.0370872525260446
fig.69042.12.peg.664	NA	NA	Ssr2611 protein	554	1	0.854500645291273	0.0821436176364564	0.063355737072271
fig.69042.12.peg.2652	COG2376	I	Phosphoenolpyruvate-dihydroxyacetone phosphotransferase (EC 2.7.1.121), ADP-binding subunit DhaL	554	2	0.105036148170214	0.844569294408959	0.0503945574208266
fig.69042.12.peg.196	NA	NA	hypothetical protein	554	1	0.810893357318522	0.0964023098572753	0.0927043328242027
fig.69042.12.peg.1651	NA	NA	hypothetical protein	553	3	0.303396725688781	0.0620551847235305	0.634548089587688
fig.69042.12.peg.2372	NA	NA	hypothetical protein	553	3	0.0876233661580992	0.205028780783978	0.707347853057923
fig.69042.12.peg.499	COG0764	I	3-hydroxyacyl-[acyl-carrier-protein] dehydratase, FabZ form (EC 4.2.1.59)	553	3	0.0898221029784496	0.200069541019649	0.710108356001902
fig.69042.12.peg.2204	COG0120	G	Ribose-5-phosphate isomerase A (EC 5.3.1.6)	552	2	0.439303907520266	0.475225102404848	0.0854709900748862
fig.69042.12.peg.267	NA	NA	ABC exporter, ATP-binding subunit of DevA family	550	1	0.751665300494977	0.127446719233885	0.120887980271138
fig.69042.12.peg.1092	NA	NA	hypothetical protein	549	3	0.0390054973094367	0.0453341632206637	0.9156603394699
fig.69042.12.peg.1374	COG1187	J	LSU rRNA pseudouridine(2605) synthase (EC 5.4.99.22)	549	1	0.953122996159943	0.0246003187836513	0.0222766850564054
fig.69042.12.peg.1374	COG1187	J	LSU rRNA pseudouridine(2605) synthase (EC 5.4.99.22)	549	1	0.953122996159943	0.0246003187836513	0.0222766850564054
fig.69042.12.peg.1374	COG1187	J	LSU rRNA pseudouridine(2605) synthase (EC 5.4.99.22)	549	1	0.953122996159943	0.0246003187836513	0.0222766850564054
fig.69042.12.peg.2354	NA	NA	Nucleoside-diphosphate-sugar epimerases	548	2	0.0276644247480148	0.950065419436334	0.0222701558156512
fig.69042.12.peg.887	NA	NA	hypothetical protein	548	1	0.542698580596385	0.359267169358922	0.0980342500446934
fig.69042.12.peg.2681	NA	NA	hypothetical protein	547	3	0.0330709400202652	0.0292243227212208	0.937704737258514
fig.69042.12.peg.52	NA	NA	hypothetical protein	547	2	0.0128067212707756	0.97587171642963	0.0113215622995941
fig.69042.12.peg.885	NA	NA	UDP-glucose:tetrahydrobiopterin glucosyltransferase [EC:2.4.1.-]	547	2	0.0144331829269686	0.976291922408937	0.00927489466409482
fig.69042.12.peg.1641	NA	NA	Cytochrome C553 (soluble cytochrome f)	545	1	0.80470080093918	0.0559203531284594	0.139378845932361
fig.69042.12.peg.643	NA	NA	hypothetical protein	545	1	0.901658577969514	0.0470995236532048	0.0512418983772809
fig.69042.12.peg.975	NA	NA	hypothetical protein	544	3	0.356901377304522	0.0813489573193856	0.561749665376092
fig.69042.12.peg.828	NA	NA	hypothetical protein	544	2	0.082556212626794	0.875149401309819	0.0422943860633865
fig.69042.12.peg.486	COG0204	I	hypothetical protein	544	2	0.0119397766028912	0.977718523595775	0.0103416998013335
fig.69042.12.peg.1786	NA	NA	hypothetical protein	542	3	0.429238027084532	0.129549195056959	0.441212777858509
fig.69042.12.peg.2831	NA	NA	hypothetical protein	542	2	0.15314644253675	0.787659866963189	0.0591936905000608
fig.69042.12.peg.2591	NA	NA	hypothetical protein	541	1	0.906195375044133	0.0377454483544752	0.0560591766013921
fig.69042.12.peg.1716	NA	NA	Helicase PriA essential for oriC/DnaA-independent DNA replication	541	1	0.716602714222513	0.182018287919084	0.101378997858402
fig.69042.12.peg.3	NA	NA	Methylthioribulose-1-phosphate dehydratase (EC 4.2.1.109)	541	3	0.0178906388009022	0.0129562345152942	0.969153126683803
fig.69042.12.peg.1732	NA	NA	hypothetical protein	541	1	0.921897588983356	0.0308689348882803	0.0472334761283636
fig.69042.12.peg.1025	NA	NA	hypothetical protein	540	1	0.598096188742516	0.143815946990522	0.258087864266962
fig.69042.12.peg.1588	NA	NA	hypothetical protein	539	1	0.612361838579629	0.0991883503545053	0.288449811065866
fig.69042.12.peg.235	COG1947	I	4-diphosphocytidyl-2-C-methyl-D-erythritol kinase (EC 2.7.1.148)	539	2	0.0368313579153909	0.940952392157261	0.0222162499273483
fig.69042.12.peg.1008	NA	NA	Integral membrane protein	538	1	0.470891082606051	0.394083148117255	0.135025769276694
fig.69042.12.peg.2638	COG0717	F	Deoxycytidine triphosphate deaminase (EC 3.5.4.13)	537	2	0.0650675073577286	0.792403232509839	0.142529260132432
fig.69042.12.peg.1302	NA	NA	beta-glucosidase (EC 3.2.1.21)	537	2	0.194894484598353	0.724993580753313	0.0801119346483334
fig.69042.12.peg.1128	NA	NA	Exodeoxyribonuclease V beta chain (EC 3.1.11.5)	536	2	0.0406531410343121	0.899242551337156	0.0601043076285315
fig.69042.12.peg.1801	NA	NA	hypothetical protein	536	1	0.849680364167301	0.0503869809507324	0.0999326548819665
fig.69042.12.peg.327	COG0472	M	Undecaprenyl-phosphate alpha-N-acetylglucosaminyl 1-phosphate transferase (EC 2.7.8.33)	536	3	0.0283002835938899	0.0252618083885027	0.946437908017608
fig.69042.12.peg.1810	NA	NA	hypothetical protein	535	1	0.941378840250844	0.0327491742751917	0.0258719854739644
fig.69042.12.peg.2349	COG0611	H	Thiamine-monophosphate kinase (EC 2.7.4.16)	535	2	0.0940556472027433	0.589865040130863	0.316079312666393
fig.69042.12.peg.62	NA	NA	Acylphosphate phosphohydrolase (EC 3.6.1.7) / [NiFe] hydrogenase metallocenter assembly protein HypF	534	2	0.0550946458534906	0.908011367669956	0.0368939864765539
fig.69042.12.peg.1175	NA	NA	Death on curing protein, Doc toxin	534	1	0.403136653813781	0.297243336903058	0.299620009283162
fig.69042.12.peg.733	NA	NA	hypothetical protein	534	1	0.927612985750818	0.0414517740262782	0.030935240222904
fig.69042.12.peg.817	NA	NA	hypothetical protein	533	3	0.0854362918938853	0.211701317860445	0.702862390245669
fig.69042.12.peg.1266	NA	NA	hypothetical protein	533	3	0.112442059351564	0.0410509692749361	0.8465069713735
fig.69042.12.peg.1839	COG1165	H	2-succinyl-5-enolpyruvyl-6-hydroxy-3-cyclohexene-1-carboxylic-acid synthase (EC 2.2.1.9)	533	2	0.0325466084138709	0.926802542488326	0.0406508490978028
fig.69042.12.peg.2188	NA	NA	Aluminum resistance protein	531	2	0.0266252422279111	0.955696795744657	0.0176779620274323
fig.69042.12.peg.2798	NA	NA	hypothetical protein	531	2	0.20626736014621	0.731683496839391	0.0620491430143982
fig.69042.12.peg.1133	NA	NA	Histone acetyltransferase HPA2 and related acetyltransferases	531	3	0.0369655774122388	0.0274198256966764	0.935614596891085
fig.69042.12.peg.2808	NA	NA	hypothetical protein	531	3	0.218866541824517	0.0827904776351027	0.69834298054038
fig.69042.12.peg.1315	COG2227	H	hypothetical protein	530	1	0.910280572340867	0.0322953804735109	0.0574240471856225
fig.69042.12.peg.1315	COG2227	J	hypothetical protein	530	1	0.910280572340867	0.0322953804735109	0.0574240471856225
fig.69042.12.peg.548	NA	NA	hypothetical protein	529	2	0.0139969080436305	0.97359381401458	0.0124092779417896
fig.69042.12.peg.2571	NA	NA	hypothetical protein	528	2	0.0752445535546889	0.737188782675431	0.18756666376988
fig.69042.12.peg.2762	NA	NA	NADH dehydrogenase (EC 1.6.99.3)	528	1	0.653917582553424	0.244045039022218	0.102037378424358
fig.69042.12.peg.2939	NA	NA	hypothetical protein	527	3	0.175568145053074	0.11686842721829	0.707563427728636
fig.69042.12.peg.313	NA	NA	hypothetical protein	525	2	0.0284089012392346	0.946961459354769	0.0246296394059959
fig.69042.12.peg.1414	NA	NA	hypothetical protein	525	3	0.0933060502083889	0.0366990193178557	0.869994930473755
fig.69042.12.peg.1141	NA	NA	hypothetical protein	525	1	0.699252727098205	0.232556781711833	0.0681904911899618
fig.69042.12.peg.2664	NA	NA	Alkyl hydroperoxide reductase and/or thiol-specific antioxidant family (AhpC/TSA) protein	524	1	0.912613195343312	0.0354573292863093	0.0519294753703786
fig.69042.12.peg.2727	NA	NA	hypothetical protein	523	2	0.0126781064529023	0.97637933829841	0.0109425552486881
fig.69042.12.peg.2519	NA	NA	hypothetical protein	523	3	0.24839231818535	0.212887172787825	0.538720509026824
fig.69042.12.peg.2506	COG0174	E	Glutamine synthetase type III (EC 6.3.1.2)	523	3	0.0606894442736525	0.0972381509992805	0.842072404727067
fig.69042.12.peg.2358	NA	NA	hypothetical protein	523	1	0.943441478953729	0.0245967782971728	0.0319617427490984
fig.69042.12.peg.222	COG2334	H	hypothetical protein	521	3	0.0552177252238616	0.068446471944132	0.876335802832006
fig.69042.12.peg.2296	NA	NA	hypothetical protein	520	2	0.0259820564782109	0.960108561041416	0.0139093824803727
fig.69042.12.peg.1565	NA	NA	Red-type Rubisco activase CbbX, removes Rubisco byproduct XuBP	520	3	0.0206037089958464	0.0138766139301475	0.965519677074006
fig.69042.12.peg.2091	NA	NA	hypothetical protein	519	2	0.124328829060948	0.596642956020203	0.279028214918849
fig.69042.12.peg.2897	COG0287	E	Arogenate dehydrogenase (EC 1.3.1.43)	518	2	0.0137655954660197	0.977296670819121	0.00893773371485939
fig.69042.12.peg.2922	NA	NA	hypothetical protein	517	2	0.0415469816371264	0.926621353940394	0.0318316644224798
fig.69042.12.peg.177	NA	NA	soluble [2Fe-2S] ferredoxin / FdC1	516	1	0.508018147144129	0.0934489478307084	0.398532905025163
fig.69042.12.peg.2673	NA	NA	hypothetical protein	516	2	0.13423812740136	0.783730825775202	0.0820310468234375
fig.69042.12.peg.2492	COG0806	J	16S rRNA processing protein RimM	513	2	0.0117322966316381	0.977888217678384	0.0103794856899776
fig.69042.12.peg.1911	NA	NA	hypothetical protein	512	2	0.0417173447873929	0.934556610982451	0.0237260442301557
fig.69042.12.peg.1116	NA	NA	hypothetical protein	510	3	0.137047200986302	0.278947347891393	0.584005451122305
fig.69042.12.peg.212	NA	NA	hypothetical protein	510	1	0.657063330673598	0.134480475065654	0.208456194260748
fig.69042.12.peg.2548	NA	NA	hypothetical protein	509	1	0.824036645795839	0.120025129848795	0.0559382243553651
fig.69042.12.peg.666	NA	NA	Dipeptidyl aminopeptidases/acylaminoacyl-peptidases	508	2	0.0822702225636697	0.869373388189143	0.0483563892471869
fig.69042.12.peg.1840	COG0447	H	Naphthoate synthase (EC 4.1.3.36)	508	3	0.0743297845183465	0.100827986644076	0.824842228837578
fig.69042.12.peg.719	NA	NA	Anhydro-N-acetylmuramic acid kinase (EC 2.7.1.170)	507	2	0.05744375663593	0.83074556371919	0.11181067964488
fig.69042.12.peg.341	NA	NA	hypothetical protein	506	3	0.0218495552887571	0.0181332250017492	0.960017219709494
fig.69042.12.peg.2029	NA	NA	hypothetical protein	506	3	0.18093169019436	0.270683552779309	0.548384757026331
fig.69042.12.peg.1636	NA	NA	hypothetical protein	506	1	0.962702956064632	0.01853625902553	0.0187607849098382
fig.69042.12.peg.2698	COG0007	H	Uroporphyrinogen-III methyltransferase (EC 2.1.1.107)	506	2	0.0240463679576319	0.953754425896345	0.0221992061460229
fig.69042.12.peg.2094	NA	NA	Sugar fermentation stimulation protein SfsA	506	2	0.0122844650092382	0.977173479295673	0.0105420556950891
fig.69042.12.peg.1068	NA	NA	RND efflux system, inner membrane transporter	504	3	0.122582006619824	0.047392473886045	0.830025519494132
fig.69042.12.peg.654	COG5733	C	Photosystem II protein PsbX	503	3	0.0804220076719896	0.105264754981654	0.814313237346357
fig.69042.12.peg.2636	NA	NA	hypothetical protein	503	1	0.797707669401198	0.147219572622853	0.0550727579759484
fig.69042.12.peg.2637	NA	NA	PQQ-dependent oxidoreductase, gdhB family	501	2	0.140215307673606	0.571428714944939	0.288355977381455
fig.69042.12.peg.856	COG1394	C	V-type ATP synthase subunit D (EC 3.6.3.14)	500	3	0.0311857942736736	0.0272819072356839	0.941532298490643
fig.69042.12.peg.2046	NA	NA	Phosphate regulon transcriptional regulatory protein PhoB (SphR)	497	2	0.144477399855623	0.657736383972355	0.197786216172022
fig.69042.12.peg.689	NA	NA	Phycobiliprotein lyase	497	1	0.677073734499302	0.238973649312625	0.0839526161880729
fig.69042.12.peg.2	NA	NA	2,3-diketo-5-methylthiopentyl-1-phosphate enolase-phosphatase (EC 3.1.3.77)	497	3	0.0401180267683757	0.0193630244154231	0.940518948816201
fig.69042.12.peg.714	NA	NA	hypothetical protein	496	1	0.568767040852194	0.357114672112491	0.0741182870353149
fig.69042.12.peg.2642	NA	NA	hypothetical protein	496	2	0.0157966358232745	0.967623781735337	0.0165795824413885
fig.69042.12.peg.880	COG0230	J	LSU ribosomal protein L34p	495	2	0.0281272459690275	0.9362775111457	0.0355952428852723
fig.69042.12.peg.677	NA	NA	Putative periplasmic protein	491	3	0.0241443229171502	0.0217367623893422	0.954118914693508
fig.69042.12.peg.296	COG2303	G	Glucose-methanol-choline (GMC) oxidoreductase:NAD binding site	491	2	0.349857636669702	0.503873322398119	0.146269040932179
fig.69042.12.peg.2106	NA	NA	N-acetylmannosaminyltransferase (EC 2.4.1.187)	491	1	0.912131735775805	0.040569295217012	0.0472989690071829
fig.69042.12.peg.1851	NA	NA	hypothetical protein	490	3	0.106662201838807	0.2097822232759	0.683555574885293
fig.69042.12.peg.2781	NA	NA	L-threonine 3-O-phosphate decarboxylase (EC 4.1.1.81)	489	2	0.011968834400044	0.979926479185562	0.00810468641439393
fig.69042.12.peg.737	NA	NA	hypothetical protein	487	1	0.869901214005883	0.0679840190402663	0.0621147669538504
fig.69042.12.peg.490	NA	NA	FIG020308: hypothetical protein	485	1	0.935047338160374	0.030228684480737	0.0347239773588885
fig.69042.12.peg.2958	COG0009	J	Threonylcarbamoyl-AMP synthase (EC 2.7.7.87)	483	2	0.103163040250878	0.832036301465295	0.0648006582838268
fig.69042.12.peg.1542	NA	NA	hypothetical protein	483	3	0.0211768083777084	0.0183257299838724	0.960497461638419
fig.69042.12.peg.1310	NA	NA	hypothetical protein	482	2	0.338122861951655	0.42396977619871	0.237907361849635
fig.69042.12.peg.2705	NA	NA	Nitrate ABC transporter, permease protein	482	2	0.0172979884174826	0.96973015772027	0.012971853862247
fig.69042.12.peg.2809	NA	NA	putative arylsulfatase regulatory protein	482	3	0.448738851861751	0.07758087815875	0.473680269979499
fig.69042.12.peg.1624	NA	NA	Zinc uptake regulation protein Zur	481	3	0.286356362097831	0.148660453983834	0.564983183918335
fig.69042.12.peg.2044	NA	NA	Transcriptional regulator, ArsR family	480	1	0.737260521237315	0.197397991791087	0.0653414869715987
fig.69042.12.peg.1155	NA	NA	hypothetical protein	479	3	0.0247681703641326	0.0241177590852307	0.951114070550637
fig.69042.12.peg.2553	NA	NA	Putative nucleotide sugar epimerase	479	3	0.154397902692028	0.315110404532623	0.53049169277535
fig.69042.12.peg.2010	NA	NA	Nucleoside-diphosphate-sugar pyrophosphorylase involved in lipopolysaccharide biosynthesis/translation initiation factor 2B, gamma/epsilon subunits (eIF-2Bgamma/eIF-2Bepsilon)	479	2	0.0529746691194128	0.858170279403683	0.088855051476904
fig.69042.12.peg.2141	NA	NA	hypothetical protein	478	2	0.0798646296288508	0.776015938290298	0.144119432080851
fig.69042.12.peg.2033	COG0540	F	Aspartate carbamoyltransferase (EC 2.1.3.2)	478	2	0.0128984510960321	0.977627707273914	0.00947384163005413
fig.69042.12.peg.628	NA	NA	hypothetical protein	478	1	0.781327418347652	0.140502407390032	0.0781701742623164
fig.69042.12.peg.1523	COG0251	F	RidA/YER057c/UK114 superfamily protein	477	3	0.0861686385764476	0.213742700971868	0.700088660451684
fig.69042.12.peg.1491	NA	NA	Transcriptional regulator, MerR family	477	3	0.0912307105348767	0.0379781581730799	0.870791131292043
fig.69042.12.peg.2323	NA	NA	hypothetical protein	477	2	0.0281705317106519	0.939203631677823	0.0326258366115255
fig.69042.12.peg.508	NA	NA	Circadian clock protein KaiA	476	3	0.0910985548296294	0.0844352857336732	0.824466159436697
fig.69042.12.peg.2752	NA	NA	hypothetical protein	476	2	0.0119861741307288	0.979727484528389	0.00828634134088245
fig.69042.12.peg.1246	COG5031	H	hypothetical protein	475	3	0.116417815725385	0.105159427265637	0.778422757008977
fig.69042.12.peg.2034	NA	NA	DNA-3-methyladenine glycosylase II (EC 3.2.2.21)	475	2	0.0424424737848255	0.93543714187659	0.0221203843385842
fig.69042.12.peg.1924	COG5715	C	Expressed protein ssl1417, possibly involved in photorespiration	474	2	0.160180191325469	0.789439448365049	0.0503803603094824
fig.69042.12.peg.1257	NA	NA	ATP-dependent, 3'-5' DNA helicase with strand annealing activity	474	1	0.909535886046696	0.0341551117933526	0.0563090021599512
fig.69042.12.peg.917	NA	NA	hypothetical protein	474	2	0.253036509985051	0.683208570693013	0.0637549193219358
fig.69042.12.peg.775	NA	NA	Putative DNA helicase	474	3	0.283848728968881	0.304889729965236	0.411261541065883
fig.69042.12.peg.837	COG0402	F	Cytosine deaminase (EC 3.5.4.1)	473	2	0.0114934633648002	0.978923870336493	0.00958266629870724
fig.69042.12.peg.1835	NA	NA	Manganese ABC transporter, inner membrane permease protein SitC @ Manganese ABC transporter, inner membrane permease protein SitD	473	3	0.0538555975840503	0.0312782096049332	0.914866192811017
fig.69042.12.peg.1420	NA	NA	hypothetical protein	472	1	0.903452486983945	0.0497963652899258	0.0467511477261294
fig.69042.12.peg.868	NA	NA	hypothetical protein	472	3	0.0657110014652599	0.0805174262794575	0.853771572255283
fig.69042.12.peg.553	NA	NA	COG0546: Predicted phosphatases	472	2	0.392995911196351	0.525234735723222	0.0817693530804273
fig.69042.12.peg.2286	NA	NA	hypothetical protein	471	1	0.75977365625617	0.14800534519771	0.0922209985461193
fig.69042.12.peg.822	NA	NA	hypothetical protein	470	2	0.0370546718793187	0.943442183016177	0.0195031451045045
fig.69042.12.peg.2184	NA	NA	hypothetical protein	468	2	0.0641989381256266	0.898579260625483	0.0372218012488907
fig.69042.12.peg.2699	NA	NA	hypothetical protein	468	2	0.0124384939034825	0.978618902781841	0.0089426033146761
fig.69042.12.peg.1785	NA	NA	hypothetical protein	467	3	0.0719668695962362	0.0571087441383226	0.870924386265441
fig.69042.12.peg.1682	NA	NA	hypothetical protein	467	3	0.35046886593979	0.0731233900452986	0.576407744014912
fig.69042.12.peg.1251	NA	NA	Glutathione S-transferase (EC 2.5.1.18)	464	3	0.130371312581758	0.306588710596125	0.563039976822117
fig.69042.12.peg.1834	NA	NA	Manganese ABC transporter, ATP-binding protein SitB	463	3	0.208162421729825	0.0755188709111525	0.716318707359022
fig.69042.12.peg.2524	NA	NA	hypothetical protein	461	1	0.896911513541476	0.0660495943356077	0.0370388921229164
fig.69042.12.peg.1824	NA	NA	hypothetical protein	461	1	0.78114063564693	0.0924728725109694	0.1263864918421
fig.69042.12.peg.2687	COG0560	E	FIG068086: hypothetical protein	461	2	0.202466898064008	0.482490869681512	0.315042232254479
fig.69042.12.peg.1227	NA	NA	hypothetical protein	460	2	0.134237026502421	0.627613054806224	0.238149918691355
fig.69042.12.peg.848	NA	NA	Membrane protein insertion efficiency factor YidD	460	2	0.0252877392866782	0.953824967573674	0.0208872931396481
fig.69042.12.peg.1418	NA	NA	Phytoene dehydrogenase and related proteins	459	1	0.869933804612683	0.0875712295557379	0.042494965831579
fig.69042.12.peg.1398	NA	NA	hypothetical protein	459	1	0.810459750010898	0.0988437475071579	0.0906965024819439
fig.69042.12.peg.2063	NA	NA	hypothetical protein	458	2	0.085829934706941	0.702355687666001	0.211814377627058
fig.69042.12.peg.1643	NA	NA	hypothetical protein	458	1	0.870038553800814	0.0471977480022449	0.0827636981969407
fig.69042.12.peg.996	NA	NA	Phytyl-phosphate kinase (EC 2.7.4.-)	457	2	0.102494342234736	0.850697934489861	0.0468077232754025
fig.69042.12.peg.560	NA	NA	hypothetical protein	457	2	0.029552604011844	0.939437166322186	0.0310102296659702
fig.69042.12.peg.656	NA	NA	hypothetical protein	457	2	0.366968195760545	0.561825501953057	0.0712063022863977
fig.69042.12.peg.1917	NA	NA	hypothetical protein	456	2	0.120031308181913	0.828210123724827	0.0517585680932599
fig.69042.12.peg.2961	NA	NA	Multisubunit-sodium/proton-antiporter-like complex, protein X	455	3	0.10285622548913	0.265843978941787	0.631299795569083
fig.69042.12.peg.2598	NA	NA	Type I restriction-modification system, specificity subunit S	455	3	0.0916496638163007	0.0338608710073626	0.874489465176337
fig.69042.12.peg.1719	COG0671	I	hypothetical protein	455	2	0.120424835020189	0.833749326960051	0.04582583801976
fig.69042.12.peg.1045	NA	NA	Putative regulatory protein	455	3	0.140511937706916	0.357240771367242	0.502247290925841
fig.69042.12.peg.408	NA	NA	NAD(P)H-hydrate epimerase (EC 5.1.99.6) / ADP-dependent (S)-NAD(P)H-hydrate dehydratase (EC 4.2.1.136)	454	1	0.804457204210008	0.0998832471949424	0.0956595485950498
fig.69042.12.peg.1063	NA	NA	Cation-transporting ATPase, E1-E2 family	453	1	0.548207107531171	0.109114445591042	0.342678446877787
fig.69042.12.peg.70	COG1894	C	NAD-reducing [NiFe] hydrogenase HoxFUYH(E), subunit alpha (HoxF) (EC 1.12.1.2)	453	3	0.19575795676366	0.232181498714268	0.572060544522072
fig.69042.12.peg.2756	NA	NA	hypothetical protein	452	3	0.0356707725505823	0.0276832455379299	0.936645981911488
fig.69042.12.peg.831	NA	NA	hypothetical protein	451	3	0.130001555352936	0.207084204144898	0.662914240502166
fig.69042.12.peg.2230	NA	NA	Possible Trypsin	451	2	0.185822003149718	0.622597348948069	0.191580647902213
fig.69042.12.peg.2212	NA	NA	probable sufite oxidase (EC 1.8.3.1)	449	1	0.81016682375861	0.105625298264094	0.0842078779772955
fig.69042.12.peg.2730	NA	NA	hypothetical protein	447	2	0.0578608761622261	0.882888347239881	0.0592507765978929
fig.69042.12.peg.2287	NA	NA	hypothetical protein	447	1	0.731281784710254	0.172521983085264	0.0961962322044818
fig.69042.12.peg.2140	NA	NA	hypothetical protein	447	2	0.0998162801547544	0.626526932867239	0.273656786978006
fig.69042.12.peg.2843	COG0564	J	Similar to ribosomal large subunit pseudouridine synthase D, group RluD11	447	2	0.0105683839082913	0.98047770333767	0.0089539127540383
fig.69042.12.peg.2381	NA	NA	hypothetical protein	446	2	0.0947801492163712	0.868641313587425	0.0365785371962043
fig.69042.12.peg.2227	NA	NA	Transcriptional regulator, AraC family	445	3	0.0760015998779167	0.0674895057435347	0.856508894378549
fig.69042.12.peg.1028	NA	NA	Possible NADH-Ubiquinone/plastoquinone	445	1	0.616642711271189	0.0711862529523269	0.312171035776484
fig.69042.12.peg.2740	NA	NA	hypothetical protein	445	3	0.0594294616337595	0.101600432059577	0.838970106306664
fig.69042.12.peg.1847	NA	NA	hypothetical protein	443	3	0.0294571636512728	0.0209361287195673	0.94960670762916
fig.69042.12.peg.2622	NA	NA	Uncharacterized protein STM3652	443	1	0.663364494408476	0.244560856756173	0.0920746488353504
fig.69042.12.peg.2148	NA	NA	hypothetical protein	441	2	0.219561980150376	0.71425895100076	0.0661790688488641
fig.69042.12.peg.1560	NA	NA	N-acetyltransferase (GNAT) family, Syn7942_0773 homolog, Ycf52 protein	440	2	0.037271145224472	0.938784717406319	0.0239441373692093
fig.69042.12.peg.2587	NA	NA	hypothetical protein	439	1	0.831132770268585	0.0910784688689391	0.0777887608624757
fig.69042.12.peg.242	NA	NA	Uncharacterized UPF0118 membrane protein	438	3	0.1080290570983	0.259829870188418	0.632141072713282
fig.69042.12.peg.2030	NA	NA	hypothetical protein	438	3	0.0325321121868325	0.0382874858220114	0.929180401991156
fig.69042.12.peg.1453	NA	NA	hypothetical protein	438	3	0.203628328793604	0.0656893924700516	0.730682278736344
fig.69042.12.peg.551	NA	NA	hypothetical protein	438	3	0.0307953462266959	0.0358736458616708	0.933331007911633
fig.69042.12.peg.2261	NA	NA	hypothetical protein	438	3	0.11104119901949	0.428389324487491	0.460569476493018
fig.69042.12.peg.257	NA	NA	Small GTP-binding protein domain	437	3	0.0319322612765896	0.0197697187681398	0.948298019955271
fig.69042.12.peg.1650	NA	NA	hypothetical protein	436	3	0.045089115179507	0.0215753300265549	0.933335554793938
fig.69042.12.peg.900	NA	NA	Aldo/keto reductase slr1520, 4Fe-4S-containing	436	2	0.0176492612170337	0.970948074710158	0.0114026640728089
fig.69042.12.peg.1170	NA	NA	NAD(P) transhydrogenase C-domain of subunit alpha (EC 1.6.1.2)	436	1	0.937035271334937	0.0319880768504132	0.0309766518146501
fig.69042.12.peg.2576	NA	NA	hypothetical protein	436	2	0.0308678157703419	0.95198045166579	0.0171517325638682
fig.69042.12.peg.1505	NA	NA	Tat (twin-arginine translocation) pathway signal sequence domain protein	435	1	0.708921440713457	0.137317999573983	0.153760559712559
fig.69042.12.peg.1781	NA	NA	hypothetical protein	434	3	0.0961647125204722	0.0975843196628619	0.806250967816666
fig.69042.12.peg.1598	COG1402	H	Creatinine amidohydrolase (EC 3.5.2.10)	432	2	0.340802995303688	0.483098855857715	0.176098148838596
fig.69042.12.peg.1853	NA	NA	plobable polysaccharide biosynthesis protein	431	3	0.0937894967559281	0.146368890996367	0.759841612247705
fig.69042.12.peg.2479	NA	NA	Urease accessory protein UreD	431	2	0.0116790047068596	0.976892062665635	0.011428932627505
fig.69042.12.peg.1030	NA	NA	hypothetical protein	430	1	0.404456792605194	0.348048584790301	0.247494622604505
fig.69042.12.peg.1380	NA	NA	Lysine decarboxylase (EC 4.1.1.18)	430	1	0.611490015089642	0.271643084362883	0.116866900547476
fig.69042.12.peg.1784	NA	NA	hypothetical protein	429	3	0.0797614990329189	0.137565001094108	0.782673499872973
fig.69042.12.peg.2200	NA	NA	hypothetical protein	428	3	0.0874736785796007	0.0765557269716631	0.835970594448736
fig.69042.12.peg.836	NA	NA	hypothetical protein	428	2	0.282299556217547	0.584797134224519	0.132903309557934
fig.69042.12.peg.2567	NA	NA	hypothetical protein	426	3	0.385651276873043	0.0927871998362438	0.521561523290713
fig.69042.12.peg.2678	NA	NA	hypothetical protein	426	3	0.0764136973387945	0.0483118067887625	0.875274495872443
fig.69042.12.peg.2682	NA	NA	hypothetical protein	426	3	0.0317622392130832	0.0306911306575871	0.93754663012933
fig.69042.12.peg.1928	COG1587	H	Uroporphyrinogen-III synthase (EC 4.2.1.75)	425	2	0.0548391037416703	0.889195105886936	0.0559657903713939
fig.69042.12.peg.1896	NA	NA	Possible ATP adenylyltransferase (EC 2.7.7.53)	425	2	0.0377510801577769	0.910496111883218	0.0517528079590055
fig.69042.12.peg.2703	NA	NA	hypothetical protein	425	2	0.0154308220939376	0.972500359855773	0.012068818050289
fig.69042.12.peg.2253	NA	NA	Probable hydrocarbon oxygenase MocD	425	2	0.0116760093394051	0.97698764412367	0.011336346536925
fig.69042.12.peg.2936	NA	NA	hypothetical protein	420	3	0.0357422352908706	0.0361898661549473	0.928067898554182
fig.69042.12.peg.2312	NA	NA	hypothetical protein	420	2	0.102932350599435	0.728274922780542	0.168792726620022
fig.69042.12.peg.2799	COG0486	J	tRNA-5-carboxymethylaminomethyl-2-thiouridine(34) synthesis protein MnmE	420	2	0.0222398522142791	0.965296819061246	0.0124633287244752
fig.69042.12.peg.368	NA	NA	hypothetical protein	418	3	0.0673514811052521	0.0430400801132722	0.889608438781476
fig.69042.12.peg.1118	NA	NA	hypothetical protein	418	1	0.657357472616469	0.228991811358572	0.113650716024959
fig.69042.12.peg.2906	NA	NA	DNA recombination and repair protein RecF	417	2	0.0248001001966276	0.958231473787245	0.0169684260161272
fig.69042.12.peg.2780	NA	NA	hypothetical protein	416	2	0.0124917104835953	0.977905990136078	0.00960229938032666
fig.69042.12.peg.2131	NA	NA	hypothetical protein	416	2	0.00951757370937035	0.9829547715213	0.0075276547693299
fig.69042.12.peg.1498	NA	NA	Phosphate ABC transporter, substrate-binding protein PstS (TC 3.A.1.7.1)	416	3	0.060914486402176	0.0393448442153267	0.899740669382497
fig.69042.12.peg.1292	NA	NA	MBL-fold metallo-hydrolase superfamily	414	3	0.347184531956538	0.0692143117698352	0.583601156273627
fig.69042.12.peg.2599	NA	NA	hypothetical protein	414	3	0.0275653054511606	0.0159296655775315	0.956505028971308
fig.69042.12.peg.2739	NA	NA	hypothetical protein	413	2	0.0350761503709216	0.942314707268825	0.0226091423602531
fig.69042.12.peg.1731	NA	NA	UPF0047 protein YjbQ	413	3	0.0386531070510969	0.0386636115890037	0.922683281359899
fig.69042.12.peg.1451	NA	NA	hypothetical protein	412	3	0.0808257088635245	0.0358664374431128	0.883307853693363
fig.69042.12.peg.1248	COG0558	I	CDP-diacylglycerol--glycerol-3-phosphate 3-phosphatidyltransferase (EC 2.7.8.5)	411	2	0.0137516015232247	0.975529856316646	0.0107185421601295
fig.69042.12.peg.527	NA	NA	Protein of unknown function DUF55	411	1	0.68551740226958	0.0652258204656075	0.249256777264812
fig.69042.12.peg.1544	NA	NA	Na+/H+ antiporter	411	2	0.116256687427412	0.821530997554922	0.0622123150176668
fig.69042.12.peg.1031	NA	NA	Holliday junction ATP-dependent DNA helicase RuvA (EC 3.6.4.12)	410	2	0.0798014015581484	0.753283995656724	0.166914602785127
fig.69042.12.peg.71	COG1905	C	NAD-reducing [NiFe] hydrogenase HoxFUYH(E), subunit epsilon (HoxE) (EC 1.12.1.2)	409	3	0.234387040036447	0.123805907639035	0.641807052324517
fig.69042.12.peg.2738	NA	NA	hypothetical protein	408	2	0.0185857182688407	0.959452471015057	0.0219618107161026
fig.69042.12.peg.1463	NA	NA	Light-dependent protochlorophyllide reductase (EC 1.3.1.33)	408	3	0.105093484312241	0.0867466909106136	0.808159824777146
fig.69042.12.peg.1330	NA	NA	ABC transporter, permease protein 1 (cluster 4, leucine/isoleucine/valine/benzoate)	408	3	0.0492288567309394	0.0625515560343851	0.888219587234675
fig.69042.12.peg.1513	NA	NA	Protoporphyrin IX Mg-chelatase subunit D (EC 6.6.1.1)	408	1	0.533472317128577	0.105385460099164	0.361142222772259
fig.69042.12.peg.738	NA	NA	hypothetical protein	407	3	0.0385307930871664	0.0407892833525054	0.920679923560328
fig.69042.12.peg.1089	NA	NA	hypothetical protein	407	3	0.0541068643861192	0.0348505337684784	0.911042601845402
fig.69042.12.peg.2092	NA	NA	hypothetical protein	406	2	0.121751872994189	0.538765795454735	0.339482331551076
[truncated: 1,002 more rows]
