# Supplementary material for: Synechococcus Under Stress: Contrasting Physiological and Transcriptional Responses to Salinity and Temperature in Marine Versus Euryhaline Strains
Source: Environ Microbiol Rep. 2026 Jan 26;18(1):e70273. doi: 10.1111/1758-2229.70273 (PMC12834511; doi:10.1111/1758-2229.70273)
Supplement: Supplementary file 6 — Table S5: Likelihood ratio test (LRT) results of gene expression in WH5701 without considering temperature effects (a), at optimal temperature (b) and at low temperature (c). Gene IDs according to the Bacterial and Viral Bioinformatics Resource Center (BV‐BRC) are shown. The genes listed are significantly regulated by salinity according to LRT results (p‐adj < 0.01). [file EMI4-18-e70273-s005.xlsx]

## Sheet: WH5701_LRT
Gene ID	Gene Product
fig.69042.12.peg.2224	Arylsulfatase (EC 3.1.6.1)
fig.69042.12.peg.2223	Arylsulfatase (EC 3.1.6.1)
fig.69042.12.peg.2225	hypothetical protein
fig.69042.12.peg.2226	FIG068086: hypothetical protein
fig.69042.12.peg.739	hypothetical protein
fig.69042.12.peg.1634	Cyanobacteria-specific RpoD-like sigma factor, type-14
fig.69042.12.peg.1197	Mobile element protein
fig.69042.12.peg.1109	Phycobilisome phycoerythrin-associated linker polypeptide
fig.69042.12.peg.1239	hypothetical protein
fig.69042.12.peg.1058	Mobile element protein
fig.69042.12.peg.1833	Manganese ABC transporter, periplasmic-binding protein SitA
fig.69042.12.peg.2686	Arylsulfatase (EC 3.1.6.1)
fig.69042.12.peg.1190	Putative peptidoglycan binding domain 1
fig.69042.12.peg.1121	hypothetical protein
fig.69042.12.peg.1108	hypothetical protein
fig.69042.12.peg.2940	Phycobilisome rod-core linker polypeptide, phycocyanin-associated
fig.69042.12.peg.1107	hypothetical protein
fig.69042.12.peg.1180	Patatin
fig.69042.12.peg.855	V-type ATP synthase subunit B (EC 3.6.3.14)
fig.69042.12.peg.752	Mobile element protein
fig.69042.12.peg.1178	hypothetical protein
fig.69042.12.peg.2684	hypothetical protein
fig.69042.12.peg.1297	hypothetical protein
fig.69042.12.peg.1780	Mobile element protein
fig.69042.12.peg.2810	possible sensor with HAMP domain
fig.69042.12.peg.351	Mobile element protein
fig.69042.12.peg.1111	hypothetical protein
fig.69042.12.peg.2569	Carotenoid binding protein
fig.69042.12.peg.409	Cyanobacteria-specific RpoD-like sigma factor, type-12
fig.69042.12.peg.1499	hypothetical protein
fig.69042.12.peg.1263	Mobile element protein
fig.69042.12.peg.1189	hypothetical protein
fig.69042.12.peg.1832	Photosystem II protein D1 (PsbA)
fig.69042.12.peg.2222	Sulfatase modifying factor 1 precursor (C-alpha-formyglycine- generating enzyme 1)
fig.69042.12.peg.1198	hypothetical protein
fig.69042.12.peg.2403	O-antigen acetylase
fig.69042.12.peg.2611	hypothetical protein
fig.69042.12.peg.1755	hypothetical protein
fig.69042.12.peg.2816	Mobile element protein
fig.69042.12.peg.2932	Phycocyanin beta chain
fig.69042.12.peg.2685	Sulfatase modifying factor 1 precursor (C-alpha-formyglycine- generating enzyme 1)
fig.69042.12.peg.1192	hypothetical protein
fig.69042.12.peg.211	ATP-dependent Clp protease adaptor protein ClpS Cyano2
fig.69042.12.peg.853	Mobile element protein
fig.69042.12.peg.376	hypothetical protein
fig.69042.12.peg.2174	hypothetical protein
fig.69042.12.peg.2935	Phycocyanin beta chain
fig.69042.12.peg.1608	hypothetical protein
fig.69042.12.peg.1179	hypothetical protein
fig.69042.12.peg.5	Photosystem I subunit IV (PsaE)
fig.69042.12.peg.1400	Type I restriction-modification system, restriction subunit R (EC 3.1.21.3)
fig.69042.12.peg.347	hypothetical protein
fig.69042.12.peg.1110	hypothetical protein
fig.69042.12.peg.324	hypothetical protein
fig.69042.12.peg.1384	hypothetical protein
fig.69042.12.peg.2938	Phycobilisome phycoerythrin-associated linker polypeptide
fig.69042.12.peg.4	Formamidopyrimidine-DNA glycosylase (EC 3.2.2.23)
fig.69042.12.peg.55	hypothetical protein
fig.69042.12.peg.1194	hypothetical protein
fig.69042.12.peg.1779	hypothetical protein
fig.69042.12.peg.460	hypothetical protein
fig.69042.12.peg.2683	hypothetical protein
fig.69042.12.peg.2714	hypothetical protein
fig.69042.12.peg.2219	hypothetical protein
fig.69042.12.peg.349	hypothetical protein
fig.69042.12.peg.350	hypothetical protein
fig.69042.12.peg.856	V-type ATP synthase subunit D (EC 3.6.3.14)
fig.69042.12.peg.2402	hypothetical protein
fig.69042.12.peg.2240	Mobile element protein
fig.69042.12.peg.869	hypothetical protein
fig.69042.12.peg.39	Mobile element protein
fig.69042.12.peg.1754	hypothetical protein
fig.69042.12.peg.361	hypothetical protein
fig.69042.12.peg.1548	Lead, cadmium, zinc and mercury transporting ATPase (EC 3.6.3.3) (EC 3.6.3.5); Copper-translocating P-type ATPase (EC 3.6.3.4)
fig.69042.12.peg.857	V-type ATP synthase subunit I (EC 3.6.3.14)
fig.69042.12.peg.1308	hypothetical protein
fig.69042.12.peg.2568	Beta-carotene ketolase
fig.69042.12.peg.46	hypothetical protein
fig.69042.12.peg.1403	hypothetical protein
fig.69042.12.peg.1880	Membrane protein PxcA, involved in light-induced proton extrusion
fig.69042.12.peg.1747	GDP-mannose 4,6-dehydratase (EC 4.2.1.47)
fig.69042.12.peg.2811	hypothetical protein
fig.69042.12.peg.1705	hypothetical protein
fig.69042.12.peg.335	hypothetical protein
fig.69042.12.peg.377	hypothetical protein
fig.69042.12.peg.1619	Multicopper oxidase
fig.69042.12.peg.336	hypothetical protein
fig.69042.12.peg.779	Mobile element protein
fig.69042.12.peg.1177	hypothetical protein
fig.69042.12.peg.1181	hypothetical protein
fig.69042.12.peg.224	hypothetical protein
fig.69042.12.peg.1843	hypothetical protein
fig.69042.12.peg.1680	hypothetical protein
fig.69042.12.peg.2593	hypothetical protein
fig.69042.12.peg.2933	Phycobilisome phycoerythrin-associated linker polypeptide
fig.69042.12.peg.1835	Manganese ABC transporter, inner membrane permease protein SitC @ Manganese ABC transporter, inner membrane permease protein SitD
fig.69042.12.peg.150	FIG00814129: Possible chaperone
fig.69042.12.peg.152	hypothetical protein
fig.69042.12.peg.1847	hypothetical protein
fig.69042.12.peg.2681	hypothetical protein
fig.69042.12.peg.2200	hypothetical protein
fig.69042.12.peg.2215	Large-conductance mechanosensitive channel
fig.69042.12.peg.134	hypothetical protein
fig.69042.12.peg.331	hypothetical protein
fig.69042.12.peg.1022	hypothetical protein
fig.69042.12.peg.2682	hypothetical protein
fig.69042.12.peg.679	hypothetical protein
fig.69042.12.peg.1723	hypothetical protein
fig.69042.12.peg.2610	hypothetical protein
fig.69042.12.peg.1536	hypothetical protein
fig.69042.12.peg.1238	Arylsulfatase (EC 3.1.6.1)
fig.69042.12.peg.2228	Arylsulfatase (EC 3.1.6.1)
fig.69042.12.peg.444	hypothetical protein
fig.69042.12.peg.2934	Phycocyanin alpha chain
fig.69042.12.peg.38	hypothetical protein
fig.69042.12.peg.1605	hypothetical protein
fig.69042.12.peg.1056	hypothetical protein
fig.69042.12.peg.2220	hypothetical protein
fig.69042.12.peg.1757	hypothetical protein
fig.69042.12.peg.97	hypothetical protein
fig.69042.12.peg.1565	Red-type Rubisco activase CbbX, removes Rubisco byproduct XuBP
fig.69042.12.peg.358	hypothetical protein
fig.69042.12.peg.859	V-type ATP synthase subunit E (EC 3.6.3.14)
fig.69042.12.peg.2833	hypothetical protein
fig.69042.12.peg.575	Allophycocyanin beta chain
fig.69042.12.peg.440	hypothetical protein
fig.69042.12.peg.1498	Phosphate ABC transporter, substrate-binding protein PstS (TC 3.A.1.7.1)
fig.69042.12.peg.2736	hypothetical protein
fig.69042.12.peg.1756	hypothetical protein
fig.69042.12.peg.1530	hypothetical protein
fig.69042.12.peg.1695	hypothetical protein
fig.69042.12.peg.373	hypothetical protein
fig.69042.12.peg.2723	Sucrose phosphate synthase
fig.69042.12.peg.2221	hypothetical protein
fig.69042.12.peg.2607	hypothetical protein
fig.69042.12.peg.1069	hypothetical protein
fig.69042.12.peg.366	hypothetical protein
fig.69042.12.peg.2027	Photosystem II manganese-stabilizing protein (PsbO)
fig.69042.12.peg.2	2,3-diketo-5-methylthiopentyl-1-phosphate enolase-phosphatase (EC 3.1.3.77)
fig.69042.12.peg.1894	hypothetical protein
fig.69042.12.peg.1411	Ca(2+)/H(+) antiporter
fig.69042.12.peg.334	hypothetical protein
fig.69042.12.peg.144	hypothetical protein
fig.69042.12.peg.327	Undecaprenyl-phosphate alpha-N-acetylglucosaminyl 1-phosphate transferase (EC 2.7.8.33)
fig.69042.12.peg.1095	hypothetical protein
fig.69042.12.peg.322	hypothetical protein
fig.69042.12.peg.1533	hypothetical protein
fig.69042.12.peg.1542	hypothetical protein
fig.69042.12.peg.861	V-type ATP synthase subunit A (EC 3.6.3.14)
fig.69042.12.peg.2502	hypothetical protein
fig.69042.12.peg.1690	Ribosome recycling factor
fig.69042.12.peg.446	hypothetical protein
fig.69042.12.peg.1706	Possible Helix-turn-helix domain of resolvase
fig.69042.12.peg.101	hypothetical protein
fig.69042.12.peg.1474	Long-chain-fatty-acid--CoA ligase (EC 6.2.1.3)
fig.69042.12.peg.1451	hypothetical protein
fig.69042.12.peg.1163	hypothetical protein
fig.69042.12.peg.384	hypothetical protein
fig.69042.12.peg.346	hypothetical protein
fig.69042.12.peg.337	hypothetical protein
fig.69042.12.peg.149	Phosphopantetheine adenylyltransferase (EC 2.7.7.3)
fig.69042.12.peg.1404	hypothetical protein
fig.69042.12.peg.968	hypothetical protein
fig.69042.12.peg.1156	hypothetical protein
fig.69042.12.peg.1537	hypothetical protein
fig.69042.12.peg.1558	hypothetical protein
fig.69042.12.peg.2404	hypothetical protein
fig.69042.12.peg.1938	Possible porin precursor
fig.69042.12.peg.2772	hypothetical protein
fig.69042.12.peg.1618	hypothetical protein
fig.69042.12.peg.1733	Ferric iron ABC transporter, iron-binding protein
fig.69042.12.peg.2160	hypothetical protein
fig.69042.12.peg.854	hypothetical protein
fig.69042.12.peg.1892	Allophycocyanin-B
fig.69042.12.peg.2931	Phycocyanin alpha chain
fig.69042.12.peg.1452	hypothetical protein
fig.69042.12.peg.2930	Phycocyanobilin lyase alpha subunit
fig.69042.12.peg.99	Mobile element protein
fig.69042.12.peg.1582	hypothetical protein
fig.69042.12.peg.307	UPF0234 protein Yitk
fig.69042.12.peg.818	hypothetical protein
fig.69042.12.peg.457	Putative transmembrane protein
fig.69042.12.peg.576	Phycobilisome small core linker polypeptide
fig.69042.12.peg.136	Mobile element protein
fig.69042.12.peg.1472	hypothetical protein
fig.69042.12.peg.1453	hypothetical protein
fig.69042.12.peg.1431	hypothetical protein
fig.69042.12.peg.1681	hypothetical protein
fig.69042.12.peg.1314	hypothetical protein
fig.69042.12.peg.1139	hypothetical protein
fig.69042.12.peg.2615	hypothetical protein
fig.69042.12.peg.371	GDP-mannose 4,6-dehydratase (EC 4.2.1.47)
fig.69042.12.peg.1736	Bacterial regulatory proteins, Crp family
fig.69042.12.peg.470	hypothetical protein
fig.69042.12.peg.370	GDP-L-fucose synthetase (EC 1.1.1.271)
fig.69042.12.peg.2161	hypothetical protein
fig.69042.12.peg.1908	Photosystem II 12 kDa extrinsic protein (PsbU)
fig.69042.12.peg.1678	Phosphoenolpyruvate synthase (EC 2.7.9.2)
fig.69042.12.peg.325	hypothetical protein
fig.69042.12.peg.701	RND efflux system, inner membrane transporter
fig.69042.12.peg.1191	hypothetical protein
fig.69042.12.peg.399	Photosystem II protein D2 (PsbD)
fig.69042.12.peg.533	hypothetical protein
fig.69042.12.peg.1270	hypothetical protein
fig.69042.12.peg.326	hypothetical protein
fig.69042.12.peg.966	Thioredoxin
fig.69042.12.peg.1202	Mg protoporphyrin IX monomethyl ester oxidative cyclase (aerobic) (EC 1.14.13.81)
fig.69042.12.peg.2401	hypothetical protein
fig.69042.12.peg.1777	hypothetical protein
fig.69042.12.peg.202	Cell division-associated, ATP-dependent zinc metalloprotease FtsH
fig.69042.12.peg.1846	hypothetical protein
fig.69042.12.peg.1776	hypothetical protein
fig.69042.12.peg.1402	Type I restriction-modification system, DNA-methyltransferase subunit M (EC 2.1.1.72)
fig.69042.12.peg.1292	MBL-fold metallo-hydrolase superfamily
fig.69042.12.peg.1694	Cell division protein FtsI [Peptidoglycan synthetase] (EC 2.4.1.129)
fig.69042.12.peg.860	V-type ATP synthase subunit C (EC 3.6.3.14)
fig.69042.12.peg.2835	1,4-dihydroxy-2-naphthoyl-CoA hydrolase (EC 3.1.2.28) in phylloquinone biosynthesis
fig.69042.12.peg.461	Glycosidase
fig.69042.12.peg.1730	hypothetical protein
fig.69042.12.peg.862	hypothetical protein
fig.69042.12.peg.1700	hypothetical protein
fig.69042.12.peg.581	hypothetical protein
fig.69042.12.peg.1047	hypothetical protein
fig.69042.12.peg.372	hypothetical protein
fig.69042.12.peg.2359	hypothetical protein
fig.69042.12.peg.1877	Putative peptidase
fig.69042.12.peg.1092	hypothetical protein
fig.69042.12.peg.1881	hypothetical protein
fig.69042.12.peg.1491	Transcriptional regulator, MerR family
fig.69042.12.peg.344	hypothetical protein
fig.69042.12.peg.1654	hypothetical protein
fig.69042.12.peg.1850	EPS I polysaccharide export outer membrane protein EPSA precursor
fig.69042.12.peg.2949	Ribonucleotide reductase transcriptional regulator NrdR
fig.69042.12.peg.2759	hypothetical protein
fig.69042.12.peg.574	Allophycocyanin alpha chain
fig.69042.12.peg.874	hypothetical protein
fig.69042.12.peg.341	hypothetical protein
fig.69042.12.peg.1155	hypothetical protein
fig.69042.12.peg.2211	hypothetical protein
fig.69042.12.peg.1132	hypothetical protein
fig.69042.12.peg.495	hypothetical protein
fig.69042.12.peg.352	Efflux ABC transporter, permease/ATP-binding protein
fig.69042.12.peg.1193	Transposase, mutator type
fig.69042.12.peg.1149	possible Neuromedin U
fig.69042.12.peg.1682	hypothetical protein
fig.69042.12.peg.374	hypothetical protein
fig.69042.12.peg.2227	Transcriptional regulator, AraC family
fig.69042.12.peg.345	hypothetical protein
fig.69042.12.peg.1727	putative stress-induced protein OsmC
fig.69042.12.peg.1488	hypothetical protein
fig.69042.12.peg.1734	Ferric iron ABC transporter, permease protein
fig.69042.12.peg.2400	hypothetical protein
fig.69042.12.peg.1860	hypothetical protein
fig.69042.12.peg.1454	hypothetical protein
fig.69042.12.peg.348	Mobile element protein
fig.69042.12.peg.1183	hypothetical protein
fig.69042.12.peg.851	Aquaporin Z
fig.69042.12.peg.2643	Diguanylate cyclase (GGDEF domain) with GAF sensor
fig.69042.12.peg.100	ABC transporter, permease protein 2 (cluster 5, nickel/peptides/opines)
fig.69042.12.peg.2851	Photosystem I subunit VIII (PsaI)
fig.69042.12.peg.2262	hypothetical protein
fig.69042.12.peg.2910	Photosystem I subunit II (PsaD)
fig.69042.12.peg.2567	hypothetical protein
fig.69042.12.peg.323	UDP-N-acetylglucosamine 4,6-dehydratase (EC 4.2.1.135)
fig.69042.12.peg.1607	Two-component transcriptional response regulator, OmpR family
fig.69042.12.peg.1743	Exodeoxyribonuclease III (EC 3.1.11.2)
fig.69042.12.peg.1583	hypothetical protein
fig.69042.12.peg.1640	hypothetical protein
fig.69042.12.peg.21	SepF, FtsZ-interacting protein related to cell division
fig.69042.12.peg.1009	hypothetical protein
fig.69042.12.peg.1836	Sll1399 protein
fig.69042.12.peg.2416	FIG140336: TPR domain protein
fig.69042.12.peg.175	Phosphate ABC transporter, permease protein PstA (TC 3.A.1.7.1)
fig.69042.12.peg.332	hypothetical protein
fig.69042.12.peg.2928	Low molecular weight protein tyrosine phosphatase (EC 3.1.3.48)
fig.69042.12.peg.842	UDP-N-acetylglucosamine 1-carboxyvinyltransferase (EC 2.5.1.7)
fig.69042.12.peg.1651	hypothetical protein
fig.69042.12.peg.506	Circadian clock protein KaiC
fig.69042.12.peg.751	Pro-zeta-carotene desaturase, prolycopene producing (EC 1.-.-.-)
fig.69042.12.peg.1800	hypothetical protein
fig.69042.12.peg.1473	hypothetical protein
fig.69042.12.peg.1054	hypothetical protein
fig.69042.12.peg.1702	Ferredoxin
fig.69042.12.peg.2582	hypothetical protein
fig.69042.12.peg.1278	hypothetical protein
fig.69042.12.peg.1659	Succinate dehydrogenase flavoprotein subunit (EC 1.3.5.1)
fig.69042.12.peg.1597	Aldehyde decarbonylase (EC 4.1.99.5)
fig.69042.12.peg.1581	Light-independent protochlorophyllide reductase iron-sulfur ATP-binding protein ChlL (EC 1.3.7.7)
fig.69042.12.peg.1074	hypothetical protein
fig.69042.12.peg.1483	RelB/StbD replicon stabilization protein (antitoxin to RelE/StbE)
fig.69042.12.peg.141	5-methyltetrahydrofolate--homocysteine methyltransferase (EC 2.1.1.13)
fig.69042.12.peg.1744	hypothetical protein
fig.69042.12.peg.465	hypothetical protein
fig.69042.12.peg.1693	Transaldolase (EC 2.2.1.2)
fig.69042.12.peg.1584	Light-dependent protochlorophyllide reductase (EC 1.3.1.33)
fig.69042.12.peg.1475	Putative transmembrane protein
fig.69042.12.peg.691	Phycobilisome rod-core linker polypeptide, phycocyanin-associated
fig.69042.12.peg.83	hypothetical protein
fig.69042.12.peg.2265	hypothetical protein
fig.69042.12.peg.1937	possible heat shock protein DnaJ
fig.69042.12.peg.1490	hypothetical protein
fig.69042.12.peg.203	hypothetical protein
fig.69042.12.peg.92	hypothetical protein
fig.69042.12.peg.1195	hypothetical protein
fig.69042.12.peg.776	ATP-dependent DNA helicase UvrD/PcrA, proteobacterial paralog
fig.69042.12.peg.2338	Twitching motility protein PilT
fig.69042.12.peg.212	hypothetical protein
fig.69042.12.peg.2503	Arginase/agmatinase/formimionoglutamate hydrolase, arginase family
fig.69042.12.peg.1804	Cytochrome C553 (soluble cytochrome f)
fig.69042.12.peg.866	D-lactate dehydrogenase (EC 1.1.1.28)
fig.69042.12.peg.138	hypothetical protein
fig.69042.12.peg.1629	6-carboxy-5,6,7,8-tetrahydropterin synthase (EC 4.1.2.50)
fig.69042.12.peg.1785	hypothetical protein
fig.69042.12.peg.368	hypothetical protein
fig.69042.12.peg.1742	hypothetical protein
fig.69042.12.peg.2414	hypothetical protein
fig.69042.12.peg.829	Cell division protein FtsZ
fig.69042.12.peg.238	Pyruvate dehydrogenase E1 component beta subunit (EC 1.2.4.1)
fig.69042.12.peg.2491	Mannose-1-phosphate guanylyltransferase (EC 2.7.7.13) / Mannose-6-phosphate isomerase (EC 5.3.1.8)
fig.69042.12.peg.2724	Sucrose phosphate synthase
fig.69042.12.peg.223	hypothetical protein
fig.69042.12.peg.162	hypothetical protein
fig.69042.12.peg.386	hypothetical protein
fig.69042.12.peg.1861	L,D-transpeptidase
fig.69042.12.peg.1722	Chloride channel protein
fig.69042.12.peg.2176	Diflavin flavoprotein A 1
fig.69042.12.peg.1255	hypothetical protein
fig.69042.12.peg.1538	hypothetical protein
fig.69042.12.peg.2600	ATP-dependent DNA helicase UvrD/PcrA (EC 3.6.4.12)
fig.69042.12.peg.2929	Phycocyanobilin lyase beta subunit
fig.69042.12.peg.2677	hypothetical protein
fig.69042.12.peg.1717	Group 2 RNA polymerase sigma factor @ RNA polymerase sigma factor RpoD
fig.69042.12.peg.2147	Heme oxygenase (EC 1.14.99.3)
fig.69042.12.peg.84	hypothetical protein
fig.69042.12.peg.1774	VapB protein (antitoxin to VapC)
fig.69042.12.peg.1725	Inorganic pyrophosphatase (EC 3.6.1.1)
fig.69042.12.peg.333	hypothetical protein
fig.69042.12.peg.2717	Glutamine synthetase (EC 6.3.1.2), putative
fig.69042.12.peg.176	Phosphate ABC transporter, ATP-binding protein PstB (TC 3.A.1.7.1)
fig.69042.12.peg.2969	Septum site-determining protein MinD
fig.69042.12.peg.1265	DnaJ-class molecular chaperone CbpA
fig.69042.12.peg.1552	Uncharacterized protein DUF547
fig.69042.12.peg.1750	hypothetical protein
fig.69042.12.peg.2758	Arylsulfatase (EC 3.1.6.1)
fig.69042.12.peg.1318	hypothetical protein
fig.69042.12.peg.2218	hypothetical protein
fig.69042.12.peg.365	hypothetical protein
fig.69042.12.peg.2362	hypothetical protein
fig.69042.12.peg.1487	hypothetical protein
fig.69042.12.peg.2937	hypothetical protein
fig.69042.12.peg.355	Efflux ABC transporter, permease/ATP-binding protein
fig.69042.12.peg.2347	hypothetical protein
fig.69042.12.peg.1081	Mobile element protein
fig.69042.12.peg.1746	dTDP-4-dehydrorhamnose 3,5-epimerase (EC 5.1.3.13)
fig.69042.12.peg.2837	NAD(P)H-plastoquinone oxidoreductase subunit H, NdhH
fig.69042.12.peg.2968	Cell division topological specificity factor MinE
fig.69042.12.peg.1585	hypothetical protein
fig.69042.12.peg.702	Membrane-fusion protein
fig.69042.12.peg.268	Uncharacterized protein Ava_1806
fig.69042.12.peg.1609	hypothetical protein
fig.69042.12.peg.677	Putative periplasmic protein
fig.69042.12.peg.541	ATP synthase beta chain (EC 3.6.3.14)
fig.69042.12.peg.573	Phycobilisome core-membrane linker polypeptide
fig.69042.12.peg.1665	Glutamate/aspartate ABC transporter, substrate-binding protein GltI (TC 3.A.1.3.4)
fig.69042.12.peg.868	hypothetical protein
fig.69042.12.peg.67	NAD-reducing [NiFe] hydrogenase HoxFUYH(E), subunit beta (HoxH) (EC 1.12.1.2)
fig.69042.12.peg.1115	Photosystem II oxygen evolving complex protein PsbP
fig.69042.12.peg.1014	Type I restriction-modification system, restriction subunit R (EC 3.1.21.3)
fig.69042.12.peg.1514	Protoporphyrin IX Mg-chelatase subunit H (EC 6.6.1.1)
fig.69042.12.peg.1059	ABC transporter, substrate-binding protein (cluster 3, basic aa/glutamine/opines)
fig.69042.12.peg.164	hypothetical protein
fig.69042.12.peg.787	COG1649 predicted glycoside hydrolase
fig.69042.12.peg.2540	hypothetical protein
fig.69042.12.peg.1356	hypothetical protein
fig.69042.12.peg.933	Guanylate kinase (EC 2.7.4.8)
fig.69042.12.peg.1290	hypothetical protein
fig.69042.12.peg.934	Photosystem I subunit IX (PsaJ)
fig.69042.12.peg.1549	hypothetical protein
fig.69042.12.peg.2850	Photosystem I subunit XI (PsaL)
fig.69042.12.peg.636	Mobile element protein
fig.69042.12.peg.151	D-alanyl-D-alanine carboxypeptidase (EC 3.4.16.4)
fig.69042.12.peg.1541	FIG00613342: Bacterial patatin-like phospholipase domain containing protein
fig.69042.12.peg.1708	Photosystem II protein Psb27
fig.69042.12.peg.1532	Fructose-1,6-bisphosphatase, Mycobacterial type SUP1 (EC 3.1.3.11); Sugar phosphatase SUP1 (EC 3.1.3.23)
fig.69042.12.peg.1186	hypothetical protein
fig.69042.12.peg.2591	hypothetical protein
fig.69042.12.peg.2755	hypothetical protein
fig.69042.12.peg.954	hypothetical protein
fig.69042.12.peg.1050	hypothetical protein
fig.69042.12.peg.1531	hypothetical protein
fig.69042.12.peg.3	Methylthioribulose-1-phosphate dehydratase (EC 4.2.1.109)
fig.69042.12.peg.53	DNA-binding protein HU
fig.69042.12.peg.635	Porphobilinogen synthase (EC 4.2.1.24)
fig.69042.12.peg.1647	Ferrous iron transporter FeoB
fig.69042.12.peg.1684	hypothetical protein
fig.69042.12.peg.777	hypothetical protein
fig.69042.12.peg.2271	Transcriptional regulator, MerR family
fig.69042.12.peg.1289	Phospholipid-binding protein
fig.69042.12.peg.1650	hypothetical protein
fig.69042.12.peg.2827	Potassium voltage-gated channel subfamily KQT; possible potassium channel, VIC family
fig.69042.12.peg.70	NAD-reducing [NiFe] hydrogenase HoxFUYH(E), subunit alpha (HoxF) (EC 1.12.1.2)
fig.69042.12.peg.1795	hypothetical protein
fig.69042.12.peg.2505	[NiFe] hydrogenase nickel incorporation-associated protein HypB
fig.69042.12.peg.1133	Histone acetyltransferase HPA2 and related acetyltransferases
fig.69042.12.peg.254	Serine--pyruvate aminotransferase (EC 2.6.1.51) / L-alanine:glyoxylate aminotransferase (EC 2.6.1.44)
fig.69042.12.peg.1677	Cation-transporting ATPase
fig.69042.12.peg.204	ATP-dependent Clp protease proteolytic subunit ClpP (EC 3.4.21.92)
fig.69042.12.peg.1497	hypothetical protein
fig.69042.12.peg.738	hypothetical protein
fig.69042.12.peg.1663	Dihydroorotase (EC 3.5.2.3)
fig.69042.12.peg.1529	hypothetical protein
fig.69042.12.peg.2760	hypothetical protein
fig.69042.12.peg.1689	Uridylate kinase (EC 2.7.4.22)
fig.69042.12.peg.1691	hypothetical protein
fig.69042.12.peg.2519	hypothetical protein
fig.69042.12.peg.1972	hypothetical protein
fig.69042.12.peg.1709	Adenylosuccinate synthetase (EC 6.3.4.4)
fig.69042.12.peg.1104	hypothetical protein
fig.69042.12.peg.1174	hypothetical protein
fig.69042.12.peg.642	putative membrane protein
fig.69042.12.peg.1566	hypothetical protein
fig.69042.12.peg.191	Photosystem I subunit X (PsaK, PsaK1)
fig.69042.12.peg.1637	hypothetical protein
fig.69042.12.peg.328	hypothetical protein
fig.69042.12.peg.438	hypothetical protein
fig.69042.12.peg.1154	hypothetical protein
fig.69042.12.peg.2185	hypothetical protein
fig.69042.12.peg.257	Small GTP-binding protein domain
fig.69042.12.peg.330	hypothetical protein
fig.69042.12.peg.329	hypothetical protein
fig.69042.12.peg.2504	hypothetical protein
fig.69042.12.peg.773	hypothetical protein
fig.69042.12.peg.1616	Metal chaperone, involved in Zn homeostasis
fig.69042.12.peg.1375	Cyanobacteria-specific RpoD-like sigma factor, type-6
fig.69042.12.peg.1023	hypothetical protein
fig.69042.12.peg.2197	Transglutaminase-like enzyme, putative cysteine protease
fig.69042.12.peg.2195	hypothetical protein
fig.69042.12.peg.1244	Peroxide stress regulator; Ferric uptake regulation protein; Fe2+/Zn2+ uptake regulation proteins
fig.69042.12.peg.1893	Possible DnaJ domain
fig.69042.12.peg.1079	hypothetical protein
fig.69042.12.peg.68	NAD-reducing [NiFe] hydrogenase HoxFUYH(E), subunit delta (HoxY) (EC 1.12.1.2)
fig.69042.12.peg.1811	hypothetical protein
fig.69042.12.peg.163	N-acetylmuramoyl-L-alanine amidase (family 2); Negative regulator of beta-lactamase expression
fig.69042.12.peg.2693	hypothetical protein
fig.69042.12.peg.1641	Cytochrome C553 (soluble cytochrome f)
fig.69042.12.peg.798	hypothetical protein
fig.69042.12.peg.970	DNA gyrase subunit A (EC 5.99.1.3)
fig.69042.12.peg.2520	hypothetical protein
fig.69042.12.peg.1588	hypothetical protein
fig.69042.12.peg.2424	hypothetical protein
fig.69042.12.peg.724	Bis-ABC ATPase YheS
fig.69042.12.peg.1876	hypothetical protein
fig.69042.12.peg.518	Photosystem II protein PsbV, cytochrome c550
fig.69042.12.peg.468	hypothetical protein
fig.69042.12.peg.2348	NAD(P)-dependent glyceraldehyde-3-phosphate dehydrogenase (EC 1.2.1.59)
fig.69042.12.peg.2042	Uncharacterized membrane protein, YraQ family
fig.69042.12.peg.278	Geranylgeranyl diphosphate reductase (EC 1.3.1.83)
fig.69042.12.peg.1399	Polyphosphate kinase 2 (EC 2.7.4.1)
fig.69042.12.peg.881	FIG052964: hypothetical protein
fig.69042.12.peg.1330	ABC transporter, permease protein 1 (cluster 4, leucine/isoleucine/valine/benzoate)
fig.69042.12.peg.1805	Plastocyanin
fig.69042.12.peg.317	LSU ribosomal protein L19p
fig.69042.12.peg.1440	hypothetical protein
fig.69042.12.peg.2834	hypothetical protein
fig.69042.12.peg.1266	hypothetical protein
fig.69042.12.peg.2696	hypothetical protein
fig.69042.12.peg.1783	hypothetical protein
fig.69042.12.peg.451	hypothetical protein
fig.69042.12.peg.1612	Cysteine synthase (EC 2.5.1.47)
fig.69042.12.peg.1551	hypothetical protein
fig.69042.12.peg.1580	Light-independent protochlorophyllide reductase subunit B (EC 1.3.7.7)
fig.69042.12.peg.160	Glucose-6-phosphate isomerase (EC 5.3.1.9)
fig.69042.12.peg.1361	hypothetical protein
fig.69042.12.peg.2202	hypothetical protein
fig.69042.12.peg.1510	hypothetical protein
fig.69042.12.peg.867	hypothetical protein
fig.69042.12.peg.2844	Lipoyl synthase (EC 2.8.1.8)
fig.69042.12.peg.2038	Aspartyl-tRNA(Asn) amidotransferase subunit C (EC 6.3.5.6) @ Glutamyl-tRNA(Gln) amidotransferase subunit C (EC 6.3.5.7)
fig.69042.12.peg.2157	hypothetical protein
fig.69042.12.peg.1489	Cytochrome d ubiquinol oxidase subunit I (EC 1.10.3.-)
fig.69042.12.peg.91	hypothetical protein
fig.69042.12.peg.1335	Uncharacterized S4 RNA-binding-domain protein YbcJ
fig.69042.12.peg.501	Outer membrane protein/protective antigen OMA87
fig.69042.12.peg.654	Photosystem II protein PsbX
fig.69042.12.peg.2423	hypothetical protein
fig.69042.12.peg.1610	hypothetical protein
fig.69042.12.peg.566	ATP synthase delta chain (EC 3.6.3.14)
fig.69042.12.peg.1060	hypothetical protein
fig.69042.12.peg.2856	Alanine racemase (EC 5.1.1.1)
fig.69042.12.peg.987	Carboxyl-terminal protease (EC 3.4.21.102)
fig.69042.12.peg.847	SSU ribosomal protein S4p (S9e) @ SSU ribosomal protein S4p (S9e), zinc-independent
fig.69042.12.peg.1327	hypothetical protein
fig.69042.12.peg.1781	hypothetical protein
fig.69042.12.peg.1390	Diadenylate cyclase spyDAC; Bacterial checkpoint controller DisA with nucleotide-binding domain
fig.69042.12.peg.1769	hypothetical protein
fig.69042.12.peg.1275	hypothetical protein
fig.69042.12.peg.1211	Photosystem II reaction center protein ycf12
fig.69042.12.peg.1579	Light-independent protochlorophyllide reductase subunit N (EC 1.3.7.7)
fig.69042.12.peg.1731	UPF0047 protein YjbQ
fig.69042.12.peg.85	Translation elongation factor LepA
fig.69042.12.peg.2809	putative arylsulfatase regulatory protein
fig.69042.12.peg.2030	hypothetical protein
fig.69042.12.peg.1679	hypothetical protein
fig.69042.12.peg.784	hypothetical protein
fig.69042.12.peg.2506	Glutamine synthetase type III (EC 6.3.1.2)
fig.69042.12.peg.1685	Ferrochelatase, protoheme ferro-lyase (EC 4.99.1.1)
fig.69042.12.peg.2346	UDP-N-acetylmuramate--L-alanine ligase (EC 6.3.2.8)
fig.69042.12.peg.620	hypothetical protein
fig.69042.12.peg.1303	Mobile element protein
fig.69042.12.peg.378	Cysteinyl-tRNA synthetase (EC 6.1.1.16)
fig.69042.12.peg.1865	N-acetylglucosamine-1-phosphate uridyltransferase (EC 2.7.7.23) / Glucosamine-1-phosphate N-acetyltransferase (EC 2.3.1.157)
fig.69042.12.peg.2507	Urea carboxylase-related ABC transporter, substrate-binding protein
fig.69042.12.peg.244	Photosystem II 13 kDa protein Psb28 (PsbW)
fig.69042.12.peg.551	hypothetical protein
fig.69042.12.peg.1592	Phosphoribosylanthranilate isomerase (EC 5.3.1.24)
fig.69042.12.peg.69	NAD-reducing [NiFe] hydrogenase HoxFUYH(E), subunit gamma (HoxU) (EC 1.12.1.2)
fig.69042.12.peg.2756	hypothetical protein
fig.69042.12.peg.1632	hypothetical protein
fig.69042.12.peg.1638	hypothetical protein
fig.69042.12.peg.1338	hypothetical protein
fig.69042.12.peg.1635	COGs COG3339
fig.69042.12.peg.2216	hypothetical protein
fig.69042.12.peg.1295	hypothetical protein
fig.69042.12.peg.2292	hypothetical protein
fig.69042.12.peg.1621	hypothetical protein
fig.69042.12.peg.147	Excinuclease ABC subunit C
fig.69042.12.peg.1802	hypothetical protein
fig.69042.12.peg.1809	hypothetical protein
fig.69042.12.peg.1797	Glycosyltransferase
fig.69042.12.peg.812	hypothetical protein
fig.69042.12.peg.481	Ribosome hibernation promoting factor Hpf
fig.69042.12.peg.1093	Phosphate ABC transporter, substrate-binding protein PstS (TC 3.A.1.7.1)
fig.69042.12.peg.2954	Slr0244 protein
fig.69042.12.peg.2388	hypothetical protein
fig.69042.12.peg.527	Protein of unknown function DUF55
fig.69042.12.peg.979	hypothetical protein
fig.69042.12.peg.1517	hypothetical protein
fig.69042.12.peg.148	DIM6/NTAB family protein
fig.69042.12.peg.1858	Undecaprenyl-phosphate galactosephosphotransferase (EC 2.7.8.6)
fig.69042.12.peg.2900	hypothetical protein
fig.69042.12.peg.1837	hypothetical protein
fig.69042.12.peg.2609	hypothetical protein
fig.69042.12.peg.343	hypothetical protein
fig.69042.12.peg.1437	hypothetical protein
fig.69042.12.peg.102	hypothetical protein
fig.69042.12.peg.1166	NAD-dependent malic enzyme (EC 1.1.1.38)
fig.69042.12.peg.1823	Threonyl-tRNA synthetase (EC 6.1.1.3)
fig.69042.12.peg.2950	Photosystem II protein PsbT
fig.69042.12.peg.520	soluble [2Fe-2S] ferredoxin
fig.69042.12.peg.2754	hypothetical protein
fig.69042.12.peg.183	putative purple acid phosphatase precursor
fig.69042.12.peg.612	PDZ/DHR/GLGF
fig.69042.12.peg.1879	Adenosylcobinamide kinase (EC 2.7.1.156) / Adenosylcobinamide-phosphate guanylyltransferase (EC 2.7.7.62)
fig.69042.12.peg.1735	hypothetical protein
fig.69042.12.peg.2351	Translation elongation factor P
fig.69042.12.peg.1080	hypothetical protein
fig.69042.12.peg.182	Chaperone protein HtpG
fig.69042.12.peg.2209	Alkaline phosphatase (EC 3.1.3.1)
fig.69042.12.peg.864	Probable low-affinity inorganic phosphate transporter
fig.69042.12.peg.158	S-formylglutathione hydrolase (EC 3.1.2.12)
fig.69042.12.peg.1692	cAMP-binding proteins - catabolite gene activator and regulatory subunit of cAMP-dependent protein kinases
fig.69042.12.peg.1094	hypothetical protein
fig.69042.12.peg.2439	hypothetical protein
fig.69042.12.peg.1222	Fructose-bisphosphate aldolase class II (EC 4.1.2.13)
fig.69042.12.peg.1664	KtrAB potassium uptake system, integral membrane component KtrB
fig.69042.12.peg.1329	hypothetical protein
fig.69042.12.peg.1657	Sensory box/GGDEF family protein
fig.69042.12.peg.935	Photosystem I subunit III, plastocyanin (cyt c553) docking protein (PsaF)
fig.69042.12.peg.1567	Low-affinity CO2 hydration protein CphX
fig.69042.12.peg.2603	hypothetical protein
fig.69042.12.peg.1773	hypothetical protein
fig.69042.12.peg.1662	hypothetical protein
fig.69042.12.peg.1721	Porphobilinogen deaminase (EC 2.5.1.61)
fig.69042.12.peg.261	hypothetical protein
fig.69042.12.peg.155	Diaminopimelate epimerase (EC 5.1.1.7)
fig.69042.12.peg.1032	SSU ribosomal protein S15p (S13e)
fig.69042.12.peg.1732	hypothetical protein
fig.69042.12.peg.904	AbrB family transciptional regulator
fig.69042.12.peg.1071	syc0821_c
fig.69042.12.peg.480	Octanoate-[acyl-carrier-protein]-protein-N-octanoyltransferase (EC 2.3.1.181)
fig.69042.12.peg.1862	Glycogen synthase, ADP-glucose transglucosylase (EC 2.4.1.21)
fig.69042.12.peg.535	Pyrimidine operon regulatory protein PyrR
fig.69042.12.peg.2470	Urea ABC transporter, ATPase protein UrtD
fig.69042.12.peg.550	hypothetical protein
fig.69042.12.peg.168	Peptidyl-prolyl cis-trans isomerase (EC 5.2.1.8)
fig.69042.12.peg.410	Pyruvate dehydrogenase E1 component alpha subunit (EC 1.2.4.1)
fig.69042.12.peg.1145	hypothetical protein
fig.69042.12.peg.1423	hypothetical protein
fig.69042.12.peg.1267	hypothetical protein
fig.69042.12.peg.1119	Efflux ABC transporter, permease/ATP-binding protein slr2019
fig.69042.12.peg.2952	Ferredoxin
fig.69042.12.peg.306	5-oxoprolinase (EC 3.5.2.9), HyuA-like domain / 5-oxoprolinase (EC 3.5.2.9), HyuB-like domain
fig.69042.12.peg.222	hypothetical protein
fig.69042.12.peg.253	Phycobilisome core component
fig.69042.12.peg.2337	Type IV fimbrial assembly protein PilC
fig.69042.12.peg.2689	Phosphoglucosamine mutase (EC 5.4.2.10)
fig.69042.12.peg.159	S-(hydroxymethyl)glutathione dehydrogenase (EC 1.1.1.284)
fig.69042.12.peg.2725	Alpha,alpha-trehalose-phosphate synthase [UDP-forming] (EC 2.4.1.15)
fig.69042.12.peg.706	hypothetical protein
fig.69042.12.peg.1449	hypothetical protein
fig.69042.12.peg.1535	hypothetical protein
fig.69042.12.peg.1138	Uncharacterized monothiol glutaredoxin ycf64-like
fig.69042.12.peg.177	soluble [2Fe-2S] ferredoxin / FdC1
fig.69042.12.peg.2014	L,L-diaminopimelate aminotransferase (EC 2.6.1.83)
fig.69042.12.peg.1062	hypothetical protein
fig.69042.12.peg.2740	hypothetical protein
fig.69042.12.peg.2406	hypothetical protein
fig.69042.12.peg.356	hypothetical protein
fig.69042.12.peg.2941	T-type phycobiliprotein lyase
fig.69042.12.peg.1268	hypothetical protein
fig.69042.12.peg.2412	hypothetical protein
fig.69042.12.peg.140	hypothetical protein
fig.69042.12.peg.1944	Photosystem II protein D2 (PsbD)
fig.69042.12.peg.565	ATP synthase alpha chain (EC 3.6.3.14)
fig.69042.12.peg.997	hypothetical protein
fig.69042.12.peg.2097	hypothetical protein
fig.69042.12.peg.1120	hypothetical protein
fig.69042.12.peg.1701	FIG138056: a glutathione-dependent thiol reductase
fig.69042.12.peg.1534	hypothetical protein
fig.69042.12.peg.1587	hypothetical protein
fig.69042.12.peg.1187	hypothetical protein
fig.69042.12.peg.1643	hypothetical protein
fig.69042.12.peg.294	Dihydroxy-acid dehydratase (EC 4.2.1.9)
fig.69042.12.peg.2115	Transketolase (EC 2.2.1.1)
fig.69042.12.peg.2107	Phosphorylase kinase alpha subunit
fig.69042.12.peg.892	Putative peptidase
fig.69042.12.peg.2953	Photosystem II protein PsbM
fig.69042.12.peg.2578	hypothetical protein
fig.69042.12.peg.1152	hypothetical protein
fig.69042.12.peg.1713	Cyanobacterial protein slr0575
fig.69042.12.peg.1849	Tyrosine-protein kinase (EC 2.7.10.2)
fig.69042.12.peg.10	3-dehydroquinate dehydratase II (EC 4.2.1.10)
fig.69042.12.peg.1241	Fumarate hydratase class II (EC 4.2.1.2)
fig.69042.12.peg.367	hypothetical protein
fig.69042.12.peg.252	Glutamine synthetase type I (EC 6.3.1.2)
fig.69042.12.peg.975	hypothetical protein
fig.69042.12.peg.1801	hypothetical protein
fig.69042.12.peg.1099	Sodium-dependent phosphate transporter
fig.69042.12.peg.1511	hypothetical protein
fig.69042.12.peg.972	Universal stress protein family
fig.69042.12.peg.710	Thiol peroxidase, Bcp-type (EC 1.11.1.15)
fig.69042.12.peg.220	hypothetical protein
fig.69042.12.peg.1606	Glutathione reductase (EC 1.8.1.7)
fig.69042.12.peg.1577	Ribulose bisphosphate carboxylase large chain (EC 4.1.1.39)
fig.69042.12.peg.630	hypothetical protein
fig.69042.12.peg.246	hypothetical protein
fig.69042.12.peg.174	Phosphate ABC transporter, permease protein PstC (TC 3.A.1.7.1)
fig.69042.12.peg.1968	Transcriptional regulator in carotenogenisis cluster
fig.69042.12.peg.1117	Cell envelope-associated transcriptional attenuator LytR-CpsA-Psr, subfamily M
fig.69042.12.peg.1509	hypothetical protein
fig.69042.12.peg.647	ElaB protein
fig.69042.12.peg.538	Peptide-methionine (R)-S-oxide reductase MsrB (EC 1.8.4.12)
fig.69042.12.peg.353	PIN domain, putative
fig.69042.12.peg.2358	hypothetical protein
fig.69042.12.peg.2372	hypothetical protein
fig.69042.12.peg.186	Polysaccharide pyruvyl transferase CsaB
fig.69042.12.peg.464	hypothetical protein
fig.69042.12.peg.1821	Homoserine kinase (EC 2.7.1.39)
fig.69042.12.peg.2302	Phosphate ABC transporter, substrate-binding protein PstS (TC 3.A.1.7.1)
fig.69042.12.peg.953	hypothetical protein
fig.69042.12.peg.567	hypothetical protein
fig.69042.12.peg.638	hypothetical protein
fig.69042.12.peg.88	hypothetical protein
fig.69042.12.peg.872	Xylulose-5-phosphate phosphoketolase (EC 4.1.2.9) @ Fructose-6-phosphate phosphoketolase (EC 4.1.2.22)
fig.69042.12.peg.708	hypothetical protein
fig.69042.12.peg.1306	hypothetical protein
fig.69042.12.peg.2031	hypothetical protein
fig.69042.12.peg.805	hypothetical protein
fig.69042.12.peg.625	hypothetical protein
fig.69042.12.peg.287	Fructose-1,6-bisphosphatase, GlpX type (EC 3.1.3.11) @ Sedoheptulose-1,7-bisphosphatase (EC 3.1.3.37)
fig.69042.12.peg.2761	hypothetical protein
fig.69042.12.peg.286	Ribulose-phosphate 3-epimerase (EC 5.1.3.1)
fig.69042.12.peg.2471	Urea ABC transporter, permease protein UrtC
fig.69042.12.peg.2112	Photosystem I iron-sulfur center (EC 1.97.1.12)
fig.69042.12.peg.1914	Hypothetical with similarity to BchE, but NOT Mg-protoporphyrin monomethyl ester cyclase (anaerobic)
fig.69042.12.peg.2554	Photosystem II protein PsbJ
fig.69042.12.peg.2025	Cell division-associated, ATP-dependent zinc metalloprotease FtsH
fig.69042.12.peg.580	NADPH-dependent 7-cyano-7-deazaguanine reductase (EC 1.7.1.13)
fig.69042.12.peg.1360	Ferredoxin--NADP(+) reductase (EC 1.18.1.2)
fig.69042.12.peg.1426	hypothetical protein
fig.69042.12.peg.233	hypothetical protein
fig.69042.12.peg.47	Antitoxin to Toxin 1, PIN domain
fig.69042.12.peg.539	Heat shock protein 60 kDa family chaperone GroEL
fig.69042.12.peg.2812	hypothetical protein
fig.69042.12.peg.1646	hypothetical protein
fig.69042.12.peg.1857	hypothetical protein
fig.69042.12.peg.1614	Na(+)-dependent bicarbonate transporter BicA
fig.69042.12.peg.2187	Glycine cleavage system H protein
fig.69042.12.peg.1775	VapC toxin protein
fig.69042.12.peg.2590	hypothetical protein
fig.69042.12.peg.247	Anti-sigma regulatory factor (Ser/Thr protein kinase), essential for photomixotrophic growth, PmgA
fig.69042.12.peg.1243	hypothetical protein
fig.69042.12.peg.2846	Uncharacterized protein slr1624
fig.69042.12.peg.173	Chaperone protein DnaK
fig.69042.12.peg.1568	NADH dehydrogenase subunit 4, Involved in CO2 fixation
fig.69042.12.peg.850	UDP-N-acetylmuramoyl-dipeptide--2,6-diaminopimelate ligase (EC 6.3.2.13)
fig.69042.12.peg.1221	hypothetical protein
fig.69042.12.peg.2208	hypothetical protein
fig.69042.12.peg.1246	hypothetical protein
fig.69042.12.peg.2425	hypothetical protein
fig.69042.12.peg.228	Efflux ABC transporter, permease protein
fig.69042.12.peg.2206	hypothetical protein
fig.69042.12.peg.2579	Sulfate transporter
fig.69042.12.peg.2409	Acetyltransferase (GNAT) family, Syn7942_2240 homolog
fig.69042.12.peg.156	hypothetical protein
fig.69042.12.peg.1707	Prolyl-tRNA synthetase (EC 6.1.1.15), bacterial type
fig.69042.12.peg.1596	Long-chain acyl-[acyl-carrier-protein] reductase (EC 1.2.1.80)
fig.69042.12.peg.2570	Inner membrane protein YccF
fig.69042.12.peg.605	DNA-directed RNA polymerase beta' subunit, cyanobacterial form (EC 2.7.7.6)
fig.69042.12.peg.1116	hypothetical protein
fig.69042.12.peg.1304	FIG018171: hypothetical protein of Cupin superfamily
fig.69042.12.peg.2710	hypothetical protein
fig.69042.12.peg.2391	hypothetical protein
fig.69042.12.peg.483	hypothetical protein
fig.69042.12.peg.393	Cytochrome b6-f complex subunit VII (PetM)
fig.69042.12.peg.583	Nitrogen regulatory protein P-II
fig.69042.12.peg.1240	Maebl
fig.69042.12.peg.1611	Sulfide:quinone oxidoreductase, Type II
fig.69042.12.peg.2415	Glycosyl transferase, group 1 family protein
fig.69042.12.peg.1739	hypothetical protein
fig.69042.12.peg.1799	Chaperone protein ClpB (ATP-dependent unfoldase)
fig.69042.12.peg.2156	hypothetical protein
fig.69042.12.peg.865	Limit dextrin alpha-1,6-maltotetraose-hydrolase (EC 3.2.1.196)
fig.69042.12.peg.540	Heat shock protein 10 kDa family chaperone GroES
fig.69042.12.peg.1485	hypothetical protein
fig.69042.12.peg.1630	Phosphoribosyl-AMP cyclohydrolase (EC 3.5.4.19) / Phosphoribosyl-ATP pyrophosphatase (EC 3.6.1.31)
fig.69042.12.peg.542	ATP synthase epsilon chain (EC 3.6.3.14)
fig.69042.12.peg.564	ATP synthase gamma chain (EC 3.6.3.14)
fig.69042.12.peg.1326	hypothetical protein
fig.69042.12.peg.834	L-alanine-DL-glutamate epimerase (EC 5.1.1.n1)
fig.69042.12.peg.1782	hypothetical protein
fig.69042.12.peg.1808	1,4-alpha-glucan (glycogen) branching enzyme, GH-13-type (EC 2.4.1.18)
fig.69042.12.peg.606	DNA-directed RNA polymerase gamma subunit (EC 2.7.7.6)
fig.69042.12.peg.1539	Potassium efflux system KefA protein / Small-conductance mechanosensitive channel
fig.69042.12.peg.284	Lipopolysaccharide export system permease protein LptF @ Lipopolysaccharide export system permease protein LptG
fig.69042.12.peg.8	hypothetical protein
fig.69042.12.peg.1840	Naphthoate synthase (EC 4.1.3.36)
fig.69042.12.peg.454	Ornithine carbamoyltransferase (EC 2.1.3.3)
fig.69042.12.peg.2345	UDP-N-acetylenolpyruvoylglucosamine reductase (EC 1.3.1.98)
fig.69042.12.peg.1355	hypothetical protein
fig.69042.12.peg.1761	Glucose-1-phosphate thymidylyltransferase (EC 2.7.7.24)
fig.69042.12.peg.1704	Inorganic pyrophosphatase (EC 3.6.1.1)
fig.69042.12.peg.507	Circadian oscillation regulator KaiB
fig.69042.12.peg.672	hypothetical protein
fig.69042.12.peg.1136	hypothetical protein
fig.69042.12.peg.2961	Multisubunit-sodium/proton-antiporter-like complex, protein X
fig.69042.12.peg.398	Photosystem I assembly related protein Ycf4
fig.69042.12.peg.863	hypothetical protein
fig.69042.12.peg.1807	Uroporphyrinogen III decarboxylase (EC 4.1.1.37)
fig.69042.12.peg.2974	Cytochrome b6-f complex subunit IV (PetD)
fig.69042.12.peg.2618	hypothetical protein
fig.69042.12.peg.2431	DNA gyrase subunit B (EC 5.99.1.3)
fig.69042.12.peg.2260	hypothetical protein
fig.69042.12.peg.684	Iron-sulfur cluster assembly protein SufB
fig.69042.12.peg.441	hypothetical protein
fig.69042.12.peg.403	hypothetical protein
fig.69042.12.peg.248	hypothetical protein
fig.69042.12.peg.1784	hypothetical protein
fig.69042.12.peg.2405	Protein translocase subunit SecA
fig.69042.12.peg.988	(E)-4-hydroxy-3-methylbut-2-enyl-diphosphate synthase (ferredoxin) (EC 1.17.7.1)
fig.69042.12.peg.2612	hypothetical protein
fig.69042.12.peg.943	hypothetical protein
fig.69042.12.peg.1951	Photosystem I assembly related protein Ycf3
fig.69042.12.peg.315	Methionine aminopeptidase (EC 3.4.11.18)
fig.69042.12.peg.2270	hypothetical protein
fig.69042.12.peg.2962	Multisubunit-sodium/proton-antiporter-like complex, protein G
fig.69042.12.peg.1352	(2E,6E)-farnesyl diphosphate synthase (EC 2.5.1.10)
fig.69042.12.peg.1853	plobable polysaccharide biosynthesis protein
fig.69042.12.peg.2198	Fatty acid hydroxylase family (carotene hydroxylase/sterol desaturase)
fig.69042.12.peg.250	hypothetical protein
fig.69042.12.peg.526	hypothetical protein
fig.69042.12.peg.519	hypothetical protein
fig.69042.12.peg.1206	3'-to-5' exoribonuclease RNase R
fig.69042.12.peg.817	hypothetical protein
fig.69042.12.peg.1786	hypothetical protein
fig.69042.12.peg.413	SSU ribosomal protein S16p
fig.69042.12.peg.1496	hypothetical protein
fig.69042.12.peg.2363	hypothetical protein
fig.69042.12.peg.2419	hypothetical protein
fig.69042.12.peg.239	Protein translocase subunit SecD
fig.69042.12.peg.109	Ssr2998 protein
fig.69042.12.peg.474	Peptidylprolyl isomerase, FKBP-type (EC 5.2.1.8)
fig.69042.12.peg.1387	ATP-dependent Clp protease, ATP-binding subunit ClpC
fig.69042.12.peg.2350	Peptidyl-prolyl cis-trans isomerase
fig.69042.12.peg.1354	RecD-like DNA helicase Atu2026
fig.69042.12.peg.1341	FIG017608: hypothetical membrane protein, specific for cyanobacteria
fig.69042.12.peg.107	Multimodular transpeptidase-transglycosylase (EC 2.4.1.129) (EC 3.4.-.-)
fig.69042.12.peg.1040	Putative anti-sigma factor antagonist
fig.69042.12.peg.197	MazG-related NTP pyrophosphohydrolase BB0760
fig.69042.12.peg.736	hypothetical protein
fig.69042.12.peg.1572	Carboxysome peptide B
fig.69042.12.peg.1045	Putative regulatory protein
fig.69042.12.peg.1274	hypothetical protein
fig.69042.12.peg.1859	hypothetical protein
fig.69042.12.peg.1140	Two-component transcriptional response regulator, LuxR family
fig.69042.12.peg.1633	hypothetical protein
fig.69042.12.peg.1397	hypothetical protein
fig.69042.12.peg.490	FIG020308: hypothetical protein
fig.69042.12.peg.1512	hypothetical protein
fig.69042.12.peg.2036	hypothetical protein
fig.69042.12.peg.978	putative sodium-dependent bicarbonate transporter
fig.69042.12.peg.2146	hypothetical protein
fig.69042.12.peg.1523	RidA/YER057c/UK114 superfamily protein
fig.69042.12.peg.1676	putative anion permease
fig.69042.12.peg.2726	Amylosucrase (EC 2.4.1.4)
fig.69042.12.peg.568	ATP synthase F0 sector subunit b' (EC 3.6.3.14)
fig.69042.12.peg.1251	Glutathione S-transferase (EC 2.5.1.18)
fig.69042.12.peg.2915	Coproporphyrinogen III oxidase, aerobic (EC 1.3.3.3)
fig.69042.12.peg.1469	hypothetical protein
fig.69042.12.peg.2005	Translation elongation factor Tu
fig.69042.12.peg.1461	Peptide deformylase (EC 3.5.1.88)
fig.69042.12.peg.910	Efflux ABC transporter, ATP-binding protein
fig.69042.12.peg.944	hypothetical protein
fig.69042.12.peg.902	Riboflavin synthase eubacterial/eukaryotic (EC 2.5.1.9)
fig.69042.12.peg.796	Protoporphyrin IX Mg-chelatase subunit H (EC 6.6.1.1)
fig.69042.12.peg.2757	Sulfatase modifying factor 1 precursor (C-alpha-formyglycine- generating enzyme 1)
fig.69042.12.peg.354	hypothetical protein
fig.69042.12.peg.544	hypothetical protein
fig.69042.12.peg.357	hypothetical protein
fig.69042.12.peg.1257	ATP-dependent, 3'-5' DNA helicase with strand annealing activity
fig.69042.12.peg.718	KtrAB potassium uptake system, peripheral membrane component KtrA
fig.69042.12.peg.2858	HNH endonuclease family protein
fig.69042.12.peg.643	hypothetical protein
fig.69042.12.peg.2878	LSU ribosomal protein L14p (L23e)
fig.69042.12.peg.277	Glycyl-tRNA synthetase beta chain (EC 6.1.1.14)
fig.69042.12.peg.2497	Glycogen phosphorylase (EC 2.4.1.1)
fig.69042.12.peg.471	AbrB family transciptional regulator
fig.69042.12.peg.1976	C-terminal DNA-binding domain of LuxR-like protein
fig.69042.12.peg.479	Long-chain-fatty-acid--CoA ligase (EC 6.2.1.3)
fig.69042.12.peg.1396	Glutathione S-transferase domain protein
fig.69042.12.peg.2411	Cyclic-nucleotide-regulated bacteriocin/lantibiotic efflux ABC transporter, permease/ATP-binding protein
fig.69042.12.peg.2339	Type IV fimbrial assembly, ATPase PilB
fig.69042.12.peg.646	hypothetical protein
fig.69042.12.peg.678	hypothetical protein
fig.69042.12.peg.2654	Heat shock protein Hsp20
fig.69042.12.peg.1711	Single-stranded DNA-binding protein
fig.69042.12.peg.2960	Multisubunit-sodium/proton-antiporter-like complex, protein B
fig.69042.12.peg.28	RelB/StbD replicon stabilization protein (antitoxin to RelE/StbE)
fig.69042.12.peg.1814	hypothetical protein
fig.69042.12.peg.1315	hypothetical protein
fig.69042.12.peg.1286	hypothetical protein
fig.69042.12.peg.1389	Diaminopimelate decarboxylase (EC 4.1.1.20)
fig.69042.12.peg.2080	Photosystem II 10 kDa phosphoprotein (PsbH)
fig.69042.12.peg.2907	Phosphoenolpyruvate carboxylase (EC 4.1.1.31)
fig.69042.12.peg.2083	Photosystem II protein PsbI
fig.69042.12.peg.832	D-alanine--D-alanine ligase (EC 6.3.2.4)
fig.69042.12.peg.1386	Glycerol dehydrogenase (EC 1.1.1.6)
fig.69042.12.peg.820	Undecaprenyl-phosphate galactosephosphotransferase (EC 2.7.8.6)
fig.69042.12.peg.1001	33 kDa chaperonin HslO
fig.69042.12.peg.276	Ferredoxin--sulfite reductase (EC 1.8.7.1)
fig.69042.12.peg.1575	Carboxysome shell protein CsoS2
fig.69042.12.peg.221	hypothetical protein
fig.69042.12.peg.1220	Threonine-synthase-like protein 1
fig.69042.12.peg.2062	Possible bicarbonate transporter, ICT family
fig.69042.12.peg.2637	PQQ-dependent oxidoreductase, gdhB family
fig.69042.12.peg.2000	hypothetical protein
fig.69042.12.peg.2056	hypothetical protein
fig.69042.12.peg.142	Branched-chain amino acid aminotransferase (EC 2.6.1.42)
fig.69042.12.peg.2544	Group 2 RNA polymerase sigma factor @ Cyanobacteria-specific RpoD-like sigma factor, type-7
fig.69042.12.peg.1652	probable MPT-synthase sulfurylase
fig.69042.12.peg.1328	Branched-chain amino acid ABC transporter, ATP-binding protein LivG (TC 3.A.1.4.1)
fig.69042.12.peg.2096	4-hydroxy-3-methylbut-2-enyl diphosphate reductase (EC 1.17.7.4)
fig.69042.12.peg.280	GTP-binding protein TypA/BipA
fig.69042.12.peg.1831	hypothetical protein
fig.69042.12.peg.199	Pyruvate kinase (EC 2.7.1.40)
fig.69042.12.peg.1759	dTDP-glucose 4,6-dehydratase (EC 4.2.1.46)
fig.69042.12.peg.1714	N-acetylglutamate kinase (EC 2.7.2.8)
fig.69042.12.peg.146	Protoporphyrinogen IX oxidase, novel form, HemJ (EC 1.3.-.-)
fig.69042.12.peg.498	Acyl-[acyl-carrier-protein]--UDP-N-acetylglucosamine O-acyltransferase (EC 2.3.1.129)
fig.69042.12.peg.1353	Uncharacterized membrane protein YuiD
fig.69042.12.peg.408	NAD(P)H-hydrate epimerase (EC 5.1.99.6) / ADP-dependent (S)-NAD(P)H-hydrate dehydratase (EC 4.2.1.136)
fig.69042.12.peg.534	Ferredoxin-thioredoxin reductase, variable chain
fig.69042.12.peg.1288	hypothetical protein
fig.69042.12.peg.1595	Acetyl-coenzyme A carboxyl transferase alpha chain (EC 6.4.1.2)
fig.69042.12.peg.2449	Rod shape-determining protein MreB
fig.69042.12.peg.2786	Phosphoglycerate kinase (EC 2.7.2.3)
fig.69042.12.peg.289	Glucose-1-phosphate adenylyltransferase (EC 2.7.7.27)
fig.69042.12.peg.653	YggT family protein YlmG/ssl0353, required for proper distribution of nucleoids in chloroplast and cyanobacteria
fig.69042.12.peg.545	Multimodular transpeptidase-transglycosylase (EC 2.4.1.129) (EC 3.4.-.-)
fig.69042.12.peg.2371	UDP-sulfoquinovose synthase (EC 3.13.1.1)
fig.69042.12.peg.200	ABC-type antimicrobial peptide transport system, permease component
fig.69042.12.peg.711	Pantothenate kinase type III, CoaX-like (EC 2.7.1.33)
fig.69042.12.peg.2619	hypothetical protein
fig.69042.12.peg.1171	NAD(P) transhydrogenase subunit beta (EC 1.6.1.2)
fig.69042.12.peg.499	3-hydroxyacyl-[acyl-carrier-protein] dehydratase, FabZ form (EC 4.2.1.59)
fig.69042.12.peg.242	Uncharacterized UPF0118 membrane protein
fig.69042.12.peg.1518	Pyridoxamine 5'-phosphate oxidase (EC 1.4.3.5)
fig.69042.12.peg.665	Peptide deformylase (EC 3.5.1.88)
fig.69042.12.peg.2455	hypothetical protein
fig.69042.12.peg.1367	hypothetical protein
fig.69042.12.peg.846	Indole-3-glycerol phosphate synthase (EC 4.1.1.48)
fig.69042.12.peg.1603	hypothetical protein
fig.69042.12.peg.2469	Urea ABC transporter, ATPase protein UrtE
fig.69042.12.peg.1505	Tat (twin-arginine translocation) pathway signal sequence domain protein
fig.69042.12.peg.1392	Biotin synthase (EC 2.8.1.6)
fig.69042.12.peg.1668	ABC transporter, ATP-binding protein (cluster 3, basic aa/glutamine/opines)
fig.69042.12.peg.1237	Predicted ATPase related to phosphate starvation-inducible protein PhoH
fig.69042.12.peg.2747	hypothetical protein
fig.69042.12.peg.721	hypothetical protein
fig.69042.12.peg.2418	hypothetical protein
fig.69042.12.peg.1091	hypothetical protein
fig.69042.12.peg.50	hypothetical protein
fig.69042.12.peg.1863	hypothetical protein
fig.69042.12.peg.1486	hypothetical protein
fig.69042.12.peg.704	RND efflux system, inner membrane transporter
fig.69042.12.peg.1070	hypothetical protein
fig.69042.12.peg.2916	hypothetical protein
fig.69042.12.peg.240	Protein translocase subunit SecF
fig.69042.12.peg.1593	GTP cyclohydrolase I (EC 3.5.4.16) type 1
fig.69042.12.peg.1019	hypothetical protein
fig.69042.12.peg.2473	Urea ABC transporter, substrate-binding protein UrtA
fig.69042.12.peg.911	Efflux ABC transporter, permease protein
fig.69042.12.peg.811	Polyphosphate kinase 2 (EC 2.7.4.1)
fig.69042.12.peg.1448	hypothetical protein
fig.69042.12.peg.2239	hypothetical protein
fig.69042.12.peg.1661	Orotidine 5'-phosphate decarboxylase (EC 4.1.1.23) / Orotate phosphoribosyltransferase (EC 2.4.2.10)
fig.69042.12.peg.1825	hypothetical protein
fig.69042.12.peg.2356	HNH endonuclease:HNH nuclease
fig.69042.12.peg.171	hypothetical protein
fig.69042.12.peg.1172	hypothetical protein
fig.69042.12.peg.1393	Rhodanese domain protein UPF0176, cyanobacterial/alphaproteobacterial subgroup
fig.69042.12.peg.218	hypothetical protein
fig.69042.12.peg.2026	Sulfate adenylyltransferase (EC 2.7.7.4)
fig.69042.12.peg.1131	hypothetical protein
fig.69042.12.peg.1645	hypothetical protein
fig.69042.12.peg.2508	Urea carboxylase-related ABC transporter, permease protein
fig.69042.12.peg.1864	UDP-N-acetylmuramoyl-tripeptide--D-alanyl-D-alanine ligase (EC 6.3.2.10)
fig.69042.12.peg.1851	hypothetical protein
fig.69042.12.peg.1718	hypothetical protein
fig.69042.12.peg.1961	RNA-binding region RNP-1
fig.69042.12.peg.559	Alanine dehydrogenase (EC 1.4.1.1)
fig.69042.12.peg.2751	hypothetical protein
fig.69042.12.peg.194	Segregation and condensation protein B
fig.69042.12.peg.673	Inner membrane protein, KefB/KefC family
fig.69042.12.peg.2563	FIG002813: LPPG:FO 2-phospho-L-lactate transferase like, CofD-like
fig.69042.12.peg.1576	Ribulose bisphosphate carboxylase small chain (EC 4.1.1.39)
fig.69042.12.peg.1438	hypothetical protein
fig.69042.12.peg.728	hypothetical protein
fig.69042.12.peg.2905	S-adenosylmethionine decarboxylase proenzyme (EC 4.1.1.50), prokaryotic class 1B
fig.69042.12.peg.484	Uncharacterized MFS-type transporter
fig.69042.12.peg.511	SAM-dependent methyltransferase
fig.69042.12.peg.1822	Glucokinase (EC 2.7.1.2)
fig.69042.12.peg.2041	NAD-dependent glyceraldehyde-3-phosphate dehydrogenase (EC 1.2.1.12) for arsenate detoxification
fig.69042.12.peg.2018	ATP-dependent Clp protease adaptor protein ClpS
fig.69042.12.peg.263	FIG015547: peptidase, M16 family
fig.69042.12.peg.502	Phosphoribosylaminoimidazole-succinocarboxamide synthase (EC 6.3.2.6)
fig.69042.12.peg.66	hypothetical protein
fig.69042.12.peg.475	Superoxide dismutase [Fe] (EC 1.15.1.1)
fig.69042.12.peg.321	DNA polymerase I (EC 2.7.7.7)
fig.69042.12.peg.2261	hypothetical protein
fig.69042.12.peg.1236	Domain of unknown function / gamma-glutamyl ligase (similar to F420:0 gamma-glutamyl ligase)
fig.69042.12.peg.976	2-isopropylmalate synthase (EC 2.3.3.13)
fig.69042.12.peg.2605	Type I restriction-modification system, restriction subunit R (EC 3.1.21.3)
fig.69042.12.peg.2268	Lead, cadmium, zinc and mercury transporting ATPase (EC 3.6.3.3) (EC 3.6.3.5); Copper-translocating P-type ATPase (EC 3.6.3.4)
fig.69042.12.peg.1228	Phosphoribulokinase (EC 2.7.1.19)
fig.69042.12.peg.60	Pyruvate-flavodoxin oxidoreductase
fig.69042.12.peg.157	Leucyl-tRNA synthetase (EC 6.1.1.4)
fig.69042.12.peg.2149	Isocitrate dehydrogenase [NADP] (EC 1.1.1.42)
fig.69042.12.peg.2086	3-isopropylmalate dehydratase large subunit (EC 4.2.1.33)
fig.69042.12.peg.108	Chlorophyll a synthase ChlG (EC 2.5.1.62)
fig.69042.12.peg.193	Threonine dehydratase biosynthetic (EC 4.3.1.19)
fig.69042.12.peg.1969	15-cis-zeta-carotene isomerase (EC 5.2.1.12)
fig.69042.12.peg.1064	hypothetical protein
fig.69042.12.peg.2733	Alanyl-tRNA synthetase (EC 6.1.1.7)
fig.69042.12.peg.1207	hypothetical protein
fig.69042.12.peg.1467	Pyridoxamine 5'-phosphate oxidase (EC 1.4.3.5)
fig.69042.12.peg.1601	FIG00003370: Multicopper polyphenol oxidase
fig.69042.12.peg.1571	Carboxysome shell protein CsoS1
fig.69042.12.peg.913	N-acetylmannosamine-6-phosphate 2-epimerase (EC 5.1.3.9)
fig.69042.12.peg.655	Ribonucleases G and E
fig.69042.12.peg.806	hypothetical protein
fig.69042.12.peg.1159	hypothetical protein
fig.69042.12.peg.1604	hypothetical protein
fig.69042.12.peg.2521	hypothetical protein
fig.69042.12.peg.2177	hypothetical protein
fig.69042.12.peg.1254	hypothetical protein
fig.69042.12.peg.1481	Putative glycosyltransferase
fig.69042.12.peg.705	hypothetical protein
fig.69042.12.peg.2269	hypothetical protein
fig.69042.12.peg.2767	Transcription antitermination protein NusG
fig.69042.12.peg.2110	Hemolysins and related proteins containing CBS domains
fig.69042.12.peg.2806	Glucosylglycerol-phosphate synthase (EC 2.4.1.213)
fig.69042.12.peg.1219	MoaD/ThiS family protein clustered with threonine synthase
fig.69042.12.peg.522	D-3-phosphoglycerate dehydrogenase (EC 1.1.1.95)
fig.69042.12.peg.2604	hypothetical protein
fig.69042.12.peg.1072	Hydrolase, alpha/beta fold family
fig.69042.12.peg.1310	hypothetical protein
fig.69042.12.peg.895	DNA topoisomerase I (EC 5.99.1.2)
fig.69042.12.peg.215	ABC transporter, permease protein 1 (cluster 1, maltose/g3p/polyamine/iron)
fig.69042.12.peg.462	Short-chain dehydrogenase/reductase (SDR) superfamily
fig.69042.12.peg.2108	Phosphorylase kinase alpha subunit
fig.69042.12.peg.1816	Gamma-glutamyl phosphate reductase (EC 1.2.1.41)
fig.69042.12.peg.2687	FIG068086: hypothetical protein
fig.69042.12.peg.1137	YrbA protein
fig.69042.12.peg.1061	hypothetical protein
fig.69042.12.peg.2509	Urea carboxylase-related ABC transporter, ATP-binding protein
fig.69042.12.peg.1127	Exodeoxyribonuclease V alpha chain (EC 3.1.11.5)
fig.69042.12.peg.937	CAB/ELIP/HLIP family protein
fig.69042.12.peg.1856	hypothetical protein
fig.69042.12.peg.590	Dethiobiotin synthase BioD (EC 6.3.3.3)
fig.69042.12.peg.683	Iron-sulfur cluster assembly ATPase protein SufC
fig.69042.12.peg.404	Cobyric acid synthase (EC 6.3.5.10)
fig.69042.12.peg.2959	hypothetical protein
fig.69042.12.peg.1339	hypothetical protein
fig.69042.12.peg.2626	Protein of unknown function DUF86, BT0167 group
fig.69042.12.peg.2113	Acyl carrier protein
fig.69042.12.peg.2602	hypothetical protein
fig.69042.12.peg.2825	Glutaredoxin 3 (Grx1)
fig.69042.12.peg.1151	FIG00565140: hypothetical protein
fig.69042.12.peg.1979	NAD kinase (EC 2.7.1.23)
fig.69042.12.peg.873	Acetate kinase (EC 2.7.2.1)
fig.69042.12.peg.1973	Segregation and condensation protein A
fig.69042.12.peg.73	hypothetical protein
fig.69042.12.peg.558	NAD synthetase (EC 6.3.1.5) / Glutamine amidotransferase chain of NAD synthetase
fig.69042.12.peg.123	hypothetical protein
fig.69042.12.peg.412	Signal recognition particle protein Ffh
fig.69042.12.peg.453	Cell division-associated, ATP-dependent zinc metalloprotease FtsH
fig.69042.12.peg.1855	Beta-1,3-glucosyltransferase
fig.69042.12.peg.2792	Guanosine-3',5'-bis(diphosphate) 3'-pyrophosphohydrolase (EC 3.1.7.2) / GTP pyrophosphokinase (EC 2.7.6.5), (p)ppGpp synthetase II
fig.69042.12.peg.570	ATP synthase F0 sector subunit a (EC 3.6.3.14)
fig.69042.12.peg.1421	hypothetical protein
fig.69042.12.peg.1636	hypothetical protein
fig.69042.12.peg.717	Alkyl hydroperoxide reductase subunit C-like protein
fig.69042.12.peg.986	hypothetical protein
fig.69042.12.peg.801	hypothetical protein
fig.69042.12.peg.1435	Phycocyanin beta chain
fig.69042.12.peg.762	hypothetical protein
fig.69042.12.peg.2444	hypothetical protein
fig.69042.12.peg.61	hypothetical protein
fig.69042.12.peg.1586	hypothetical protein
fig.69042.12.peg.893	ABC-type antimicrobial peptide transport system, ATPase component
fig.69042.12.peg.1334	Triosephosphate isomerase (EC 5.3.1.1)
fig.69042.12.peg.1201	TldD protein, part of TldE/TldD proteolytic complex
fig.69042.12.peg.598	hypothetical protein
fig.69042.12.peg.1999	Ferredoxin-dependent glutamate synthase (EC 1.4.7.1)
fig.69042.12.peg.1977	hypothetical protein
fig.69042.12.peg.2045	hypothetical protein
fig.69042.12.peg.2399	6,7-dimethyl-8-ribityllumazine synthase (EC 2.5.1.78)
fig.69042.12.peg.2775	hypothetical protein
fig.69042.12.peg.1561	hypothetical protein
fig.69042.12.peg.845	Dihydrolipoamide dehydrogenase of pyruvate dehydrogenase complex (EC 1.8.1.4) / Dihydrolipoamide dehydrogenase (EC 1.8.1.4)
fig.69042.12.peg.2422	hypothetical protein
fig.69042.12.peg.1345	Glucose-methanol-choline (GMC) oxidoreductase:NAD binding site
fig.69042.12.peg.554	Xaa-Pro aminopeptidase (EC 3.4.11.9)
fig.69042.12.peg.1830	hypothetical protein
fig.69042.12.peg.569	ATP synthase F0 sector subunit c (EC 3.6.3.14)
fig.69042.12.peg.2114	3-oxoacyl-[acyl-carrier-protein] synthase, KASII (EC 2.3.1.179)
fig.69042.12.peg.275	hypothetical protein
fig.69042.12.peg.1123	DEAD-box ATP-dependent RNA helicase DeaD (= CshA) (EC 3.6.4.13)
fig.69042.12.peg.1932	probable iron binding protein from the HesB_IscA_SufA family
fig.69042.12.peg.2214	hypothetical protein
fig.69042.12.peg.1838	Signal peptidase I (EC 3.4.21.89)
fig.69042.12.peg.907	Cytochrome c oxidase polypeptide II (EC 1.9.3.1)
fig.69042.12.peg.1281	hypothetical protein
fig.69042.12.peg.737	hypothetical protein
fig.69042.12.peg.571	ATP synthase protein I
fig.69042.12.peg.2349	Thiamine-monophosphate kinase (EC 2.7.4.16)
fig.69042.12.peg.2394	Aspartokinase (EC 2.7.2.4)
fig.69042.12.peg.824	ATP-dependent Clp protease proteolytic subunit ClpP (EC 3.4.21.92)
fig.69042.12.peg.167	3,4-dihydroxy-2-butanone 4-phosphate synthase (EC 4.1.99.12) / GTP cyclohydrolase II (EC 3.5.4.25) / C-terminal extension specific for cyanobacteria
fig.69042.12.peg.1626	hypothetical protein
fig.69042.12.peg.2053	Isoleucyl-tRNA synthetase (EC 6.1.1.5)
fig.69042.12.peg.1920	Shikimate kinase I (EC 2.7.1.71)
fig.69042.12.peg.1798	hypothetical protein
fig.69042.12.peg.170	N-acetylmuramic acid 6-phosphate etherase (EC 4.2.1.126)
fig.69042.12.peg.482	Deoxyribose-phosphate aldolase (EC 4.1.2.4)
fig.69042.12.peg.2393	hypothetical protein
fig.69042.12.peg.1819	Oligopeptidase A (EC 3.4.24.70)
fig.69042.12.peg.1590	hypothetical protein
fig.69042.12.peg.543	hypothetical protein
fig.69042.12.peg.1617	Possible porin precursor
fig.69042.12.peg.841	N-acetylornithine aminotransferase (EC 2.6.1.11)
fig.69042.12.peg.621	DNA protection during starvation protein
fig.69042.12.peg.1462	hypothetical protein
fig.69042.12.peg.1374	LSU rRNA pseudouridine(2605) synthase (EC 5.4.99.22)
fig.69042.12.peg.2908	glutamate--cysteine ligase, putative
fig.69042.12.peg.2555	Photosystem II protein PsbL
fig.69042.12.peg.2383	ATP-dependent Clp protease proteolytic subunit ClpP (EC 3.4.21.92)
fig.69042.12.peg.1376	hypothetical protein
fig.69042.12.peg.1229	3-isopropylmalate dehydrogenase (EC 1.1.1.85)
fig.69042.12.peg.1953	Two-component transcriptional response regulator, OmpR family
fig.69042.12.peg.727	Putative serine protease
fig.69042.12.peg.415	hypothetical protein
fig.69042.12.peg.1578	Carboxysome shell protein CsoS1
fig.69042.12.peg.478	hypothetical protein
fig.69042.12.peg.1359	Glucose-6-phosphate 1-dehydrogenase (EC 1.1.1.49)
fig.69042.12.peg.826	Membrane-associated protein containing RNA-binding TRAM domain and ribonuclease PIN-domain, YacL B.subtilis ortholog
fig.69042.12.peg.685	Ferredoxin
fig.69042.12.peg.1874	Phosphoribosylformylglycinamidine synthase, glutamine amidotransferase subunit (EC 6.3.5.3)
fig.69042.12.peg.2091	hypothetical protein
fig.69042.12.peg.2071	hypothetical protein
fig.69042.12.peg.1225	Acetyl-coenzyme A carboxyl transferase beta chain (EC 6.4.1.2)
fig.69042.12.peg.2966	Multisubunit-sodium/proton-antiporter-like complex, protein C
fig.69042.12.peg.2320	hypothetical protein
fig.69042.12.peg.2012	Ribonuclease E (EC 3.1.26.12)
fig.69042.12.peg.631	GTP-binding protein Obg
fig.69042.12.peg.2828	Isochorismate synthase (EC 5.4.4.2) @ Phylloquinone-specific isochorismate synthase (EC 5.4.4.2)
fig.69042.12.peg.2925	Phosphoribosylformylglycinamidine cyclo-ligase (EC 6.3.3.1)
fig.69042.12.peg.288	Glutamyl-tRNA reductase (EC 1.2.1.70)
fig.69042.12.peg.1205	Flavin prenyltransferase UbiX
fig.69042.12.peg.549	hypothetical protein
fig.69042.12.peg.1379	Uncharacterized protein slr1919
fig.69042.12.peg.664	Ssr2611 protein
fig.69042.12.peg.588	hypothetical protein
fig.69042.12.peg.2069	Thioredoxin-like protein TxlA
fig.69042.12.peg.889	Thioredoxin
fig.69042.12.peg.2172	hypothetical protein
fig.69042.12.peg.1170	NAD(P) transhydrogenase C-domain of subunit alpha (EC 1.6.1.2)
fig.69042.12.peg.2572	hypothetical protein
fig.69042.12.peg.2006	SSU ribosomal protein S10p (S20e)
fig.69042.12.peg.2063	hypothetical protein
fig.69042.12.peg.536	2,3-bisphosphoglycerate-independent phosphoglycerate mutase (EC 5.4.2.12)
fig.69042.12.peg.2553	Putative nucleotide sugar epimerase
fig.69042.12.peg.2013	FIG092679: Fe-S oxidoreductase
fig.69042.12.peg.1598	Creatinine amidohydrolase (EC 3.5.2.10)
fig.69042.12.peg.2821	Diacylglycerol kinase (EC 2.7.1.107)
fig.69042.12.peg.2408	hypothetical protein
fig.69042.12.peg.980	hypothetical protein
fig.69042.12.peg.1316	hypothetical protein
fig.69042.12.peg.720	hypothetical protein
fig.69042.12.peg.2529	hypothetical protein
fig.69042.12.peg.2923	Possible conserved carboxylase domain
fig.69042.12.peg.1716	Helicase PriA essential for oriC/DnaA-independent DNA replication
fig.69042.12.peg.105	DNA base-flipping protein
fig.69042.12.peg.2557	Cytochrome b559 alpha chain (PsbE)
fig.69042.12.peg.1233	hypothetical protein
fig.69042.12.peg.2461	Cystathionine beta-synthase (EC 4.2.1.22)
fig.69042.12.peg.1031	Holliday junction ATP-dependent DNA helicase RuvA (EC 3.6.4.12)
fig.69042.12.peg.2279	hypothetical protein
fig.69042.12.peg.2326	DNA gyrase subunit A (EC 5.99.1.3)
fig.69042.12.peg.265	ABC exporter membrane fusion component of DevB family
fig.69042.12.peg.2290	Cyanobacteria-specific RpoD-like sigma factor, type-13
fig.69042.12.peg.2552	UDP-glucuronate decarboxylase (EC 4.1.1.35)
fig.69042.12.peg.1370	hypothetical protein
fig.69042.12.peg.1130	hypothetical protein
fig.69042.12.peg.797	4-hydroxy-tetrahydrodipicolinate reductase (EC 1.17.1.8)
fig.69042.12.peg.792	Oxidoreductase, short-chain dehydrogenase/reductase family
fig.69042.12.peg.1764	hypothetical protein
fig.69042.12.peg.2919	hypothetical protein
fig.69042.12.peg.905	Cytochrome c oxidase polypeptide III (EC 1.9.3.1)
fig.69042.12.peg.1415	hypothetical protein
fig.69042.12.peg.2193	LSU ribosomal protein L9p
fig.69042.12.peg.2168	Bicarbonate ABC transporter, ATP-binding protein
fig.69042.12.peg.645	hypothetical protein
fig.69042.12.peg.2525	hypothetical protein
fig.69042.12.peg.2116	hypothetical protein
fig.69042.12.peg.2015	hypothetical protein
fig.69042.12.peg.1037	Hypothetical protein, Slr0957 homolog
fig.69042.12.peg.469	hypothetical protein
fig.69042.12.peg.406	tRNA-specific 2-thiouridylase MnmA (EC 2.8.1.13)
fig.69042.12.peg.729	hypothetical protein
fig.69042.12.peg.143	Aerobic cobaltochelatase CobN subunit (EC 6.6.1.2)
fig.69042.12.peg.2917	hypothetical protein
fig.69042.12.peg.2459	SAM-dependent methyltransferase
fig.69042.12.peg.362	Protein of unknown function DUF86, Caur_2869 group
fig.69042.12.peg.1300	4,4'-diaponeurosporenoate glycosyltransferase (EC 2.4.1.-)
fig.69042.12.peg.76	3'(2'),5'-bisphosphate nucleotidase (EC 3.1.3.7)
fig.69042.12.peg.1899	Glycerol-3-phosphate dehydrogenase [NAD(P)+] (EC 1.1.1.94)
fig.69042.12.peg.2389	tRNA(Ile)-lysidine synthetase (EC 6.3.4.19)
fig.69042.12.peg.946	hypothetical protein
fig.69042.12.peg.532	hypothetical protein
fig.69042.12.peg.1277	hypothetical protein
fig.69042.12.peg.640	hypothetical protein
fig.69042.12.peg.2793	hypothetical protein
fig.69042.12.peg.2746	Aspartyl-tRNA(Asn) amidotransferase subunit B (EC 6.3.5.6) @ Glutamyl-tRNA(Gln) amidotransferase subunit B (EC 6.3.5.7)
fig.69042.12.peg.1439	hypothetical protein
fig.69042.12.peg.2965	Multisubunit-sodium/proton-antiporter-like complex, protein D
fig.69042.12.peg.2841	hypothetical protein
fig.69042.12.peg.2092	hypothetical protein
fig.69042.12.peg.89	hypothetical protein
fig.69042.12.peg.2312	hypothetical protein
fig.69042.12.peg.1101	hypothetical protein
fig.69042.12.peg.1478	hypothetical protein
fig.69042.12.peg.2057	hypothetical protein
fig.69042.12.peg.154	Cysteine desulfurase (EC 2.8.1.7)
fig.69042.12.peg.589	hypothetical protein
fig.69042.12.peg.2308	Argininosuccinate synthase (EC 6.3.4.5)
fig.69042.12.peg.775	Putative DNA helicase
fig.69042.12.peg.1182	hypothetical protein
fig.69042.12.peg.243	hypothetical protein
fig.69042.12.peg.2881	LSU ribosomal protein L16p (L10e)
fig.69042.12.peg.1235	hypothetical protein
fig.69042.12.peg.1984	Citrate synthase (si) (EC 2.3.3.1)
fig.69042.12.peg.2671	Imidazoleglycerol-phosphate dehydratase (EC 4.2.1.19)
fig.69042.12.peg.940	possible membrane fusion protein
fig.69042.12.peg.2556	Cytochrome b559 beta chain (PsbF)
fig.69042.12.peg.951	Homoserine dehydrogenase (EC 1.1.1.3)
fig.69042.12.peg.232	UPF0102 protein YraN
fig.69042.12.peg.1760	dTDP-4-dehydrorhamnose reductase (EC 1.1.1.133)
fig.69042.12.peg.443	hypothetical protein
fig.69042.12.peg.2942	hypothetical protein
fig.69042.12.peg.977	ABC transporter, permease protein 2 (cluster 1, maltose/g3p/polyamine/iron)
fig.69042.12.peg.285	Cytochrome c-type biogenesis protein CcsA/ResC
fig.69042.12.peg.525	UDP-N-acetylmuramoyl-L-alanine--D-glutamate ligase (EC 6.3.2.9)
fig.69042.12.peg.450	hypothetical protein
fig.69042.12.peg.125	hypothetical protein
fig.69042.12.peg.965	hypothetical protein
fig.69042.12.peg.205	hypothetical protein
fig.69042.12.peg.2701	Ferredoxin--nitrite reductase (EC 1.7.7.1)
fig.69042.12.peg.2462	Serine/threonine kinase
fig.69042.12.peg.2946	S-adenosylmethionine synthetase (EC 2.5.1.6)
fig.69042.12.peg.886	4-amino-4-deoxy-L-arabinose transferase and related glycosyltransferases of PMT family
fig.69042.12.peg.1573	Carboxysome peptide A
fig.69042.12.peg.947	Dipeptide ABC transporter, permease protein DppB (TC 3.A.1.5.2)
fig.69042.12.peg.299	Cytochrome c oxidase polypeptide I (EC 1.9.3.1)
fig.69042.12.peg.1466	hypothetical protein
fig.69042.12.peg.692	hypothetical protein
fig.69042.12.peg.1854	hypothetical protein
fig.69042.12.peg.2581	hypothetical protein
fig.69042.12.peg.682	Iron-sulfur cluster assembly protein SufD
fig.69042.12.peg.1450	hypothetical protein
fig.69042.12.peg.2067	hypothetical protein
fig.69042.12.peg.1169	NAD(P) transhydrogenase N-domain of subunit alpha (EC 1.6.1.2)
fig.69042.12.peg.1214	hypothetical protein
fig.69042.12.peg.827	Oxygen-independent coproporphyrinogen-III oxidase-like protein YggW
fig.69042.12.peg.2366	GMP synthase [glutamine-hydrolyzing], amidotransferase subunit (EC 6.3.5.2) / GMP synthase [glutamine-hydrolyzing], ATP pyrophosphatase subunit (EC 6.3.5.2)
fig.69042.12.peg.2111	Glutamine--fructose-6-phosphate aminotransferase [isomerizing] (EC 2.6.1.16)
fig.69042.12.peg.1175	Death on curing protein, Doc toxin
fig.69042.12.peg.1124	Mannose-1-phosphate guanylyltransferase (EC 2.7.7.13) / Mannose-6-phosphate isomerase (EC 5.3.1.8)
fig.69042.12.peg.429	NAD kinase (EC 2.7.1.23)
fig.69042.12.peg.1828	Tryptophanyl-tRNA synthetase (EC 6.1.1.2)
fig.69042.12.peg.1829	hypothetical protein
fig.69042.12.peg.1966	NAD(P)H-plastoquinone oxidoreductase subunit M, NdhM
fig.69042.12.peg.2790	hypothetical protein
fig.69042.12.peg.2903	Cob(I)alamin adenosyltransferase (EC 2.5.1.17)
fig.69042.12.peg.2079	Twin-arginine translocation protein TatA
fig.69042.12.peg.2777	hypothetical protein
fig.69042.12.peg.1200	TldE protein, part of TldE/TldD proteolytic complex
fig.69042.12.peg.948	Oligopeptide ABC transporter, substrate-binding protein OppA (TC 3.A.1.5.1)
fig.69042.12.peg.1342	Ribosomal silencing factor RsfA
fig.69042.12.peg.1762	hypothetical protein
fig.69042.12.peg.557	Nicotinate-nucleotide adenylyltransferase (EC 2.7.7.18)
fig.69042.12.peg.1591	Metal dependent membrane associated protease, S2P family
fig.69042.12.peg.974	Glycogen branching enzyme, GH-57-type, archaeal (EC 2.4.1.18)
fig.69042.12.peg.1247	Ribosome-associated endonuclease, involved in final steps of 23S rRNA maturation
fig.69042.12.peg.2472	Urea ABC transporter, permease protein UrtB
fig.69042.12.peg.318	hypothetical protein
fig.69042.12.peg.1480	hypothetical protein
fig.69042.12.peg.2398	Photosystem II protein PsbZ
fig.69042.12.peg.1218	Gentisate 1,2-dioxygenase (EC 1.13.11.4)
fig.69042.12.peg.1688	Cob(I)alamin adenosyltransferase (EC 2.5.1.17)
fig.69042.12.peg.1363	hypothetical protein
fig.69042.12.peg.1293	hypothetical protein
fig.69042.12.peg.597	Ferredoxin
fig.69042.12.peg.2427	Serine acetyltransferase (EC 2.3.1.30)
fig.69042.12.peg.310	Putative activity regulator of membrane protease YbbK
fig.69042.12.peg.2421	hypothetical protein
fig.69042.12.peg.681	Cysteine desulfurase (EC 2.8.1.7) => SufS
fig.69042.12.peg.1627	hypothetical protein
fig.69042.12.peg.290	6-phosphogluconate dehydrogenase, decarboxylating (EC 1.1.1.44)
fig.69042.12.peg.1294	hypothetical protein
fig.69042.12.peg.1871	CobW GTPase involved in cobalt insertion for B12 biosynthesis
fig.69042.12.peg.1988	Heat-inducible transcription repressor HrcA
fig.69042.12.peg.497	Lipid-A-disaccharide synthase (EC 2.4.1.182)
fig.69042.12.peg.994	ABC transporter, permease protein
fig.69042.12.peg.1366	Membrane alanine aminopeptidase N (EC 3.4.11.2)
fig.69042.12.peg.1044	Efflux ABC transporter, permease/ATP-binding protein slr0615
fig.69042.12.peg.1459	hypothetical protein
fig.69042.12.peg.2140	hypothetical protein
fig.69042.12.peg.1212	Single-stranded-DNA-specific exonuclease RecJ
fig.69042.12.peg.137	Putative short-chain dehydrogenase
fig.69042.12.peg.1545	CAB/ELIP/HLIP family protein
fig.69042.12.peg.1446	hypothetical protein
fig.69042.12.peg.2745	Proteins incorrectly called adenylate cyclase
fig.69042.12.peg.2321	Threonine synthase (EC 4.2.3.1)
fig.69042.12.peg.448	hypothetical protein
fig.69042.12.peg.1276	mRNA 3-end processing factor
fig.69042.12.peg.20	Pyridoxal phosphate-containing protein YggS
fig.69042.12.peg.1956	Malonyl CoA-acyl carrier protein transacylase (EC 2.3.1.39)
fig.69042.12.peg.1758	dTDP-4-dehydrorhamnose 3,5-epimerase (EC 5.1.3.13)
fig.69042.12.peg.2454	Lysyl-tRNA synthetase (class II) (EC 6.1.1.6)
fig.69042.12.peg.267	ABC exporter, ATP-binding subunit of DevA family
fig.69042.12.peg.663	hypothetical protein
fig.69042.12.peg.795	Glutathione S-transferase, omega (EC 2.5.1.18)
fig.69042.12.peg.2571	hypothetical protein
fig.69042.12.peg.626	Aspartoacylase (EC 3.5.1.15)
fig.69042.12.peg.2322	DNA polymerase III beta subunit (EC 2.7.7.7)
fig.69042.12.peg.719	Anhydro-N-acetylmuramic acid kinase (EC 2.7.1.170)
fig.69042.12.peg.2217	Mobile element protein
fig.69042.12.peg.1457	Cryptochrome
fig.69042.12.peg.2709	Assimilatory nitrate reductase large subunit (EC 1.7.99.4)
fig.69042.12.peg.521	Ribosomal protein L11 methyltransferase
fig.69042.12.peg.445	Fatty acid desaturase
fig.69042.12.peg.2510	hypothetical protein
fig.69042.12.peg.531	DNA-directed RNA polymerase omega subunit (EC 2.7.7.6)
fig.69042.12.peg.586	FIG005666: putative helicase
fig.69042.12.peg.825	ATP-dependent Clp protease proteolytic subunit ClpP (EC 3.4.21.92)
fig.69042.12.peg.169	5'-methylthioadenosine phosphorylase (EC 2.4.2.28)
fig.69042.12.peg.1035	Aspartyl-tRNA(Asn) amidotransferase subunit A (EC 6.3.5.6) @ Glutamyl-tRNA(Gln) amidotransferase subunit A (EC 6.3.5.7)
fig.69042.12.peg.1570	Bacterioferritin possibly associated with carboxysome
fig.69042.12.peg.1122	hypothetical protein
fig.69042.12.peg.2778	hypothetical protein
fig.69042.12.peg.503	hypothetical protein
fig.69042.12.peg.2447	DedA family; putative alkaline phosphatase-like protein
fig.69042.12.peg.2087	ADP-ribose pyrophosphatase of COG1058 family (EC 3.6.1.13) / Nicotinamide-nucleotide amidase (EC 3.5.1.42)
fig.69042.12.peg.1763	hypothetical protein
fig.69042.12.peg.447	hypothetical protein
fig.69042.12.peg.1176	Chaperone protein ClpB (ATP-dependent unfoldase)
fig.69042.12.peg.658	CAB/ELIP/HLIP family protein
fig.69042.12.peg.1935	Cell division inhibitor Slr1223 (YfcH in EC), contains epimerase/dehydratase and DUF1731 domains
fig.69042.12.peg.1698	Dihydroorotase (EC 3.5.2.3)
fig.69042.12.peg.2064	Phosphoglucosamine mutase (EC 5.4.2.10)
fig.69042.12.peg.2805	Maltodextrin glucosidase (EC 3.2.1.20)
fig.69042.12.peg.314	Short-chain dehydrogenase/reductase family enzyme
fig.69042.12.peg.599	hypothetical protein
fig.69042.12.peg.1942	hypothetical protein
fig.69042.12.peg.2849	RND efflux system, inner membrane transporter
fig.69042.12.peg.1941	hypothetical protein
fig.69042.12.peg.418	Phycobiliprotein lyase
fig.69042.12.peg.11	tRNA-(ms[2]io[6]A)-hydroxylase
fig.69042.12.peg.2178	flavoprotein
fig.69042.12.peg.383	NAD-dependent epimerase/dehydratase
fig.69042.12.peg.2352	Biotin carboxyl carrier protein of acetyl-CoA carboxylase
fig.69042.12.peg.282	hypothetical protein
fig.69042.12.peg.1227	hypothetical protein
fig.69042.12.peg.652	Biotin carboxylase of acetyl-CoA carboxylase (EC 6.3.4.14)
fig.69042.12.peg.1810	hypothetical protein
fig.69042.12.peg.206	hypothetical protein
fig.69042.12.peg.1406	Phytochelatin synthase (EC 2.3.2.15), bacterial type
fig.69042.12.peg.2669	Enoyl-[acyl-carrier-protein] reductase [NADH] (EC 1.3.1.9)
fig.69042.12.peg.1143	Carotenoid cis-trans isomerase
fig.69042.12.peg.312	BioD-like N-terminal domain of phosphotransacetylase
fig.69042.12.peg.680	hypothetical protein
fig.69042.12.peg.634	Lactoylglutathione lyase/catechol 2,3-dioxygenase related enzyme
fig.69042.12.peg.2523	hypothetical protein
fig.69042.12.peg.1671	hypothetical protein
fig.69042.12.peg.2658	hypothetical protein
fig.69042.12.peg.302	Uncharacterized MFS-type transporter
fig.69042.12.peg.587	8-amino-7-oxononanoate synthase (EC 2.3.1.47)
fig.69042.12.peg.2370	Glycosyltransferase
fig.69042.12.peg.700	Phosphoglucomutase (EC 5.4.2.2)
fig.69042.12.peg.1898	Phenazine biosynthesis protein PhzF like
fig.69042.12.peg.80	Membrane-associated zinc metalloprotease
fig.69042.12.peg.1358	OpcA, an allosteric effector of glucose-6-phosphate dehydrogenase, cyanobacterial
fig.69042.12.peg.1084	hypothetical protein
fig.69042.12.peg.537	Protein translocase membrane subunit SecG
fig.69042.12.peg.124	hypothetical protein
fig.69042.12.peg.24	Slr0731 protein
fig.69042.12.peg.2585	Selenoprotein O and cysteine-containing homologs
fig.69042.12.peg.300	Cytochrome c oxidase polypeptide II (EC 1.9.3.1)
fig.69042.12.peg.1343	Uncharacterized membrane protein Ycf36
fig.69042.12.peg.2638	Deoxycytidine triphosphate deaminase (EC 3.5.4.13)
fig.69042.12.peg.2088	Undecaprenyl-phosphate alpha-N-acetylglucosaminyl 1-phosphate transferase (EC 2.7.8.33)
fig.69042.12.peg.442	hypothetical protein
fig.69042.12.peg.2842	Two-component transcriptional response regulator, LuxR family
fig.69042.12.peg.1011	hypothetical protein
fig.69042.12.peg.2205	hypothetical protein
fig.69042.12.peg.1547	hypothetical protein
fig.69042.12.peg.1928	Uroporphyrinogen-III synthase (EC 4.2.1.75)
fig.69042.12.peg.2084	hypothetical protein
fig.69042.12.peg.166	N-acetyl-gamma-glutamyl-phosphate reductase (EC 1.2.1.38)
fig.69042.12.peg.2344	Nucleoid-associated protein YaaK
fig.69042.12.peg.1625	hypothetical protein
fig.69042.12.peg.90	hypothetical protein
fig.69042.12.peg.26	ABC transporter, permease protein (cluster 9, phospholipid)
fig.69042.12.peg.2109	Putative oxidoreductase
fig.69042.12.peg.2794	hypothetical protein
fig.69042.12.peg.1427	hypothetical protein
fig.69042.12.peg.63	[NiFe] hydrogenase nickel incorporation-associated protein HypB
fig.69042.12.peg.2046	Phosphate regulon transcriptional regulatory protein PhoB (SphR)
fig.69042.12.peg.1380	Lysine decarboxylase (EC 4.1.1.18)
fig.69042.12.peg.1965	Squalene/phytoene desaturase HopC
fig.69042.12.peg.745	hypothetical protein
fig.69042.12.peg.1875	Alkyl hydroperoxide reductase subunit C-like protein
fig.69042.12.peg.1524	hypothetical protein
fig.69042.12.peg.2093	Peptidoglycan lipid II flippase MurJ
fig.69042.12.peg.2328	Epoxyqueuosine reductase (EC 1.17.99.6) QueG
fig.69042.12.peg.2445	tRNA threonylcarbamoyladenosine biosynthesis protein TsaE
fig.69042.12.peg.2318	DNA repair protein RecN
fig.69042.12.peg.809	Two-component system response regulator OmpR
fig.69042.12.peg.2896	hypothetical protein
fig.69042.12.peg.427	5'-nucleotidase SurE (EC 3.1.3.5)
fig.69042.12.peg.432	Cobalt-precorrin-7 (C5)-methyltransferase (EC 2.1.1.289) / Cobalt-precorrin-6B C15-methyltransferase [decarboxylating] (EC 2.1.1.196)
fig.69042.12.peg.2128	3-deoxy-manno-octulosonate cytidylyltransferase (EC 2.7.7.38)
fig.69042.12.peg.1305	Band 7 protein
fig.69042.12.peg.514	Probable transcriptional regulatory protein YebC
fig.69042.12.peg.2123	N-acetyl-L,L-diaminopimelate deacetylase homolog
fig.69042.12.peg.2779	hypothetical protein
fig.69042.12.peg.2680	hypothetical protein
fig.69042.12.peg.2922	hypothetical protein
fig.69042.12.peg.1287	hypothetical protein
fig.69042.12.peg.524	Putative RNA-binding protein YlmH
fig.69042.12.peg.2065	hypothetical protein
fig.69042.12.peg.2947	hypothetical protein
fig.69042.12.peg.690	Phycobiliprotein lyase
fig.69042.12.peg.2428	Transcriptional regulator, GntR family
fig.69042.12.peg.1954	Phosphate:acyl-ACP acyltransferase PlsX (EC 2.3.1.n2)
fig.69042.12.peg.1615	hypothetical protein
fig.69042.12.peg.2047	hypothetical protein
fig.69042.12.peg.2212	probable sufite oxidase (EC 1.8.3.1)
fig.69042.12.peg.1199	Methionyl-tRNA formyltransferase (EC 2.1.2.9)
fig.69042.12.peg.584	RNA binding methyltransferase FtsJ like
fig.69042.12.peg.807	hypothetical protein
fig.69042.12.peg.2052	hypothetical protein
fig.69042.12.peg.1322	Omega amidase (Nit2 homolog)
fig.69042.12.peg.906	Cytochrome c oxidase polypeptide I (EC 1.9.3.1)
fig.69042.12.peg.901	hypothetical protein
fig.69042.12.peg.298	Cytochrome c oxidase polypeptide I (EC 1.9.3.1)
fig.69042.12.peg.931	Twin-arginine translocation protein TatC
fig.69042.12.peg.1929	hypothetical protein
fig.69042.12.peg.2639	hypothetical protein
fig.69042.12.peg.2549	7-carboxy-7-deazaguanine synthase (EC 4.3.99.3)
fig.69042.12.peg.686	hypothetical protein
fig.69042.12.peg.1896	Possible ATP adenylyltransferase (EC 2.7.7.53)
fig.69042.12.peg.2397	DNA mismatch repair protein MutS
fig.69042.12.peg.303	hypothetical protein
fig.69042.12.peg.2141	hypothetical protein
fig.69042.12.peg.2820	Anthranilate synthase, amidotransferase component (EC 4.1.3.27) @ Para-aminobenzoate synthase, amidotransferase component (EC 2.6.1.85)
fig.69042.12.peg.153	All3116 protein
fig.69042.12.peg.2487	Glycogen phosphorylase (EC 2.4.1.1)
fig.69042.12.peg.2904	ATP-utilizing enzyme of the PP-loop superfamily
fig.69042.12.peg.1324	3-polyprenyl-4-hydroxybenzoate carboxy-lyase (EC 4.1.1.98)
fig.69042.12.peg.2663	Aminotransferase, DegT/DnrJ/EryC1/StrS family
fig.69042.12.peg.1280	putative transcripton factor
fig.69042.12.peg.2539	cyclic nucleotide-binding domain (cNMP-BD) protein
fig.69042.12.peg.2763	Enolase (EC 4.2.1.11)
fig.69042.12.peg.2542	Aminomethyltransferase (glycine cleavage system T protein) (EC 2.1.2.10)
fig.69042.12.peg.709	hypothetical protein
fig.69042.12.peg.1996	N5-carboxyaminoimidazole ribonucleotide mutase (EC 5.4.99.18)
fig.69042.12.peg.2548	hypothetical protein
fig.69042.12.peg.2369	Peptidoglycan D,D-transpeptidase MrdA (EC 3.4.16.4)
fig.69042.12.peg.2305	hypothetical protein
fig.69042.12.peg.628	hypothetical protein
fig.69042.12.peg.2547	hypothetical protein
fig.69042.12.peg.1915	Pterin-binding family
fig.69042.12.peg.849	hypothetical protein
fig.69042.12.peg.2776	hypothetical protein
fig.69042.12.peg.2587	hypothetical protein
fig.69042.12.peg.761	hypothetical protein
fig.69042.12.peg.2818	Histidinol-phosphate aminotransferase (EC 2.6.1.9)
fig.69042.12.peg.1516	hypothetical protein
fig.69042.12.peg.1508	hypothetical protein
fig.69042.12.peg.2010	Nucleoside-diphosphate-sugar pyrophosphorylase involved in lipopolysaccharide biosynthesis/translation initiation factor 2B, gamma/epsilon subunits (eIF-2Bgamma/eIF-2Bepsilon)
fig.69042.12.peg.1852	hypothetical protein
fig.69042.12.peg.802	Adenine phosphoribosyltransferase (EC 2.4.2.7)
fig.69042.12.peg.1594	Sepiapterin reductase (EC 1.1.1.153)
fig.69042.12.peg.1990	Tryptophan synthase beta chain (EC 4.2.1.20)
fig.69042.12.peg.1230	UDP-3-O-[3-hydroxymyristoyl] glucosamine N-acyltransferase (EC 2.3.1.191)
fig.69042.12.peg.560	hypothetical protein
fig.69042.12.peg.2323	hypothetical protein
fig.69042.12.peg.2259	hypothetical protein
fig.69042.12.peg.2137	ATP-dependent DNA helicase UvrD/PcrA (EC 3.6.4.12)
fig.69042.12.peg.2889	Putative subunit of NAD(P)H:quinone oxidoreductase
fig.69042.12.peg.2551	UDP-glucose 6-dehydrogenase (EC 1.1.1.22)
fig.69042.12.peg.436	hypothetical protein
fig.69042.12.peg.1907	Uncharacterized MFS-type transporter
fig.69042.12.peg.786	hypothetical protein
fig.69042.12.peg.963	16S rRNA (guanine(966)-N(2))-methyltransferase (EC 2.1.1.171)
fig.69042.12.peg.985	Transcription-repair coupling factor
fig.69042.12.peg.897	hypothetical protein
fig.69042.12.peg.423	Sulfur carrier protein ThiS
fig.69042.12.peg.2074	Global nitrogen regulatory protein, CRP family of transcriptional regulators
fig.69042.12.peg.1909	L-aspartate oxidase (EC 1.4.3.16)
fig.69042.12.peg.1002	hypothetical protein
fig.69042.12.peg.2407	hypothetical protein
fig.69042.12.peg.1902	hypothetical protein
fig.69042.12.peg.2762	NADH dehydrogenase (EC 1.6.99.3)
fig.69042.12.peg.1927	Possible glycosyltransferase 2 fused to TPR-repeat domain
fig.69042.12.peg.596	Aldo/keto reductase Sll0867
fig.69042.12.peg.1873	Phosphoribosylformylglycinamidine synthase, PurS subunit (EC 6.3.5.3)
fig.69042.12.peg.2313	hypothetical protein
fig.69042.12.peg.749	hypothetical protein
fig.69042.12.peg.1994	Uncharacterized UPF0118 membrane protein
fig.69042.12.peg.266	ABC exporter permease subunit of DevC family
fig.69042.12.peg.1995	hypothetical protein
fig.69042.12.peg.301	Na+-dependent transporters of the SNF family
fig.69042.12.peg.991	ABC transporter, substrate-binding protein (cluster 12, methionine/phosphonates)
fig.69042.12.peg.572	SAM-dependent methyltransferase
fig.69042.12.peg.2971	dNTP triphosphohydrolase, broad substrate specificity
fig.69042.12.peg.2911	Two-component system sensor histidine kinase
fig.69042.12.peg.58	[NiFe] hydrogenase metallocenter assembly protein HypD
fig.69042.12.peg.1869	Putative lumenal protein, contains 8 pentapeptide repeats, sll0577 homolog
fig.69042.12.peg.2830	O-succinylbenzoate synthase (EC 4.2.1.113)
fig.69042.12.peg.30	Putative helicase
fig.69042.12.peg.2387	Ribonuclease J (endonuclease and 5' exonuclease)
fig.69042.12.peg.75	16S rRNA (cytidine(1402)-2'-O)-methyltransferase (EC 2.1.1.198)
fig.69042.12.peg.667	Sodium/glutamate symporter
fig.69042.12.peg.890	N-succinyldiaminopimelate aminotransferase (EC 2.6.1.17)
fig.69042.12.peg.2300	hypothetical protein
fig.69042.12.peg.637	DnaJ-class molecular chaperone CbpA
fig.69042.12.peg.693	hypothetical protein
fig.69042.12.peg.1418	Phytoene dehydrogenase and related proteins
fig.69042.12.peg.523	hypothetical protein
fig.69042.12.peg.2170	Bicarbonate ABC transporter, permease protein
fig.69042.12.peg.633	Recombination inhibitory protein MutS2
fig.69042.12.peg.2694	hypothetical protein
fig.69042.12.peg.2316	hypothetical protein
fig.69042.12.peg.1419	CAB/ELIP/HLIP family protein
fig.69042.12.peg.2243	hypothetical protein
fig.69042.12.peg.292	NAD-dependent epimerase/dehydratase
fig.69042.12.peg.689	Phycobiliprotein lyase
fig.69042.12.peg.713	Type 2 NAD(P)H dehydrogenase (EC 1.6.5.12), reduces demethylnaphthoquinone precusor in phylloquinone and menaquinone biosynthesis
fig.69042.12.peg.1385	Possible alpha/beta hydrolase superfamily, sll1129 homolog
fig.69042.12.peg.971	Lycopene beta-cyclase (EC 5.5.1.19)
fig.69042.12.peg.2738	hypothetical protein
fig.69042.12.peg.2573	Nucleoside-diphosphate-sugar epimerases
fig.69042.12.peg.2258	Transcriptional regulator, AcrR family
fig.69042.12.peg.1398	hypothetical protein
fig.69042.12.peg.1018	hypothetical protein
fig.69042.12.peg.2023	Chorismate synthase (EC 4.2.3.5)
fig.69042.12.peg.1806	hypothetical protein
fig.69042.12.peg.1770	hypothetical protein
fig.69042.12.peg.394	N2, N2-dimethylguanosine tRNA methyltransferases-like protein
fig.69042.12.peg.1128	Exodeoxyribonuclease V beta chain (EC 3.1.11.5)
fig.69042.12.peg.2384	Cell division trigger factor (EC 5.2.1.8)
fig.69042.12.peg.2001	hypothetical protein
fig.69042.12.peg.819	Glycosyltransferase
fig.69042.12.peg.627	hypothetical protein
fig.69042.12.peg.992	hypothetical protein
fig.69042.12.peg.2207	DNA ligase (NAD(+)) (EC 6.5.1.2)
fig.69042.12.peg.1317	hypothetical protein
fig.69042.12.peg.1748	GDP-L-fucose synthetase (EC 1.1.1.271)
fig.69042.12.peg.2676	hypothetical protein
fig.69042.12.peg.2512	hypothetical protein
fig.69042.12.peg.1196	hypothetical protein
fig.69042.12.peg.1325	hypothetical protein
fig.69042.12.peg.1365	hypothetical protein
fig.69042.12.peg.2044	Transcriptional regulator, ArsR family
fig.69042.12.peg.421	Circadian phase modifier
fig.69042.12.peg.1185	hypothetical protein
fig.69042.12.peg.2912	Rod shape-determining protein RodA
fig.69042.12.peg.1765	Sulfate permease, Trk-type
fig.69042.12.peg.2566	Protoporphyrin IX Mg-chelatase subunit D (EC 6.6.1.1)
fig.69042.12.peg.2580	FUPA30 P-type ATPase
fig.69042.12.peg.1372	Coenzyme F420-reducing hydrogenase related protein
fig.69042.12.peg.2964	hypothetical protein
fig.69042.12.peg.2210	DedA family protein, putative
fig.69042.12.peg.2334	Argininosuccinate lyase (EC 4.3.2.1)
fig.69042.12.peg.1471	hypothetical protein
fig.69042.12.peg.2791	ABC transporter, ATP-binding protein (cluster 5, nickel/peptides/opines) / ABC transporter, ATP-binding protein (cluster 5, nickel/peptides/opines)
fig.69042.12.peg.420	hypothetical protein
fig.69042.12.peg.2368	hypothetical protein
fig.69042.12.peg.1987	Rhodanese-related sulfurtransferase
fig.69042.12.peg.422	Hypothetical glycine rich membrane protein DUF1517
fig.69042.12.peg.2495	hypothetical protein
fig.69042.12.peg.2909	Anthranilate synthase, aminase component (EC 4.1.3.27)
fig.69042.12.peg.2853	Glycosyl transferase, family 2
fig.69042.12.peg.2430	tRNA dimethylallyltransferase (EC 2.5.1.75)
fig.69042.12.peg.852	Cysteine desulfurase (EC 2.8.1.7)
fig.69042.12.peg.2819	Inactivated Zn-dependent hydrolase of the beta-lactamase fold
fig.69042.12.peg.23	Acyl-phosphate:glycerol-3-phosphate O-acyltransferase PlsY (EC 2.3.1.n3)
fig.69042.12.peg.2774	Dihydroorotate dehydrogenase (quinone) (EC 1.3.5.2)
fig.69042.12.peg.2055	hypothetical protein
fig.69042.12.peg.57	[NiFe] hydrogenase metallocenter assembly protein HypE
fig.69042.12.peg.463	hypothetical protein
fig.69042.12.peg.2213	Thiosulfate reductase cytochrome B subunit (membrane anchoring protein)
fig.69042.12.peg.875	ATPase of the AAA+ family protein associated with FIG137771 hypothetical protein
fig.69042.12.peg.2657	hypothetical protein
fig.69042.12.peg.2410	hypothetical protein
fig.69042.12.peg.1767	hypothetical protein
fig.69042.12.peg.2692	Orotate phosphoribosyltransferase (EC 2.4.2.10)
fig.69042.12.peg.1382	Phosphatidate cytidylyltransferase (EC 2.7.7.41)
fig.69042.12.peg.2802	Neopullulanase (EC 3.2.1.135)
fig.69042.12.peg.909	Heme O synthase, protoheme IX farnesyltransferase, COX10-CtaB
fig.69042.12.peg.961	Cytochrome c, class I
fig.69042.12.peg.2530	hypothetical protein
fig.69042.12.peg.2434	Glutathione peroxidase (EC 1.11.1.9) @ Thioredoxin peroxidase (EC 1.11.1.15)
fig.69042.12.peg.919	Potassium channel protein
fig.69042.12.peg.1985	Phosphohistidine phosphatase SixA
fig.69042.12.peg.898	Nicotinate-nucleotide--dimethylbenzimidazole phosphoribosyltransferase (EC 2.4.2.21)
fig.69042.12.peg.2192	Fatty acid desaturase (EC 1.14.19.1); Delta-9 fatty acid desaturase (EC 1.14.19.1)
fig.69042.12.peg.2104	Queuine tRNA-ribosyltransferase (EC 2.4.2.29)
fig.69042.12.peg.918	3-oxoacyl-[acyl-carrier protein] reductase (EC 1.1.1.100), FadG
fig.69042.12.peg.1964	All-trans-phytoene synthase (EC 2.5.1.99)
fig.69042.12.peg.2304	Shikimate 5-dehydrogenase I alpha (EC 1.1.1.25)
fig.69042.12.peg.945	hypothetical protein
fig.69042.12.peg.1644	hypothetical protein
fig.69042.12.peg.2169	Bicarbonate ABC transporter, ATP-binding protein / Bicarbonate ABC transporter, substrate-binding protein
fig.69042.12.peg.2536	hypothetical protein
fig.69042.12.peg.2734	Glutaminase (EC 3.5.1.2)
fig.69042.12.peg.548	hypothetical protein
fig.69042.12.peg.283	Lipopolysaccharide ABC transporter, ATP-binding protein LptB
fig.69042.12.peg.2829	1,4-dihydroxy-2-naphthoate polyprenyltransferase (EC 2.5.1.74)
fig.69042.12.peg.2171	Bicarbonate ABC transporter, substrate-binding protein
fig.69042.12.peg.2028	Phosphopantothenoylcysteine decarboxylase (EC 4.1.1.36) / Phosphopantothenoylcysteine synthetase (EC 6.3.2.5)
fig.69042.12.peg.2420	putative deacetylase sulfotransferase
fig.69042.12.peg.62	Acylphosphate phosphohydrolase (EC 3.6.1.7) / [NiFe] hydrogenase metallocenter assembly protein HypF
fig.69042.12.peg.2082	alpha-mannosidase
fig.69042.12.peg.472	hypothetical protein
fig.69042.12.peg.2488	Large protein containing transglutaminase-like domain
fig.69042.12.peg.382	Hydrolase, alpha/beta fold family
fig.69042.12.peg.734	Exodeoxyribonuclease VII large subunit (EC 3.1.11.6)
fig.69042.12.peg.1259	hypothetical protein
fig.69042.12.peg.25	hypothetical protein
fig.69042.12.peg.2839	hypothetical protein
fig.69042.12.peg.2524	hypothetical protein
fig.69042.12.peg.1949	Thymidylate kinase (EC 2.7.4.9)
fig.69042.12.peg.2773	Ribonuclease HI (EC 3.1.26.4)
fig.69042.12.peg.36	hypothetical protein
fig.69042.12.peg.996	Phytyl-phosphate kinase (EC 2.7.4.-)
fig.69042.12.peg.2749	Dephospho-CoA kinase (EC 2.7.1.24)
fig.69042.12.peg.1911	hypothetical protein
fig.69042.12.peg.1931	Pro-zeta-carotene desaturase, prolycopene producing (EC 1.-.-.-)
fig.69042.12.peg.426	hypothetical protein
fig.69042.12.peg.611	Ribose-5-phosphate isomerase A (EC 5.3.1.6)
fig.69042.12.peg.2795	hypothetical protein
fig.69042.12.peg.2129	hypothetical protein
fig.69042.12.peg.1430	hypothetical protein
fig.69042.12.peg.2324	Phosphoribosylformylglycinamidine synthase, synthetase subunit (EC 6.3.5.3)
fig.69042.12.peg.1986	hypothetical protein
fig.69042.12.peg.1311	hypothetical protein
fig.69042.12.peg.707	Replication-associated recombination protein RarA / Domain of unknown function
fig.69042.12.peg.629	Bis-ABC ATPase Uup
fig.69042.12.peg.1623	hypothetical protein
fig.69042.12.peg.1442	Pheophorbide a oxygenase (EC 1.14.12.20)
fig.69042.12.peg.716	Di/tricarboxylate transporter
fig.69042.12.peg.1213	Xylulose-1,5-bisphosphate phosphatase CbbY, converts this Rubisco inhibiting byproduct to xylulose-5P
fig.69042.12.peg.1307	hypothetical protein
fig.69042.12.peg.2204	Ribose-5-phosphate isomerase A (EC 5.3.1.6)
fig.69042.12.peg.1033	hypothetical protein
fig.69042.12.peg.2711	hypothetical protein
fig.69042.12.peg.2126	tmRNA-binding protein SmpB
fig.69042.12.peg.908	Heme A synthase, cytochrome oxidase biogenesis protein Cox15-CtaA
fig.69042.12.peg.1919	6-pyruvoyl tetrahydrobiopterin synthase (EC 4.2.3.12)
fig.69042.12.peg.563	hypothetical protein
fig.69042.12.peg.2309	hypothetical protein
fig.69042.12.peg.2899	Ribulosamine/erythrulosamine 3-kinase potentially involved in protein deglycation
fig.69042.12.peg.1906	Undecaprenyl-diphosphatase (EC 3.6.1.27)
fig.69042.12.peg.915	Heat shock protein 60 kDa family chaperone GroEL
fig.69042.12.peg.2081	Photosystem II protein PsbN
fig.69042.12.peg.2194	Replicative DNA helicase (DnaB) (EC 3.6.4.12)
fig.69042.12.peg.1470	hypothetical protein
fig.69042.12.peg.2435	Mg/Co/Ni transporter MgtE, CBS domain-containing
fig.69042.12.peg.1827	hypothetical protein
fig.69042.12.peg.714	hypothetical protein
fig.69042.12.peg.896	hypothetical protein
fig.69042.12.peg.2166	hypothetical protein
fig.69042.12.peg.6	hypothetical protein
fig.69042.12.peg.2970	Septum site-determining protein MinC
fig.69042.12.peg.122	hypothetical protein
fig.69042.12.peg.1930	Oligoketide cyclase/lipid transport protein homolog
fig.69042.12.peg.130	hypothetical protein
fig.69042.12.peg.547	hypothetical protein
fig.69042.12.peg.960	tRNA (cytidine(32)/uridine(32)-2'-O)-methyltransferase (EC 2.1.1.200)
fig.69042.12.peg.2278	Cyclic pyranopterin monophosphate synthase (EC 4.6.1.17)
fig.69042.12.peg.2319	Uncharacterized protein sll0005
fig.69042.12.peg.2672	Lignostilbene-alpha, beta-dioxygenase
fig.69042.12.peg.437	Diaminohydroxyphosphoribosylaminopyrimidine deaminase (EC 3.5.4.26) / 5-amino-6-(5-phosphoribosylamino)uracil reductase (EC 1.1.1.193)
fig.69042.12.peg.1346	hypothetical protein
fig.69042.12.peg.2697	hypothetical protein
fig.69042.12.peg.2379	Glycosyl transferase, family 2
fig.69042.12.peg.2623	FIG001353: Acetyltransferase
fig.69042.12.peg.964	Imidazole glycerol phosphate synthase amidotransferase subunit HisH
fig.69042.12.peg.1812	hypothetical protein
fig.69042.12.peg.697	2-polyprenyl-6-methoxyphenol hydroxylase and related FAD-dependent oxidoreductases
fig.69042.12.peg.579	Cytochrome c-type biogenesis protein Ccs1/ResB
fig.69042.12.peg.2457	hypothetical protein
fig.69042.12.peg.2955	hypothetical protein
fig.69042.12.peg.395	Possible alpha/beta hydrolase superfamily, slr1827 homolog
fig.69042.12.peg.1546	hypothetical protein
fig.69042.12.peg.2022	Putative sodium-dependent transporter
fig.69042.12.peg.930	hypothetical protein
fig.69042.12.peg.2785	hypothetical protein
fig.69042.12.peg.1912	Ribosomal protein S12p Asp88 (E. coli) methylthiotransferase (EC 2.8.4.4)
fig.69042.12.peg.2482	Urease beta subunit (EC 3.5.1.5)
fig.69042.12.peg.135	hypothetical protein
fig.69042.12.peg.2655	Amine oxidase [flavin-containing] A (EC 1.4.3.4)
fig.69042.12.peg.2229	Valyl-tRNA synthetase (EC 6.1.1.9)
fig.69042.12.peg.2780	hypothetical protein
fig.69042.12.peg.2652	Phosphoenolpyruvate-dihydroxyacetone phosphotransferase (EC 2.7.1.121), ADP-binding subunit DhaL
fig.69042.12.peg.891	hypothetical protein
fig.69042.12.peg.2730	hypothetical protein
fig.69042.12.peg.2550	Histidyl-tRNA synthetase (EC 6.1.1.21)
fig.69042.12.peg.2798	hypothetical protein
fig.69042.12.peg.578	Cytochrome c-type biogenesis protein CcdA (DsbD analog)
fig.69042.12.peg.2201	hypothetical protein
fig.69042.12.peg.1989	hypothetical protein
fig.69042.12.peg.387	Thioredoxin reductase (EC 1.8.1.9)
fig.69042.12.peg.214	N5-carboxyaminoimidazole ribonucleotide synthase (EC 6.3.4.18)
fig.69042.12.peg.74	hypothetical protein
fig.69042.12.peg.49	hypothetical protein
fig.69042.12.peg.65	hypothetical protein
fig.69042.12.peg.1347	Sirohydrochlorin cobaltochelatase CbiX(long) (EC 4.99.1.3)
fig.69042.12.peg.2854	hypothetical protein
fig.69042.12.peg.2281	hypothetical protein
fig.69042.12.peg.2481	Urease gamma subunit (EC 3.5.1.5)
fig.69042.12.peg.249	hypothetical protein
fig.69042.12.peg.2072	Deoxycytidine triphosphate deaminase (EC 3.5.4.13)
fig.69042.12.peg.932	hypothetical protein
fig.69042.12.peg.1905	Putative Fe-S oxidoreductase
fig.69042.12.peg.2037	Creatinine amidohydrolase (EC 3.5.2.10)
fig.69042.12.peg.2456	putative membrane protein
fig.69042.12.peg.723	hypothetical protein
fig.69042.12.peg.742	hypothetical protein
fig.69042.12.peg.1226	Leader peptidase (Prepilin peptidase) (EC 3.4.23.43) / N-methyltransferase (EC 2.1.1.-)
fig.69042.12.peg.1000	ABC transporter, ATP-binding protein
fig.69042.12.peg.2452	ABC transporter, substrate-binding protein (cluster 1, maltose/g3p/polyamine/iron)
fig.69042.12.peg.2283	COG0398: uncharacterized membrane protein / Mercuric ion reductase (EC 1.16.1.1)
fig.69042.12.peg.2139	hypothetical protein
fig.69042.12.peg.1922	hypothetical protein
fig.69042.12.peg.1950	Lead, cadmium, zinc and mercury transporting ATPase (EC 3.6.3.3) (EC 3.6.3.5); Copper-translocating P-type ATPase (EC 3.6.3.4)
fig.69042.12.peg.2150	Glycolate dehydrogenase (EC 1.1.99.14), iron-sulfur subunit GlcF
fig.69042.12.peg.921	2-C-methyl-D-erythritol 4-phosphate cytidylyltransferase (EC 2.7.7.60)
fig.69042.12.peg.2138	hypothetical protein
fig.69042.12.peg.2188	Aluminum resistance protein
fig.69042.12.peg.1024	hypothetical protein
fig.69042.12.peg.1923	Glutathione S-transferase family protein
fig.69042.12.peg.2624	Antitoxin HigA
fig.69042.12.peg.553	COG0546: Predicted phosphatases
fig.69042.12.peg.1948	DNA polymerase III delta prime subunit (EC 2.7.7.7)
fig.69042.12.peg.2782	UDP-N-acetylglucosamine--N-acetylmuramyl-(pentapeptide) pyrophosphoryl-undecaprenol N-acetylglucosamine transferase (EC 2.4.1.227)
fig.69042.12.peg.1357	Cobyrinic acid a,c-diamide synthetase (EC 6.3.5.11)
fig.69042.12.peg.837	Cytosine deaminase (EC 3.5.4.1)
fig.69042.12.peg.1917	hypothetical protein
fig.69042.12.peg.208	hypothetical protein
fig.69042.12.peg.2656	hypothetical protein
fig.69042.12.peg.2050	hypothetical protein
fig.69042.12.peg.887	hypothetical protein
fig.69042.12.peg.2274	SAM-dependent methyltransferase
fig.69042.12.peg.2442	A/G-specific adenine glycosylase (EC 3.2.2.-)
fig.69042.12.peg.990	Aspartate aminotransferase (EC 2.6.1.1)
fig.69042.12.peg.2314	Formate-dependent phosphoribosylglycinamide formyltransferase
fig.69042.12.peg.2537	Spermidine synthase (EC 2.5.1.16)
fig.69042.12.peg.104	hypothetical protein
fig.69042.12.peg.1042	Anthranilate phosphoribosyltransferase (EC 2.4.2.18)
fig.69042.12.peg.1975	5,10-methylenetetrahydrofolate reductase (EC 1.5.1.20)
fig.69042.12.peg.389	hypothetical protein
fig.69042.12.peg.2090	hypothetical protein
fig.69042.12.peg.1933	TPR-repeat protein, specific for cyanobacteria
fig.69042.12.peg.1868	Uracil phosphoribosyltransferase (EC 2.4.2.9)
fig.69042.12.peg.2061	tRNA (guanine(46)-N(7))-methyltransferase (EC 2.1.1.33)
fig.69042.12.peg.17	GTP-binding protein EngA
fig.69042.12.peg.2033	Aspartate carbamoyltransferase (EC 2.1.3.2)
fig.69042.12.peg.958	hypothetical protein
fig.69042.12.peg.1957	Acyl-CoA:1-acyl-sn-glycerol-3-phosphate acyltransferase (EC 2.3.1.51)
fig.69042.12.peg.1231	Glutamate 5-kinase (EC 2.7.2.11) / RNA-binding C-terminal domain PUA
fig.69042.12.peg.2634	Helix-turn-helix protein, CopG family
fig.69042.12.peg.2463	7-cyano-7-deazaguanine synthase (EC 6.3.4.20)
fig.69042.12.peg.2845	Cobalt-precorrin 5A hydrolase (EC 3.7.1.12) / Cobalt-precorrin-3 C(17)-methyltransferase (EC 2.1.1.272)
fig.69042.12.peg.2958	Threonylcarbamoyl-AMP synthase (EC 2.7.7.87)
fig.69042.12.peg.417	GTP-binding protein Era
fig.69042.12.peg.51	Limit dextrin alpha-1,6-maltotetraose-hydrolase (EC 3.2.1.196)
fig.69042.12.peg.2007	Uncharacterized protein, similar to the N-terminal domain of Lon protease
fig.69042.12.peg.2976	hypothetical protein
fig.69042.12.peg.1992	Translation initiation factor SUI1-related protein
fig.69042.12.peg.2051	hypothetical protein
fig.69042.12.peg.1921	hypothetical protein
fig.69042.12.peg.425	FMN adenylyltransferase (EC 2.7.7.2) / Riboflavin kinase (EC 2.7.1.26)
fig.69042.12.peg.2538	Agmatinase (EC 3.5.3.11)
fig.69042.12.peg.1034	DNA polymerase III alpha subunit (EC 2.7.7.7)
fig.69042.12.peg.2500	Possible alpha/beta hydrolase superfamily, slr1235 homolog
fig.69042.12.peg.1887	Exoribonuclease II (EC 3.1.13.1)
fig.69042.12.peg.2282	FIG01149864: hypothetical protein
fig.69042.12.peg.1106	hypothetical protein
fig.69042.12.peg.2159	2,5-diketo-D-gluconic acid reductase (EC 1.1.1.-)
fig.69042.12.peg.688	hypothetical protein
fig.69042.12.peg.794	Oxygen-insensitive NAD(P)H nitroreductase (EC 1.-.-.-) / Dihydropteridine reductase (EC 1.5.1.34)
fig.69042.12.peg.2154	Molybdenum ABC transporter, substrate-binding protein ModA
fig.69042.12.peg.2492	16S rRNA processing protein RimM
fig.69042.12.peg.993	ABC transporter, ATP-binding protein
fig.69042.12.peg.216	ATP-dependent DNA helicase RecQ
fig.69042.12.peg.35	hypothetical protein
fig.69042.12.peg.2103	Cobalamin synthase (EC 2.7.8.26)
fig.69042.12.peg.2901	hypothetical protein
fig.69042.12.peg.2674	hypothetical protein
fig.69042.12.peg.2894	hypothetical protein
fig.69042.12.peg.2859	Peptide chain release factor 1
fig.69042.12.peg.1589	hypothetical protein
fig.69042.12.peg.1003	hypothetical protein
fig.69042.12.peg.281	hypothetical protein
fig.69042.12.peg.2729	hypothetical protein
fig.69042.12.peg.2945	Carbohydrate kinase, FGGY family
fig.69042.12.peg.2633	hypothetical protein
fig.69042.12.peg.2134	hypothetical protein
fig.69042.12.peg.79	Endonuclease III (EC 4.2.99.18)
fig.69042.12.peg.2395	DNA polymerase III delta subunit (EC 2.7.7.7)
fig.69042.12.peg.2489	UDP-glucose 4-epimerase (EC 5.1.3.2)
fig.69042.12.peg.2620	hypothetical protein
fig.69042.12.peg.687	hypothetical protein
fig.69042.12.peg.2066	Soluble lytic murein transglycosylase (EC 4.2.2.n1)
fig.69042.12.peg.810	hypothetical protein
fig.69042.12.peg.15	tRNA-dihydrouridine synthase DusB
fig.69042.12.peg.1924	Expressed protein ssl1417, possibly involved in photorespiration
fig.69042.12.peg.2296	hypothetical protein
fig.69042.12.peg.1943	hypothetical protein
fig.69042.12.peg.2142	hypothetical protein
fig.69042.12.peg.2332	Signal recognition particle receptor FtsY
fig.69042.12.peg.449	hypothetical protein
fig.69042.12.peg.1284	SAM-dependent methyltransferase, MidA
fig.69042.12.peg.33	hypothetical protein
fig.69042.12.peg.9	Aldehyde dehydrogenase (EC 1.2.1.3)
fig.69042.12.peg.661	AAA+ ATPase superfamily protein YifB/ComM, associated with DNA recombination
fig.69042.12.peg.546	hypothetical protein
fig.69042.12.peg.1323	Probable 2-phosphosulfolactate phosphatase (EC 3.1.3.71)
fig.69042.12.peg.2476	Urease accessory protein UreG
fig.69042.12.peg.2285	hypothetical protein
fig.69042.12.peg.2803	Glycerol kinase (EC 2.7.1.30)
fig.69042.12.peg.2151	D-erythronate kinase, candidate
fig.69042.12.peg.34	hypothetical protein
fig.69042.12.peg.651	Lipid-A-disaccharide synthase (EC 2.4.1.182)
fig.69042.12.peg.2277	Molybdopterin molybdenumtransferase (EC 2.10.1.1)
fig.69042.12.peg.1285	hypothetical protein
fig.69042.12.peg.2020	SAM radical protein, elongator protein
fig.69042.12.peg.602	AmpG permease
fig.69042.12.peg.733	hypothetical protein
fig.69042.12.peg.2341	Chaperone protein DnaJ
fig.69042.12.peg.1925	Ribosome-binding factor A
fig.69042.12.peg.82	hypothetical protein
fig.69042.12.peg.1103	hypothetical protein
fig.69042.12.peg.2668	Deoxyribodipyrimidine photolyase (EC 4.1.99.3), short
fig.69042.12.peg.2153	Molybdenum ABC transporter permease protein ModB
fig.69042.12.peg.1997	N-acetylglucosamine-6-phosphate deacetylase (EC 3.5.1.25)
fig.69042.12.peg.1955	3-oxoacyl-[acyl-carrier-protein] synthase, KASIII (EC 2.3.1.180)
fig.69042.12.peg.2863	tRNA pseudouridine(38-40) synthase (EC 5.4.99.12)
fig.69042.12.peg.2443	Fructokinase (EC 2.7.1.4)
fig.69042.12.peg.999	hypothetical protein
fig.69042.12.peg.7	ATP-dependent DNA helicase RecQ
fig.69042.12.peg.2891	Putative regulatory protein, contains AAA+ NTPase domain and putative R3H ssDNA-binding domain
fig.69042.12.peg.2280	RNA polymerase sigma-70 factor
fig.69042.12.peg.2799	tRNA-5-carboxymethylaminomethyl-2-thiouridine(34) synthesis protein MnmE
fig.69042.12.peg.2836	hypothetical protein
fig.69042.12.peg.2375	Photosystem I assembly related protein Ycf37
fig.69042.12.peg.1993	Adenylylsulfate kinase (EC 2.7.1.25)
fig.69042.12.peg.2832	O-succinylbenzoic acid--CoA ligase (EC 6.2.1.26)
fig.69042.12.peg.2622	Uncharacterized protein STM3652
fig.69042.12.peg.2629	hypothetical protein
fig.69042.12.peg.595	16S rRNA (guanine(527)-N(7))-methyltransferase (EC 2.1.1.170)
fig.69042.12.peg.1264	ATP-dependent DNA ligase (EC 6.5.1.1) LigC
fig.69042.12.peg.2702	Anthranilate phosphoribosyltransferase-like protein
fig.69042.12.peg.2235	hypothetical protein
fig.69042.12.peg.1007	hypothetical protein
fig.69042.12.peg.2813	Arginyl-tRNA synthetase (EC 6.1.1.19)
fig.69042.12.peg.2840	Cysteine desulfurase (EC 2.8.1.7)
fig.69042.12.peg.2354	Nucleoside-diphosphate-sugar epimerases
fig.69042.12.peg.2340	Heat shock protein GrpE
fig.69042.12.peg.2647	Transglutaminase-like domain
fig.69042.12.peg.2049	hypothetical protein
fig.69042.12.peg.2670	Carbonic anhydrase, beta class (EC 4.2.1.1)
fig.69042.12.peg.2190	hypothetical protein
fig.69042.12.peg.2330	Uncharacterized membrane anchored protein Mext_4159
fig.69042.12.peg.2642	hypothetical protein
fig.69042.12.peg.2144	2-Keto-3-deoxy-D-manno-octulosonate-8-phosphate synthase (EC 2.5.1.55)
fig.69042.12.peg.922	Muramoyltetrapeptide carboxypeptidase (EC 3.4.17.13)
fig.69042.12.peg.2054	hypothetical protein
fig.69042.12.peg.715	Ribosome LSU-associated GTP-binding protein HflX
fig.69042.12.peg.1373	4-alpha-glucanotransferase (amylomaltase) (EC 2.4.1.25)
fig.69042.12.peg.13	Cobalt-precorrin-2 C(20)-methyltransferase (EC 2.1.1.151)
fig.69042.12.peg.32	hypothetical protein
fig.69042.12.peg.2253	Probable hydrocarbon oxygenase MocD
fig.69042.12.peg.765	hypothetical protein
fig.69042.12.peg.884	Permease of the drug/metabolite transporter (DMT) superfamily
fig.69042.12.peg.2914	hypothetical protein
fig.69042.12.peg.2719	hypothetical protein
fig.69042.12.peg.2535	Peptidyl-tRNA hydrolase ArfB (EC 3.1.1.29)
fig.69042.12.peg.2127	D-arabinose-5-phosphate isomerase (EC 5.3.1.13)
fig.69042.12.peg.2329	hypothetical protein
fig.69042.12.peg.1248	CDP-diacylglycerol--glycerol-3-phosphate 3-phosphatidyltransferase (EC 2.7.8.5)
fig.69042.12.peg.1027	Permease of the drug/metabolite transporter (DMT) superfamily
fig.69042.12.peg.2275	hypothetical protein
fig.69042.12.peg.2099	IMP cyclohydrolase (EC 3.5.4.10) / Phosphoribosylaminoimidazolecarboxamide formyltransferase (EC 2.1.2.3)
fig.69042.12.peg.2722	hypothetical protein
fig.69042.12.peg.2331	Transcription termination protein NusB
fig.69042.12.peg.2586	hypothetical protein
fig.69042.12.peg.2276	Molybdopterin synthase catalytic subunit MoaE (EC 2.8.1.12)
fig.69042.12.peg.2546	CTP synthase (EC 6.3.4.2)
fig.69042.12.peg.1901	Histidinol-phosphatase [alternative form] (EC 3.1.3.15)
fig.69042.12.peg.1129	Exodeoxyribonuclease V gamma chain (EC 3.1.11.5)
fig.69042.12.peg.2034	DNA-3-methyladenine glycosylase II (EC 3.2.2.21)
fig.69042.12.peg.2817	Integron integrase IntIPac
fig.69042.12.peg.2665	hypothetical protein
fig.69042.12.peg.2130	hypothetical protein
fig.69042.12.peg.2628	hypothetical protein
fig.69042.12.peg.732	CAB/ELIP/HLIP family protein
fig.69042.12.peg.2698	Uroporphyrinogen-III methyltransferase (EC 2.1.1.107)
fig.69042.12.peg.2125	Holliday junction ATP-dependent DNA helicase RuvB (EC 3.6.4.12)
fig.69042.12.peg.2453	Two-component transcriptional response regulator, OmpR family
fig.69042.12.peg.513	tRNA pseudouridine(55) synthase (EC 5.4.99.25)
fig.69042.12.peg.2254	Homoserine O-acetyltransferase (EC 2.3.1.31)
fig.69042.12.peg.14	hypothetical protein
fig.69042.12.peg.2298	Lipid A core O-antigen ligase related Slr0728
fig.69042.12.peg.1926	beta-N-acetylglucosaminidase (EC 3.2.1.52)
fig.69042.12.peg.1655	NAD-dependent malic enzyme (EC 1.1.1.38)
fig.69042.12.peg.917	hypothetical protein
fig.69042.12.peg.624	hypothetical protein
fig.69042.12.peg.644	23S rRNA (guanine(2445)-N(2))-methyltransferase (EC 2.1.1.173)
fig.69042.12.peg.2317	Excinuclease ABC subunit A
fig.69042.12.peg.1142	hypothetical protein
fig.69042.12.peg.1656	hypothetical protein
fig.69042.12.peg.2124	TPR-domain-containing protein
fig.69042.12.peg.2906	DNA recombination and repair protein RecF
fig.69042.12.peg.2892	HAD superfamily hydrolase
fig.69042.12.peg.2640	cyanobacterial hypothetical protein
fig.69042.12.peg.2787	hypothetical protein
fig.69042.12.peg.504	Phosphoribosylamine--glycine ligase (EC 6.3.4.13)
fig.69042.12.peg.2480	Sodium:galactoside symporter family protein
fig.69042.12.peg.622	Photosystem II protein D1 (PsbA)
fig.69042.12.peg.2380	DNA polymerase III subunits gamma and tau (EC 2.7.7.7)
fig.69042.12.peg.2286	hypothetical protein
fig.69042.12.peg.2501	hypothetical protein
fig.69042.12.peg.1026	DNA primase DnaG
fig.69042.12.peg.2727	hypothetical protein
fig.69042.12.peg.2753	Uncharacterized protein sll1770
fig.69042.12.peg.2511	hypothetical protein
fig.69042.12.peg.2713	GTP 3',8-cyclase (EC 4.1.99.22)
fig.69042.12.peg.2690	DNA repair enzyme, contains HhH domain and nuclease of RecB family
fig.69042.12.peg.2662	Deoxyribodipyrimidine photolyase (EC 4.1.99.3)
fig.69042.12.peg.2451	hypothetical protein
fig.69042.12.peg.2353	4-hydroxythreonine-4-phosphate dehydrogenase (EC 1.1.1.262)
fig.69042.12.peg.815	hypothetical protein
fig.69042.12.peg.2789	LSU rRNA pseudouridine(1911/1915/1917) synthase (EC 5.4.99.23)
fig.69042.12.peg.955	5-formyltetrahydrofolate cyclo-ligase (EC 6.3.3.2)
fig.69042.12.peg.592	Adenosylmethionine-8-amino-7-oxononanoate aminotransferase (EC 2.6.1.62)
fig.69042.12.peg.129	hypothetical protein
fig.69042.12.peg.16	hypothetical protein
fig.69042.12.peg.2009	Prephenate dehydratase (EC 4.2.1.51)
fig.69042.12.peg.2635	hypothetical protein
fig.69042.12.peg.900	Aldo/keto reductase slr1520, 4Fe-4S-containing
fig.69042.12.peg.1963	hypothetical protein
fig.69042.12.peg.2823	hypothetical protein
fig.69042.12.peg.473	hypothetical protein
fig.69042.12.peg.2646	hypothetical protein
fig.69042.12.peg.2291	Phytol kinase (EC 2.7.1.182)
fig.69042.12.peg.414	Phosphate starvation-inducible protein PhoH, predicted ATPase
fig.69042.12.peg.2699	hypothetical protein
fig.69042.12.peg.2465	Aminodeoxychorismate lyase (EC 4.1.3.38)
fig.69042.12.peg.660	hypothetical protein
fig.69042.12.peg.2333	Serine phosphatase RsbU, regulator of sigma subunit
fig.69042.12.peg.2019	hypothetical protein
fig.69042.12.peg.2073	Cob(I)alamin adenosyltransferase-like protein
fig.69042.12.peg.2386	4-hydroxy-tetrahydrodipicolinate synthase (EC 4.3.3.7)
fig.69042.12.peg.2636	hypothetical protein
fig.69042.12.peg.2373	Thiazole synthase (EC 2.8.1.10)
fig.69042.12.peg.2752	hypothetical protein
fig.69042.12.peg.2152	Glycolate dehydrogenase (EC 1.1.99.14), FAD-binding subunit GlcE
fig.69042.12.peg.1173	ATP-dependent RNA helicase RhlE (EC 3.6.4.13)
fig.69042.12.peg.2826	Glutathione synthetase (EC 6.3.2.3)
fig.69042.12.peg.2660	2-amino-4-hydroxy-6-hydroxymethyldihydropteridine pyrophosphokinase (EC 2.7.6.3)
fig.69042.12.peg.800	2-polyprenyl-6-methoxyphenol hydroxylase
fig.69042.12.peg.2024	hypothetical protein
fig.69042.12.peg.2575	Naringenin-chalcone synthase (EC 2.3.1.74)
fig.69042.12.peg.2513	Glutamate synthase [NADPH] large chain (EC 1.4.1.13)
fig.69042.12.peg.120	hypothetical protein
fig.69042.12.peg.114	hypothetical protein
fig.69042.12.peg.190	Uncharacterized protein sll0609
fig.69042.12.peg.2534	Nucleoside triphosphate pyrophosphohydrolase MazG (EC 3.6.1.8)
fig.69042.12.peg.2094	Sugar fermentation stimulation protein SfsA
fig.69042.12.peg.2721	Putative formate dehydrogenase oxidoreductase protein
fig.69042.12.peg.2666	hypothetical protein
fig.69042.12.peg.923	4-hydroxybenzoate polyprenyltransferase (EC 2.5.1.39)
fig.69042.12.peg.2728	Molybdenum cofactor biosynthesis protein MoaB
fig.69042.12.peg.2667	hypothetical protein
fig.69042.12.peg.2342	hypothetical protein
fig.69042.12.peg.2365	Cobalt-precorrin-5B (C1)-methyltransferase (EC 2.1.1.195)
fig.69042.12.peg.984	hypothetical protein
fig.69042.12.peg.2490	Selenide,water dikinase (EC 2.7.9.3)
fig.69042.12.peg.2297	FIG092679: Fe-S oxidoreductase
fig.69042.12.peg.2078	Peptidyl-tRNA hydrolase (EC 3.1.1.29)
fig.69042.12.peg.2011	Ribonuclease HII (EC 3.1.26.4)
fig.69042.12.peg.2311	Phospho-N-acetylmuramoyl-pentapeptide-transferase (EC 2.7.8.13)
fig.69042.12.peg.2336	HI0933-like protein
fig.69042.12.peg.2381	hypothetical protein
fig.69042.12.peg.2831	hypothetical protein
fig.69042.12.peg.2577	hypothetical protein
fig.69042.12.peg.2131	hypothetical protein
fig.69042.12.peg.2385	Aspartate-semialdehyde dehydrogenase (EC 1.2.1.11)
fig.69042.12.peg.760	Fic domain protein, PA0574 type
fig.69042.12.peg.1436	hypothetical protein
fig.69042.12.peg.2783	cyanobacterial hypothetical protein
fig.69042.12.peg.2804	Glycerol-3-phosphate dehydrogenase (EC 1.1.5.3)
fig.69042.12.peg.1447	Renalase (EC 1.6.3.5), oxidases 1,2-dihydro- and 1,6-dihydro- beta-NAD(P)H isomers back to NAD(P)
fig.69042.12.peg.1826	hypothetical protein
fig.69042.12.peg.189	Uncharacterized protein sll0608
fig.69042.12.peg.756	hypothetical protein
fig.69042.12.peg.103	tRNA (guanosine(18)-2'-O)-methyltransferase (EC 2.1.1.34)
fig.69042.12.peg.766	hypothetical protein
fig.69042.12.peg.2464	Para-aminobenzoate synthase, aminase component (EC 2.6.1.85)
fig.69042.12.peg.2303	Chaperone protein DnaK
fig.69042.12.peg.844	Uncharacterized RNA methyltransferase YsgA
fig.69042.12.peg.2248	Histone acetyltransferase HPA2 and related acetyltransferases
fig.69042.12.peg.772	DNA primase traC (EC 2.7.7.-)
fig.69042.12.peg.2143	3-deoxy-D-manno-octulosonate 8-phosphate phosphatase (EC 3.1.3.45)
fig.69042.12.peg.2545	DNA protection during starvation protein
fig.69042.12.peg.2731	Helicase, SNF2/RAD54 family
fig.69042.12.peg.1008	Integral membrane protein
fig.69042.12.peg.838	FAD/FMN-containing dehydrogenase
fig.69042.12.peg.2479	Urease accessory protein UreD
fig.69042.12.peg.2720	hypothetical protein
fig.69042.12.peg.52	hypothetical protein
fig.69042.12.peg.2800	Quinolinate phosphoribosyltransferase [decarboxylating] (EC 2.4.2.19)
fig.69042.12.peg.743	CAB/ELIP/HLIP family protein
fig.69042.12.peg.1841	hypothetical protein
fig.69042.12.peg.2843	Similar to ribosomal large subunit pseudouridine synthase D, group RluD11
fig.69042.12.peg.613	3',5'-cyclic-nucleotide phosphodiesterase (EC 3.1.4.17)
fig.69042.12.peg.885	UDP-glucose:tetrahydrobiopterin glucosyltransferase [EC:2.4.1.-]
fig.69042.12.peg.2898	Neurosporene C-3',4' desaturase
fig.69042.12.peg.2732	hypothetical protein
fig.69042.12.peg.1420	hypothetical protein
fig.69042.12.peg.390	LSU rRNA pseudouridine(2457) synthase (EC 5.4.99.20)
fig.69042.12.peg.64	hypothetical protein
fig.69042.12.peg.821	Adenosylcobinamide-phosphate synthase (EC 6.3.1.10)
fig.69042.12.peg.2295	Chloride channel protein
fig.69042.12.peg.2060	hypothetical protein
fig.69042.12.peg.2712	hypothetical protein
fig.69042.12.peg.656	hypothetical protein
fig.69042.12.peg.1934	hypothetical protein
fig.69042.12.peg.2048	Phosphate ABC transporter, substrate-binding protein PstS (TC 3.A.1.7.1)
fig.69042.12.peg.2897	Arogenate dehydrogenase (EC 1.3.1.43)
fig.69042.12.peg.2255	Glutamine synthetase type III (EC 6.3.1.2)
fig.69042.12.peg.2133	hypothetical protein
[truncated: 100 more rows]

## Sheet: WH5701_LRT_optimalT
Gene ID	Gene Product
fig.69042.12.peg.744	hypothetical protein
fig.69042.12.peg.1447	Renalase (EC 1.6.3.5), oxidases 1,2-dihydro- and 1,6-dihydro- beta-NAD(P)H isomers back to NAD(P)
fig.69042.12.peg.2280	RNA polymerase sigma-70 factor
fig.69042.12.peg.1060	hypothetical protein
fig.69042.12.peg.743	CAB/ELIP/HLIP family protein
fig.69042.12.peg.2171	Bicarbonate ABC transporter, substrate-binding protein
fig.69042.12.peg.1545	CAB/ELIP/HLIP family protein
fig.69042.12.peg.2279	hypothetical protein
fig.69042.12.peg.732	CAB/ELIP/HLIP family protein
fig.69042.12.peg.111	hypothetical protein
fig.69042.12.peg.1062	hypothetical protein
fig.69042.12.peg.466	hypothetical protein
fig.69042.12.peg.2587	hypothetical protein
fig.69042.12.peg.1546	hypothetical protein
fig.69042.12.peg.124	hypothetical protein
fig.69042.12.peg.1420	hypothetical protein
fig.69042.12.peg.1547	hypothetical protein
fig.69042.12.peg.1446	hypothetical protein
fig.69042.12.peg.187	CAB/ELIP/HLIP family protein
fig.69042.12.peg.2170	Bicarbonate ABC transporter, permease protein
fig.69042.12.peg.2586	hypothetical protein
fig.69042.12.peg.467	CAB/ELIP/HLIP family protein
fig.69042.12.peg.2281	hypothetical protein
fig.69042.12.peg.2287	hypothetical protein
fig.69042.12.peg.37	hypothetical protein
fig.69042.12.peg.1419	CAB/ELIP/HLIP family protein
fig.69042.12.peg.799	CAB/ELIP/HLIP family protein
fig.69042.12.peg.2169	Bicarbonate ABC transporter, ATP-binding protein / Bicarbonate ABC transporter, substrate-binding protein
fig.69042.12.peg.1450	hypothetical protein
fig.69042.12.peg.2282	FIG01149864: hypothetical protein
fig.69042.12.peg.1466	hypothetical protein
fig.69042.12.peg.2167	Small heat shock protein
fig.69042.12.peg.2286	hypothetical protein
fig.69042.12.peg.908	Heme A synthase, cytochrome oxidase biogenesis protein Cox15-CtaA
fig.69042.12.peg.1530	hypothetical protein
fig.69042.12.peg.104	hypothetical protein
fig.69042.12.peg.2654	Heat shock protein Hsp20
fig.69042.12.peg.2655	Amine oxidase [flavin-containing] A (EC 1.4.3.4)
fig.69042.12.peg.1276	mRNA 3-end processing factor
fig.69042.12.peg.745	hypothetical protein
fig.69042.12.peg.1449	hypothetical protein
fig.69042.12.peg.2436	Cyanobacteria-specific RpoD-like sigma factor, type-6
fig.69042.12.peg.125	hypothetical protein
fig.69042.12.peg.800	2-polyprenyl-6-methoxyphenol hydroxylase
fig.69042.12.peg.909	Heme O synthase, protoheme IX farnesyltransferase, COX10-CtaB
fig.69042.12.peg.2711	hypothetical protein
fig.69042.12.peg.1645	hypothetical protein
fig.69042.12.peg.1478	hypothetical protein
fig.69042.12.peg.2212	probable sufite oxidase (EC 1.8.3.1)
fig.69042.12.peg.384	hypothetical protein
fig.69042.12.peg.1459	hypothetical protein
fig.69042.12.peg.2656	hypothetical protein
fig.69042.12.peg.2516	Maltodextrin ABC transporter, permease protein MdxF
fig.69042.12.peg.1026	DNA primase DnaG
fig.69042.12.peg.733	hypothetical protein
fig.69042.12.peg.1457	Cryptochrome
fig.69042.12.peg.389	hypothetical protein
fig.69042.12.peg.1799	Chaperone protein ClpB (ATP-dependent unfoldase)
fig.69042.12.peg.1627	hypothetical protein
fig.69042.12.peg.2168	Bicarbonate ABC transporter, ATP-binding protein
fig.69042.12.peg.1064	hypothetical protein
fig.69042.12.peg.1644	hypothetical protein
fig.69042.12.peg.1481	Putative glycosyltransferase
fig.69042.12.peg.1460	Photosystem II protein D1 (PsbA)
fig.69042.12.peg.1141	hypothetical protein
fig.69042.12.peg.2303	Chaperone protein DnaK
fig.69042.12.peg.2517	Maltodextrin ABC transporter, permease protein MdxG
fig.69042.12.peg.1422	Oxygen-insensitive NAD(P)H nitroreductase (EC 1.-.-.-) / Dihydropteridine reductase (EC 1.5.1.34)
fig.69042.12.peg.1444	Error-prone repair protein UmuD
fig.69042.12.peg.801	hypothetical protein
fig.69042.12.peg.2921	hypothetical protein
fig.69042.12.peg.1549	hypothetical protein
fig.69042.12.peg.2710	hypothetical protein
fig.69042.12.peg.1656	hypothetical protein
fig.69042.12.peg.2627	hypothetical protein
fig.69042.12.peg.2274	SAM-dependent methyltransferase
fig.69042.12.peg.2697	hypothetical protein
fig.69042.12.peg.2515	ABC transporter, substrate-binding protein (cluster 1, maltose/g3p/polyamine/iron)
fig.69042.12.peg.212	hypothetical protein
fig.69042.12.peg.1442	Pheophorbide a oxygenase (EC 1.14.12.20)
fig.69042.12.peg.2213	Thiosulfate reductase cytochrome B subunit (membrane anchoring protein)
fig.69042.12.peg.449	hypothetical protein
fig.69042.12.peg.2020	SAM radical protein, elongator protein
fig.69042.12.peg.2285	hypothetical protein
fig.69042.12.peg.390	LSU rRNA pseudouridine(2457) synthase (EC 5.4.99.20)
fig.69042.12.peg.734	Exodeoxyribonuclease VII large subunit (EC 3.1.11.6)
fig.69042.12.peg.1626	hypothetical protein
fig.69042.12.peg.115	DNA internalization-related competence protein ComEC/Rec2
fig.69042.12.peg.1594	Sepiapterin reductase (EC 1.1.1.153)
fig.69042.12.peg.771	hypothetical protein
fig.69042.12.peg.2803	Glycerol kinase (EC 2.7.1.30)
fig.69042.12.peg.1167	soluble [2Fe-2S] ferredoxin
fig.69042.12.peg.301	Na+-dependent transporters of the SNF family
fig.69042.12.peg.1655	NAD-dependent malic enzyme (EC 1.1.1.38)
fig.69042.12.peg.2487	Glycogen phosphorylase (EC 2.4.1.1)
fig.69042.12.peg.1532	Fructose-1,6-bisphosphatase, Mycobacterial type SUP1 (EC 3.1.3.11); Sugar phosphatase SUP1 (EC 3.1.3.23)
fig.69042.12.peg.1003	hypothetical protein
fig.69042.12.peg.1264	ATP-dependent DNA ligase (EC 6.5.1.1) LigC
fig.69042.12.peg.383	NAD-dependent epimerase/dehydratase
fig.69042.12.peg.1443	Error-prone, lesion bypass DNA polymerase V (UmuC)
fig.69042.12.peg.2713	GTP 3',8-cyclase (EC 4.1.99.22)
fig.69042.12.peg.2179	Rubrerythrin
fig.69042.12.peg.490	FIG020308: hypothetical protein
fig.69042.12.peg.103	tRNA (guanosine(18)-2'-O)-methyltransferase (EC 2.1.1.34)
fig.69042.12.peg.2636	hypothetical protein
fig.69042.12.peg.1635	COGs COG3339
fig.69042.12.peg.1819	Oligopeptidase A (EC 3.4.24.70)
fig.69042.12.peg.2182	hypothetical protein
fig.69042.12.peg.2283	COG0398: uncharacterized membrane protein / Mercuric ion reductase (EC 1.16.1.1)
fig.69042.12.peg.2021	Photosystem II protein D1 (PsbA)
fig.69042.12.peg.768	hypothetical protein formerly called flagellar hook-length control protein FliK
fig.69042.12.peg.473	hypothetical protein
fig.69042.12.peg.463	hypothetical protein
fig.69042.12.peg.1142	hypothetical protein
fig.69042.12.peg.450	hypothetical protein
fig.69042.12.peg.838	FAD/FMN-containing dehydrogenase
fig.69042.12.peg.1918	2,5-diamino-6-ribosylamino-pyrimidinone 5-phosphate reductase (EC 1.1.1.302) homolog
fig.69042.12.peg.1492	hypothetical protein
fig.69042.12.peg.1365	hypothetical protein
fig.69042.12.peg.2177	hypothetical protein
fig.69042.12.peg.1169	NAD(P) transhydrogenase N-domain of subunit alpha (EC 1.6.1.2)
fig.69042.12.peg.1006	Ribonucleotide reductase of class II (coenzyme B12-dependent) (EC 1.17.4.1)
fig.69042.12.peg.422	Hypothetical glycine rich membrane protein DUF1517
fig.69042.12.peg.2545	DNA protection during starvation protein
fig.69042.12.peg.657	hypothetical protein
fig.69042.12.peg.2180	NADH:flavin oxidoreductases, Old Yellow Enzyme family
fig.69042.12.peg.300	Cytochrome c oxidase polypeptide II (EC 1.9.3.1)
fig.69042.12.peg.1436	hypothetical protein
fig.69042.12.peg.387	Thioredoxin reductase (EC 1.8.1.9)
fig.69042.12.peg.2635	hypothetical protein
fig.69042.12.peg.2804	Glycerol-3-phosphate dehydrogenase (EC 1.1.5.3)
fig.69042.12.peg.2278	Cyclic pyranopterin monophosphate synthase (EC 4.6.1.17)
fig.69042.12.peg.120	hypothetical protein
fig.69042.12.peg.2712	hypothetical protein
fig.69042.12.peg.766	hypothetical protein
fig.69042.12.peg.2190	hypothetical protein
fig.69042.12.peg.2518	Maltose/maltodextrin transport ATP-binding protein MalK (EC 3.6.3.19)
fig.69042.12.peg.694	hypothetical protein
fig.69042.12.peg.1366	Membrane alanine aminopeptidase N (EC 3.4.11.2)
fig.69042.12.peg.2500	Possible alpha/beta hydrolase superfamily, slr1235 homolog
fig.69042.12.peg.807	hypothetical protein
fig.69042.12.peg.417	GTP-binding protein Era
fig.69042.12.peg.2201	hypothetical protein
fig.69042.12.peg.1646	hypothetical protein
fig.69042.12.peg.382	Hydrolase, alpha/beta fold family
fig.69042.12.peg.2891	Putative regulatory protein, contains AAA+ NTPase domain and putative R3H ssDNA-binding domain
fig.69042.12.peg.2956	SMF protein
fig.69042.12.peg.687	hypothetical protein
fig.69042.12.peg.1170	NAD(P) transhydrogenase C-domain of subunit alpha (EC 1.6.1.2)
fig.69042.12.peg.1493	hypothetical protein
fig.69042.12.peg.686	hypothetical protein
fig.69042.12.peg.1636	hypothetical protein
fig.69042.12.peg.1398	hypothetical protein
fig.69042.12.peg.1810	hypothetical protein
fig.69042.12.peg.1358	OpcA, an allosteric effector of glucose-6-phosphate dehydrogenase, cyanobacterial
fig.69042.12.peg.1448	hypothetical protein
fig.69042.12.peg.622	Photosystem II protein D1 (PsbA)
fig.69042.12.peg.2275	hypothetical protein
fig.69042.12.peg.1633	hypothetical protein
fig.69042.12.peg.2806	Glucosylglycerol-phosphate synthase (EC 2.4.1.213)
fig.69042.12.peg.907	Cytochrome c oxidase polypeptide II (EC 1.9.3.1)
fig.69042.12.peg.2297	FIG092679: Fe-S oxidoreductase
fig.69042.12.peg.794	Oxygen-insensitive NAD(P)H nitroreductase (EC 1.-.-.-) / Dihydropteridine reductase (EC 1.5.1.34)
fig.69042.12.peg.2898	Neurosporene C-3',4' desaturase
fig.69042.12.peg.2646	hypothetical protein
fig.69042.12.peg.627	hypothetical protein
fig.69042.12.peg.761	hypothetical protein
fig.69042.12.peg.303	hypothetical protein
fig.69042.12.peg.656	hypothetical protein
fig.69042.12.peg.2831	hypothetical protein
fig.69042.12.peg.621	DNA protection during starvation protein
fig.69042.12.peg.2234	Short-chain dehydrogenase/reductase (SDR) superfamily
fig.69042.12.peg.1480	hypothetical protein
fig.69042.12.peg.2577	hypothetical protein
fig.69042.12.peg.2633	hypothetical protein
fig.69042.12.peg.1987	Rhodanese-related sulfurtransferase
fig.69042.12.peg.2721	Putative formate dehydrogenase oxidoreductase protein
fig.69042.12.peg.1007	hypothetical protein
fig.69042.12.peg.302	Uncharacterized MFS-type transporter
fig.69042.12.peg.2805	Maltodextrin glucosidase (EC 3.2.1.20)
fig.69042.12.peg.1950	Lead, cadmium, zinc and mercury transporting ATPase (EC 3.6.3.3) (EC 3.6.3.5); Copper-translocating P-type ATPase (EC 3.6.3.4)
fig.69042.12.peg.2277	Molybdopterin molybdenumtransferase (EC 2.10.1.1)
fig.69042.12.peg.2192	Fatty acid desaturase (EC 1.14.19.1); Delta-9 fatty acid desaturase (EC 1.14.19.1)
fig.69042.12.peg.2546	CTP synthase (EC 6.3.4.2)
fig.69042.12.peg.2183	hypothetical protein
fig.69042.12.peg.1458	hypothetical protein
fig.69042.12.peg.1171	NAD(P) transhydrogenase subunit beta (EC 1.6.1.2)
fig.69042.12.peg.730	ATP-dependent helicase HrpB
fig.69042.12.peg.2957	Peptide chain release factor N(5)-glutamine methyltransferase (EC 2.1.1.297)
fig.69042.12.peg.1363	hypothetical protein
fig.69042.12.peg.767	hypothetical protein
fig.69042.12.peg.2125	Holliday junction ATP-dependent DNA helicase RuvB (EC 3.6.4.12)
fig.69042.12.peg.64	hypothetical protein
fig.69042.12.peg.2832	O-succinylbenzoic acid--CoA ligase (EC 6.2.1.26)
fig.69042.12.peg.1280	putative transcripton factor
fig.69042.12.peg.89	hypothetical protein
fig.69042.12.peg.106	16S rRNA (cytosine(967)-C(5))-methyltransferase (EC 2.1.1.176)
fig.69042.12.peg.2623	FIG001353: Acetyltransferase
fig.69042.12.peg.2060	hypothetical protein
fig.69042.12.peg.2178	flavoprotein
fig.69042.12.peg.448	hypothetical protein
fig.69042.12.peg.90	hypothetical protein
fig.69042.12.peg.2647	Transglutaminase-like domain
fig.69042.12.peg.834	L-alanine-DL-glutamate epimerase (EC 5.1.1.n1)
fig.69042.12.peg.1008	Integral membrane protein
fig.69042.12.peg.887	hypothetical protein
fig.69042.12.peg.809	Two-component system response regulator OmpR
fig.69042.12.peg.2524	hypothetical protein
fig.69042.12.peg.1221	hypothetical protein
fig.69042.12.peg.1912	Ribosomal protein S12p Asp88 (E. coli) methylthiotransferase (EC 2.8.4.4)
fig.69042.12.peg.2691	hypothetical protein
fig.69042.12.peg.2624	Antitoxin HigA
fig.69042.12.peg.786	hypothetical protein
fig.69042.12.peg.1518	Pyridoxamine 5'-phosphate oxidase (EC 1.4.3.5)
fig.69042.12.peg.2547	hypothetical protein
fig.69042.12.peg.750	hypothetical protein
fig.69042.12.peg.2407	hypothetical protein
fig.69042.12.peg.129	hypothetical protein
fig.69042.12.peg.760	Fic domain protein, PA0574 type
fig.69042.12.peg.1913	Multidrug-efflux transporter, major facilitator superfamily (MFS)
fig.69042.12.peg.112	2-phytyl-1,4-naphtoquinone methyltransferase (EC 2.1.1.n12) @ Demethylmenaquinone methyltransferase (EC 2.1.1.163)
fig.69042.12.peg.899	hypothetical protein
fig.69042.12.peg.770	hypothetical protein
fig.69042.12.peg.1516	hypothetical protein
fig.69042.12.peg.984	hypothetical protein
fig.69042.12.peg.1359	Glucose-6-phosphate 1-dehydrogenase (EC 1.1.1.49)
fig.69042.12.peg.713	Type 2 NAD(P)H dehydrogenase (EC 1.6.5.12), reduces demethylnaphthoquinone precusor in phylloquinone and menaquinone biosynthesis
fig.69042.12.peg.915	Heat shock protein 60 kDa family chaperone GroEL
fig.69042.12.peg.628	hypothetical protein
fig.69042.12.peg.1677	Cation-transporting ATPase
fig.69042.12.peg.1024	hypothetical protein
fig.69042.12.peg.2641	ABC transporter, substrate-binding protein (cluster 3, basic aa/glutamine/opines)
fig.69042.12.peg.2073	Cob(I)alamin adenosyltransferase-like protein
fig.69042.12.peg.2386	4-hydroxy-tetrahydrodipicolinate synthase (EC 4.3.3.7)
fig.69042.12.peg.721	hypothetical protein
fig.69042.12.peg.923	4-hydroxybenzoate polyprenyltransferase (EC 2.5.1.39)
fig.69042.12.peg.2176	Diflavin flavoprotein A 1
fig.69042.12.peg.559	Alanine dehydrogenase (EC 1.4.1.1)
fig.69042.12.peg.1284	SAM-dependent methyltransferase, MidA
fig.69042.12.peg.1593	GTP cyclohydrolase I (EC 3.5.4.16) type 1
fig.69042.12.peg.1517	hypothetical protein
fig.69042.12.peg.2385	Aspartate-semialdehyde dehydrogenase (EC 1.2.1.11)
fig.69042.12.peg.1235	hypothetical protein
fig.69042.12.peg.811	Polyphosphate kinase 2 (EC 2.7.4.1)
fig.69042.12.peg.208	hypothetical protein
fig.69042.12.peg.2378	sporulation protein SpoIID
fig.69042.12.peg.395	Possible alpha/beta hydrolase superfamily, slr1827 homolog
fig.69042.12.peg.1218	Gentisate 1,2-dioxygenase (EC 1.13.11.4)
fig.69042.12.peg.727	Putative serine protease
fig.69042.12.peg.1591	Metal dependent membrane associated protease, S2P family
fig.69042.12.peg.906	Cytochrome c oxidase polypeptide I (EC 1.9.3.1)
fig.69042.12.peg.1200	TldE protein, part of TldE/TldD proteolytic complex
fig.69042.12.peg.1604	hypothetical protein
fig.69042.12.peg.1002	hypothetical protein
fig.69042.12.peg.299	Cytochrome c oxidase polypeptide I (EC 1.9.3.1)
fig.69042.12.peg.815	hypothetical protein
fig.69042.12.peg.1201	TldD protein, part of TldE/TldD proteolytic complex
fig.69042.12.peg.1173	ATP-dependent RNA helicase RhlE (EC 3.6.4.13)
fig.69042.12.peg.1944	Photosystem II protein D2 (PsbD)
fig.69042.12.peg.2672	Lignostilbene-alpha, beta-dioxygenase
fig.69042.12.peg.2762	NADH dehydrogenase (EC 1.6.99.3)
fig.69042.12.peg.1692	cAMP-binding proteins - catabolite gene activator and regulatory subunit of cAMP-dependent protein kinases
fig.69042.12.peg.1286	hypothetical protein
fig.69042.12.peg.689	Phycobiliprotein lyase
fig.69042.12.peg.998	16S rRNA (uracil(1498)-N(3))-methyltransferase (EC 2.1.1.193)
fig.69042.12.peg.164	hypothetical protein
fig.69042.12.peg.2181	Pirin
fig.69042.12.peg.2055	hypothetical protein
fig.69042.12.peg.1357	Cobyrinic acid a,c-diamide synthetase (EC 6.3.5.11)
fig.69042.12.peg.276	Ferredoxin--sulfite reductase (EC 1.8.7.1)
fig.69042.12.peg.2358	hypothetical protein
fig.69042.12.peg.1471	hypothetical protein
fig.69042.12.peg.2501	hypothetical protein
fig.69042.12.peg.2011	Ribonuclease HII (EC 3.1.26.4)
fig.69042.12.peg.960	tRNA (cytidine(32)/uridine(32)-2'-O)-methyltransferase (EC 2.1.1.200)
fig.69042.12.peg.2511	hypothetical protein
fig.69042.12.peg.1827	hypothetical protein
fig.69042.12.peg.2184	hypothetical protein
fig.69042.12.peg.2580	FUPA30 P-type ATPase
fig.69042.12.peg.1603	hypothetical protein
fig.69042.12.peg.408	NAD(P)H-hydrate epimerase (EC 5.1.99.6) / ADP-dependent (S)-NAD(P)H-hydrate dehydratase (EC 4.2.1.136)
fig.69042.12.peg.2890	Light dependent period modulator LdpA
fig.69042.12.peg.1339	hypothetical protein
fig.69042.12.peg.1812	hypothetical protein
fig.69042.12.peg.2657	hypothetical protein
fig.69042.12.peg.1387	ATP-dependent Clp protease, ATP-binding subunit ClpC
fig.69042.12.peg.1932	probable iron binding protein from the HesB_IscA_SufA family
fig.69042.12.peg.406	tRNA-specific 2-thiouridylase MnmA (EC 2.8.1.13)
fig.69042.12.peg.1418	Phytoene dehydrogenase and related proteins
fig.69042.12.peg.61	hypothetical protein
fig.69042.12.peg.2892	HAD superfamily hydrolase
fig.69042.12.peg.469	hypothetical protein
fig.69042.12.peg.2549	7-carboxy-7-deazaguanine synthase (EC 4.3.99.3)
fig.69042.12.peg.1212	Single-stranded-DNA-specific exonuclease RecJ
fig.69042.12.peg.420	hypothetical protein
fig.69042.12.peg.1059	ABC transporter, substrate-binding protein (cluster 3, basic aa/glutamine/opines)
fig.69042.12.peg.2785	hypothetical protein
fig.69042.12.peg.2355	hypothetical protein
fig.69042.12.peg.1923	Glutathione S-transferase family protein
fig.69042.12.peg.1435	Phycocyanin beta chain
fig.69042.12.peg.2037	Creatinine amidohydrolase (EC 3.5.2.10)
fig.69042.12.peg.2690	DNA repair enzyme, contains HhH domain and nuclease of RecB family
fig.69042.12.peg.706	hypothetical protein
fig.69042.12.peg.2495	hypothetical protein
fig.69042.12.peg.2072	Deoxycytidine triphosphate deaminase (EC 3.5.4.13)
fig.69042.12.peg.1767	hypothetical protein
fig.69042.12.peg.749	hypothetical protein
fig.69042.12.peg.1769	hypothetical protein
fig.69042.12.peg.1275	hypothetical protein
fig.69042.12.peg.961	Cytochrome c, class I
fig.69042.12.peg.2534	Nucleoside triphosphate pyrophosphohydrolase MazG (EC 3.6.1.8)
fig.69042.12.peg.1324	3-polyprenyl-4-hydroxybenzoate carboxy-lyase (EC 4.1.1.98)
fig.69042.12.peg.2590	hypothetical protein
fig.69042.12.peg.1949	Thymidylate kinase (EC 2.7.4.9)
fig.69042.12.peg.2381	hypothetical protein
fig.69042.12.peg.578	Cytochrome c-type biogenesis protein CcdA (DsbD analog)
fig.69042.12.peg.2276	Molybdopterin synthase catalytic subunit MoaE (EC 2.8.1.12)
fig.69042.12.peg.1122	hypothetical protein
fig.69042.12.peg.2000	hypothetical protein
fig.69042.12.peg.2723	Sucrose phosphate synthase
fig.69042.12.peg.2535	Peptidyl-tRNA hydrolase ArfB (EC 3.1.1.29)
fig.69042.12.peg.2896	hypothetical protein
fig.69042.12.peg.2124	TPR-domain-containing protein
fig.69042.12.peg.872	Xylulose-5-phosphate phosphoketolase (EC 4.1.2.9) @ Fructose-6-phosphate phosphoketolase (EC 4.1.2.22)
fig.69042.12.peg.2123	N-acetyl-L,L-diaminopimelate deacetylase homolog
fig.69042.12.peg.1495	hypothetical protein
fig.69042.12.peg.905	Cytochrome c oxidase polypeptide III (EC 1.9.3.1)
fig.69042.12.peg.2622	Uncharacterized protein STM3652
fig.69042.12.peg.233	hypothetical protein
fig.69042.12.peg.2041	NAD-dependent glyceraldehyde-3-phosphate dehydrogenase (EC 1.2.1.12) for arsenate detoxification
fig.69042.12.peg.163	N-acetylmuramoyl-L-alanine amidase (family 2); Negative regulator of beta-lactamase expression
fig.69042.12.peg.423	Sulfur carrier protein ThiS
fig.69042.12.peg.644	23S rRNA (guanine(2445)-N(2))-methyltransferase (EC 2.1.1.173)
fig.69042.12.peg.2820	Anthranilate synthase, amidotransferase component (EC 4.1.3.27) @ Para-aminobenzoate synthase, amidotransferase component (EC 2.6.1.85)
fig.69042.12.peg.1590	hypothetical protein
fig.69042.12.peg.445	Fatty acid desaturase
fig.69042.12.peg.896	hypothetical protein
fig.69042.12.peg.1380	Lysine decarboxylase (EC 4.1.1.18)
fig.69042.12.peg.1244	Peroxide stress regulator; Ferric uptake regulation protein; Fe2+/Zn2+ uptake regulation proteins
fig.69042.12.peg.1294	hypothetical protein
fig.69042.12.peg.2008	2-methyl-6-phytyl-1,4-hydroquinone methyltransferase (EC 2.1.1.295) @ 2-methyl-6-solanyl-1,4-benzoquinol methyltransferase
fig.69042.12.peg.60	Pyruvate-flavodoxin oxidoreductase
fig.69042.12.peg.917	hypothetical protein
fig.69042.12.peg.2689	Phosphoglucosamine mutase (EC 5.4.2.10)
fig.69042.12.peg.810	hypothetical protein
fig.69042.12.peg.1921	hypothetical protein
fig.69042.12.peg.1343	Uncharacterized membrane protein Ycf36
fig.69042.12.peg.2894	hypothetical protein
fig.69042.12.peg.922	Muramoyltetrapeptide carboxypeptidase (EC 3.4.17.13)
fig.69042.12.peg.32	hypothetical protein
fig.69042.12.peg.940	possible membrane fusion protein
fig.69042.12.peg.2576	hypothetical protein
fig.69042.12.peg.1381	Similar to cobalt-precorrin-6B C15-methyltransferase [decarboxylating]
fig.69042.12.peg.1837	hypothetical protein
fig.69042.12.peg.930	hypothetical protein
fig.69042.12.peg.1875	Alkyl hydroperoxide reductase subunit C-like protein
fig.69042.12.peg.626	Aspartoacylase (EC 3.5.1.15)
fig.69042.12.peg.248	hypothetical protein
fig.69042.12.peg.2548	hypothetical protein
fig.69042.12.peg.1389	Diaminopimelate decarboxylase (EC 4.1.1.20)
fig.69042.12.peg.2042	Uncharacterized membrane protein, YraQ family
fig.69042.12.peg.602	AmpG permease
fig.69042.12.peg.1494	Nickel-binding accessory protein UreJ-HupE
fig.69042.12.peg.2077	hypothetical protein
fig.69042.12.peg.2530	hypothetical protein
fig.69042.12.peg.80	Membrane-associated zinc metalloprotease
fig.69042.12.peg.2319	Uncharacterized protein sll0005
fig.69042.12.peg.189	Uncharacterized protein sll0608
fig.69042.12.peg.737	hypothetical protein
fig.69042.12.peg.137	Putative short-chain dehydrogenase
fig.69042.12.peg.2705	Nitrate ABC transporter, permease protein
fig.69042.12.peg.2539	cyclic nucleotide-binding domain (cNMP-BD) protein
fig.69042.12.peg.132	hypothetical protein
fig.69042.12.peg.2783	cyanobacterial hypothetical protein
fig.69042.12.peg.2151	D-erythronate kinase, candidate
fig.69042.12.peg.910	Efflux ABC transporter, ATP-binding protein
fig.69042.12.peg.1919	6-pyruvoyl tetrahydrobiopterin synthase (EC 4.2.3.12)
fig.69042.12.peg.1018	hypothetical protein
fig.69042.12.peg.2202	hypothetical protein
fig.69042.12.peg.2791	ABC transporter, ATP-binding protein (cluster 5, nickel/peptides/opines) / ABC transporter, ATP-binding protein (cluster 5, nickel/peptides/opines)
fig.69042.12.peg.1376	hypothetical protein
fig.69042.12.peg.1693	Transaldolase (EC 2.2.1.2)
fig.69042.12.peg.613	3',5'-cyclic-nucleotide phosphodiesterase (EC 3.1.4.17)
fig.69042.12.peg.1243	hypothetical protein
fig.69042.12.peg.1305	Band 7 protein
fig.69042.12.peg.1123	DEAD-box ATP-dependent RNA helicase DeaD (= CshA) (EC 3.6.4.13)
fig.69042.12.peg.1001	33 kDa chaperonin HslO
fig.69042.12.peg.1199	Methionyl-tRNA formyltransferase (EC 2.1.2.9)
fig.69042.12.peg.1384	hypothetical protein
fig.69042.12.peg.1742	hypothetical protein
fig.69042.12.peg.988	(E)-4-hydroxy-3-methylbut-2-enyl-diphosphate synthase (ferredoxin) (EC 1.17.7.1)
fig.69042.12.peg.2172	hypothetical protein
fig.69042.12.peg.911	Efflux ABC transporter, permease protein
fig.69042.12.peg.1925	Ribosome-binding factor A
fig.69042.12.peg.1514	Protoporphyrin IX Mg-chelatase subunit H (EC 6.6.1.1)
fig.69042.12.peg.1934	hypothetical protein
fig.69042.12.peg.443	hypothetical protein
fig.69042.12.peg.1373	4-alpha-glucanotransferase (amylomaltase) (EC 2.4.1.25)
fig.69042.12.peg.479	Long-chain-fatty-acid--CoA ligase (EC 6.2.1.3)
fig.69042.12.peg.993	ABC transporter, ATP-binding protein
fig.69042.12.peg.1196	hypothetical protein
fig.69042.12.peg.1508	hypothetical protein
fig.69042.12.peg.582	hypothetical protein
fig.69042.12.peg.154	Cysteine desulfurase (EC 2.8.1.7)
fig.69042.12.peg.2802	Neopullulanase (EC 3.2.1.135)
fig.69042.12.peg.2630	hypothetical protein
fig.69042.12.peg.1825	hypothetical protein
fig.69042.12.peg.1390	Diadenylate cyclase spyDAC; Bacterial checkpoint controller DisA with nucleotide-binding domain
fig.69042.12.peg.1404	hypothetical protein
fig.69042.12.peg.1044	Efflux ABC transporter, permease/ATP-binding protein slr0615
fig.69042.12.peg.553	COG0546: Predicted phosphatases
fig.69042.12.peg.828	hypothetical protein
fig.69042.12.peg.1770	hypothetical protein
fig.69042.12.peg.1933	TPR-repeat protein, specific for cyanobacteria
fig.69042.12.peg.2019	hypothetical protein
fig.69042.12.peg.2923	Possible conserved carboxylase domain
fig.69042.12.peg.667	Sodium/glutamate symporter
fig.69042.12.peg.1915	Pterin-binding family
fig.69042.12.peg.537	Protein translocase membrane subunit SecG
fig.69042.12.peg.1034	DNA polymerase III alpha subunit (EC 2.7.7.7)
fig.69042.12.peg.2137	ATP-dependent DNA helicase UvrD/PcrA (EC 3.6.4.12)
fig.69042.12.peg.200	ABC-type antimicrobial peptide transport system, permease component
fig.69042.12.peg.2488	Large protein containing transglutaminase-like domain
fig.69042.12.peg.665	Peptide deformylase (EC 3.5.1.88)
fig.69042.12.peg.1367	hypothetical protein
fig.69042.12.peg.2694	hypothetical protein
fig.69042.12.peg.2357	hypothetical protein
fig.69042.12.peg.2542	Aminomethyltransferase (glycine cleavage system T protein) (EC 2.1.2.10)
fig.69042.12.peg.599	hypothetical protein
fig.69042.12.peg.513	tRNA pseudouridine(55) synthase (EC 5.4.99.25)
fig.69042.12.peg.82	hypothetical protein
fig.69042.12.peg.464	hypothetical protein
fig.69042.12.peg.1905	Putative Fe-S oxidoreductase
fig.69042.12.peg.1730	hypothetical protein
fig.69042.12.peg.2044	Transcriptional regulator, ArsR family
fig.69042.12.peg.1347	Sirohydrochlorin cobaltochelatase CbiX(long) (EC 4.99.1.3)
fig.69042.12.peg.714	hypothetical protein
fig.69042.12.peg.1640	hypothetical protein
fig.69042.12.peg.2335	tRNA-dihydrouridine(20/20a) synthase (EC 1.3.1.91)
fig.69042.12.peg.1926	beta-N-acetylglucosaminidase (EC 3.2.1.52)
fig.69042.12.peg.792	Oxidoreductase, short-chain dehydrogenase/reductase family
fig.69042.12.peg.892	Putative peptidase
fig.69042.12.peg.530	hypothetical protein
fig.69042.12.peg.265	ABC exporter membrane fusion component of DevB family
fig.69042.12.peg.1732	hypothetical protein
fig.69042.12.peg.190	Uncharacterized protein sll0609
fig.69042.12.peg.1924	Expressed protein ssl1417, possibly involved in photorespiration
fig.69042.12.peg.266	ABC exporter permease subunit of DevC family
fig.69042.12.peg.2095	Ammonium transporter
fig.69042.12.peg.661	AAA+ ATPase superfamily protein YifB/ComM, associated with DNA recombination
fig.69042.12.peg.1274	hypothetical protein
fig.69042.12.peg.891	hypothetical protein
fig.69042.12.peg.1869	Putative lumenal protein, contains 8 pentapeptide repeats, sll0577 homolog
fig.69042.12.peg.2591	hypothetical protein
fig.69042.12.peg.2380	DNA polymerase III subunits gamma and tau (EC 2.7.7.7)
fig.69042.12.peg.1437	hypothetical protein
fig.69042.12.peg.2859	Peptide chain release factor 1
fig.69042.12.peg.2858	HNH endonuclease family protein
fig.69042.12.peg.2917	hypothetical protein
fig.69042.12.peg.2792	Guanosine-3',5'-bis(diphosphate) 3'-pyrophosphohydrolase (EC 3.1.7.2) / GTP pyrophosphokinase (EC 2.7.6.5), (p)ppGpp synthetase II
fig.69042.12.peg.2674	hypothetical protein
fig.69042.12.peg.214	N5-carboxyaminoimidazole ribonucleotide synthase (EC 6.3.4.18)
fig.69042.12.peg.1992	Translation initiation factor SUI1-related protein
fig.69042.12.peg.597	Ferredoxin
fig.69042.12.peg.2484	Protein containing domains DUF404, DUF407
fig.69042.12.peg.1400	Type I restriction-modification system, restriction subunit R (EC 3.1.21.3)
fig.69042.12.peg.232	UPF0102 protein YraN
fig.69042.12.peg.2521	hypothetical protein
fig.69042.12.peg.2194	Replicative DNA helicase (DnaB) (EC 3.6.4.12)
fig.69042.12.peg.1293	hypothetical protein
fig.69042.12.peg.538	Peptide-methionine (R)-S-oxide reductase MsrB (EC 1.8.4.12)
fig.69042.12.peg.595	16S rRNA (guanine(527)-N(7))-methyltransferase (EC 2.1.1.170)
fig.69042.12.peg.697	2-polyprenyl-6-methoxyphenol hydroxylase and related FAD-dependent oxidoreductases
fig.69042.12.peg.1579	Light-independent protochlorophyllide reductase subunit N (EC 1.3.7.7)
fig.69042.12.peg.455	SOS-response repressor and protease LexA (EC 3.4.21.88)
fig.69042.12.peg.2849	RND efflux system, inner membrane transporter
fig.69042.12.peg.2148	hypothetical protein
fig.69042.12.peg.2231	hypothetical protein
fig.69042.12.peg.1281	hypothetical protein
fig.69042.12.peg.2336	HI0933-like protein
fig.69042.12.peg.1537	hypothetical protein
fig.69042.12.peg.1931	Pro-zeta-carotene desaturase, prolycopene producing (EC 1.-.-.-)
fig.69042.12.peg.2620	hypothetical protein
fig.69042.12.peg.2904	ATP-utilizing enzyme of the PP-loop superfamily
fig.69042.12.peg.596	Aldo/keto reductase Sll0867
fig.69042.12.peg.1589	hypothetical protein
fig.69042.12.peg.2660	2-amino-4-hydroxy-6-hydroxymethyldihydropteridine pyrophosphokinase (EC 2.7.6.3)
fig.69042.12.peg.2773	Ribonuclease HI (EC 3.1.26.4)
fig.69042.12.peg.2330	Uncharacterized membrane anchored protein Mext_4159
fig.69042.12.peg.598	hypothetical protein
fig.69042.12.peg.2798	hypothetical protein
fig.69042.12.peg.645	hypothetical protein
fig.69042.12.peg.2648	Phosphoenolpyruvate-dihydroxyacetone phosphotransferase (EC 2.7.1.121), dihydroxyacetone binding subunit DhaK
fig.69042.12.peg.663	hypothetical protein
fig.69042.12.peg.394	N2, N2-dimethylguanosine tRNA methyltransferases-like protein
fig.69042.12.peg.985	Transcription-repair coupling factor
fig.69042.12.peg.2901	hypothetical protein
fig.69042.12.peg.1406	Phytochelatin synthase (EC 2.3.2.15), bacterial type
fig.69042.12.peg.2536	hypothetical protein
fig.69042.12.peg.2958	Threonylcarbamoyl-AMP synthase (EC 2.7.7.87)
fig.69042.12.peg.453	Cell division-associated, ATP-dependent zinc metalloprotease FtsH
fig.69042.12.peg.2788	LSU ribosomal maturation GTPase RbgA (B. subtilis YlqF)
fig.69042.12.peg.1379	Uncharacterized protein slr1919
fig.69042.12.peg.297	Cytochrome c oxidase polypeptide III (EC 1.9.3.1)
fig.69042.12.peg.1676	putative anion permease
fig.69042.12.peg.890	N-succinyldiaminopimelate aminotransferase (EC 2.6.1.17)
fig.69042.12.peg.2652	Phosphoenolpyruvate-dihydroxyacetone phosphotransferase (EC 2.7.1.121), ADP-binding subunit DhaL
fig.69042.12.peg.2836	hypothetical protein
fig.69042.12.peg.2034	DNA-3-methyladenine glycosylase II (EC 3.2.2.21)
fig.69042.12.peg.579	Cytochrome c-type biogenesis protein Ccs1/ResB
fig.69042.12.peg.1385	Possible alpha/beta hydrolase superfamily, sll1129 homolog
fig.69042.12.peg.249	hypothetical protein
fig.69042.12.peg.999	hypothetical protein
fig.69042.12.peg.1632	hypothetical protein
fig.69042.12.peg.951	Homoserine dehydrogenase (EC 1.1.1.3)
fig.69042.12.peg.2054	hypothetical protein
fig.69042.12.peg.1622	hypothetical protein
fig.69042.12.peg.91	hypothetical protein
fig.69042.12.peg.825	ATP-dependent Clp protease proteolytic subunit ClpP (EC 3.4.21.92)
fig.69042.12.peg.462	Short-chain dehydrogenase/reductase (SDR) superfamily
fig.69042.12.peg.2893	RecA protein
fig.69042.12.peg.2533	hypothetical protein
fig.69042.12.peg.404	Cobyric acid synthase (EC 6.3.5.10)
fig.69042.12.peg.310	Putative activity regulator of membrane protease YbbK
fig.69042.12.peg.720	hypothetical protein
fig.69042.12.peg.2387	Ribonuclease J (endonuclease and 5' exonuclease)
fig.69042.12.peg.1688	Cob(I)alamin adenosyltransferase (EC 2.5.1.17)
fig.69042.12.peg.1966	NAD(P)H-plastoquinone oxidoreductase subunit M, NdhM
fig.69042.12.peg.1830	hypothetical protein
fig.69042.12.peg.315	Methionine aminopeptidase (EC 3.4.11.18)
fig.69042.12.peg.415	hypothetical protein
fig.69042.12.peg.629	Bis-ABC ATPase Uup
fig.69042.12.peg.931	Twin-arginine translocation protein TatC
fig.69042.12.peg.643	hypothetical protein
fig.69042.12.peg.895	DNA topoisomerase I (EC 5.99.1.2)
fig.69042.12.peg.1374	LSU rRNA pseudouridine(2605) synthase (EC 5.4.99.22)
fig.69042.12.peg.1801	hypothetical protein
fig.69042.12.peg.2916	hypothetical protein
fig.69042.12.peg.795	Glutathione S-transferase, omega (EC 2.5.1.18)
fig.69042.12.peg.153	All3116 protein
fig.69042.12.peg.1101	hypothetical protein
fig.69042.12.peg.454	Ornithine carbamoyltransferase (EC 2.1.3.3)
fig.69042.12.peg.2821	Diacylglycerol kinase (EC 2.7.1.107)
fig.69042.12.peg.1963	hypothetical protein
fig.69042.12.peg.653	YggT family protein YlmG/ssl0353, required for proper distribution of nucleoids in chloroplast and cyanobacteria
fig.69042.12.peg.2028	Phosphopantothenoylcysteine decarboxylase (EC 4.1.1.36) / Phosphopantothenoylcysteine synthetase (EC 6.3.2.5)
fig.69042.12.peg.2205	hypothetical protein
fig.69042.12.peg.2964	hypothetical protein
fig.69042.12.peg.1285	hypothetical protein
fig.69042.12.peg.74	hypothetical protein
fig.69042.12.peg.1316	hypothetical protein
fig.69042.12.peg.1861	L,D-transpeptidase
fig.69042.12.peg.215	ABC transporter, permease protein 1 (cluster 1, maltose/g3p/polyamine/iron)
fig.69042.12.peg.1207	hypothetical protein
fig.69042.12.peg.1415	hypothetical protein
fig.69042.12.peg.2126	tmRNA-binding protein SmpB
fig.69042.12.peg.996	Phytyl-phosphate kinase (EC 2.7.4.-)
fig.69042.12.peg.438	hypothetical protein
fig.69042.12.peg.637	DnaJ-class molecular chaperone CbpA
fig.69042.12.peg.554	Xaa-Pro aminopeptidase (EC 3.4.11.9)
fig.69042.12.peg.715	Ribosome LSU-associated GTP-binding protein HflX
fig.69042.12.peg.503	hypothetical protein
fig.69042.12.peg.682	Iron-sulfur cluster assembly protein SufD
fig.69042.12.peg.2365	Cobalt-precorrin-5B (C1)-methyltransferase (EC 2.1.1.195)
fig.69042.12.peg.705	hypothetical protein
fig.69042.12.peg.169	5'-methylthioadenosine phosphorylase (EC 2.4.2.28)
fig.69042.12.peg.2322	DNA polymerase III beta subunit (EC 2.7.7.7)
fig.69042.12.peg.992	hypothetical protein
fig.69042.12.peg.646	hypothetical protein
fig.69042.12.peg.290	6-phosphogluconate dehydrogenase, decarboxylating (EC 1.1.1.44)
fig.69042.12.peg.155	Diaminopimelate epimerase (EC 5.1.1.7)
fig.69042.12.peg.1841	hypothetical protein
fig.69042.12.peg.17	GTP-binding protein EngA
fig.69042.12.peg.1356	hypothetical protein
fig.69042.12.peg.442	hypothetical protein
fig.69042.12.peg.584	RNA binding methyltransferase FtsJ like
fig.69042.12.peg.2823	hypothetical protein
fig.69042.12.peg.1993	Adenylylsulfate kinase (EC 2.7.1.25)
fig.69042.12.peg.1382	Phosphatidate cytidylyltransferase (EC 2.7.7.41)
fig.69042.12.peg.1917	hypothetical protein
fig.69042.12.peg.298	Cytochrome c oxidase polypeptide I (EC 1.9.3.1)
fig.69042.12.peg.1510	hypothetical protein
fig.69042.12.peg.275	hypothetical protein
fig.69042.12.peg.1641	Cytochrome C553 (soluble cytochrome f)
fig.69042.12.peg.2787	hypothetical protein
fig.69042.12.peg.690	Phycobiliprotein lyase
fig.69042.12.peg.39	Mobile element protein
fig.69042.12.peg.143	Aerobic cobaltochelatase CobN subunit (EC 6.6.1.2)
fig.69042.12.peg.1716	Helicase PriA essential for oriC/DnaA-independent DNA replication
fig.69042.12.peg.146	Protoporphyrinogen IX oxidase, novel form, HemJ (EC 1.3.-.-)
fig.69042.12.peg.1988	Heat-inducible transcription repressor HrcA
fig.69042.12.peg.414	Phosphate starvation-inducible protein PhoH, predicted ATPase
fig.69042.12.peg.2673	hypothetical protein
fig.69042.12.peg.1143	Carotenoid cis-trans isomerase
fig.69042.12.peg.2318	DNA repair protein RecN
fig.69042.12.peg.2204	Ribose-5-phosphate isomerase A (EC 5.3.1.6)
fig.69042.12.peg.1935	Cell division inhibitor Slr1223 (YfcH in EC), contains epimerase/dehydratase and DUF1731 domains
fig.69042.12.peg.206	hypothetical protein
fig.69042.12.peg.1748	GDP-L-fucose synthetase (EC 1.1.1.271)
fig.69042.12.peg.1700	hypothetical protein
fig.69042.12.peg.1300	4,4'-diaponeurosporenoate glycosyltransferase (EC 2.4.1.-)
fig.69042.12.peg.2903	Cob(I)alamin adenosyltransferase (EC 2.5.1.17)
fig.69042.12.peg.504	Phosphoribosylamine--glycine ligase (EC 6.3.4.13)
fig.69042.12.peg.1984	Citrate synthase (si) (EC 2.3.3.1)
fig.69042.12.peg.2217	Mobile element protein
fig.69042.12.peg.1257	ATP-dependent, 3'-5' DNA helicase with strand annealing activity
fig.69042.12.peg.2257	Glutathione S-transferase, unnamed subgroup (EC 2.5.1.18)
fig.69042.12.peg.2024	hypothetical protein
fig.69042.12.peg.2268	Lead, cadmium, zinc and mercury transporting ATPase (EC 3.6.3.3) (EC 3.6.3.5); Copper-translocating P-type ATPase (EC 3.6.3.4)
fig.69042.12.peg.1838	Signal peptidase I (EC 3.4.21.89)
fig.69042.12.peg.2706	Nitrate ABC transporter, substrate-binding protein
fig.69042.12.peg.2581	hypothetical protein
fig.69042.12.peg.610	Histidinol dehydrogenase (EC 1.1.1.23)
fig.69042.12.peg.2343	Ribosome small subunit biogenesis RbfA-release protein RsgA
fig.69042.12.peg.1011	hypothetical protein
fig.69042.12.peg.2099	IMP cyclohydrolase (EC 3.5.4.10) / Phosphoribosylaminoimidazolecarboxamide formyltransferase (EC 2.1.2.3)
fig.69042.12.peg.2210	DedA family protein, putative
fig.69042.12.peg.79	Endonuclease III (EC 4.2.99.18)
fig.69042.12.peg.1509	hypothetical protein
fig.69042.12.peg.2897	Arogenate dehydrogenase (EC 1.3.1.43)
fig.69042.12.peg.2774	Dihydroorotate dehydrogenase (quinone) (EC 1.3.5.2)
fig.69042.12.peg.2015	hypothetical protein
fig.69042.12.peg.2604	hypothetical protein
fig.69042.12.peg.765	hypothetical protein
fig.69042.12.peg.2855	hypothetical protein
fig.69042.12.peg.427	5'-nucleotidase SurE (EC 3.1.3.5)
fig.69042.12.peg.1386	Glycerol dehydrogenase (EC 1.1.1.6)
fig.69042.12.peg.421	Circadian phase modifier
fig.69042.12.peg.1798	hypothetical protein
fig.69042.12.peg.2442	A/G-specific adenine glycosylase (EC 3.2.2.-)
fig.69042.12.peg.881	FIG052964: hypothetical protein
fig.69042.12.peg.624	hypothetical protein
fig.69042.12.peg.1346	hypothetical protein
fig.69042.12.peg.2368	hypothetical protein
fig.69042.12.peg.1588	hypothetical protein
fig.69042.12.peg.684	Iron-sulfur cluster assembly protein SufB
fig.69042.12.peg.141	5-methyltetrahydrofolate--homocysteine methyltransferase (EC 2.1.1.13)
fig.69042.12.peg.2819	Inactivated Zn-dependent hydrolase of the beta-lactamase fold
fig.69042.12.peg.625	hypothetical protein
fig.69042.12.peg.2976	hypothetical protein
fig.69042.12.peg.2724	Sucrose phosphate synthase
fig.69042.12.peg.2341	Chaperone protein DnaJ
fig.69042.12.peg.2013	FIG092679: Fe-S oxidoreductase
fig.69042.12.peg.309	Protein QmcA (possibly involved in integral membrane quality control)
fig.69042.12.peg.536	2,3-bisphosphoglycerate-independent phosphoglycerate mutase (EC 5.4.2.12)
fig.69042.12.peg.2585	Selenoprotein O and cysteine-containing homologs
fig.69042.12.peg.391	hypothetical protein
fig.69042.12.peg.900	Aldo/keto reductase slr1520, 4Fe-4S-containing
fig.69042.12.peg.2453	Two-component transcriptional response regulator, OmpR family
fig.69042.12.peg.1345	Glucose-methanol-choline (GMC) oxidoreductase:NAD binding site
fig.69042.12.peg.2235	hypothetical protein
fig.69042.12.peg.182	Chaperone protein HtpG
fig.69042.12.peg.885	UDP-glucose:tetrahydrobiopterin glucosyltransferase [EC:2.4.1.-]
fig.69042.12.peg.1317	hypothetical protein
fig.69042.12.peg.2826	Glutathione synthetase (EC 6.3.2.3)
fig.69042.12.peg.2574	hypothetical protein
fig.69042.12.peg.1930	Oligoketide cyclase/lipid transport protein homolog
fig.69042.12.peg.1883	hypothetical protein
fig.69042.12.peg.1922	hypothetical protein
fig.69042.12.peg.1438	hypothetical protein
fig.69042.12.peg.633	Recombination inhibitory protein MutS2
fig.69042.12.peg.2359	hypothetical protein
fig.69042.12.peg.2373	Thiazole synthase (EC 2.8.1.10)
fig.69042.12.peg.259	Lipoprotein signal peptidase (EC 3.4.23.36)
fig.69042.12.peg.1126	Glutamine synthetase type III, GlnN (EC 6.3.1.2)
fig.69042.12.peg.1581	Light-independent protochlorophyllide reductase iron-sulfur ATP-binding protein ChlL (EC 1.3.7.7)
fig.69042.12.peg.1899	Glycerol-3-phosphate dehydrogenase [NAD(P)+] (EC 1.1.1.94)
fig.69042.12.peg.2086	3-isopropylmalate dehydratase large subunit (EC 4.2.1.33)
fig.69042.12.peg.72	Fatty acid desaturase (EC 1.14.19.1); Delta-9 fatty acid desaturase (EC 1.14.19.1)
fig.69042.12.peg.1355	hypothetical protein
fig.69042.12.peg.2296	hypothetical protein
fig.69042.12.peg.263	FIG015547: peptidase, M16 family
fig.69042.12.peg.533	hypothetical protein
fig.69042.12.peg.592	Adenosylmethionine-8-amino-7-oxononanoate aminotransferase (EC 2.6.1.62)
fig.69042.12.peg.2100	Phospholipase/carboxylesterase family protein, sll1284 homolog
fig.69042.12.peg.1661	Orotidine 5'-phosphate decarboxylase (EC 4.1.1.23) / Orotate phosphoribosyltransferase (EC 2.4.2.10)
fig.69042.12.peg.2841	hypothetical protein
fig.69042.12.peg.1765	Sulfate permease, Trk-type
fig.69042.12.peg.1205	Flavin prenyltransferase UbiX
fig.69042.12.peg.1392	Biotin synthase (EC 2.8.1.6)
fig.69042.12.peg.2362	hypothetical protein
fig.69042.12.peg.873	Acetate kinase (EC 2.7.2.1)
fig.69042.12.peg.944	hypothetical protein
fig.69042.12.peg.2640	cyanobacterial hypothetical protein
fig.69042.12.peg.385	hypothetical protein
fig.69042.12.peg.267	ABC exporter, ATP-binding subunit of DevA family
fig.69042.12.peg.1727	putative stress-induced protein OsmC
fig.69042.12.peg.1704	Inorganic pyrophosphatase (EC 3.6.1.1)
fig.69042.12.peg.1551	hypothetical protein
fig.69042.12.peg.728	hypothetical protein
fig.69042.12.peg.1160	Ribokinase (EC 2.7.1.15)
fig.69042.12.peg.681	Cysteine desulfurase (EC 2.8.1.7) => SufS
fig.69042.12.peg.876	hypothetical protein
fig.69042.12.peg.2661	ADP-ribose pyrophosphatase (EC 3.6.1.13)
fig.69042.12.peg.2779	hypothetical protein
fig.69042.12.peg.692	hypothetical protein
fig.69042.12.peg.685	Ferredoxin
fig.69042.12.peg.683	Iron-sulfur cluster assembly ATPase protein SufC
fig.69042.12.peg.2331	Transcription termination protein NusB
fig.69042.12.peg.1816	Gamma-glutamyl phosphate reductase (EC 1.2.1.41)
fig.69042.12.peg.2523	hypothetical protein
fig.69042.12.peg.1341	FIG017608: hypothetical membrane protein, specific for cyanobacteria
fig.69042.12.peg.36	hypothetical protein
fig.69042.12.peg.777	hypothetical protein
fig.69042.12.peg.1898	Phenazine biosynthesis protein PhzF like
fig.69042.12.peg.1505	Tat (twin-arginine translocation) pathway signal sequence domain protein
fig.69042.12.peg.247	Anti-sigma regulatory factor (Ser/Thr protein kinase), essential for photomixotrophic growth, PmgA
fig.69042.12.peg.1611	Sulfide:quinone oxidoreductase, Type II
fig.69042.12.peg.2794	hypothetical protein
fig.69042.12.peg.2688	Nucleoside 5-triphosphatase RdgB (dHAPTP, dITP, XTP-specific) (EC 3.6.1.66)
fig.69042.12.peg.958	hypothetical protein
fig.69042.12.peg.1643	hypothetical protein
fig.69042.12.peg.612	PDZ/DHR/GLGF
fig.69042.12.peg.2639	hypothetical protein
fig.69042.12.peg.16	hypothetical protein
fig.69042.12.peg.145	PHP family metal-dependent phosphoesterase
fig.69042.12.peg.2947	hypothetical protein
fig.69042.12.peg.664	Ssr2611 protein
fig.69042.12.peg.2071	hypothetical protein
fig.69042.12.peg.193	Threonine dehydratase biosynthetic (EC 4.3.1.19)
fig.69042.12.peg.2258	Transcriptional regulator, AcrR family
fig.69042.12.peg.2899	Ribulosamine/erythrulosamine 3-kinase potentially involved in protein deglycation
fig.69042.12.peg.2061	tRNA (guanine(46)-N(7))-methyltransferase (EC 2.1.1.33)
fig.69042.12.peg.1999	Ferredoxin-dependent glutamate synthase (EC 1.4.7.1)
fig.69042.12.peg.425	FMN adenylyltransferase (EC 2.7.7.2) / Riboflavin kinase (EC 2.7.1.26)
fig.69042.12.peg.1315	hypothetical protein
fig.69042.12.peg.2018	ATP-dependent Clp protease adaptor protein ClpS
fig.69042.12.peg.1715	hypothetical protein
fig.69042.12.peg.1233	hypothetical protein
fig.69042.12.peg.660	hypothetical protein
fig.69042.12.peg.2342	hypothetical protein
fig.69042.12.peg.2844	Lipoyl synthase (EC 2.8.1.8)
fig.69042.12.peg.1342	Ribosomal silencing factor RsfA
fig.69042.12.peg.1886	hypothetical protein
fig.69042.12.peg.1911	hypothetical protein
fig.69042.12.peg.729	hypothetical protein
fig.69042.12.peg.2525	hypothetical protein
fig.69042.12.peg.1524	hypothetical protein
fig.69042.12.peg.1914	Hypothetical with similarity to BchE, but NOT Mg-protoporphyrin monomethyl ester cyclase (anaerobic)
fig.69042.12.peg.1596	Long-chain acyl-[acyl-carrier-protein] reductase (EC 1.2.1.80)
fig.69042.12.peg.306	5-oxoprolinase (EC 3.5.2.9), HyuA-like domain / 5-oxoprolinase (EC 3.5.2.9), HyuB-like domain
fig.69042.12.peg.2016	hypothetical protein
fig.69042.12.peg.1890	Phenylalanyl-tRNA synthetase beta chain (EC 6.1.1.20)
fig.69042.12.peg.912	hypothetical protein
fig.69042.12.peg.2920	hypothetical protein
fig.69042.12.peg.532	hypothetical protein
fig.69042.12.peg.2067	hypothetical protein
fig.69042.12.peg.884	Permease of the drug/metabolite transporter (DMT) superfamily
fig.69042.12.peg.1489	Cytochrome d ubiquinol oxidase subunit I (EC 1.10.3.-)
fig.69042.12.peg.2152	Glycolate dehydrogenase (EC 1.1.99.14), FAD-binding subunit GlcE
fig.69042.12.peg.796	Protoporphyrin IX Mg-chelatase subunit H (EC 6.6.1.1)
fig.69042.12.peg.1393	Rhodanese domain protein UPF0176, cyanobacterial/alphaproteobacterial subgroup
fig.69042.12.peg.1653	hypothetical protein
fig.69042.12.peg.451	hypothetical protein
fig.69042.12.peg.250	hypothetical protein
fig.69042.12.peg.285	Cytochrome c-type biogenesis protein CcsA/ResC
fig.69042.12.peg.2007	Uncharacterized protein, similar to the N-terminal domain of Lon protease
fig.69042.12.peg.2522	hypothetical protein
fig.69042.12.peg.2022	Putative sodium-dependent transporter
fig.69042.12.peg.429	NAD kinase (EC 2.7.1.23)
fig.69042.12.peg.1561	hypothetical protein
fig.69042.12.peg.2531	hypothetical protein
fig.69042.12.peg.1826	hypothetical protein
fig.69042.12.peg.167	3,4-dihydroxy-2-butanone 4-phosphate synthase (EC 4.1.99.12) / GTP cyclohydrolase II (EC 3.5.4.25) / C-terminal extension specific for cyanobacteria
fig.69042.12.peg.2081	Photosystem II protein PsbN
fig.69042.12.peg.1445	hypothetical protein
fig.69042.12.peg.875	ATPase of the AAA+ family protein associated with FIG137771 hypothetical protein
fig.69042.12.peg.726	hypothetical protein
fig.69042.12.peg.1375	Cyanobacteria-specific RpoD-like sigma factor, type-6
fig.69042.12.peg.1735	hypothetical protein
fig.69042.12.peg.2758	Arylsulfatase (EC 3.1.6.1)
fig.69042.12.peg.1164	hypothetical protein
fig.69042.12.peg.1515	hypothetical protein
fig.69042.12.peg.1105	Acetyl-CoA synthetase (EC 6.2.1.1)
fig.69042.12.peg.540	Heat shock protein 10 kDa family chaperone GroES
fig.69042.12.peg.581	hypothetical protein
fig.69042.12.peg.1946	ABC transporter, ATP-binding protein
fig.69042.12.peg.1800	hypothetical protein
fig.69042.12.peg.159	S-(hydroxymethyl)glutathione dehydrogenase (EC 1.1.1.284)
fig.69042.12.peg.1654	hypothetical protein
fig.69042.12.peg.539	Heat shock protein 60 kDa family chaperone GroEL
fig.69042.12.peg.188	hypothetical protein
fig.69042.12.peg.2915	Coproporphyrinogen III oxidase, aerobic (EC 1.3.3.3)
fig.69042.12.peg.1721	Porphobilinogen deaminase (EC 2.5.1.61)
fig.69042.12.peg.217	3-dehydroquinate synthase (EC 4.2.3.4)
fig.69042.12.peg.73	hypothetical protein
fig.69042.12.peg.1711	Single-stranded DNA-binding protein
fig.69042.12.peg.797	4-hydroxy-tetrahydrodipicolinate reductase (EC 1.17.1.8)
fig.69042.12.peg.1822	Glucokinase (EC 2.7.1.2)
fig.69042.12.peg.725	hypothetical protein
fig.69042.12.peg.722	hypothetical protein
fig.69042.12.peg.965	hypothetical protein
fig.69042.12.peg.2084	hypothetical protein
fig.69042.12.peg.1601	FIG00003370: Multicopper polyphenol oxidase
fig.69042.12.peg.1585	hypothetical protein
fig.69042.12.peg.2777	hypothetical protein
fig.69042.12.peg.2793	hypothetical protein
fig.69042.12.peg.2337	Type IV fimbrial assembly protein PilC
fig.69042.12.peg.630	hypothetical protein
fig.69042.12.peg.2127	D-arabinose-5-phosphate isomerase (EC 5.3.1.13)
fig.69042.12.peg.2962	Multisubunit-sodium/proton-antiporter-like complex, protein G
fig.69042.12.peg.2344	Nucleoid-associated protein YaaK
fig.69042.12.peg.1951	Photosystem I assembly related protein Ycf3
fig.69042.12.peg.289	Glucose-1-phosphate adenylyltransferase (EC 2.7.7.27)
fig.69042.12.peg.505	Phytochrome-like protein; Two-component system sensor histidine kinase
fig.69042.12.peg.2837	NAD(P)H-plastoquinone oxidoreductase subunit H, NdhH
fig.69042.12.peg.562	soluble [2Fe-2S] ferredoxin
fig.69042.12.peg.1786	hypothetical protein
fig.69042.12.peg.2842	Two-component transcriptional response regulator, LuxR family
fig.69042.12.peg.1496	hypothetical protein
fig.69042.12.peg.2481	Urease gamma subunit (EC 3.5.1.5)
fig.69042.12.peg.2135	hypothetical protein
fig.69042.12.peg.2091	hypothetical protein
fig.69042.12.peg.974	Glycogen branching enzyme, GH-57-type, archaeal (EC 2.4.1.18)
fig.69042.12.peg.2391	hypothetical protein
fig.69042.12.peg.158	S-formylglutathione hydrolase (EC 3.1.2.12)
fig.69042.12.peg.1116	hypothetical protein
fig.69042.12.peg.2954	Slr0244 protein
fig.69042.12.peg.709	hypothetical protein
fig.69042.12.peg.1701	FIG138056: a glutathione-dependent thiol reductase
fig.69042.12.peg.511	SAM-dependent methyltransferase
fig.69042.12.peg.162	hypothetical protein
fig.69042.12.peg.1659	Succinate dehydrogenase flavoprotein subunit (EC 1.3.5.1)
fig.69042.12.peg.971	Lycopene beta-cyclase (EC 5.5.1.19)
fig.69042.12.peg.1871	CobW GTPase involved in cobalt insertion for B12 biosynthesis
fig.69042.12.peg.1533	hypothetical protein
fig.69042.12.peg.2642	hypothetical protein
fig.69042.12.peg.2444	hypothetical protein
fig.69042.12.peg.1840	Naphthoate synthase (EC 4.1.3.36)
fig.69042.12.peg.23	Acyl-phosphate:glycerol-3-phosphate O-acyltransferase PlsY (EC 2.3.1.n3)
fig.69042.12.peg.1329	hypothetical protein
fig.69042.12.peg.614	hypothetical protein
fig.69042.12.peg.2435	Mg/Co/Ni transporter MgtE, CBS domain-containing
fig.69042.12.peg.2717	Glutamine synthetase (EC 6.3.1.2), putative
fig.69042.12.peg.841	N-acetylornithine aminotransferase (EC 2.6.1.11)
fig.69042.12.peg.311	Cyanobacteria-specific protein
fig.69042.12.peg.2454	Lysyl-tRNA synthetase (class II) (EC 6.1.1.6)
fig.69042.12.peg.1045	Putative regulatory protein
fig.69042.12.peg.2556	Cytochrome b559 beta chain (PsbF)
fig.69042.12.peg.2092	hypothetical protein
fig.69042.12.peg.242	Uncharacterized UPF0118 membrane protein
fig.69042.12.peg.1881	hypothetical protein
fig.69042.12.peg.2079	Twin-arginine translocation protein TatA
fig.69042.12.peg.631	GTP-binding protein Obg
fig.69042.12.peg.1361	hypothetical protein
fig.69042.12.peg.2696	hypothetical protein
fig.69042.12.peg.700	Phosphoglucomutase (EC 5.4.2.2)
fig.69042.12.peg.101	hypothetical protein
fig.69042.12.peg.2325	Amidophosphoribosyltransferase (EC 2.4.2.14)
fig.69042.12.peg.642	putative membrane protein
fig.69042.12.peg.2520	hypothetical protein
fig.69042.12.peg.2749	Dephospho-CoA kinase (EC 2.7.1.24)
fig.69042.12.peg.386	hypothetical protein
fig.69042.12.peg.314	Short-chain dehydrogenase/reductase family enzyme
fig.69042.12.peg.484	Uncharacterized MFS-type transporter
fig.69042.12.peg.254	Serine--pyruvate aminotransferase (EC 2.6.1.51) / L-alanine:glyoxylate aminotransferase (EC 2.6.1.44)
fig.69042.12.peg.970	DNA gyrase subunit A (EC 5.99.1.3)
fig.69042.12.peg.1814	hypothetical protein
fig.69042.12.peg.1130	hypothetical protein
fig.69042.12.peg.2208	hypothetical protein
fig.69042.12.peg.2415	Glycosyl transferase, group 1 family protein
fig.69042.12.peg.852	Cysteine desulfurase (EC 2.8.1.7)
fig.69042.12.peg.294	Dihydroxy-acid dehydratase (EC 4.2.1.9)
fig.69042.12.peg.56	hypothetical protein
fig.69042.12.peg.976	2-isopropylmalate synthase (EC 2.3.3.13)
fig.69042.12.peg.1229	3-isopropylmalate dehydrogenase (EC 1.1.1.85)
fig.69042.12.peg.2452	ABC transporter, substrate-binding protein (cluster 1, maltose/g3p/polyamine/iron)
fig.69042.12.peg.609	SSU ribosomal protein S20p
fig.69042.12.peg.1453	hypothetical protein
fig.69042.12.peg.2874	LSU ribosomal protein L6p (L9e)
fig.69042.12.peg.1295	hypothetical protein
fig.69042.12.peg.1818	hypothetical protein
fig.69042.12.peg.2911	Two-component system sensor histidine kinase
fig.69042.12.peg.1806	hypothetical protein
fig.69042.12.peg.964	Imidazole glycerol phosphate synthase amidotransferase subunit HisH
fig.69042.12.peg.2366	GMP synthase [glutamine-hydrolyzing], amidotransferase subunit (EC 6.3.5.2) / GMP synthase [glutamine-hydrolyzing], ATP pyrophosphatase subunit (EC 6.3.5.2)
fig.69042.12.peg.2371	UDP-sulfoquinovose synthase (EC 3.13.1.1)
fig.69042.12.peg.2578	hypothetical protein
fig.69042.12.peg.481	Ribosome hibernation promoting factor Hpf
fig.69042.12.peg.436	hypothetical protein
fig.69042.12.peg.1145	hypothetical protein
fig.69042.12.peg.2108	Phosphorylase kinase alpha subunit
fig.69042.12.peg.1563	Protease
fig.69042.12.peg.277	Glycyl-tRNA synthetase beta chain (EC 6.1.1.14)
fig.69042.12.peg.2497	Glycogen phosphorylase (EC 2.4.1.1)
fig.69042.12.peg.1937	possible heat shock protein DnaJ
fig.69042.12.peg.2974	Cytochrome b6-f complex subunit IV (PetD)
fig.69042.12.peg.457	Putative transmembrane protein
fig.69042.12.peg.2161	hypothetical protein
fig.69042.12.peg.458	hypothetical protein
fig.69042.12.peg.1736	Bacterial regulatory proteins, Crp family
fig.69042.12.peg.2111	Glutamine--fructose-6-phosphate aminotransferase [isomerizing] (EC 2.6.1.16)
fig.69042.12.peg.1265	DnaJ-class molecular chaperone CbpA
fig.69042.12.peg.1820	NADH dehydrogenase I subunit 4, Involved in photosystem-1 cyclic electron flow
fig.69042.12.peg.2537	Spermidine synthase (EC 2.5.1.16)
fig.69042.12.peg.2873	LSU ribosomal protein L18p (L5e)
fig.69042.12.peg.2306	SSU ribosomal protein S6p
fig.69042.12.peg.2038	Aspartyl-tRNA(Asn) amidotransferase subunit C (EC 6.3.5.6) @ Glutamyl-tRNA(Gln) amidotransferase subunit C (EC 6.3.5.7)
fig.69042.12.peg.1574	Carboxysome shell protein CsoS3
fig.69042.12.peg.2462	Serine/threonine kinase
fig.69042.12.peg.1685	Ferrochelatase, protoheme ferro-lyase (EC 4.99.1.1)
fig.69042.12.peg.2701	Ferredoxin--nitrite reductase (EC 1.7.7.1)
fig.69042.12.peg.204	ATP-dependent Clp protease proteolytic subunit ClpP (EC 3.4.21.92)
fig.69042.12.peg.2142	hypothetical protein
fig.69042.12.peg.2946	S-adenosylmethionine synthetase (EC 2.5.1.6)
fig.69042.12.peg.957	Protoporphyrin IX Mg-chelatase subunit I (EC 6.6.1.1)
fig.69042.12.peg.397	Peptidyl-prolyl cis-trans isomerase (EC 5.2.1.8)
fig.69042.12.peg.1909	L-aspartate oxidase (EC 1.4.3.16)
fig.69042.12.peg.1151	FIG00565140: hypothetical protein
fig.69042.12.peg.2830	O-succinylbenzoate synthase (EC 4.2.1.113)
fig.69042.12.peg.849	hypothetical protein
fig.69042.12.peg.1522	hypothetical protein
fig.69042.12.peg.2881	LSU ribosomal protein L16p (L10e)
fig.69042.12.peg.246	hypothetical protein
fig.69042.12.peg.1413	hypothetical protein
fig.69042.12.peg.2905	S-adenosylmethionine decarboxylase proenzyme (EC 4.1.1.50), prokaryotic class 1B
fig.69042.12.peg.535	Pyrimidine operon regulatory protein PyrR
fig.69042.12.peg.480	Octanoate-[acyl-carrier-protein]-protein-N-octanoyltransferase (EC 2.3.1.181)
fig.69042.12.peg.2428	Transcriptional regulator, GntR family
fig.69042.12.peg.100	ABC transporter, permease protein 2 (cluster 5, nickel/peptides/opines)
fig.69042.12.peg.1474	Long-chain-fatty-acid--CoA ligase (EC 6.2.1.3)
fig.69042.12.peg.2729	hypothetical protein
fig.69042.12.peg.1583	hypothetical protein
fig.69042.12.peg.2476	Urease accessory protein UreG
fig.69042.12.peg.2941	T-type phycobiliprotein lyase
fig.69042.12.peg.2775	hypothetical protein
fig.69042.12.peg.1552	Uncharacterized protein DUF547
fig.69042.12.peg.220	hypothetical protein
fig.69042.12.peg.243	hypothetical protein
fig.69042.12.peg.1573	Carboxysome peptide A
fig.69042.12.peg.388	Translation initiation factor 1
fig.69042.12.peg.563	hypothetical protein
fig.69042.12.peg.1862	Glycogen synthase, ADP-glucose transglucosylase (EC 2.4.1.21)
fig.69042.12.peg.1035	Aspartyl-tRNA(Asn) amidotransferase subunit A (EC 6.3.5.6) @ Glutamyl-tRNA(Gln) amidotransferase subunit A (EC 6.3.5.7)
fig.69042.12.peg.1864	UDP-N-acetylmuramoyl-tripeptide--D-alanyl-D-alanine ligase (EC 6.3.2.10)
fig.69042.12.peg.2198	Fatty acid hydroxylase family (carotene hydroxylase/sterol desaturase)
fig.69042.12.peg.1040	Putative anti-sigma factor antagonist
fig.69042.12.peg.321	DNA polymerase I (EC 2.7.7.7)
fig.69042.12.peg.1354	RecD-like DNA helicase Atu2026
fig.69042.12.peg.2309	hypothetical protein
fig.69042.12.peg.1364	hypothetical protein
fig.69042.12.peg.1979	NAD kinase (EC 2.7.1.23)
fig.69042.12.peg.1540	hypothetical protein
fig.69042.12.peg.2876	LSU ribosomal protein L5p (L11e)
fig.69042.12.peg.171	hypothetical protein
fig.69042.12.peg.1278	hypothetical protein
fig.69042.12.peg.2107	Phosphorylase kinase alpha subunit
fig.69042.12.peg.140	hypothetical protein
fig.69042.12.peg.1777	hypothetical protein
fig.69042.12.peg.2006	SSU ribosomal protein S10p (S20e)
fig.69042.12.peg.2867	SSU ribosomal protein S13p (S18e)
fig.69042.12.peg.1650	hypothetical protein
fig.69042.12.peg.257	Small GTP-binding protein domain
fig.69042.12.peg.2059	L-lactate permease
fig.69042.12.peg.1569	NADH dehydrogenase subunit 5, Involved in CO2 fixation
fig.69042.12.peg.2320	hypothetical protein
fig.69042.12.peg.1613	Inner membrane protein YrbG, predicted calcium/sodium:proton antiporter
fig.69042.12.peg.2146	hypothetical protein
fig.69042.12.peg.583	Nitrogen regulatory protein P-II
fig.69042.12.peg.1451	hypothetical protein
fig.69042.12.peg.2157	hypothetical protein
fig.69042.12.peg.918	3-oxoacyl-[acyl-carrier protein] reductase (EC 1.1.1.100), FadG
fig.69042.12.peg.88	hypothetical protein
fig.69042.12.peg.1091	hypothetical protein
fig.69042.12.peg.1868	Uracil phosphoribosyltransferase (EC 2.4.2.9)
fig.69042.12.peg.2321	Threonine synthase (EC 4.2.3.1)
fig.69042.12.peg.2772	hypothetical protein
fig.69042.12.peg.2053	Isoleucyl-tRNA synthetase (EC 6.1.1.5)
fig.69042.12.peg.2759	hypothetical protein
fig.69042.12.peg.186	Polysaccharide pyruvyl transferase CsaB
fig.69042.12.peg.2266	hypothetical protein
fig.69042.12.peg.1127	Exodeoxyribonuclease V alpha chain (EC 3.1.11.5)
fig.69042.12.peg.673	Inner membrane protein, KefB/KefC family
fig.69042.12.peg.1240	Maebl
fig.69042.12.peg.222	hypothetical protein
fig.69042.12.peg.157	Leucyl-tRNA synthetase (EC 6.1.1.4)
fig.69042.12.peg.2491	Mannose-1-phosphate guanylyltransferase (EC 2.7.7.13) / Mannose-6-phosphate isomerase (EC 5.3.1.8)
fig.69042.12.peg.1808	1,4-alpha-glucan (glycogen) branching enzyme, GH-13-type (EC 2.4.1.18)
fig.69042.12.peg.549	hypothetical protein
fig.69042.12.peg.1009	hypothetical protein
fig.69042.12.peg.1807	Uroporphyrinogen III decarboxylase (EC 4.1.1.37)
fig.69042.12.peg.780	hypothetical protein
fig.69042.12.peg.864	Probable low-affinity inorganic phosphate transporter
fig.69042.12.peg.2093	Peptidoglycan lipid II flippase MurJ
fig.69042.12.peg.160	Glucose-6-phosphate isomerase (EC 5.3.1.9)
fig.69042.12.peg.2909	Anthranilate synthase, aminase component (EC 4.1.3.27)
fig.69042.12.peg.1874	Phosphoribosylformylglycinamidine synthase, glutamine amidotransferase subunit (EC 6.3.5.3)
fig.69042.12.peg.2227	Transcriptional regulator, AraC family
fig.69042.12.peg.1609	hypothetical protein
fig.69042.12.peg.1592	Phosphoribosylanthranilate isomerase (EC 5.3.1.24)
fig.69042.12.peg.2975	putative neutral invertase-like protein
fig.69042.12.peg.11	tRNA-(ms[2]io[6]A)-hydroxylase
fig.69042.12.peg.1112	hypothetical protein
fig.69042.12.peg.2346	UDP-N-acetylmuramate--L-alanine ligase (EC 6.3.2.8)
fig.69042.12.peg.105	DNA base-flipping protein
fig.69042.12.peg.719	Anhydro-N-acetylmuramic acid kinase (EC 2.7.1.170)
fig.69042.12.peg.393	Cytochrome b6-f complex subunit VII (PetM)
fig.69042.12.peg.1953	Two-component transcriptional response regulator, OmpR family
fig.69042.12.peg.223	hypothetical protein
fig.69042.12.peg.846	Indole-3-glycerol phosphate synthase (EC 4.1.1.48)
fig.69042.12.peg.2579	Sulfate transporter
fig.69042.12.peg.1115	Photosystem II oxygen evolving complex protein PsbP
fig.69042.12.peg.1306	hypothetical protein
fig.69042.12.peg.2602	hypothetical protein
fig.69042.12.peg.20	Pyridoxal phosphate-containing protein YggS
fig.69042.12.peg.1498	Phosphate ABC transporter, substrate-binding protein PstS (TC 3.A.1.7.1)
fig.69042.12.peg.1128	Exodeoxyribonuclease V beta chain (EC 3.1.11.5)
fig.69042.12.peg.50	hypothetical protein
fig.69042.12.peg.1879	Adenosylcobinamide kinase (EC 2.7.1.156) / Adenosylcobinamide-phosphate guanylyltransferase (EC 2.7.7.62)
fig.69042.12.peg.1396	Glutathione S-transferase domain protein
fig.69042.12.peg.1314	hypothetical protein
fig.69042.12.peg.1576	Ribulose bisphosphate carboxylase small chain (EC 4.1.1.39)
fig.69042.12.peg.1411	Ca(2+)/H(+) antiporter
fig.69042.12.peg.1968	Transcriptional regulator in carotenogenisis cluster
fig.69042.12.peg.1412	ABC transporter, substrate-binding protein (cluster 3, basic aa/glutamine/opines)
fig.69042.12.peg.534	Ferredoxin-thioredoxin reductase, variable chain
fig.69042.12.peg.482	Deoxyribose-phosphate aldolase (EC 4.1.2.4)
fig.69042.12.peg.2969	Septum site-determining protein MinD
fig.69042.12.peg.496	Peptide-methionine (S)-S-oxide reductase MsrA (EC 1.8.4.11)
fig.69042.12.peg.2737	hypothetical protein
fig.69042.12.peg.377	hypothetical protein
fig.69042.12.peg.1068	RND efflux system, inner membrane transporter
fig.69042.12.peg.954	hypothetical protein
fig.69042.12.peg.2425	hypothetical protein
fig.69042.12.peg.2397	DNA mismatch repair protein MutS
fig.69042.12.peg.1037	Hypothetical protein, Slr0957 homolog
fig.69042.12.peg.1174	hypothetical protein
fig.69042.12.peg.2746	Aspartyl-tRNA(Asn) amidotransferase subunit B (EC 6.3.5.6) @ Glutamyl-tRNA(Gln) amidotransferase subunit B (EC 6.3.5.7)
fig.69042.12.peg.2756	hypothetical protein
fig.69042.12.peg.138	hypothetical protein
fig.69042.12.peg.2398	Photosystem II protein PsbZ
fig.69042.12.peg.2207	DNA ligase (NAD(+)) (EC 6.5.1.2)
fig.69042.12.peg.2160	hypothetical protein
fig.69042.12.peg.2459	SAM-dependent methyltransferase
fig.69042.12.peg.2243	hypothetical protein
fig.69042.12.peg.1454	hypothetical protein
fig.69042.12.peg.845	Dihydrolipoamide dehydrogenase of pyruvate dehydrogenase complex (EC 1.8.1.4) / Dihydrolipoamide dehydrogenase (EC 1.8.1.4)
fig.69042.12.peg.2410	hypothetical protein
fig.69042.12.peg.286	Ribulose-phosphate 3-epimerase (EC 5.1.3.1)
fig.69042.12.peg.282	hypothetical protein
fig.69042.12.peg.850	UDP-N-acetylmuramoyl-dipeptide--2,6-diaminopimelate ligase (EC 6.3.2.13)
fig.69042.12.peg.3	Methylthioribulose-1-phosphate dehydratase (EC 4.2.1.109)
fig.69042.12.peg.2966	Multisubunit-sodium/proton-antiporter-like complex, protein C
fig.69042.12.peg.863	hypothetical protein
fig.69042.12.peg.2950	Photosystem II protein PsbT
fig.69042.12.peg.2747	hypothetical protein
fig.69042.12.peg.2510	hypothetical protein
fig.69042.12.peg.2557	Cytochrome b559 alpha chain (PsbE)
fig.69042.12.peg.2394	Aspartokinase (EC 2.7.2.4)
fig.69042.12.peg.2919	hypothetical protein
fig.69042.12.peg.68	NAD-reducing [NiFe] hydrogenase HoxFUYH(E), subunit delta (HoxY) (EC 1.12.1.2)
fig.69042.12.peg.1238	Arylsulfatase (EC 3.1.6.1)
fig.69042.12.peg.1684	hypothetical protein
fig.69042.12.peg.1440	hypothetical protein
fig.69042.12.peg.108	Chlorophyll a synthase ChlG (EC 2.5.1.62)
fig.69042.12.peg.1731	UPF0047 protein YjbQ
fig.69042.12.peg.2471	Urea ABC transporter, permease protein UrtC
fig.69042.12.peg.1230	UDP-3-O-[3-hydroxymyristoyl] glucosamine N-acyltransferase (EC 2.3.1.191)
fig.69042.12.peg.1848	hypothetical protein
fig.69042.12.peg.342	hypothetical protein
fig.69042.12.peg.170	N-acetylmuramic acid 6-phosphate etherase (EC 4.2.1.126)
fig.69042.12.peg.1679	hypothetical protein
fig.69042.12.peg.1031	Holliday junction ATP-dependent DNA helicase RuvA (EC 3.6.4.12)
fig.69042.12.peg.654	Photosystem II protein PsbX
fig.69042.12.peg.2334	Argininosuccinate lyase (EC 4.3.2.1)
fig.69042.12.peg.784	hypothetical protein
fig.69042.12.peg.474	Peptidylprolyl isomerase, FKBP-type (EC 5.2.1.8)
fig.69042.12.peg.76	3'(2'),5'-bisphosphate nucleotidase (EC 3.1.3.7)
fig.69042.12.peg.1491	Transcriptional regulator, MerR family
fig.69042.12.peg.261	hypothetical protein
fig.69042.12.peg.2080	Photosystem II 10 kDa phosphoprotein (PsbH)
fig.69042.12.peg.802	Adenine phosphoribosyltransferase (EC 2.4.2.7)
fig.69042.12.peg.2447	DedA family; putative alkaline phosphatase-like protein
fig.69042.12.peg.1360	Ferredoxin--NADP(+) reductase (EC 1.18.1.2)
fig.69042.12.peg.28	RelB/StbD replicon stabilization protein (antitoxin to RelE/StbE)
fig.69042.12.peg.2555	Photosystem II protein PsbL
fig.69042.12.peg.356	hypothetical protein
fig.69042.12.peg.708	hypothetical protein
fig.69042.12.peg.2062	Possible bicarbonate transporter, ICT family
fig.69042.12.peg.2833	hypothetical protein
fig.69042.12.peg.1664	KtrAB potassium uptake system, integral membrane component KtrB
fig.69042.12.peg.399	Photosystem II protein D2 (PsbD)
fig.69042.12.peg.2350	Peptidyl-prolyl cis-trans isomerase
fig.69042.12.peg.1228	Phosphoribulokinase (EC 2.7.1.19)
fig.69042.12.peg.1067	hypothetical protein
fig.69042.12.peg.2907	Phosphoenolpyruvate carboxylase (EC 4.1.1.31)
fig.69042.12.peg.1267	hypothetical protein
fig.69042.12.peg.2458	hypothetical protein
fig.69042.12.peg.1789	Glycosyltransferase
fig.69042.12.peg.2925	Phosphoribosylformylglycinamidine cyclo-ligase (EC 6.3.3.1)
fig.69042.12.peg.283	Lipopolysaccharide ABC transporter, ATP-binding protein LptB
fig.69042.12.peg.1835	Manganese ABC transporter, inner membrane permease protein SitC @ Manganese ABC transporter, inner membrane permease protein SitD
fig.69042.12.peg.829	Cell division protein FtsZ
fig.69042.12.peg.545	Multimodular transpeptidase-transglycosylase (EC 2.4.1.129) (EC 3.4.-.-)
fig.69042.12.peg.368	hypothetical protein
fig.69042.12.peg.1326	hypothetical protein
fig.69042.12.peg.2393	hypothetical protein
fig.69042.12.peg.2	2,3-diketo-5-methylthiopentyl-1-phosphate enolase-phosphatase (EC 3.1.3.77)
fig.69042.12.peg.1876	hypothetical protein
fig.69042.12.peg.1353	Uncharacterized membrane protein YuiD
fig.69042.12.peg.1423	hypothetical protein
fig.69042.12.peg.176	Phosphate ABC transporter, ATP-binding protein PstB (TC 3.A.1.7.1)
fig.69042.12.peg.1334	Triosephosphate isomerase (EC 5.3.1.1)
fig.69042.12.peg.1630	Phosphoribosyl-AMP cyclohydrolase (EC 3.5.4.19) / Phosphoribosyl-ATP pyrophosphatase (EC 3.6.1.31)
fig.69042.12.peg.2908	glutamate--cysteine ligase, putative
fig.69042.12.peg.1843	hypothetical protein
fig.69042.12.peg.2643	Diguanylate cyclase (GGDEF domain) with GAF sensor
fig.69042.12.peg.2370	Glycosyltransferase
fig.69042.12.peg.1972	hypothetical protein
fig.69042.12.peg.1117	Cell envelope-associated transcriptional attenuator LytR-CpsA-Psr, subfamily M
fig.69042.12.peg.977	ABC transporter, permease protein 2 (cluster 1, maltose/g3p/polyamine/iron)
fig.69042.12.peg.2961	Multisubunit-sodium/proton-antiporter-like complex, protein X
fig.69042.12.peg.2733	Alanyl-tRNA synthetase (EC 6.1.1.7)
fig.69042.12.peg.2942	hypothetical protein
fig.69042.12.peg.1577	Ribulose bisphosphate carboxylase large chain (EC 4.1.1.39)
fig.69042.12.peg.1156	hypothetical protein
fig.69042.12.peg.1652	probable MPT-synthase sulfurylase
fig.69042.12.peg.47	Antitoxin to Toxin 1, PIN domain
fig.69042.12.peg.413	SSU ribosomal protein S16p
fig.69042.12.peg.2063	hypothetical protein
fig.69042.12.peg.1322	Omega amidase (Nit2 homolog)
fig.69042.12.peg.832	D-alanine--D-alanine ligase (EC 6.3.2.4)
fig.69042.12.peg.446	hypothetical protein
fig.69042.12.peg.1567	Low-affinity CO2 hydration protein CphX
fig.69042.12.peg.521	Ribosomal protein L11 methyltransferase
fig.69042.12.peg.2949	Ribonucleotide reductase transcriptional regulator NrdR
fig.69042.12.peg.1462	hypothetical protein
fig.69042.12.peg.1707	Prolyl-tRNA synthetase (EC 6.1.1.15), bacterial type
fig.69042.12.peg.2405	Protein translocase subunit SecA
fig.69042.12.peg.2760	hypothetical protein
fig.69042.12.peg.109	Ssr2998 protein
fig.69042.12.peg.19	FIG023675: hypothetical protein
fig.69042.12.peg.805	hypothetical protein
fig.69042.12.peg.679	hypothetical protein
fig.69042.12.peg.1856	hypothetical protein
fig.69042.12.peg.2326	DNA gyrase subunit A (EC 5.99.1.3)
fig.69042.12.peg.1410	Sodium/glutamate symporter
fig.69042.12.peg.1023	hypothetical protein
fig.69042.12.peg.2206	hypothetical protein
fig.69042.12.peg.710	Thiol peroxidase, Bcp-type (EC 1.11.1.15)
fig.69042.12.peg.2968	Cell division topological specificity factor MinE
fig.69042.12.peg.346	hypothetical protein
fig.69042.12.peg.1706	Possible Helix-turn-helix domain of resolvase
fig.69042.12.peg.2714	hypothetical protein
fig.69042.12.peg.1227	hypothetical protein
fig.69042.12.peg.1568	NADH dehydrogenase subunit 4, Involved in CO2 fixation
fig.69042.12.peg.2670	Carbonic anhydrase, beta class (EC 4.2.1.1)
fig.69042.12.peg.738	hypothetical protein
fig.69042.12.peg.1863	hypothetical protein
fig.69042.12.peg.1578	Carboxysome shell protein CsoS1
fig.69042.12.peg.677	Putative periplasmic protein
fig.69042.12.peg.520	soluble [2Fe-2S] ferredoxin
fig.69042.12.peg.1605	hypothetical protein
fig.69042.12.peg.1553	hypothetical protein
fig.69042.12.peg.2615	hypothetical protein
fig.69042.12.peg.21	SepF, FtsZ-interacting protein related to cell division
fig.69042.12.peg.2451	hypothetical protein
fig.69042.12.peg.334	hypothetical protein
fig.69042.12.peg.1222	Fructose-bisphosphate aldolase class II (EC 4.1.2.13)
fig.69042.12.peg.2005	Translation elongation factor Tu
fig.69042.12.peg.1251	Glutathione S-transferase (EC 2.5.1.18)
fig.69042.12.peg.1616	Metal chaperone, involved in Zn homeostasis
fig.69042.12.peg.2141	hypothetical protein
fig.69042.12.peg.85	Translation elongation factor LepA
fig.69042.12.peg.2960	Multisubunit-sodium/proton-antiporter-like complex, protein B
fig.69042.12.peg.1304	FIG018171: hypothetical protein of Cupin superfamily
fig.69042.12.peg.2045	hypothetical protein
fig.69042.12.peg.1397	hypothetical protein
fig.69042.12.peg.498	Acyl-[acyl-carrier-protein]--UDP-N-acetylglucosamine O-acyltransferase (EC 2.3.1.129)
fig.69042.12.peg.1467	Pyridoxamine 5'-phosphate oxidase (EC 1.4.3.5)
fig.69042.12.peg.979	hypothetical protein
fig.69042.12.peg.1236	Domain of unknown function / gamma-glutamyl ligase (similar to F420:0 gamma-glutamyl ligase)
fig.69042.12.peg.2046	Phosphate regulon transcriptional regulatory protein PhoB (SphR)
fig.69042.12.peg.2411	Cyclic-nucleotide-regulated bacteriocin/lantibiotic efflux ABC transporter, permease/ATP-binding protein
fig.69042.12.peg.1330	ABC transporter, permease protein 1 (cluster 4, leucine/isoleucine/valine/benzoate)
fig.69042.12.peg.1698	Dihydroorotase (EC 3.5.2.3)
fig.69042.12.peg.806	hypothetical protein
fig.69042.12.peg.522	D-3-phosphoglycerate dehydrogenase (EC 1.1.1.95)
fig.69042.12.peg.370	GDP-L-fucose synthetase (EC 1.1.1.271)
fig.69042.12.peg.1829	hypothetical protein
fig.69042.12.peg.240	Protein translocase subunit SecF
fig.69042.12.peg.2740	hypothetical protein
fig.69042.12.peg.551	hypothetical protein
fig.69042.12.peg.1014	Type I restriction-modification system, restriction subunit R (EC 3.1.21.3)
fig.69042.12.peg.1880	Membrane protein PxcA, involved in light-induced proton extrusion
fig.69042.12.peg.1759	dTDP-glucose 4,6-dehydratase (EC 4.2.1.46)
fig.69042.12.peg.1694	Cell division protein FtsI [Peptidoglycan synthetase] (EC 2.4.1.129)
fig.69042.12.peg.1784	hypothetical protein
fig.69042.12.peg.2308	Argininosuccinate synthase (EC 6.3.4.5)
fig.69042.12.peg.702	Membrane-fusion protein
fig.69042.12.peg.2200	hypothetical protein
fig.69042.12.peg.1159	hypothetical protein
fig.69042.12.peg.1247	Ribosome-associated endonuclease, involved in final steps of 23S rRNA maturation
fig.69042.12.peg.1187	hypothetical protein
fig.69042.12.peg.2693	hypothetical protein
fig.69042.12.peg.372	hypothetical protein
fig.69042.12.peg.2409	Acetyltransferase (GNAT) family, Syn7942_2240 homolog
fig.69042.12.peg.2261	hypothetical protein
fig.69042.12.peg.2399	6,7-dimethyl-8-ribityllumazine synthase (EC 2.5.1.78)
fig.69042.12.peg.2290	Cyanobacteria-specific RpoD-like sigma factor, type-13
fig.69042.12.peg.1892	Allophycocyanin-B
fig.69042.12.peg.2449	Rod shape-determining protein MreB
fig.69042.12.peg.507	Circadian oscillation regulator KaiB
fig.69042.12.peg.318	hypothetical protein
fig.69042.12.peg.2388	hypothetical protein
fig.69042.12.peg.1804	Cytochrome C553 (soluble cytochrome f)
fig.69042.12.peg.2115	Transketolase (EC 2.2.1.1)
fig.69042.12.peg.718	KtrAB potassium uptake system, peripheral membrane component KtrA
fig.69042.12.peg.46	hypothetical protein
fig.69042.12.peg.2420	putative deacetylase sulfotransferase
fig.69042.12.peg.2563	FIG002813: LPPG:FO 2-phospho-L-lactate transferase like, CofD-like
fig.69042.12.peg.2197	Transglutaminase-like enzyme, putative cysteine protease
fig.69042.12.peg.2868	LSU ribosomal protein L36p @ LSU ribosomal protein L36p, zinc-dependent
fig.69042.12.peg.1152	hypothetical protein
fig.69042.12.peg.678	hypothetical protein
fig.69042.12.peg.2265	hypothetical protein
fig.69042.12.peg.1483	RelB/StbD replicon stabilization protein (antitoxin to RelE/StbE)
fig.69042.12.peg.2221	hypothetical protein
fig.69042.12.peg.1851	hypothetical protein
fig.69042.12.peg.1758	dTDP-4-dehydrorhamnose 3,5-epimerase (EC 5.1.3.13)
fig.69042.12.peg.2347	hypothetical protein
fig.69042.12.peg.2300	hypothetical protein
fig.69042.12.peg.1647	Ferrous iron transporter FeoB
fig.69042.12.peg.444	hypothetical protein
fig.69042.12.peg.343	hypothetical protein
fig.69042.12.peg.1566	hypothetical protein
fig.69042.12.peg.1572	Carboxysome peptide B
fig.69042.12.peg.1133	Histone acetyltransferase HPA2 and related acetyltransferases
fig.69042.12.peg.1032	SSU ribosomal protein S15p (S13e)
fig.69042.12.peg.776	ATP-dependent DNA helicase UvrD/PcrA, proteobacterial paralog
fig.69042.12.peg.1908	Photosystem II 12 kDa extrinsic protein (PsbU)
fig.69042.12.peg.1957	Acyl-CoA:1-acyl-sn-glycerol-3-phosphate acyltransferase (EC 2.3.1.51)
fig.69042.12.peg.1877	Putative peptidase
fig.69042.12.peg.1865	N-acetylglucosamine-1-phosphate uridyltransferase (EC 2.7.7.23) / Glucosamine-1-phosphate N-acetyltransferase (EC 2.3.1.157)
fig.69042.12.peg.2455	hypothetical protein
fig.69042.12.peg.1178	hypothetical protein
fig.69042.12.peg.2600	ATP-dependent DNA helicase UvrD/PcrA (EC 3.6.4.12)
fig.69042.12.peg.1289	Phospholipid-binding protein
fig.69042.12.peg.150	FIG00814129: Possible chaperone
fig.69042.12.peg.566	ATP synthase delta chain (EC 3.6.3.14)
fig.69042.12.peg.1182	hypothetical protein
fig.69042.12.peg.1523	RidA/YER057c/UK114 superfamily protein
fig.69042.12.peg.238	Pyruvate dehydrogenase E1 component beta subunit (EC 1.2.4.1)
fig.69042.12.peg.2026	Sulfate adenylyltransferase (EC 2.7.7.4)
fig.69042.12.peg.465	hypothetical protein
fig.69042.12.peg.2527	AbrB family transciptional regulator
fig.69042.12.peg.2010	Nucleoside-diphosphate-sugar pyrophosphorylase involved in lipopolysaccharide biosynthesis/translation initiation factor 2B, gamma/epsilon subunits (eIF-2Bgamma/eIF-2Bepsilon)
fig.69042.12.peg.1237	Predicted ATPase related to phosphate starvation-inducible protein PhoH
fig.69042.12.peg.1702	Ferredoxin
fig.69042.12.peg.1083	hypothetical protein
fig.69042.12.peg.1246	hypothetical protein
fig.69042.12.peg.573	Phycobilisome core-membrane linker polypeptide
fig.69042.12.peg.288	Glutamyl-tRNA reductase (EC 1.2.1.70)
fig.69042.12.peg.2083	Photosystem II protein PsbI
fig.69042.12.peg.358	hypothetical protein
fig.69042.12.peg.860	V-type ATP synthase subunit C (EC 3.6.3.14)
fig.69042.12.peg.2828	Isochorismate synthase (EC 5.4.4.2) @ Phylloquinone-specific isochorismate synthase (EC 5.4.4.2)
fig.69042.12.peg.525	UDP-N-acetylmuramoyl-L-alanine--D-glutamate ligase (EC 6.3.2.9)
fig.69042.12.peg.550	hypothetical protein
fig.69042.12.peg.847	SSU ribosomal protein S4p (S9e) @ SSU ribosomal protein S4p (S9e), zinc-independent
fig.69042.12.peg.224	hypothetical protein
fig.69042.12.peg.855	V-type ATP synthase subunit B (EC 3.6.3.14)
fig.69042.12.peg.497	Lipid-A-disaccharide synthase (EC 2.4.1.182)
fig.69042.12.peg.324	hypothetical protein
fig.69042.12.peg.817	hypothetical protein
fig.69042.12.peg.567	hypothetical protein
fig.69042.12.peg.357	hypothetical protein
fig.69042.12.peg.2352	Biotin carboxyl carrier protein of acetyl-CoA carboxylase
fig.69042.12.peg.1857	hypothetical protein
fig.69042.12.peg.67	NAD-reducing [NiFe] hydrogenase HoxFUYH(E), subunit beta (HoxH) (EC 1.12.1.2)
fig.69042.12.peg.317	LSU ribosomal protein L19p
fig.69042.12.peg.933	Guanylate kinase (EC 2.7.4.8)
fig.69042.12.peg.1077	hypothetical protein
fig.69042.12.peg.2929	Phycocyanobilin lyase beta subunit
fig.69042.12.peg.2302	Phosphate ABC transporter, substrate-binding protein PstS (TC 3.A.1.7.1)
fig.69042.12.peg.1733	Ferric iron ABC transporter, iron-binding protein
fig.69042.12.peg.329	hypothetical protein
fig.69042.12.peg.2934	Phycocyanin alpha chain
fig.69042.12.peg.2187	Glycine cleavage system H protein
fig.69042.12.peg.565	ATP synthase alpha chain (EC 3.6.3.14)
fig.69042.12.peg.1094	hypothetical protein
fig.69042.12.peg.221	hypothetical protein
fig.69042.12.peg.1860	hypothetical protein
fig.69042.12.peg.1185	hypothetical protein
fig.69042.12.peg.239	Protein translocase subunit SecD
fig.69042.12.peg.1255	hypothetical protein
fig.69042.12.peg.1189	hypothetical protein
fig.69042.12.peg.2508	Urea carboxylase-related ABC transporter, permease protein
fig.69042.12.peg.2031	hypothetical protein
fig.69042.12.peg.2427	Serine acetyltransferase (EC 2.3.1.30)
fig.69042.12.peg.371	GDP-mannose 4,6-dehydratase (EC 4.2.1.47)
fig.69042.12.peg.2116	hypothetical protein
fig.69042.12.peg.2406	hypothetical protein
fig.69042.12.peg.2593	hypothetical protein
fig.69042.12.peg.1977	hypothetical protein
fig.69042.12.peg.2812	hypothetical protein
fig.69042.12.peg.546	hypothetical protein
fig.69042.12.peg.1541	FIG00613342: Bacterial patatin-like phospholipase domain containing protein
fig.69042.12.peg.1430	hypothetical protein
fig.69042.12.peg.1747	GDP-mannose 4,6-dehydratase (EC 4.2.1.47)
fig.69042.12.peg.1074	hypothetical protein
fig.69042.12.peg.2936	hypothetical protein
fig.69042.12.peg.1241	Fumarate hydratase class II (EC 4.2.1.2)
fig.69042.12.peg.2220	hypothetical protein
fig.69042.12.peg.409	Cyanobacteria-specific RpoD-like sigma factor, type-12
fig.69042.12.peg.893	ABC-type antimicrobial peptide transport system, ATPase component
fig.69042.12.peg.547	hypothetical protein
fig.69042.12.peg.2507	Urea carboxylase-related ABC transporter, substrate-binding protein
fig.69042.12.peg.861	V-type ATP synthase subunit A (EC 3.6.3.14)
fig.69042.12.peg.499	3-hydroxyacyl-[acyl-carrier-protein] dehydratase, FabZ form (EC 4.2.1.59)
fig.69042.12.peg.2149	Isocitrate dehydrogenase [NADP] (EC 1.1.1.42)
fig.69042.12.peg.506	Circadian clock protein KaiC
fig.69042.12.peg.691	Phycobilisome rod-core linker polypeptide, phycocyanin-associated
fig.69042.12.peg.859	V-type ATP synthase subunit E (EC 3.6.3.14)
fig.69042.12.peg.1166	NAD-dependent malic enzyme (EC 1.1.1.38)
fig.69042.12.peg.211	ATP-dependent Clp protease adaptor protein ClpS Cyano2
fig.69042.12.peg.2349	Thiamine-monophosphate kinase (EC 2.7.4.16)
fig.69042.12.peg.798	hypothetical protein
fig.69042.12.peg.1809	hypothetical protein
fig.69042.12.peg.1288	hypothetical protein
fig.69042.12.peg.1587	hypothetical protein
fig.69042.12.peg.460	hypothetical protein
fig.69042.12.peg.1177	hypothetical protein
fig.69042.12.peg.1858	Undecaprenyl-phosphate galactosephosphotransferase (EC 2.7.8.6)
fig.69042.12.peg.1047	hypothetical protein
fig.69042.12.peg.1570	Bacterioferritin possibly associated with carboxysome
fig.69042.12.peg.1797	Glycosyltransferase
fig.69042.12.peg.1828	Tryptophanyl-tRNA synthetase (EC 6.1.1.2)
fig.69042.12.peg.10	3-dehydroquinate dehydratase II (EC 4.2.1.10)
fig.69042.12.peg.1833	Manganese ABC transporter, periplasmic-binding protein SitA
fig.69042.12.peg.1785	hypothetical protein
fig.69042.12.peg.284	Lipopolysaccharide export system permease protein LptF @ Lipopolysaccharide export system permease protein LptG
fig.69042.12.peg.1691	hypothetical protein
fig.69042.12.peg.2338	Twitching motility protein PilT
fig.69042.12.peg.1352	(2E,6E)-farnesyl diphosphate synthase (EC 2.5.1.10)
fig.69042.12.peg.968	hypothetical protein
fig.69042.12.peg.874	hypothetical protein
fig.69042.12.peg.2047	hypothetical protein
fig.69042.12.peg.752	Mobile element protein
fig.69042.12.peg.2669	Enoyl-[acyl-carrier-protein] reductase [NADH] (EC 1.3.1.9)
fig.69042.12.peg.2930	Phycocyanobilin lyase alpha subunit
fig.69042.12.peg.868	hypothetical protein
fig.69042.12.peg.2216	hypothetical protein
fig.69042.12.peg.1211	Photosystem II reaction center protein ycf12
fig.69042.12.peg.1093	Phosphate ABC transporter, substrate-binding protein PstS (TC 3.A.1.7.1)
fig.69042.12.peg.1571	Carboxysome shell protein CsoS1
fig.69042.12.peg.325	hypothetical protein
fig.69042.12.peg.2114	3-oxoacyl-[acyl-carrier-protein] synthase, KASII (EC 2.3.1.179)
fig.69042.12.peg.2372	hypothetical protein
fig.69042.12.peg.253	Phycobilisome core component
fig.69042.12.peg.1582	hypothetical protein
fig.69042.12.peg.2926	Septum-associated rare lipoprotein A
fig.69042.12.peg.136	Mobile element protein
fig.69042.12.peg.351	Mobile element protein
fig.69042.12.peg.865	Limit dextrin alpha-1,6-maltotetraose-hydrolase (EC 3.2.1.196)
fig.69042.12.peg.341	hypothetical protein
fig.69042.12.peg.1136	hypothetical protein
fig.69042.12.peg.818	hypothetical protein
fig.69042.12.peg.2933	Phycobilisome phycoerythrin-associated linker polypeptide
fig.69042.12.peg.1263	Mobile element protein
fig.69042.12.peg.1754	hypothetical protein
fig.69042.12.peg.2509	Urea carboxylase-related ABC transporter, ATP-binding protein
fig.69042.12.peg.2571	hypothetical protein
fig.69042.12.peg.1179	hypothetical protein
fig.69042.12.peg.1539	Potassium efflux system KefA protein / Small-conductance mechanosensitive channel
fig.69042.12.peg.1193	Transposase, mutator type
fig.69042.12.peg.2755	hypothetical protein
fig.69042.12.peg.2469	Urea ABC transporter, ATPase protein UrtE
fig.69042.12.peg.1836	Sll1399 protein
fig.69042.12.peg.483	hypothetical protein
fig.69042.12.peg.2419	hypothetical protein
fig.69042.12.peg.1847	hypothetical protein
fig.69042.12.peg.2502	hypothetical protein
fig.69042.12.peg.2552	UDP-glucuronate decarboxylase (EC 4.1.1.35)
fig.69042.12.peg.2686	Arylsulfatase (EC 3.1.6.1)
fig.69042.12.peg.1734	Ferric iron ABC transporter, permease protein
fig.69042.12.peg.972	Universal stress protein family
fig.69042.12.peg.328	hypothetical protein
fig.69042.12.peg.935	Photosystem I subunit III, plastocyanin (cyt c553) docking protein (PsaF)
fig.69042.12.peg.2811	hypothetical protein
fig.69042.12.peg.1956	Malonyl CoA-acyl carrier protein transacylase (EC 2.3.1.39)
fig.69042.12.peg.544	hypothetical protein
fig.69042.12.peg.1327	hypothetical protein
fig.69042.12.peg.2851	Photosystem I subunit VIII (PsaI)
fig.69042.12.peg.1852	hypothetical protein
fig.69042.12.peg.564	ATP synthase gamma chain (EC 3.6.3.14)
fig.69042.12.peg.366	hypothetical protein
fig.69042.12.peg.2412	hypothetical protein
fig.69042.12.peg.1756	hypothetical protein
fig.69042.12.peg.107	Multimodular transpeptidase-transglycosylase (EC 2.4.1.129) (EC 3.4.-.-)
fig.69042.12.peg.568	ATP synthase F0 sector subunit b' (EC 3.6.3.14)
fig.69042.12.peg.966	Thioredoxin
fig.69042.12.peg.197	MazG-related NTP pyrophosphohydrolase BB0760
fig.69042.12.peg.1850	EPS I polysaccharide export outer membrane protein EPSA precursor
fig.69042.12.peg.1198	hypothetical protein
fig.69042.12.peg.620	hypothetical protein
fig.69042.12.peg.1554	UPF0337 protein SCO0678
fig.69042.12.peg.2551	UDP-glucose 6-dehydrogenase (EC 1.1.1.22)
fig.69042.12.peg.1773	hypothetical protein
fig.69042.12.peg.1542	hypothetical protein
fig.69042.12.peg.1338	hypothetical protein
fig.69042.12.peg.2030	hypothetical protein
fig.69042.12.peg.2416	FIG140336: TPR domain protein
fig.69042.12.peg.2786	Phosphoglycerate kinase (EC 2.7.2.3)
fig.69042.12.peg.323	UDP-N-acetylglucosamine 4,6-dehydratase (EC 4.2.1.135)
fig.69042.12.peg.2014	L,L-diaminopimelate aminotransferase (EC 2.6.1.83)
fig.69042.12.peg.2681	hypothetical protein
fig.69042.12.peg.934	Photosystem I subunit IX (PsaJ)
fig.69042.12.peg.349	hypothetical protein
fig.69042.12.peg.569	ATP synthase F0 sector subunit c (EC 3.6.3.14)
fig.69042.12.peg.2568	Beta-carotene ketolase
fig.69042.12.peg.2219	hypothetical protein
fig.69042.12.peg.1095	hypothetical protein
fig.69042.12.peg.997	hypothetical protein
fig.69042.12.peg.543	hypothetical protein
fig.69042.12.peg.1163	hypothetical protein
fig.69042.12.peg.1854	hypothetical protein
fig.69042.12.peg.332	hypothetical protein
fig.69042.12.peg.2185	hypothetical protein
fig.69042.12.peg.1290	hypothetical protein
fig.69042.12.peg.2928	Low molecular weight protein tyrosine phosphatase (EC 3.1.3.48)
fig.69042.12.peg.2553	Putative nucleotide sugar epimerase
fig.69042.12.peg.701	RND efflux system, inner membrane transporter
fig.69042.12.peg.1849	Tyrosine-protein kinase (EC 2.7.10.2)
fig.69042.12.peg.2262	hypothetical protein
fig.69042.12.peg.1092	hypothetical protein
fig.69042.12.peg.2140	hypothetical protein
fig.69042.12.peg.2422	hypothetical protein
fig.69042.12.peg.2505	[NiFe] hydrogenase nickel incorporation-associated protein HypB
fig.69042.12.peg.348	Mobile element protein
fig.69042.12.peg.1452	hypothetical protein
fig.69042.12.peg.2850	Photosystem I subunit XI (PsaL)
fig.69042.12.peg.1855	Beta-1,3-glucosyltransferase
fig.69042.12.peg.2345	UDP-N-acetylenolpyruvoylglucosamine reductase (EC 1.3.1.98)
fig.69042.12.peg.570	ATP synthase F0 sector subunit a (EC 3.6.3.14)
fig.69042.12.peg.1690	Ribosome recycling factor
fig.69042.12.peg.775	Putative DNA helicase
fig.69042.12.peg.2408	hypothetical protein
fig.69042.12.peg.1565	Red-type Rubisco activase CbbX, removes Rubisco byproduct XuBP
fig.69042.12.peg.2611	hypothetical protein
fig.69042.12.peg.978	putative sodium-dependent bicarbonate transporter
fig.69042.12.peg.2638	Deoxycytidine triphosphate deaminase (EC 3.5.4.13)
fig.69042.12.peg.856	V-type ATP synthase subunit D (EC 3.6.3.14)
fig.69042.12.peg.2754	hypothetical protein
fig.69042.12.peg.330	hypothetical protein
fig.69042.12.peg.1689	Uridylate kinase (EC 2.7.4.22)
fig.69042.12.peg.2685	Sulfatase modifying factor 1 precursor (C-alpha-formyglycine- generating enzyme 1)
fig.69042.12.peg.2572	hypothetical protein
fig.69042.12.peg.2718	hypothetical protein
fig.69042.12.peg.2569	Carotenoid binding protein
fig.69042.12.peg.2027	Photosystem II manganese-stabilizing protein (PsbO)
fig.69042.12.peg.2260	hypothetical protein
fig.69042.12.peg.199	Pyruvate kinase (EC 2.7.1.40)
fig.69042.12.peg.2931	Phycocyanin alpha chain
fig.69042.12.peg.2351	Translation elongation factor P
fig.69042.12.peg.2228	Arylsulfatase (EC 3.1.6.1)
fig.69042.12.peg.866	D-lactate dehydrogenase (EC 1.1.1.28)
fig.69042.12.peg.92	hypothetical protein
fig.69042.12.peg.1104	hypothetical protein
fig.69042.12.peg.1846	hypothetical protein
fig.69042.12.peg.2827	Potassium voltage-gated channel subfamily KQT; possible potassium channel, VIC family
fig.69042.12.peg.2348	NAD(P)-dependent glyceraldehyde-3-phosphate dehydrogenase (EC 1.2.1.59)
fig.69042.12.peg.2504	hypothetical protein
fig.69042.12.peg.1859	hypothetical protein
fig.69042.12.peg.376	hypothetical protein
fig.69042.12.peg.2938	Phycobilisome phycoerythrin-associated linker polypeptide
fig.69042.12.peg.2935	Phycocyanin beta chain
fig.69042.12.peg.2835	1,4-dihydroxy-2-naphthoyl-CoA hydrolase (EC 3.1.2.28) in phylloquinone biosynthesis
fig.69042.12.peg.2418	hypothetical protein
fig.69042.12.peg.287	Fructose-1,6-bisphosphatase, GlpX type (EC 3.1.3.11) @ Sedoheptulose-1,7-bisphosphatase (EC 3.1.3.37)
fig.69042.12.peg.857	V-type ATP synthase subunit I (EC 3.6.3.14)
fig.69042.12.peg.2937	hypothetical protein
fig.69042.12.peg.1110	hypothetical protein
fig.69042.12.peg.2953	Photosystem II protein PsbM
fig.69042.12.peg.1725	Inorganic pyrophosphatase (EC 3.6.1.1)
fig.69042.12.peg.571	ATP synthase protein I
fig.69042.12.peg.2218	hypothetical protein
fig.69042.12.peg.2810	possible sensor with HAMP domain
fig.69042.12.peg.53	DNA-binding protein HU
fig.69042.12.peg.2683	hypothetical protein
fig.69042.12.peg.652	Biotin carboxylase of acetyl-CoA carboxylase (EC 6.3.4.14)
fig.69042.12.peg.2554	Photosystem II protein PsbJ
fig.69042.12.peg.1335	Uncharacterized S4 RNA-binding-domain protein YbcJ
fig.69042.12.peg.55	hypothetical protein
fig.69042.12.peg.2113	Acyl carrier protein
fig.69042.12.peg.2222	Sulfatase modifying factor 1 precursor (C-alpha-formyglycine- generating enzyme 1)
fig.69042.12.peg.1155	hypothetical protein
fig.69042.12.peg.1071	syc0821_c
fig.69042.12.peg.1111	hypothetical protein
fig.69042.12.peg.1782	hypothetical protein
fig.69042.12.peg.1181	hypothetical protein
fig.69042.12.peg.2506	Glutamine synthetase type III (EC 6.3.1.2)
fig.69042.12.peg.1755	hypothetical protein
fig.69042.12.peg.1853	plobable polysaccharide biosynthesis protein
fig.69042.12.peg.2404	hypothetical protein
fig.69042.12.peg.518	Photosystem II protein PsbV, cytochrome c550
fig.69042.12.peg.851	Aquaporin Z
fig.69042.12.peg.1186	hypothetical protein
fig.69042.12.peg.327	Undecaprenyl-phosphate alpha-N-acetylglucosaminyl 1-phosphate transferase (EC 2.7.8.33)
fig.69042.12.peg.4	Formamidopyrimidine-DNA glycosylase (EC 3.2.2.23)
fig.69042.12.peg.149	Phosphopantetheine adenylyltransferase (EC 2.7.7.3)
fig.69042.12.peg.2470	Urea ABC transporter, ATPase protein UrtD
fig.69042.12.peg.2401	hypothetical protein
fig.69042.12.peg.574	Allophycocyanin alpha chain
fig.69042.12.peg.1938	Possible porin precursor
fig.69042.12.peg.542	ATP synthase epsilon chain (EC 3.6.3.14)
fig.69042.12.peg.1670	Nitrogen regulatory protein P-II
fig.69042.12.peg.2112	Photosystem I iron-sulfur center (EC 1.97.1.12)
fig.69042.12.peg.97	hypothetical protein
fig.69042.12.peg.1757	hypothetical protein
fig.69042.12.peg.2722	hypothetical protein
fig.69042.12.peg.575	Allophycocyanin beta chain
fig.69042.12.peg.2400	hypothetical protein
fig.69042.12.peg.2402	hypothetical protein
fig.69042.12.peg.2736	hypothetical protein
fig.69042.12.peg.869	hypothetical protein
fig.69042.12.peg.470	hypothetical protein
fig.69042.12.peg.1780	Mobile element protein
fig.69042.12.peg.2503	Arginase/agmatinase/formimionoglutamate hydrolase, arginase family
fig.69042.12.peg.191	Photosystem I subunit X (PsaK, PsaK1)
fig.69042.12.peg.1154	hypothetical protein
fig.69042.12.peg.2414	hypothetical protein
fig.69042.12.peg.244	Photosystem II 13 kDa protein Psb28 (PsbW)
fig.69042.12.peg.1191	hypothetical protein
fig.69042.12.peg.2682	hypothetical protein
fig.69042.12.peg.1832	Photosystem II protein D1 (PsbA)
fig.69042.12.peg.2529	hypothetical protein
fig.69042.12.peg.867	hypothetical protein
fig.69042.12.peg.1183	hypothetical protein
fig.69042.12.peg.1608	hypothetical protein
fig.69042.12.peg.779	Mobile element protein
fig.69042.12.peg.2215	Large-conductance mechanosensitive channel
fig.69042.12.peg.1308	hypothetical protein
fig.69042.12.peg.2423	hypothetical protein
fig.69042.12.peg.2209	Alkaline phosphatase (EC 3.1.3.1)
fig.69042.12.peg.541	ATP synthase beta chain (EC 3.6.3.14)
fig.69042.12.peg.1180	Patatin
fig.69042.12.peg.2910	Photosystem I subunit II (PsaD)
fig.69042.12.peg.1783	hypothetical protein
fig.69042.12.peg.576	Phycobilisome small core linker polypeptide
fig.69042.12.peg.2403	O-antigen acetylase
fig.69042.12.peg.1619	Multicopper oxidase
fig.69042.12.peg.5	Photosystem I subunit IV (PsaE)
fig.69042.12.peg.1617	Possible porin precursor
fig.69042.12.peg.2424	hypothetical protein
fig.69042.12.peg.1781	hypothetical protein
fig.69042.12.peg.1107	hypothetical protein
fig.69042.12.peg.2932	Phycocyanin beta chain
fig.69042.12.peg.1239	hypothetical protein
fig.69042.12.peg.333	hypothetical protein
fig.69042.12.peg.1192	hypothetical protein
fig.69042.12.peg.1421	hypothetical protein
fig.69042.12.peg.1190	Putative peptidoglycan binding domain 1
fig.69042.12.peg.2048	Phosphate ABC transporter, substrate-binding protein PstS (TC 3.A.1.7.1)
fig.69042.12.peg.1108	hypothetical protein
fig.69042.12.peg.1121	hypothetical protein
fig.69042.12.peg.1194	hypothetical protein
fig.69042.12.peg.1621	hypothetical protein
fig.69042.12.peg.1069	hypothetical protein
fig.69042.12.peg.1795	hypothetical protein
fig.69042.12.peg.1054	hypothetical protein
fig.69042.12.peg.2684	hypothetical protein
fig.69042.12.peg.1618	hypothetical protein
fig.69042.12.peg.1109	Phycobilisome phycoerythrin-associated linker polypeptide
fig.69042.12.peg.2223	Arylsulfatase (EC 3.1.6.1)
fig.69042.12.peg.2225	hypothetical protein
fig.69042.12.peg.2226	FIG068086: hypothetical protein
fig.69042.12.peg.2224	Arylsulfatase (EC 3.1.6.1)
fig.69042.12.peg.2940	Phycobilisome rod-core linker polypeptide, phycocyanin-associated

## Sheet: WH5701_LRT_lowT
Gene ID	Gene Product
fig.69042.12.peg.1060	hypothetical protein
fig.69042.12.peg.1062	hypothetical protein
fig.69042.12.peg.1530	hypothetical protein
fig.69042.12.peg.1545	CAB/ELIP/HLIP family protein
fig.69042.12.peg.2224	Arylsulfatase (EC 3.1.6.1)
fig.69042.12.peg.1449	hypothetical protein
fig.69042.12.peg.466	hypothetical protein
fig.69042.12.peg.1420	hypothetical protein
fig.69042.12.peg.1532	Fructose-1,6-bisphosphatase, Mycobacterial type SUP1 (EC 3.1.3.11); Sugar phosphatase SUP1 (EC 3.1.3.23)
fig.69042.12.peg.1478	hypothetical protein
fig.69042.12.peg.1744	hypothetical protein
fig.69042.12.peg.1450	hypothetical protein
fig.69042.12.peg.1753	Exodeoxyribonuclease III (EC 3.1.11.2)
fig.69042.12.peg.1277	hypothetical protein
fig.69042.12.peg.1546	hypothetical protein
fig.69042.12.peg.1419	CAB/ELIP/HLIP family protein
fig.69042.12.peg.1547	hypothetical protein
fig.69042.12.peg.464	hypothetical protein
fig.69042.12.peg.2223	Arylsulfatase (EC 3.1.6.1)
fig.69042.12.peg.2225	hypothetical protein
fig.69042.12.peg.1400	Type I restriction-modification system, restriction subunit R (EC 3.1.21.3)
fig.69042.12.peg.2723	Sucrose phosphate synthase
fig.69042.12.peg.2279	hypothetical protein
fig.69042.12.peg.1459	hypothetical protein
fig.69042.12.peg.1705	hypothetical protein
fig.69042.12.peg.1404	hypothetical protein
fig.69042.12.peg.335	hypothetical protein
fig.69042.12.peg.1446	hypothetical protein
fig.69042.12.peg.37	hypothetical protein
fig.69042.12.peg.1402	Type I restriction-modification system, DNA-methyltransferase subunit M (EC 2.1.1.72)
fig.69042.12.peg.187	CAB/ELIP/HLIP family protein
fig.69042.12.peg.1123	DEAD-box ATP-dependent RNA helicase DeaD (= CshA) (EC 3.6.4.13)
fig.69042.12.peg.1472	hypothetical protein
fig.69042.12.peg.1875	Alkyl hydroperoxide reductase subunit C-like protein
fig.69042.12.peg.1531	hypothetical protein
fig.69042.12.peg.203	hypothetical protein
fig.69042.12.peg.347	hypothetical protein
fig.69042.12.peg.1064	hypothetical protein
fig.69042.12.peg.2806	Glucosylglycerol-phosphate synthase (EC 2.4.1.213)
fig.69042.12.peg.1435	Phycocyanin beta chain
fig.69042.12.peg.799	CAB/ELIP/HLIP family protein
fig.69042.12.peg.1594	Sepiapterin reductase (EC 1.1.1.153)
fig.69042.12.peg.1422	Oxygen-insensitive NAD(P)H nitroreductase (EC 1.-.-.-) / Dihydropteridine reductase (EC 1.5.1.34)
fig.69042.12.peg.1022	hypothetical protein
fig.69042.12.peg.1645	hypothetical protein
fig.69042.12.peg.1070	hypothetical protein
fig.69042.12.peg.1384	hypothetical protein
fig.69042.12.peg.986	hypothetical protein
fig.69042.12.peg.2633	hypothetical protein
fig.69042.12.peg.2240	Mobile element protein
fig.69042.12.peg.2686	Arylsulfatase (EC 3.1.6.1)
fig.69042.12.peg.1195	hypothetical protein
fig.69042.12.peg.175	Phosphate ABC transporter, permease protein PstA (TC 3.A.1.7.1)
fig.69042.12.peg.351	Mobile element protein
fig.69042.12.peg.1533	hypothetical protein
fig.69042.12.peg.1447	Renalase (EC 1.6.3.5), oxidases 1,2-dihydro- and 1,6-dihydro- beta-NAD(P)H isomers back to NAD(P)
fig.69042.12.peg.1894	hypothetical protein
fig.69042.12.peg.162	hypothetical protein
fig.69042.12.peg.352	Efflux ABC transporter, permease/ATP-binding protein
fig.69042.12.peg.2611	hypothetical protein
fig.69042.12.peg.1488	hypothetical protein
fig.69042.12.peg.2226	FIG068086: hypothetical protein
fig.69042.12.peg.467	CAB/ELIP/HLIP family protein
fig.69042.12.peg.1597	Aldehyde decarbonylase (EC 4.1.99.5)
fig.69042.12.peg.1769	hypothetical protein
fig.69042.12.peg.1837	hypothetical protein
fig.69042.12.peg.125	hypothetical protein
fig.69042.12.peg.1693	Transaldolase (EC 2.2.1.2)
fig.69042.12.peg.621	DNA protection during starvation protein
fig.69042.12.peg.1593	GTP cyclohydrolase I (EC 3.5.4.16) type 1
fig.69042.12.peg.38	hypothetical protein
fig.69042.12.peg.176	Phosphate ABC transporter, ATP-binding protein PstB (TC 3.A.1.7.1)
fig.69042.12.peg.751	Pro-zeta-carotene desaturase, prolycopene producing (EC 1.-.-.-)
fig.69042.12.peg.1466	hypothetical protein
fig.69042.12.peg.2724	Sucrose phosphate synthase
fig.69042.12.peg.315	Methionine aminopeptidase (EC 3.4.11.18)
fig.69042.12.peg.1646	hypothetical protein
fig.69042.12.peg.1692	cAMP-binding proteins - catabolite gene activator and regulatory subunit of cAMP-dependent protein kinases
fig.69042.12.peg.1730	hypothetical protein
fig.69042.12.peg.1779	hypothetical protein
fig.69042.12.peg.2684	hypothetical protein
fig.69042.12.peg.1398	hypothetical protein
fig.69042.12.peg.2302	Phosphate ABC transporter, substrate-binding protein PstS (TC 3.A.1.7.1)
fig.69042.12.peg.1375	Cyanobacteria-specific RpoD-like sigma factor, type-6
fig.69042.12.peg.787	COG1649 predicted glycoside hydrolase
fig.69042.12.peg.1487	hypothetical protein
fig.69042.12.peg.1538	hypothetical protein
fig.69042.12.peg.1843	hypothetical protein
fig.69042.12.peg.440	hypothetical protein
fig.69042.12.peg.2117	hypothetical protein
fig.69042.12.peg.1767	hypothetical protein
fig.69042.12.peg.684	Iron-sulfur cluster assembly protein SufB
fig.69042.12.peg.1537	hypothetical protein
fig.69042.12.peg.336	hypothetical protein
fig.69042.12.peg.1149	possible Neuromedin U
fig.69042.12.peg.1120	hypothetical protein
fig.69042.12.peg.2359	hypothetical protein
fig.69042.12.peg.2259	hypothetical protein
fig.69042.12.peg.1460	Photosystem II protein D1 (PsbA)
fig.69042.12.peg.1138	Uncharacterized monothiol glutaredoxin ycf64-like
fig.69042.12.peg.2694	hypothetical protein
fig.69042.12.peg.1399	Polyphosphate kinase 2 (EC 2.7.4.1)
fig.69042.12.peg.1139	hypothetical protein
fig.69042.12.peg.1122	hypothetical protein
fig.69042.12.peg.1635	COGs COG3339
fig.69042.12.peg.854	hypothetical protein
fig.69042.12.peg.581	hypothetical protein
fig.69042.12.peg.324	hypothetical protein
fig.69042.12.peg.134	hypothetical protein
fig.69042.12.peg.2610	hypothetical protein
fig.69042.12.peg.1305	Band 7 protein
fig.69042.12.peg.1644	hypothetical protein
fig.69042.12.peg.1244	Peroxide stress regulator; Ferric uptake regulation protein; Fe2+/Zn2+ uptake regulation proteins
fig.69042.12.peg.124	hypothetical protein
fig.69042.12.peg.1706	Possible Helix-turn-helix domain of resolvase
fig.69042.12.peg.280	GTP-binding protein TypA/BipA
fig.69042.12.peg.461	Glycosidase
fig.69042.12.peg.32	hypothetical protein
fig.69042.12.peg.204	ATP-dependent Clp protease proteolytic subunit ClpP (EC 3.4.21.92)
fig.69042.12.peg.1303	Mobile element protein
fig.69042.12.peg.2805	Maltodextrin glucosidase (EC 3.2.1.20)
fig.69042.12.peg.2239	hypothetical protein
fig.69042.12.peg.1609	hypothetical protein
fig.69042.12.peg.1387	ATP-dependent Clp protease, ATP-binding subunit ClpC
fig.69042.12.peg.1704	Inorganic pyrophosphatase (EC 3.6.1.1)
fig.69042.12.peg.1774	VapB protein (antitoxin to VapC)
fig.69042.12.peg.811	Polyphosphate kinase 2 (EC 2.7.4.1)
fig.69042.12.peg.1292	MBL-fold metallo-hydrolase superfamily
fig.69042.12.peg.2607	hypothetical protein
fig.69042.12.peg.2758	Arylsulfatase (EC 3.1.6.1)
fig.69042.12.peg.1431	hypothetical protein
fig.69042.12.peg.2603	hypothetical protein
fig.69042.12.peg.250	hypothetical protein
fig.69042.12.peg.361	hypothetical protein
fig.69042.12.peg.99	Mobile element protein
fig.69042.12.peg.2761	hypothetical protein
fig.69042.12.peg.2683	hypothetical protein
fig.69042.12.peg.168	Peptidyl-prolyl cis-trans isomerase (EC 5.2.1.8)
fig.69042.12.peg.344	hypothetical protein
fig.69042.12.peg.265	ABC exporter membrane fusion component of DevB family
fig.69042.12.peg.2209	Alkaline phosphatase (EC 3.1.3.1)
fig.69042.12.peg.326	hypothetical protein
fig.69042.12.peg.1174	hypothetical protein
fig.69042.12.peg.1776	hypothetical protein
fig.69042.12.peg.152	hypothetical protein
fig.69042.12.peg.872	Xylulose-5-phosphate phosphoketolase (EC 4.1.2.9) @ Fructose-6-phosphate phosphoketolase (EC 4.1.2.22)
fig.69042.12.peg.465	hypothetical protein
fig.69042.12.peg.1800	hypothetical protein
fig.69042.12.peg.636	Mobile element protein
fig.69042.12.peg.1750	hypothetical protein
fig.69042.12.peg.1529	hypothetical protein
fig.69042.12.peg.2894	hypothetical protein
fig.69042.12.peg.1376	hypothetical protein
fig.69042.12.peg.463	hypothetical protein
fig.69042.12.peg.2726	Amylosucrase (EC 2.4.1.4)
fig.69042.12.peg.853	Mobile element protein
fig.69042.12.peg.1080	hypothetical protein
fig.69042.12.peg.1690	Ribosome recycling factor
fig.69042.12.peg.732	CAB/ELIP/HLIP family protein
fig.69042.12.peg.1558	hypothetical protein
fig.69042.12.peg.1799	Chaperone protein ClpB (ATP-dependent unfoldase)
fig.69042.12.peg.1610	hypothetical protein
fig.69042.12.peg.1454	hypothetical protein
fig.69042.12.peg.2685	Sulfatase modifying factor 1 precursor (C-alpha-formyglycine- generating enzyme 1)
fig.69042.12.peg.366	hypothetical protein
fig.69042.12.peg.773	hypothetical protein
fig.69042.12.peg.635	Porphobilinogen synthase (EC 4.2.1.24)
fig.69042.12.peg.1222	Fructose-bisphosphate aldolase class II (EC 4.1.2.13)
fig.69042.12.peg.1762	hypothetical protein
fig.69042.12.peg.202	Cell division-associated, ATP-dependent zinc metalloprotease FtsH
fig.69042.12.peg.1826	hypothetical protein
fig.69042.12.peg.1365	hypothetical protein
fig.69042.12.peg.337	hypothetical protein
fig.69042.12.peg.266	ABC exporter permease subunit of DevC family
fig.69042.12.peg.2609	hypothetical protein
fig.69042.12.peg.1657	Sensory box/GGDEF family protein
fig.69042.12.peg.2725	Alpha,alpha-trehalose-phosphate synthase [UDP-forming] (EC 2.4.1.15)
fig.69042.12.peg.248	hypothetical protein
fig.69042.12.peg.1528	hypothetical protein
fig.69042.12.peg.1638	hypothetical protein
fig.69042.12.peg.1003	hypothetical protein
fig.69042.12.peg.777	hypothetical protein
fig.69042.12.peg.1471	hypothetical protein
fig.69042.12.peg.174	Phosphate ABC transporter, permease protein PstC (TC 3.A.1.7.1)
fig.69042.12.peg.1067	hypothetical protein
fig.69042.12.peg.1607	Two-component transcriptional response regulator, OmpR family
fig.69042.12.peg.733	hypothetical protein
fig.69042.12.peg.1775	VapC toxin protein
fig.69042.12.peg.727	Putative serine protease
fig.69042.12.peg.1643	hypothetical protein
fig.69042.12.peg.1708	Photosystem II protein Psb27
fig.69042.12.peg.1534	hypothetical protein
fig.69042.12.peg.792	Oxidoreductase, short-chain dehydrogenase/reductase family
fig.69042.12.peg.2623	FIG001353: Acetyltransferase
fig.69042.12.peg.942	hypothetical protein
fig.69042.12.peg.1748	GDP-L-fucose synthetase (EC 1.1.1.271)
fig.69042.12.peg.2219	hypothetical protein
fig.69042.12.peg.630	hypothetical protein
fig.69042.12.peg.156	hypothetical protein
fig.69042.12.peg.469	hypothetical protein
fig.69042.12.peg.1314	hypothetical protein
fig.69042.12.peg.842	UDP-N-acetylglucosamine 1-carboxyvinyltransferase (EC 2.5.1.7)
fig.69042.12.peg.2358	hypothetical protein
fig.69042.12.peg.1981	NAD(P)H-plastoquinone oxidoreductase chain 6, NdhG
fig.69042.12.peg.1819	Oligopeptidase A (EC 3.4.24.70)
fig.69042.12.peg.1510	hypothetical protein
fig.69042.12.peg.1359	Glucose-6-phosphate 1-dehydrogenase (EC 1.1.1.49)
fig.69042.12.peg.147	Excinuclease ABC subunit C
fig.69042.12.peg.220	hypothetical protein
fig.69042.12.peg.1596	Long-chain acyl-[acyl-carrier-protein] reductase (EC 1.2.1.80)
fig.69042.12.peg.1677	Cation-transporting ATPase
fig.69042.12.peg.1093	Phosphate ABC transporter, substrate-binding protein PstS (TC 3.A.1.7.1)
fig.69042.12.peg.2363	hypothetical protein
fig.69042.12.peg.353	PIN domain, putative
fig.69042.12.peg.1577	Ribulose bisphosphate carboxylase large chain (EC 4.1.1.39)
fig.69042.12.peg.1453	hypothetical protein
fig.69042.12.peg.1119	Efflux ABC transporter, permease/ATP-binding protein slr2019
fig.69042.12.peg.1662	hypothetical protein
fig.69042.12.peg.1403	hypothetical protein
fig.69042.12.peg.1636	hypothetical protein
fig.69042.12.peg.2591	hypothetical protein
fig.69042.12.peg.1366	Membrane alanine aminopeptidase N (EC 3.4.11.2)
fig.69042.12.peg.470	hypothetical protein
fig.69042.12.peg.683	Iron-sulfur cluster assembly ATPase protein SufC
fig.69042.12.peg.1073	hypothetical protein
fig.69042.12.peg.2759	hypothetical protein
fig.69042.12.peg.795	Glutathione S-transferase, omega (EC 2.5.1.18)
fig.69042.12.peg.2539	cyclic nucleotide-binding domain (cNMP-BD) protein
fig.69042.12.peg.583	Nitrogen regulatory protein P-II
fig.69042.12.peg.1491	Transcriptional regulator, MerR family
fig.69042.12.peg.1763	hypothetical protein
fig.69042.12.peg.1295	hypothetical protein
fig.69042.12.peg.2195	hypothetical protein
fig.69042.12.peg.1695	hypothetical protein
fig.69042.12.peg.1081	Mobile element protein
fig.69042.12.peg.348	Mobile element protein
fig.69042.12.peg.1893	Possible DnaJ domain
fig.69042.12.peg.490	FIG020308: hypothetical protein
fig.69042.12.peg.2119	Phosphomethylpyrimidine synthase ThiC (EC 4.1.99.17)
fig.69042.12.peg.1390	Diadenylate cyclase spyDAC; Bacterial checkpoint controller DisA with nucleotide-binding domain
fig.69042.12.peg.685	Ferredoxin
fig.69042.12.peg.1152	hypothetical protein
fig.69042.12.peg.1862	Glycogen synthase, ADP-glucose transglucosylase (EC 2.4.1.21)
fig.69042.12.peg.2097	hypothetical protein
fig.69042.12.peg.1059	ABC transporter, substrate-binding protein (cluster 3, basic aa/glutamine/opines)
fig.69042.12.peg.122	hypothetical protein
fig.69042.12.peg.1068	RND efflux system, inner membrane transporter
fig.69042.12.peg.104	hypothetical protein
fig.69042.12.peg.1700	hypothetical protein
fig.69042.12.peg.1680	hypothetical protein
fig.69042.12.peg.809	Two-component system response regulator OmpR
fig.69042.12.peg.729	hypothetical protein
fig.69042.12.peg.1932	probable iron binding protein from the HesB_IscA_SufA family
fig.69042.12.peg.597	Ferredoxin
fig.69042.12.peg.1485	hypothetical protein
fig.69042.12.peg.1202	Mg protoporphyrin IX monomethyl ester oxidative cyclase (aerobic) (EC 1.14.13.81)
fig.69042.12.peg.471	AbrB family transciptional regulator
fig.69042.12.peg.1780	Mobile element protein
fig.69042.12.peg.2431	DNA gyrase subunit B (EC 5.99.1.3)
fig.69042.12.peg.2271	Transcriptional regulator, MerR family
fig.69042.12.peg.1012	hypothetical protein
fig.69042.12.peg.349	hypothetical protein
fig.69042.12.peg.1634	Cyanobacteria-specific RpoD-like sigma factor, type-14
fig.69042.12.peg.2880	LSU ribosomal protein L29p (L35e)
fig.69042.12.peg.1137	YrbA protein
fig.69042.12.peg.1723	hypothetical protein
fig.69042.12.peg.1961	RNA-binding region RNP-1
fig.69042.12.peg.1821	Homoserine kinase (EC 2.7.1.39)
fig.69042.12.peg.468	hypothetical protein
fig.69042.12.peg.111	hypothetical protein
fig.69042.12.peg.2177	hypothetical protein
fig.69042.12.peg.2792	Guanosine-3',5'-bis(diphosphate) 3'-pyrophosphohydrolase (EC 3.1.7.2) / GTP pyrophosphokinase (EC 2.7.6.5), (p)ppGpp synthetase II
fig.69042.12.peg.307	UPF0234 protein Yitk
fig.69042.12.peg.1850	EPS I polysaccharide export outer membrane protein EPSA precursor
fig.69042.12.peg.148	DIM6/NTAB family protein
fig.69042.12.peg.2540	hypothetical protein
fig.69042.12.peg.736	hypothetical protein
fig.69042.12.peg.1050	hypothetical protein
fig.69042.12.peg.1717	Group 2 RNA polymerase sigma factor @ RNA polymerase sigma factor RpoD
fig.69042.12.peg.1361	hypothetical protein
fig.69042.12.peg.1216	LSU ribosomal protein L32p @ LSU ribosomal protein L32p, zinc-independent
fig.69042.12.peg.606	DNA-directed RNA polymerase gamma subunit (EC 2.7.7.6)
fig.69042.12.peg.83	hypothetical protein
fig.69042.12.peg.1473	hypothetical protein
fig.69042.12.peg.642	putative membrane protein
fig.69042.12.peg.607	DNA-directed RNA polymerase beta subunit (EC 2.7.7.6)
fig.69042.12.peg.454	Ornithine carbamoyltransferase (EC 2.1.3.3)
fig.69042.12.peg.2362	hypothetical protein
fig.69042.12.peg.794	Oxygen-insensitive NAD(P)H nitroreductase (EC 1.-.-.-) / Dihydropteridine reductase (EC 1.5.1.34)
fig.69042.12.peg.2118	hypothetical protein
fig.69042.12.peg.150	FIG00814129: Possible chaperone
fig.69042.12.peg.1651	hypothetical protein
fig.69042.12.peg.1412	ABC transporter, substrate-binding protein (cluster 3, basic aa/glutamine/opines)
fig.69042.12.peg.1415	hypothetical protein
fig.69042.12.peg.2	2,3-diketo-5-methylthiopentyl-1-phosphate enolase-phosphatase (EC 3.1.3.77)
fig.69042.12.peg.1724	hypothetical protein
fig.69042.12.peg.1360	Ferredoxin--NADP(+) reductase (EC 1.18.1.2)
fig.69042.12.peg.987	Carboxyl-terminal protease (EC 3.4.21.102)
fig.69042.12.peg.2056	hypothetical protein
fig.69042.12.peg.144	hypothetical protein
fig.69042.12.peg.933	Guanylate kinase (EC 2.7.4.8)
fig.69042.12.peg.1605	hypothetical protein
fig.69042.12.peg.1681	hypothetical protein
fig.69042.12.peg.907	Cytochrome c oxidase polypeptide II (EC 1.9.3.1)
fig.69042.12.peg.1672	Sensory subunit of low CO2-induced protein complex, putative
fig.69042.12.peg.682	Iron-sulfur cluster assembly protein SufD
fig.69042.12.peg.680	hypothetical protein
fig.69042.12.peg.375	hypothetical protein
fig.69042.12.peg.2047	hypothetical protein
fig.69042.12.peg.281	hypothetical protein
fig.69042.12.peg.1440	hypothetical protein
fig.69042.12.peg.1877	Putative peptidase
fig.69042.12.peg.182	Chaperone protein HtpG
fig.69042.12.peg.1805	Plastocyanin
fig.69042.12.peg.855	V-type ATP synthase subunit B (EC 3.6.3.14)
fig.69042.12.peg.410	Pyruvate dehydrogenase E1 component alpha subunit (EC 1.2.4.1)
fig.69042.12.peg.345	hypothetical protein
fig.69042.12.peg.289	Glucose-1-phosphate adenylyltransferase (EC 2.7.7.27)
fig.69042.12.peg.752	Mobile element protein
fig.69042.12.peg.596	Aldo/keto reductase Sll0867
fig.69042.12.peg.84	hypothetical protein
fig.69042.12.peg.1275	hypothetical protein
fig.69042.12.peg.825	ATP-dependent Clp protease proteolytic subunit ClpP (EC 3.4.21.92)
fig.69042.12.peg.1742	hypothetical protein
fig.69042.12.peg.1604	hypothetical protein
fig.69042.12.peg.692	hypothetical protein
fig.69042.12.peg.1201	TldD protein, part of TldE/TldD proteolytic complex
fig.69042.12.peg.267	ABC exporter, ATP-binding subunit of DevA family
fig.69042.12.peg.1461	Peptide deformylase (EC 3.5.1.88)
fig.69042.12.peg.276	Ferredoxin--sulfite reductase (EC 1.8.7.1)
fig.69042.12.peg.2619	hypothetical protein
fig.69042.12.peg.334	hypothetical protein
fig.69042.12.peg.495	hypothetical protein
fig.69042.12.peg.2935	Phycocyanin beta chain
fig.69042.12.peg.177	soluble [2Fe-2S] ferredoxin / FdC1
fig.69042.12.peg.36	hypothetical protein
fig.69042.12.peg.1341	FIG017608: hypothetical membrane protein, specific for cyanobacteria
fig.69042.12.peg.1982	NAD(P)H-plastoquinone oxidoreductase subunit I, NdhI
fig.69042.12.peg.2439	hypothetical protein
fig.69042.12.peg.2760	hypothetical protein
fig.69042.12.peg.1178	hypothetical protein
fig.69042.12.peg.598	hypothetical protein
fig.69042.12.peg.2567	hypothetical protein
fig.69042.12.peg.1339	hypothetical protein
fig.69042.12.peg.1469	hypothetical protein
fig.69042.12.peg.829	Cell division protein FtsZ
fig.69042.12.peg.1509	hypothetical protein
fig.69042.12.peg.1637	hypothetical protein
fig.69042.12.peg.1755	hypothetical protein
fig.69042.12.peg.1611	Sulfide:quinone oxidoreductase, Type II
fig.69042.12.peg.1233	hypothetical protein
fig.69042.12.peg.807	hypothetical protein
fig.69042.12.peg.2257	Glutathione S-transferase, unnamed subgroup (EC 2.5.1.18)
fig.69042.12.peg.2270	hypothetical protein
fig.69042.12.peg.1486	hypothetical protein
fig.69042.12.peg.1200	TldE protein, part of TldE/TldD proteolytic complex
fig.69042.12.peg.1701	FIG138056: a glutathione-dependent thiol reductase
fig.69042.12.peg.211	ATP-dependent Clp protease adaptor protein ClpS Cyano2
fig.69042.12.peg.1754	hypothetical protein
fig.69042.12.peg.1389	Diaminopimelate decarboxylase (EC 4.1.1.20)
fig.69042.12.peg.1880	Membrane protein PxcA, involved in light-induced proton extrusion
fig.69042.12.peg.2785	hypothetical protein
fig.69042.12.peg.905	Cytochrome c oxidase polypeptide III (EC 1.9.3.1)
fig.69042.12.peg.1615	hypothetical protein
fig.69042.12.peg.1764	hypothetical protein
fig.69042.12.peg.812	hypothetical protein
fig.69042.12.peg.2269	hypothetical protein
fig.69042.12.peg.1892	Allophycocyanin-B
fig.69042.12.peg.881	FIG052964: hypothetical protein
fig.69042.12.peg.1220	Threonine-synthase-like protein 1
fig.69042.12.peg.1633	hypothetical protein
fig.69042.12.peg.1663	Dihydroorotase (EC 3.5.2.3)
fig.69042.12.peg.2677	hypothetical protein
fig.69042.12.peg.2600	ATP-dependent DNA helicase UvrD/PcrA (EC 3.6.4.12)
fig.69042.12.peg.322	hypothetical protein
fig.69042.12.peg.129	hypothetical protein
fig.69042.12.peg.2156	hypothetical protein
fig.69042.12.peg.475	Superoxide dismutase [Fe] (EC 1.15.1.1)
fig.69042.12.peg.1612	Cysteine synthase (EC 2.5.1.47)
fig.69042.12.peg.1727	putative stress-induced protein OsmC
fig.69042.12.peg.1575	Carboxysome shell protein CsoS2
fig.69042.12.peg.1673	Low-affinity CO2 hydration protein CphY
fig.69042.12.peg.200	ABC-type antimicrobial peptide transport system, permease component
fig.69042.12.peg.1358	OpcA, an allosteric effector of glucose-6-phosphate dehydrogenase, cyanobacterial
fig.69042.12.peg.2025	Cell division-associated, ATP-dependent zinc metalloprotease FtsH
fig.69042.12.peg.1629	6-carboxy-5,6,7,8-tetrahydropterin synthase (EC 4.1.2.50)
fig.69042.12.peg.50	hypothetical protein
fig.69042.12.peg.141	5-methyltetrahydrofolate--homocysteine methyltransferase (EC 2.1.1.13)
fig.69042.12.peg.374	hypothetical protein
fig.69042.12.peg.721	hypothetical protein
fig.69042.12.peg.2755	hypothetical protein
fig.69042.12.peg.325	hypothetical protein
fig.69042.12.peg.599	hypothetical protein
fig.69042.12.peg.2319	Uncharacterized protein sll0005
fig.69042.12.peg.1572	Carboxysome peptide B
fig.69042.12.peg.441	hypothetical protein
fig.69042.12.peg.438	hypothetical protein
fig.69042.12.peg.1944	Photosystem II protein D2 (PsbD)
fig.69042.12.peg.1294	hypothetical protein
fig.69042.12.peg.2161	hypothetical protein
fig.69042.12.peg.453	Cell division-associated, ATP-dependent zinc metalloprotease FtsH
fig.69042.12.peg.1732	hypothetical protein
fig.69042.12.peg.1153	hypothetical protein
fig.69042.12.peg.2497	Glycogen phosphorylase (EC 2.4.1.1)
fig.69042.12.peg.2120	Phosphomethylpyrimidine synthase ThiC (EC 4.1.99.17)
fig.69042.12.peg.1124	Mannose-1-phosphate guanylyltransferase (EC 2.7.7.13) / Mannose-6-phosphate isomerase (EC 5.3.1.8)
fig.69042.12.peg.2837	NAD(P)H-plastoquinone oxidoreductase subunit H, NdhH
fig.69042.12.peg.1451	hypothetical protein
fig.69042.12.peg.372	hypothetical protein
fig.69042.12.peg.1489	Cytochrome d ubiquinol oxidase subunit I (EC 1.10.3.-)
fig.69042.12.peg.123	hypothetical protein
fig.69042.12.peg.2055	hypothetical protein
fig.69042.12.peg.275	hypothetical protein
fig.69042.12.peg.1367	hypothetical protein
fig.69042.12.peg.2176	Diflavin flavoprotein A 1
fig.69042.12.peg.2615	hypothetical protein
fig.69042.12.peg.2626	Protein of unknown function DUF86, BT0167 group
fig.69042.12.peg.1535	hypothetical protein
fig.69042.12.peg.1736	Bacterial regulatory proteins, Crp family
fig.69042.12.peg.538	Peptide-methionine (R)-S-oxide reductase MsrB (EC 1.8.4.12)
fig.69042.12.peg.34	hypothetical protein
fig.69042.12.peg.2101	hypothetical protein
fig.69042.12.peg.2222	Sulfatase modifying factor 1 precursor (C-alpha-formyglycine- generating enzyme 1)
fig.69042.12.peg.252	Glutamine synthetase type I (EC 6.3.1.2)
fig.69042.12.peg.1939	Possible porin precursor
fig.69042.12.peg.904	AbrB family transciptional regulator
fig.69042.12.peg.1725	Inorganic pyrophosphatase (EC 3.6.1.1)
fig.69042.12.peg.1914	Hypothetical with similarity to BchE, but NOT Mg-protoporphyrin monomethyl ester cyclase (anaerobic)
fig.69042.12.peg.728	hypothetical protein
fig.69042.12.peg.1417	hypothetical protein
fig.69042.12.peg.350	hypothetical protein
fig.69042.12.peg.1694	Cell division protein FtsI [Peptidoglycan synthetase] (EC 2.4.1.129)
fig.69042.12.peg.1117	Cell envelope-associated transcriptional attenuator LytR-CpsA-Psr, subfamily M
fig.69042.12.peg.163	N-acetylmuramoyl-L-alanine amidase (family 2); Negative regulator of beta-lactamase expression
fig.69042.12.peg.1565	Red-type Rubisco activase CbbX, removes Rubisco byproduct XuBP
fig.69042.12.peg.1808	1,4-alpha-glucan (glycogen) branching enzyme, GH-13-type (EC 2.4.1.18)
fig.69042.12.peg.2160	hypothetical protein
fig.69042.12.peg.2038	Aspartyl-tRNA(Asn) amidotransferase subunit C (EC 6.3.5.6) @ Glutamyl-tRNA(Gln) amidotransferase subunit C (EC 6.3.5.7)
fig.69042.12.peg.1976	C-terminal DNA-binding domain of LuxR-like protein
fig.69042.12.peg.136	Mobile element protein
fig.69042.12.peg.2672	Lignostilbene-alpha, beta-dioxygenase
fig.69042.12.peg.509	LSU ribosomal protein L21p
fig.69042.12.peg.1666	ABC transporter, permease protein (cluster 3, basic aa/glutamine/opines)
fig.69042.12.peg.268	Uncharacterized protein Ava_1806
fig.69042.12.peg.403	hypothetical protein
fig.69042.12.peg.717	Alkyl hydroperoxide reductase subunit C-like protein
fig.69042.12.peg.2618	hypothetical protein
fig.69042.12.peg.686	hypothetical protein
fig.69042.12.peg.1291	hypothetical protein
fig.69042.12.peg.1641	Cytochrome C553 (soluble cytochrome f)
fig.69042.12.peg.2351	Translation elongation factor P
fig.69042.12.peg.1474	Long-chain-fatty-acid--CoA ligase (EC 6.2.1.3)
fig.69042.12.peg.1171	NAD(P) transhydrogenase subunit beta (EC 1.6.1.2)
fig.69042.12.peg.2174	hypothetical protein
fig.69042.12.peg.2848	Photosystem I P700 chlorophyll a apoprotein subunit Ib (PsaB)
fig.69042.12.peg.21	SepF, FtsZ-interacting protein related to cell division
fig.69042.12.peg.1140	Two-component transcriptional response regulator, LuxR family
fig.69042.12.peg.824	ATP-dependent Clp protease proteolytic subunit ClpP (EC 3.4.21.92)
fig.69042.12.peg.1170	NAD(P) transhydrogenase C-domain of subunit alpha (EC 1.6.1.2)
fig.69042.12.peg.1416	hypothetical protein
fig.69042.12.peg.786	hypothetical protein
fig.69042.12.peg.1142	hypothetical protein
fig.69042.12.peg.2221	hypothetical protein
fig.69042.12.peg.796	Protoporphyrin IX Mg-chelatase subunit H (EC 6.6.1.1)
fig.69042.12.peg.1682	hypothetical protein
fig.69042.12.peg.1756	hypothetical protein
fig.69042.12.peg.2401	hypothetical protein
fig.69042.12.peg.527	Protein of unknown function DUF55
fig.69042.12.peg.940	possible membrane fusion protein
fig.69042.12.peg.2858	HNH endonuclease family protein
fig.69042.12.peg.1581	Light-independent protochlorophyllide reductase iron-sulfur ATP-binding protein ChlL (EC 1.3.7.7)
fig.69042.12.peg.2036	hypothetical protein
fig.69042.12.peg.520	soluble [2Fe-2S] ferredoxin
fig.69042.12.peg.605	DNA-directed RNA polymerase beta' subunit, cyanobacterial form (EC 2.7.7.6)
fig.69042.12.peg.1514	Protoporphyrin IX Mg-chelatase subunit H (EC 6.6.1.1)
fig.69042.12.peg.906	Cytochrome c oxidase polypeptide I (EC 1.9.3.1)
fig.69042.12.peg.2115	Transketolase (EC 2.2.1.1)
fig.69042.12.peg.2883	LSU ribosomal protein L22p (L17e)
fig.69042.12.peg.2020	SAM radical protein, elongator protein
fig.69042.12.peg.2190	hypothetical protein
fig.69042.12.peg.1268	hypothetical protein
fig.69042.12.peg.1665	Glutamate/aspartate ABC transporter, substrate-binding protein GltI (TC 3.A.1.3.4)
fig.69042.12.peg.2527	AbrB family transciptional regulator
fig.69042.12.peg.749	hypothetical protein
fig.69042.12.peg.639	hypothetical protein
fig.69042.12.peg.138	hypothetical protein
fig.69042.12.peg.2228	Arylsulfatase (EC 3.1.6.1)
fig.69042.12.peg.2096	4-hydroxy-3-methylbut-2-enyl diphosphate reductase (EC 1.17.7.4)
fig.69042.12.peg.238	Pyruvate dehydrogenase E1 component beta subunit (EC 1.2.4.1)
fig.69042.12.peg.1709	Adenylosuccinate synthetase (EC 6.3.4.4)
fig.69042.12.peg.2877	LSU ribosomal protein L24p (L26e)
fig.69042.12.peg.1276	mRNA 3-end processing factor
fig.69042.12.peg.2348	NAD(P)-dependent glyceraldehyde-3-phosphate dehydrogenase (EC 1.2.1.59)
fig.69042.12.peg.693	hypothetical protein
fig.69042.12.peg.2434	Glutathione peroxidase (EC 1.11.1.9) @ Thioredoxin peroxidase (EC 1.11.1.15)
fig.69042.12.peg.643	hypothetical protein
fig.69042.12.peg.445	Fatty acid desaturase
fig.69042.12.peg.1095	hypothetical protein
fig.69042.12.peg.2878	LSU ribosomal protein L14p (L23e)
fig.69042.12.peg.580	NADPH-dependent 7-cyano-7-deazaguanine reductase (EC 1.7.1.13)
fig.69042.12.peg.1199	Methionyl-tRNA formyltransferase (EC 2.1.2.9)
fig.69042.12.peg.1786	hypothetical protein
fig.69042.12.peg.2847	Photosystem I P700 chlorophyll a apoprotein subunit Ia (PsaA)
fig.69042.12.peg.1676	putative anion permease
fig.69042.12.peg.1574	Carboxysome shell protein CsoS3
fig.69042.12.peg.373	hypothetical protein
fig.69042.12.peg.47	Antitoxin to Toxin 1, PIN domain
fig.69042.12.peg.1198	hypothetical protein
fig.69042.12.peg.355	Efflux ABC transporter, permease/ATP-binding protein
fig.69042.12.peg.2446	Adenosylhomocysteinase (EC 3.3.1.1)
fig.69042.12.peg.1847	hypothetical protein
fig.69042.12.peg.1206	3'-to-5' exoribonuclease RNase R
fig.69042.12.peg.2786	Phosphoglycerate kinase (EC 2.7.2.3)
fig.69042.12.peg.540	Heat shock protein 10 kDa family chaperone GroES
fig.69042.12.peg.298	Cytochrome c oxidase polypeptide I (EC 1.9.3.1)
fig.69042.12.peg.1009	hypothetical protein
fig.69042.12.peg.1801	hypothetical protein
fig.69042.12.peg.1300	4,4'-diaponeurosporenoate glycosyltransferase (EC 2.4.1.-)
fig.69042.12.peg.2043	Redox-active disulfide protein 2
fig.69042.12.peg.720	hypothetical protein
fig.69042.12.peg.1241	Fumarate hydratase class II (EC 4.2.1.2)
fig.69042.12.peg.1270	hypothetical protein
fig.69042.12.peg.2185	hypothetical protein
fig.69042.12.peg.378	Cysteinyl-tRNA synthetase (EC 6.1.1.16)
fig.69042.12.peg.109	Ssr2998 protein
fig.69042.12.peg.1743	Exodeoxyribonuclease III (EC 3.1.11.2)
fig.69042.12.peg.2772	hypothetical protein
fig.69042.12.peg.1591	Metal dependent membrane associated protease, S2P family
fig.69042.12.peg.566	ATP synthase delta chain (EC 3.6.3.14)
fig.69042.12.peg.775	Putative DNA helicase
fig.69042.12.peg.1820	NADH dehydrogenase I subunit 4, Involved in photosystem-1 cyclic electron flow
fig.69042.12.peg.2256	Flavodoxin reductases (ferredoxin-NADPH reductases) family 1
fig.69042.12.peg.889	Thioredoxin
fig.69042.12.peg.681	Cysteine desulfurase (EC 2.8.1.7) => SufS
fig.69042.12.peg.2021	Photosystem II protein D1 (PsbA)
fig.69042.12.peg.1552	Uncharacterized protein DUF547
fig.69042.12.peg.944	hypothetical protein
fig.69042.12.peg.2436	Cyanobacteria-specific RpoD-like sigma factor, type-6
fig.69042.12.peg.1028	Possible NADH-Ubiquinone/plastoquinone
fig.69042.12.peg.2258	Transcriptional regulator, AcrR family
fig.69042.12.peg.2196	hypothetical protein
fig.69042.12.peg.356	hypothetical protein
fig.69042.12.peg.1654	hypothetical protein
fig.69042.12.peg.290	6-phosphogluconate dehydrogenase, decarboxylating (EC 1.1.1.44)
fig.69042.12.peg.1364	hypothetical protein
fig.69042.12.peg.354	hypothetical protein
fig.69042.12.peg.2900	hypothetical protein
fig.69042.12.peg.734	Exodeoxyribonuclease VII large subunit (EC 3.1.11.6)
fig.69042.12.peg.2387	Ribonuclease J (endonuclease and 5' exonuclease)
fig.69042.12.peg.2949	Ribonucleotide reductase transcriptional regulator NrdR
fig.69042.12.peg.506	Circadian clock protein KaiC
fig.69042.12.peg.2018	ATP-dependent Clp protease adaptor protein ClpS
fig.69042.12.peg.448	hypothetical protein
fig.69042.12.peg.2337	Type IV fimbrial assembly protein PilC
fig.69042.12.peg.35	hypothetical protein
fig.69042.12.peg.970	DNA gyrase subunit A (EC 5.99.1.3)
fig.69042.12.peg.2280	RNA polymerase sigma-70 factor
fig.69042.12.peg.1386	Glycerol dehydrogenase (EC 1.1.1.6)
fig.69042.12.peg.85	Translation elongation factor LepA
fig.69042.12.peg.2737	hypothetical protein
fig.69042.12.peg.210	Cytochrome b6-f complex subunit VIII (PetN)
fig.69042.12.peg.1718	hypothetical protein
fig.69042.12.peg.530	hypothetical protein
fig.69042.12.peg.1802	hypothetical protein
fig.69042.12.peg.622	Photosystem II protein D1 (PsbA)
fig.69042.12.peg.415	hypothetical protein
fig.69042.12.peg.1761	Glucose-1-phosphate thymidylyltransferase (EC 2.7.7.24)
fig.69042.12.peg.1409	NAD-dependent glyceraldehyde-3-phosphate dehydrogenase (EC 1.2.1.12)
fig.69042.12.peg.625	hypothetical protein
fig.69042.12.peg.2532	Transcriptional regulator
fig.69042.12.peg.393	Cytochrome b6-f complex subunit VII (PetM)
fig.69042.12.peg.975	hypothetical protein
fig.69042.12.peg.2425	hypothetical protein
fig.69042.12.peg.218	hypothetical protein
fig.69042.12.peg.185	Alkyl hydroperoxide reductase subunit C-like protein
fig.69042.12.peg.1606	Glutathione reductase (EC 1.8.1.7)
fig.69042.12.peg.89	hypothetical protein
fig.69042.12.peg.2697	hypothetical protein
fig.69042.12.peg.1007	hypothetical protein
fig.69042.12.peg.1809	hypothetical protein
fig.69042.12.peg.2868	LSU ribosomal protein L36p @ LSU ribosomal protein L36p, zinc-dependent
fig.69042.12.peg.1702	Ferredoxin
fig.69042.12.peg.705	hypothetical protein
fig.69042.12.peg.1512	hypothetical protein
fig.69042.12.peg.2754	hypothetical protein
fig.69042.12.peg.1951	Photosystem I assembly related protein Ycf3
fig.69042.12.peg.343	hypothetical protein
fig.69042.12.peg.2933	Phycobilisome phycoerythrin-associated linker polypeptide
fig.69042.12.peg.1678	Phosphoenolpyruvate synthase (EC 2.7.9.2)
fig.69042.12.peg.1156	hypothetical protein
fig.69042.12.peg.2814	Transcriptional regulator, AraC family
fig.69042.12.peg.367	hypothetical protein
fig.69042.12.peg.2004	Translation elongation factor G
fig.69042.12.peg.299	Cytochrome c oxidase polypeptide I (EC 1.9.3.1)
fig.69042.12.peg.2973	Cytochrome b6-f complex subunit, cytochrome b6
fig.69042.12.peg.2416	FIG140336: TPR domain protein
fig.69042.12.peg.1343	Uncharacterized membrane protein Ycf36
fig.69042.12.peg.823	Ketol-acid reductoisomerase (NADP(+)) (EC 1.1.1.86)
fig.69042.12.peg.2605	Type I restriction-modification system, restriction subunit R (EC 3.1.21.3)
fig.69042.12.peg.1175	Death on curing protein, Doc toxin
fig.69042.12.peg.2938	Phycobilisome phycoerythrin-associated linker polypeptide
fig.69042.12.peg.1131	hypothetical protein
fig.69042.12.peg.269	Glycosyl transferase, family 2
fig.69042.12.peg.1567	Low-affinity CO2 hydration protein CphX
fig.69042.12.peg.1810	hypothetical protein
fig.69042.12.peg.442	hypothetical protein
fig.69042.12.peg.1688	Cob(I)alamin adenosyltransferase (EC 2.5.1.17)
fig.69042.12.peg.1511	hypothetical protein
fig.69042.12.peg.704	RND efflux system, inner membrane transporter
fig.69042.12.peg.2802	Neopullulanase (EC 3.2.1.135)
fig.69042.12.peg.1650	hypothetical protein
fig.69042.12.peg.2948	SSU ribosomal protein S1p
fig.69042.12.peg.1861	L,D-transpeptidase
fig.69042.12.peg.526	hypothetical protein
fig.69042.12.peg.451	hypothetical protein
fig.69042.12.peg.2815	hypothetical protein
fig.69042.12.peg.1783	hypothetical protein
fig.69042.12.peg.943	hypothetical protein
fig.69042.12.peg.1132	hypothetical protein
fig.69042.12.peg.2640	cyanobacterial hypothetical protein
fig.69042.12.peg.703	hypothetical protein
fig.69042.12.peg.2265	hypothetical protein
fig.69042.12.peg.278	Geranylgeranyl diphosphate reductase (EC 1.3.1.83)
fig.69042.12.peg.142	Branched-chain amino acid aminotransferase (EC 2.6.1.42)
fig.69042.12.peg.1194	hypothetical protein
fig.69042.12.peg.8	hypothetical protein
fig.69042.12.peg.362	Protein of unknown function DUF86, Caur_2869 group
fig.69042.12.peg.2377	LSU ribosomal protein L35p
fig.69042.12.peg.501	Outer membrane protein/protective antigen OMA87
fig.69042.12.peg.1179	hypothetical protein
fig.69042.12.peg.911	Efflux ABC transporter, permease protein
fig.69042.12.peg.77	Polyribonucleotide nucleotidyltransferase (EC 2.7.7.8)
fig.69042.12.peg.1614	Na(+)-dependent bicarbonate transporter BicA
fig.69042.12.peg.1541	FIG00613342: Bacterial patatin-like phospholipase domain containing protein
fig.69042.12.peg.1114	Recombination protein RecR
fig.69042.12.peg.1595	Acetyl-coenzyme A carboxyl transferase alpha chain (EC 6.4.1.2)
fig.69042.12.peg.1630	Phosphoribosyl-AMP cyclohydrolase (EC 3.5.4.19) / Phosphoribosyl-ATP pyrophosphatase (EC 3.6.1.31)
fig.69042.12.peg.164	hypothetical protein
fig.69042.12.peg.173	Chaperone protein DnaK
fig.69042.12.peg.331	hypothetical protein
fig.69042.12.peg.862	hypothetical protein
fig.69042.12.peg.1841	hypothetical protein
fig.69042.12.peg.2578	hypothetical protein
fig.69042.12.peg.724	Bis-ABC ATPase YheS
fig.69042.12.peg.271	Translation elongation factor Ts
fig.69042.12.peg.2604	hypothetical protein
fig.69042.12.peg.400	Photosystem II CP43 protein (PsbC)
fig.69042.12.peg.1318	hypothetical protein
fig.69042.12.peg.1770	hypothetical protein
fig.69042.12.peg.1527	Efflux ABC transporter, permease/ATP-binding protein slr1149
fig.69042.12.peg.1573	Carboxysome peptide A
fig.69042.12.peg.1713	Cyanobacterial protein slr0575
fig.69042.12.peg.167	3,4-dihydroxy-2-butanone 4-phosphate synthase (EC 4.1.99.12) / GTP cyclohydrolase II (EC 3.5.4.25) / C-terminal extension specific for cyanobacteria
fig.69042.12.peg.1668	ABC transporter, ATP-binding protein (cluster 3, basic aa/glutamine/opines)
fig.69042.12.peg.2862	LSU ribosomal protein L13p (L13Ae)
fig.69042.12.peg.444	hypothetical protein
fig.69042.12.peg.1965	Squalene/phytoene desaturase HopC
fig.69042.12.peg.1176	Chaperone protein ClpB (ATP-dependent unfoldase)
fig.69042.12.peg.565	ATP synthase alpha chain (EC 3.6.3.14)
fig.69042.12.peg.1219	MoaD/ThiS family protein clustered with threonine synthase
fig.69042.12.peg.2560	NAD(P)H-plastoquinone oxidoreductase chain 3, NdhC
fig.69042.12.peg.910	Efflux ABC transporter, ATP-binding protein
fig.69042.12.peg.2547	hypothetical protein
fig.69042.12.peg.1437	hypothetical protein
fig.69042.12.peg.575	Allophycocyanin beta chain
fig.69042.12.peg.2405	Protein translocase subunit SecA
fig.69042.12.peg.1228	Phosphoribulokinase (EC 2.7.1.19)
fig.69042.12.peg.2042	Uncharacterized membrane protein, YraQ family
fig.69042.12.peg.90	hypothetical protein
fig.69042.12.peg.2496	hypothetical protein
fig.69042.12.peg.155	Diaminopimelate epimerase (EC 5.1.1.7)
fig.69042.12.peg.2072	Deoxycytidine triphosphate deaminase (EC 3.5.4.13)
fig.69042.12.peg.2875	SSU ribosomal protein S8p (S15Ae)
fig.69042.12.peg.306	5-oxoprolinase (EC 3.5.2.9), HyuA-like domain / 5-oxoprolinase (EC 3.5.2.9), HyuB-like domain
fig.69042.12.peg.2012	Ribonuclease E (EC 3.1.26.12)
fig.69042.12.peg.417	GTP-binding protein Era
fig.69042.12.peg.511	SAM-dependent methyltransferase
fig.69042.12.peg.877	Inner membrane protein translocase and chaperone YidC, short form OxaI-like
fig.69042.12.peg.1661	Orotidine 5'-phosphate decarboxylase (EC 4.1.1.23) / Orotate phosphoribosyltransferase (EC 2.4.2.10)
fig.69042.12.peg.638	hypothetical protein
fig.69042.12.peg.1632	hypothetical protein
fig.69042.12.peg.247	Anti-sigma regulatory factor (Ser/Thr protein kinase), essential for photomixotrophic growth, PmgA
fig.69042.12.peg.702	Membrane-fusion protein
fig.69042.12.peg.1385	Possible alpha/beta hydrolase superfamily, sll1129 homolog
fig.69042.12.peg.928	Cytochrome b6-f complex subunit, apocytochrome f
fig.69042.12.peg.1674	NADH dehydrogenase subunit 4, Involved in CO2 fixation
fig.69042.12.peg.2825	Glutaredoxin 3 (Grx1)
fig.69042.12.peg.2932	Phycocyanin beta chain
fig.69042.12.peg.1029	Glutamate decarboxylase (EC 4.1.1.15)
fig.69042.12.peg.633	Recombination inhibitory protein MutS2
fig.69042.12.peg.399	Photosystem II protein D2 (PsbD)
fig.69042.12.peg.2969	Septum site-determining protein MinD
fig.69042.12.peg.1685	Ferrochelatase, protoheme ferro-lyase (EC 4.99.1.1)
fig.69042.12.peg.1834	Manganese ABC transporter, ATP-binding protein SitB
fig.69042.12.peg.801	hypothetical protein
fig.69042.12.peg.2175	Na(+)-dependent bicarbonate transporter SbtA
fig.69042.12.peg.1481	Putative glycosyltransferase
fig.69042.12.peg.1378	hypothetical protein
fig.69042.12.peg.1520	Exonuclease SbcC
fig.69042.12.peg.332	hypothetical protein
fig.69042.12.peg.2975	putative neutral invertase-like protein
fig.69042.12.peg.634	Lactoylglutathione lyase/catechol 2,3-dioxygenase related enzyme
fig.69042.12.peg.1846	hypothetical protein
fig.69042.12.peg.2412	hypothetical protein
fig.69042.12.peg.1315	hypothetical protein
fig.69042.12.peg.2757	Sulfatase modifying factor 1 precursor (C-alpha-formyglycine- generating enzyme 1)
fig.69042.12.peg.1823	Threonyl-tRNA synthetase (EC 6.1.1.3)
fig.69042.12.peg.1293	hypothetical protein
fig.69042.12.peg.2809	putative arylsulfatase regulatory protein
fig.69042.12.peg.215	ABC transporter, permease protein 1 (cluster 1, maltose/g3p/polyamine/iron)
fig.69042.12.peg.1133	Histone acetyltransferase HPA2 and related acetyltransferases
fig.69042.12.peg.1438	hypothetical protein
fig.69042.12.peg.539	Heat shock protein 60 kDa family chaperone GroEL
fig.69042.12.peg.2674	hypothetical protein
fig.69042.12.peg.2530	hypothetical protein
fig.69042.12.peg.2367	hypothetical protein
fig.69042.12.peg.1659	Succinate dehydrogenase flavoprotein subunit (EC 1.3.5.1)
fig.69042.12.peg.205	hypothetical protein
fig.69042.12.peg.1374	LSU rRNA pseudouridine(2605) synthase (EC 5.4.99.22)
fig.69042.12.peg.894	NAD(P)H-plastoquinone oxidoreductase chain 2, NdhB
fig.69042.12.peg.1331	ABC transporter, substrate-binding protein (cluster 4, leucine/isoleucine/valine/benzoate)
fig.69042.12.peg.2371	UDP-sulfoquinovose synthase (EC 3.13.1.1)
fig.69042.12.peg.151	D-alanyl-D-alanine carboxypeptidase (EC 3.4.16.4)
fig.69042.12.peg.1904	Outer membrane efflux protein precursor
fig.69042.12.peg.2696	hypothetical protein
fig.69042.12.peg.1257	ATP-dependent, 3'-5' DNA helicase with strand annealing activity
fig.69042.12.peg.2622	Uncharacterized protein STM3652
fig.69042.12.peg.1735	hypothetical protein
fig.69042.12.peg.2582	hypothetical protein
fig.69042.12.peg.1938	Possible porin precursor
fig.69042.12.peg.909	Heme O synthase, protoheme IX farnesyltransferase, COX10-CtaB
fig.69042.12.peg.800	2-polyprenyl-6-methoxyphenol hydroxylase
fig.69042.12.peg.895	DNA topoisomerase I (EC 5.99.1.2)
fig.69042.12.peg.1711	Single-stranded DNA-binding protein
fig.69042.12.peg.140	hypothetical protein
fig.69042.12.peg.183	putative purple acid phosphatase precursor
fig.69042.12.peg.963	16S rRNA (guanine(966)-N(2))-methyltransferase (EC 2.1.1.171)
fig.69042.12.peg.1931	Pro-zeta-carotene desaturase, prolycopene producing (EC 1.-.-.-)
fig.69042.12.peg.1217	Cell division-associated, ATP-dependent zinc metalloprotease FtsH
fig.69042.12.peg.1319	Nonaprenyl diphosphate synthase (geranylgeranyl-diphosphate specific) (EC 2.5.1.85)
fig.69042.12.peg.536	2,3-bisphosphoglycerate-independent phosphoglycerate mutase (EC 5.4.2.12)
fig.69042.12.peg.1304	FIG018171: hypothetical protein of Cupin superfamily
fig.69042.12.peg.1858	Undecaprenyl-phosphate galactosephosphotransferase (EC 2.7.8.6)
fig.69042.12.peg.2330	Uncharacterized membrane anchored protein Mext_4159
fig.69042.12.peg.2444	hypothetical protein
fig.69042.12.peg.646	hypothetical protein
fig.69042.12.peg.1580	Light-independent protochlorophyllide reductase subunit B (EC 1.3.7.7)
fig.69042.12.peg.1115	Photosystem II oxygen evolving complex protein PsbP
fig.69042.12.peg.1876	hypothetical protein
fig.69042.12.peg.2027	Photosystem II manganese-stabilizing protein (PsbO)
fig.69042.12.peg.516	possible sporulation protein SpoIID
fig.69042.12.peg.2126	tmRNA-binding protein SmpB
fig.69042.12.peg.2081	Photosystem II protein PsbN
fig.69042.12.peg.908	Heme A synthase, cytochrome oxidase biogenesis protein Cox15-CtaA
fig.69042.12.peg.564	ATP synthase gamma chain (EC 3.6.3.14)
fig.69042.12.peg.286	Ribulose-phosphate 3-epimerase (EC 5.1.3.1)
fig.69042.12.peg.541	ATP synthase beta chain (EC 3.6.3.14)
fig.69042.12.peg.663	hypothetical protein
fig.69042.12.peg.1173	ATP-dependent RNA helicase RhlE (EC 3.6.4.13)
fig.69042.12.peg.567	hypothetical protein
fig.69042.12.peg.169	5'-methylthioadenosine phosphorylase (EC 2.4.2.28)
fig.69042.12.peg.531	DNA-directed RNA polymerase omega subunit (EC 2.7.7.6)
fig.69042.12.peg.988	(E)-4-hydroxy-3-methylbut-2-enyl-diphosphate synthase (ferredoxin) (EC 1.17.7.1)
fig.69042.12.peg.655	Ribonucleases G and E
fig.69042.12.peg.2590	hypothetical protein
fig.69042.12.peg.973	hypothetical protein
fig.69042.12.peg.2089	Serine hydroxymethyltransferase (EC 2.1.2.1)
fig.69042.12.peg.1910	Thioredoxin domain 2
fig.69042.12.peg.2524	hypothetical protein
fig.69042.12.peg.2844	Lipoyl synthase (EC 2.8.1.8)
fig.69042.12.peg.1490	hypothetical protein
fig.69042.12.peg.2552	UDP-glucuronate decarboxylase (EC 4.1.1.35)
fig.69042.12.peg.665	Peptide deformylase (EC 3.5.1.88)
fig.69042.12.peg.1044	Efflux ABC transporter, permease/ATP-binding protein slr0615
fig.69042.12.peg.1908	Photosystem II 12 kDa extrinsic protein (PsbU)
fig.69042.12.peg.2303	Chaperone protein DnaK
fig.69042.12.peg.2635	hypothetical protein
fig.69042.12.peg.1579	Light-independent protochlorophyllide reductase subunit N (EC 1.3.7.7)
fig.69042.12.peg.664	Ssr2611 protein
fig.69042.12.peg.502	Phosphoribosylaminoimidazole-succinocarboxamide synthase (EC 6.3.2.6)
fig.69042.12.peg.284	Lipopolysaccharide export system permease protein LptF @ Lipopolysaccharide export system permease protein LptG
fig.69042.12.peg.929	Cytochrome b6-f complex iron-sulfur subunit PetC1 (Rieske iron sulfur protein EC 1.10.9.1)
fig.69042.12.peg.1835	Manganese ABC transporter, inner membrane permease protein SitC @ Manganese ABC transporter, inner membrane permease protein SitD
fig.69042.12.peg.2974	Cytochrome b6-f complex subunit IV (PetD)
fig.69042.12.peg.2382	ATP-dependent Clp protease ATP-binding subunit ClpX
fig.69042.12.peg.586	FIG005666: putative helicase
fig.69042.12.peg.866	D-lactate dehydrogenase (EC 1.1.1.28)
fig.69042.12.peg.2015	hypothetical protein
fig.69042.12.peg.2383	ATP-dependent Clp protease proteolytic subunit ClpP (EC 3.4.21.92)
fig.69042.12.peg.2406	hypothetical protein
fig.69042.12.peg.159	S-(hydroxymethyl)glutathione dehydrogenase (EC 1.1.1.284)
fig.69042.12.peg.629	Bis-ABC ATPase Uup
fig.69042.12.peg.624	hypothetical protein
fig.69042.12.peg.2951	Photosystem II CP47 protein (PsbB)
fig.69042.12.peg.1172	hypothetical protein
fig.69042.12.peg.1169	NAD(P) transhydrogenase N-domain of subunit alpha (EC 1.6.1.2)
fig.69042.12.peg.2952	Ferredoxin
fig.69042.12.peg.2565	hypothetical protein
fig.69042.12.peg.2453	Two-component transcriptional response regulator, OmpR family
fig.69042.12.peg.2281	hypothetical protein
fig.69042.12.peg.1008	Integral membrane protein
fig.69042.12.peg.805	hypothetical protein
fig.69042.12.peg.2778	hypothetical protein
fig.69042.12.peg.657	hypothetical protein
fig.69042.12.peg.1585	hypothetical protein
fig.69042.12.peg.1616	Metal chaperone, involved in Zn homeostasis
fig.69042.12.peg.2682	hypothetical protein
fig.69042.12.peg.1379	Uncharacterized protein slr1919
fig.69042.12.peg.653	YggT family protein YlmG/ssl0353, required for proper distribution of nucleoids in chloroplast and cyanobacteria
fig.69042.12.peg.701	RND efflux system, inner membrane transporter
fig.69042.12.peg.2149	Isocitrate dehydrogenase [NADP] (EC 1.1.1.42)
fig.69042.12.peg.2192	Fatty acid desaturase (EC 1.14.19.1); Delta-9 fatty acid desaturase (EC 1.14.19.1)
fig.69042.12.peg.2376	LSU ribosomal protein L20p
fig.69042.12.peg.1155	hypothetical protein
fig.69042.12.peg.2902	Molybdopterin-synthase adenylyltransferase (EC 2.7.7.80)
fig.69042.12.peg.2587	hypothetical protein
fig.69042.12.peg.1196	hypothetical protein
fig.69042.12.peg.1498	Phosphate ABC transporter, substrate-binding protein PstS (TC 3.A.1.7.1)
fig.69042.12.peg.2850	Photosystem I subunit XI (PsaL)
fig.69042.12.peg.305	Gamma-glutamyltranspeptidase (EC 2.3.2.2) @ Glutathione hydrolase (EC 3.4.19.13)
fig.69042.12.peg.41	hypothetical protein
fig.69042.12.peg.1109	Phycobilisome phycoerythrin-associated linker polypeptide
fig.69042.12.peg.691	Phycobilisome rod-core linker polypeptide, phycocyanin-associated
fig.69042.12.peg.264	Phycocyanobilin:ferredoxin oxidoreductase PcyA (EC 1.3.7.5)
fig.69042.12.peg.1733	Ferric iron ABC transporter, iron-binding protein
fig.69042.12.peg.1497	hypothetical protein
fig.69042.12.peg.1853	plobable polysaccharide biosynthesis protein
fig.69042.12.peg.1871	CobW GTPase involved in cobalt insertion for B12 biosynthesis
fig.69042.12.peg.2217	Mobile element protein
fig.69042.12.peg.2903	Cob(I)alamin adenosyltransferase (EC 2.5.1.17)
fig.69042.12.peg.761	hypothetical protein
fig.69042.12.peg.2493	Uncharacterized protein Ava_4585
fig.69042.12.peg.762	hypothetical protein
fig.69042.12.peg.1346	hypothetical protein
fig.69042.12.peg.2369	Peptidoglycan D,D-transpeptidase MrdA (EC 3.4.16.4)
fig.69042.12.peg.1264	ATP-dependent DNA ligase (EC 6.5.1.1) LigC
fig.69042.12.peg.2278	Cyclic pyranopterin monophosphate synthase (EC 4.6.1.17)
fig.69042.12.peg.103	tRNA (guanosine(18)-2'-O)-methyltransferase (EC 2.1.1.34)
fig.69042.12.peg.2916	hypothetical protein
fig.69042.12.peg.1212	Single-stranded-DNA-specific exonuclease RecJ
fig.69042.12.peg.2361	hypothetical protein
fig.69042.12.peg.1351	Methenyltetrahydrofolate cyclohydrolase (EC 3.5.4.9) / Methylenetetrahydrofolate dehydrogenase (NADP+) (EC 1.5.1.5)
fig.69042.12.peg.689	Phycobiliprotein lyase
fig.69042.12.peg.2331	Transcription termination protein NusB
fig.69042.12.peg.1990	Tryptophan synthase beta chain (EC 4.2.1.20)
fig.69042.12.peg.2494	Ribonuclease III (EC 3.1.26.3)
fig.69042.12.peg.2075	hypothetical protein
fig.69042.12.peg.2820	Anthranilate synthase, amidotransferase component (EC 4.1.3.27) @ Para-aminobenzoate synthase, amidotransferase component (EC 2.6.1.85)
fig.69042.12.peg.960	tRNA (cytidine(32)/uridine(32)-2'-O)-methyltransferase (EC 2.1.1.200)
fig.69042.12.peg.1795	hypothetical protein
fig.69042.12.peg.2108	Phosphorylase kinase alpha subunit
fig.69042.12.peg.2471	Urea ABC transporter, permease protein UrtC
fig.69042.12.peg.2410	hypothetical protein
fig.69042.12.peg.917	hypothetical protein
fig.69042.12.peg.1352	(2E,6E)-farnesyl diphosphate synthase (EC 2.5.1.10)
fig.69042.12.peg.1006	Ribonucleotide reductase of class II (coenzyme B12-dependent) (EC 1.17.4.1)
fig.69042.12.peg.1041	Carbamoyl-phosphate synthase small chain (EC 6.3.5.5)
fig.69042.12.peg.2202	hypothetical protein
fig.69042.12.peg.2227	Transcriptional regulator, AraC family
fig.69042.12.peg.2765	Chaperone protein ClpB (ATP-dependent unfoldase)
fig.69042.12.peg.1926	beta-N-acetylglucosaminidase (EC 3.2.1.52)
fig.69042.12.peg.1916	FIG110192: hypothetical protein
fig.69042.12.peg.1873	Phosphoribosylformylglycinamidine synthase, PurS subunit (EC 6.3.5.3)
fig.69042.12.peg.2709	Assimilatory nitrate reductase large subunit (EC 1.7.99.4)
fig.69042.12.peg.222	hypothetical protein
fig.69042.12.peg.1336	Lipid A export permease/ATP-binding protein MsbA
fig.69042.12.peg.2346	UDP-N-acetylmuramate--L-alanine ligase (EC 6.3.2.8)
fig.69042.12.peg.235	4-diphosphocytidyl-2-C-methyl-D-erythritol kinase (EC 2.7.1.148)
fig.69042.12.peg.2350	Peptidyl-prolyl cis-trans isomerase
fig.69042.12.peg.1108	hypothetical protein
fig.69042.12.peg.2332	Signal recognition particle receptor FtsY
fig.69042.12.peg.2084	hypothetical protein
fig.69042.12.peg.110	Imidazole glycerol phosphate synthase cyclase subunit
fig.69042.12.peg.132	hypothetical protein
fig.69042.12.peg.1964	All-trans-phytoene synthase (EC 2.5.1.99)
fig.69042.12.peg.2602	hypothetical protein
fig.69042.12.peg.2340	Heat shock protein GrpE
fig.69042.12.peg.2341	Chaperone protein DnaJ
fig.69042.12.peg.1310	hypothetical protein
fig.69042.12.peg.2201	hypothetical protein
fig.69042.12.peg.2730	hypothetical protein
fig.69042.12.peg.20	Pyridoxal phosphate-containing protein YggS
fig.69042.12.peg.2513	Glutamate synthase [NADPH] large chain (EC 1.4.1.13)
fig.69042.12.peg.2779	hypothetical protein
fig.69042.12.peg.273	ATP-dependent DNA helicase RecG (EC 3.6.4.12)
fig.69042.12.peg.2435	Mg/Co/Ni transporter MgtE, CBS domain-containing
fig.69042.12.peg.1722	Chloride channel protein
fig.69042.12.peg.1130	hypothetical protein
fig.69042.12.peg.2733	Alanyl-tRNA synthetase (EC 6.1.1.7)
fig.69042.12.peg.2327	hypothetical protein
fig.69042.12.peg.2186	Glycine dehydrogenase [decarboxylating] (glycine cleavage system P protein) (EC 1.4.4.2)
fig.69042.12.peg.2790	hypothetical protein
fig.69042.12.peg.2308	Argininosuccinate synthase (EC 6.3.4.5)
fig.69042.12.peg.985	Transcription-repair coupling factor
fig.69042.12.peg.2053	Isoleucyl-tRNA synthetase (EC 6.1.1.5)
fig.69042.12.peg.1969	15-cis-zeta-carotene isomerase (EC 5.2.1.12)
fig.69042.12.peg.484	Uncharacterized MFS-type transporter
fig.69042.12.peg.1311	hypothetical protein
fig.69042.12.peg.2320	hypothetical protein
fig.69042.12.peg.2520	hypothetical protein
fig.69042.12.peg.51	Limit dextrin alpha-1,6-maltotetraose-hydrolase (EC 3.2.1.196)
fig.69042.12.peg.584	RNA binding methyltransferase FtsJ like
fig.69042.12.peg.2110	Hemolysins and related proteins containing CBS domains
fig.69042.12.peg.2293	2-keto-3-deoxy-D-arabino-heptulosonate-7-phosphate synthase I alpha (EC 2.5.1.54)
fig.69042.12.peg.2285	hypothetical protein
fig.69042.12.peg.2368	hypothetical protein
fig.69042.12.peg.2751	hypothetical protein
fig.69042.12.peg.2777	hypothetical protein
fig.69042.12.peg.2073	Cob(I)alamin adenosyltransferase-like protein
fig.69042.12.peg.2970	Septum site-determining protein MinC
fig.69042.12.peg.2921	hypothetical protein
fig.69042.12.peg.2908	glutamate--cysteine ligase, putative
fig.69042.12.peg.2649	hypothetical protein
fig.69042.12.peg.797	4-hydroxy-tetrahydrodipicolinate reductase (EC 1.17.1.8)
fig.69042.12.peg.2057	hypothetical protein
fig.69042.12.peg.576	Phycobilisome small core linker polypeptide
fig.69042.12.peg.2671	Imidazoleglycerol-phosphate dehydratase (EC 4.2.1.19)
fig.69042.12.peg.553	COG0546: Predicted phosphatases
fig.69042.12.peg.1134	Pyridoxine 5'-phosphate synthase (EC 2.6.99.2)
fig.69042.12.peg.826	Membrane-associated protein containing RNA-binding TRAM domain and ribonuclease PIN-domain, YacL B.subtilis ortholog
fig.69042.12.peg.2817	Integron integrase IntIPac
fig.69042.12.peg.2023	Chorismate synthase (EC 4.2.3.5)
fig.69042.12.peg.486	hypothetical protein
fig.69042.12.peg.946	hypothetical protein
fig.69042.12.peg.982	TerC family protein
fig.69042.12.peg.2329	hypothetical protein
fig.69042.12.peg.1866	tRNA (5-methylaminomethyl-2-thiouridylate)-methyltransferase (EC 2.1.1.61)
fig.69042.12.peg.2556	Cytochrome b559 beta chain (PsbF)
fig.69042.12.peg.2137	ATP-dependent DNA helicase UvrD/PcrA (EC 3.6.4.12)
fig.69042.12.peg.2076	hypothetical protein
fig.69042.12.peg.2208	hypothetical protein
fig.69042.12.peg.578	Cytochrome c-type biogenesis protein CcdA (DsbD analog)
fig.69042.12.peg.901	hypothetical protein
fig.69042.12.peg.226	Nodulin-related protein CC_0717
fig.69042.12.peg.1213	Xylulose-1,5-bisphosphate phosphatase CbbY, converts this Rubisco inhibiting byproduct to xylulose-5P
fig.69042.12.peg.602	AmpG permease
fig.69042.12.peg.2229	Valyl-tRNA synthetase (EC 6.1.1.9)
fig.69042.12.peg.2297	FIG092679: Fe-S oxidoreductase
fig.69042.12.peg.1972	hypothetical protein
fig.69042.12.peg.2300	hypothetical protein
fig.69042.12.peg.27	Sodium:galactoside symporter family protein
fig.69042.12.peg.1261	Spermidine synthase N-terminal extension / Spermidine synthase (EC 2.5.1.16)
fig.69042.12.peg.2488	Large protein containing transglutaminase-like domain
fig.69042.12.peg.827	Oxygen-independent coproporphyrinogen-III oxidase-like protein YggW
fig.69042.12.peg.897	hypothetical protein
fig.69042.12.peg.2912	Rod shape-determining protein RodA
fig.69042.12.peg.2100	Phospholipase/carboxylesterase family protein, sll1284 homolog
fig.69042.12.peg.1103	hypothetical protein
fig.69042.12.peg.1154	hypothetical protein
fig.69042.12.peg.437	Diaminohydroxyphosphoribosylaminopyrimidine deaminase (EC 3.5.4.26) / 5-amino-6-(5-phosphoribosylamino)uracil reductase (EC 1.1.1.193)
fig.69042.12.peg.2068	Ferredoxin
fig.69042.12.peg.2141	hypothetical protein
fig.69042.12.peg.2745	Proteins incorrectly called adenylate cyclase
fig.69042.12.peg.1102	Alkyl hydroperoxide reductase subunit C-like protein
fig.69042.12.peg.2203	hypothetical protein
fig.69042.12.peg.1918	2,5-diamino-6-ribosylamino-pyrimidinone 5-phosphate reductase (EC 1.1.1.302) homolog
fig.69042.12.peg.1226	Leader peptidase (Prepilin peptidase) (EC 3.4.23.43) / N-methyltransferase (EC 2.1.1.-)
fig.69042.12.peg.1601	FIG00003370: Multicopper polyphenol oxidase
fig.69042.12.peg.1229	3-isopropylmalate dehydrogenase (EC 1.1.1.85)
fig.69042.12.peg.1902	hypothetical protein
fig.69042.12.peg.2102	Two-component system sensor histidine kinase
fig.69042.12.peg.2032	hypothetical protein
fig.69042.12.peg.1915	Pterin-binding family
fig.69042.12.peg.2564	Phospholipid ABC transporter ATP-binding protein MlaF
fig.69042.12.peg.1322	Omega amidase (Nit2 homolog)
fig.69042.12.peg.924	Exopolyphosphatase (EC 3.6.1.11)
fig.69042.12.peg.2753	Uncharacterized protein sll1770
fig.69042.12.peg.2092	hypothetical protein
fig.69042.12.peg.1806	hypothetical protein
fig.69042.12.peg.320	hypothetical protein
fig.69042.12.peg.1598	Creatinine amidohydrolase (EC 3.5.2.10)
fig.69042.12.peg.308	hypothetical protein
fig.69042.12.peg.2773	Ribonuclease HI (EC 3.1.26.4)
fig.69042.12.peg.249	hypothetical protein
fig.69042.12.peg.2427	Serine acetyltransferase (EC 2.3.1.30)
fig.69042.12.peg.1584	Light-dependent protochlorophyllide reductase (EC 1.3.1.33)
fig.69042.12.peg.730	ATP-dependent helicase HrpB
fig.69042.12.peg.2911	Two-component system sensor histidine kinase
fig.69042.12.peg.2454	Lysyl-tRNA synthetase (class II) (EC 6.1.1.6)
fig.69042.12.peg.961	Cytochrome c, class I
fig.69042.12.peg.2798	hypothetical protein
fig.69042.12.peg.394	N2, N2-dimethylguanosine tRNA methyltransferases-like protein
fig.69042.12.peg.678	hypothetical protein
fig.69042.12.peg.1106	hypothetical protein
fig.69042.12.peg.227	Efflux ABC transporter, permease protein
fig.69042.12.peg.2235	hypothetical protein
fig.69042.12.peg.573	Phycobilisome core-membrane linker polypeptide
fig.69042.12.peg.55	hypothetical protein
fig.69042.12.peg.1924	Expressed protein ssl1417, possibly involved in photorespiration
fig.69042.12.peg.1864	UDP-N-acetylmuramoyl-tripeptide--D-alanyl-D-alanine ligase (EC 6.3.2.10)
fig.69042.12.peg.2379	Glycosyl transferase, family 2
fig.69042.12.peg.1907	Uncharacterized MFS-type transporter
fig.69042.12.peg.2920	hypothetical protein
fig.69042.12.peg.2566	Protoporphyrin IX Mg-chelatase subunit D (EC 6.6.1.1)
fig.69042.12.peg.920	hypothetical protein
fig.69042.12.peg.2393	hypothetical protein
fig.69042.12.peg.1380	Lysine decarboxylase (EC 4.1.1.18)
fig.69042.12.peg.815	hypothetical protein
fig.69042.12.peg.2680	hypothetical protein
fig.69042.12.peg.545	Multimodular transpeptidase-transglycosylase (EC 2.4.1.129) (EC 3.4.-.-)
fig.69042.12.peg.2557	Cytochrome b559 alpha chain (PsbE)
fig.69042.12.peg.1949	Thymidylate kinase (EC 2.7.4.9)
fig.69042.12.peg.2088	Undecaprenyl-phosphate alpha-N-acetylglucosaminyl 1-phosphate transferase (EC 2.7.8.33)
fig.69042.12.peg.72	Fatty acid desaturase (EC 1.14.19.1); Delta-9 fatty acid desaturase (EC 1.14.19.1)
fig.69042.12.peg.2385	Aspartate-semialdehyde dehydrogenase (EC 1.2.1.11)
fig.69042.12.peg.806	hypothetical protein
fig.69042.12.peg.712	Phosphoadenylyl-sulfate reductase [thioredoxin] (EC 1.8.4.8)
fig.69042.12.peg.1619	Multicopper oxidase
fig.69042.12.peg.2826	Glutathione synthetase (EC 6.3.2.3)
fig.69042.12.peg.1026	DNA primase DnaG
fig.69042.12.peg.979	hypothetical protein
fig.69042.12.peg.2050	hypothetical protein
fig.69042.12.peg.1432	Putative dioxygenase
fig.69042.12.peg.1989	hypothetical protein
fig.69042.12.peg.557	Nicotinate-nucleotide adenylyltransferase (EC 2.7.7.18)
fig.69042.12.peg.2381	hypothetical protein
fig.69042.12.peg.2586	hypothetical protein
fig.69042.12.peg.644	23S rRNA (guanine(2445)-N(2))-methyltransferase (EC 2.1.1.173)
fig.69042.12.peg.2022	Putative sodium-dependent transporter
fig.69042.12.peg.1287	hypothetical protein
fig.69042.12.peg.613	3',5'-cyclic-nucleotide phosphodiesterase (EC 3.1.4.17)
fig.69042.12.peg.1905	Putative Fe-S oxidoreductase
fig.69042.12.peg.803	hypothetical protein
fig.69042.12.peg.2441	hypothetical protein
fig.69042.12.peg.707	Replication-associated recombination protein RarA / Domain of unknown function
fig.69042.12.peg.30	Putative helicase
fig.69042.12.peg.1091	hypothetical protein
fig.69042.12.peg.2687	FIG068086: hypothetical protein
fig.69042.12.peg.2554	Photosystem II protein PsbJ
fig.69042.12.peg.425	FMN adenylyltransferase (EC 2.7.7.2) / Riboflavin kinase (EC 2.7.1.26)
fig.69042.12.peg.2111	Glutamine--fructose-6-phosphate aminotransferase [isomerizing] (EC 2.6.1.16)
fig.69042.12.peg.2448	Single-stranded DNA-binding protein
fig.69042.12.peg.2009	Prephenate dehydratase (EC 4.2.1.51)
fig.69042.12.peg.1370	hypothetical protein
fig.69042.12.peg.592	Adenosylmethionine-8-amino-7-oxononanoate aminotransferase (EC 2.6.1.62)
fig.69042.12.peg.1954	Phosphate:acyl-ACP acyltransferase PlsX (EC 2.3.1.n2)
fig.69042.12.peg.170	N-acetylmuramic acid 6-phosphate etherase (EC 4.2.1.126)
fig.69042.12.peg.670	S-methyl-5-thioribose-1-phosphate isomerase (EC 5.3.1.23)
fig.69042.12.peg.898	Nicotinate-nucleotide--dimethylbenzimidazole phosphoribosyltransferase (EC 2.4.2.21)
fig.69042.12.peg.1935	Cell division inhibitor Slr1223 (YfcH in EC), contains epimerase/dehydratase and DUF1731 domains
fig.69042.12.peg.832	D-alanine--D-alanine ligase (EC 6.3.2.4)
fig.69042.12.peg.2962	Multisubunit-sodium/proton-antiporter-like complex, protein G
fig.69042.12.peg.436	hypothetical protein
fig.69042.12.peg.2113	Acyl carrier protein
fig.69042.12.peg.1230	UDP-3-O-[3-hydroxymyristoyl] glucosamine N-acyltransferase (EC 2.3.1.191)
fig.69042.12.peg.2388	hypothetical protein
fig.69042.12.peg.2663	Aminotransferase, DegT/DnrJ/EryC1/StrS family
fig.69042.12.peg.610	Histidinol dehydrogenase (EC 1.1.1.23)
fig.69042.12.peg.2913	Scaffold protein for [4Fe-4S] cluster assembly, MRP-like, similar to chloroplast-targeted plant protein HCF101
fig.69042.12.peg.1988	Heat-inducible transcription repressor HrcA
fig.69042.12.peg.1934	hypothetical protein
fig.69042.12.peg.521	Ribosomal protein L11 methyltransferase
fig.69042.12.peg.395	Possible alpha/beta hydrolase superfamily, slr1827 homolog
fig.69042.12.peg.2507	Urea carboxylase-related ABC transporter, substrate-binding protein
fig.69042.12.peg.434	hypothetical protein
fig.69042.12.peg.2213	Thiosulfate reductase cytochrome B subunit (membrane anchoring protein)
fig.69042.12.peg.556	hypothetical protein
fig.69042.12.peg.312	BioD-like N-terminal domain of phosphotransacetylase
fig.69042.12.peg.2147	Heme oxygenase (EC 1.14.99.3)
fig.69042.12.peg.2964	hypothetical protein
fig.69042.12.peg.1929	hypothetical protein
fig.69042.12.peg.2188	Aluminum resistance protein
fig.69042.12.peg.2673	hypothetical protein
fig.69042.12.peg.2140	hypothetical protein
fig.69042.12.peg.1496	hypothetical protein
fig.69042.12.peg.1831	hypothetical protein
fig.69042.12.peg.1618	hypothetical protein
fig.69042.12.peg.572	SAM-dependent methyltransferase
fig.69042.12.peg.2193	LSU ribosomal protein L9p
fig.69042.12.peg.611	Ribose-5-phosphate isomerase A (EC 5.3.1.6)
fig.69042.12.peg.2906	DNA recombination and repair protein RecF
fig.69042.12.peg.2794	hypothetical protein
fig.69042.12.peg.2915	Coproporphyrinogen III oxidase, aerobic (EC 1.3.3.3)
fig.69042.12.peg.834	L-alanine-DL-glutamate epimerase (EC 5.1.1.n1)
fig.69042.12.peg.1721	Porphobilinogen deaminase (EC 2.5.1.61)
fig.69042.12.peg.2233	hypothetical protein
fig.69042.12.peg.2461	Cystathionine beta-synthase (EC 4.2.1.22)
fig.69042.12.peg.2476	Urease accessory protein UreG
fig.69042.12.peg.934	Photosystem I subunit IX (PsaJ)
fig.69042.12.peg.1993	Adenylylsulfate kinase (EC 2.7.1.25)
fig.69042.12.peg.2447	DedA family; putative alkaline phosphatase-like protein
fig.69042.12.peg.2899	Ribulosamine/erythrulosamine 3-kinase potentially involved in protein deglycation
fig.69042.12.peg.73	hypothetical protein
fig.69042.12.peg.2750	Glutamate N-acetyltransferase (EC 2.3.1.35) @ N-acetylglutamate synthase (EC 2.3.1.1)
fig.69042.12.peg.2414	hypothetical protein
fig.69042.12.peg.2922	hypothetical protein
fig.69042.12.peg.972	Universal stress protein family
fig.69042.12.peg.2296	hypothetical protein
fig.69042.12.peg.2634	Helix-turn-helix protein, CopG family
fig.69042.12.peg.590	Dethiobiotin synthase BioD (EC 6.3.3.3)
fig.69042.12.peg.418	Phycobiliprotein lyase
fig.69042.12.peg.2780	hypothetical protein
fig.69042.12.peg.1307	hypothetical protein
fig.69042.12.peg.488	Orotidine 5'-phosphate decarboxylase (EC 4.1.1.23)
fig.69042.12.peg.2380	DNA polymerase III subunits gamma and tau (EC 2.7.7.7)
fig.69042.12.peg.750	hypothetical protein
fig.69042.12.peg.2313	hypothetical protein
fig.69042.12.peg.2334	Argininosuccinate lyase (EC 4.3.2.1)
fig.69042.12.peg.135	hypothetical protein
fig.69042.12.peg.2931	Phycocyanin alpha chain
fig.69042.12.peg.63	[NiFe] hydrogenase nickel incorporation-associated protein HypB
fig.69042.12.peg.2702	Anthranilate phosphoribosyltransferase-like protein
fig.69042.12.peg.887	hypothetical protein
fig.69042.12.peg.2855	hypothetical protein
fig.69042.12.peg.216	ATP-dependent DNA helicase RecQ
fig.69042.12.peg.2288	Multidrug-efflux transporter, major facilitator superfamily (MFS)
fig.69042.12.peg.1252	Transcriptional regulatory protein tyrR
fig.69042.12.peg.2375	Photosystem I assembly related protein Ycf37
fig.69042.12.peg.2501	hypothetical protein
fig.69042.12.peg.2971	dNTP triphosphohydrolase, broad substrate specificity
fig.69042.12.peg.2342	hypothetical protein
fig.69042.12.peg.2378	sporulation protein SpoIID
fig.69042.12.peg.884	Permease of the drug/metabolite transporter (DMT) superfamily
fig.69042.12.peg.2049	hypothetical protein
fig.69042.12.peg.719	Anhydro-N-acetylmuramic acid kinase (EC 2.7.1.170)
fig.69042.12.peg.2443	Fructokinase (EC 2.7.1.4)
fig.69042.12.peg.2339	Type IV fimbrial assembly, ATPase PilB
fig.69042.12.peg.2273	hypothetical protein
fig.69042.12.peg.2052	hypothetical protein
fig.69042.12.peg.1583	hypothetical protein
fig.69042.12.peg.2776	hypothetical protein
fig.69042.12.peg.1426	hypothetical protein
fig.69042.12.peg.658	CAB/ELIP/HLIP family protein
fig.69042.12.peg.996	Phytyl-phosphate kinase (EC 2.7.4.-)
fig.69042.12.peg.886	4-amino-4-deoxy-L-arabinose transferase and related glycosyltransferases of PMT family
fig.69042.12.peg.2688	Nucleoside 5-triphosphatase RdgB (dHAPTP, dITP, XTP-specific) (EC 3.6.1.66)
fig.69042.12.peg.2630	hypothetical protein
fig.69042.12.peg.2720	hypothetical protein
fig.69042.12.peg.1030	hypothetical protein
fig.69042.12.peg.626	Aspartoacylase (EC 3.5.1.15)
fig.69042.12.peg.2813	Arginyl-tRNA synthetase (EC 6.1.1.19)
fig.69042.12.peg.2041	NAD-dependent glyceraldehyde-3-phosphate dehydrogenase (EC 1.2.1.12) for arsenate detoxification
fig.69042.12.peg.1327	hypothetical protein
fig.69042.12.peg.998	16S rRNA (uracil(1498)-N(3))-methyltransferase (EC 2.1.1.193)
fig.69042.12.peg.2291	Phytol kinase (EC 2.7.1.182)
fig.69042.12.peg.2011	Ribonuclease HII (EC 3.1.26.4)
fig.69042.12.peg.2124	TPR-domain-containing protein
fig.69042.12.peg.16	hypothetical protein
fig.69042.12.peg.2404	hypothetical protein
fig.69042.12.peg.627	hypothetical protein
fig.69042.12.peg.398	Photosystem I assembly related protein Ycf4
fig.69042.12.peg.1381	Similar to cobalt-precorrin-6B C15-methyltransferase [decarboxylating]
fig.69042.12.peg.2573	Nucleoside-diphosphate-sugar epimerases
fig.69042.12.peg.2581	hypothetical protein
fig.69042.12.peg.1163	hypothetical protein
fig.69042.12.peg.2799	tRNA-5-carboxymethylaminomethyl-2-thiouridine(34) synthesis protein MnmE
fig.69042.12.peg.2960	Multisubunit-sodium/proton-antiporter-like complex, protein B
fig.69042.12.peg.2891	Putative regulatory protein, contains AAA+ NTPase domain and putative R3H ssDNA-binding domain
fig.69042.12.peg.2028	Phosphopantothenoylcysteine decarboxylase (EC 4.1.1.36) / Phosphopantothenoylcysteine synthetase (EC 6.3.2.5)
fig.69042.12.peg.67	NAD-reducing [NiFe] hydrogenase HoxFUYH(E), subunit beta (HoxH) (EC 1.12.1.2)
fig.69042.12.peg.1589	hypothetical protein
fig.69042.12.peg.513	tRNA pseudouridine(55) synthase (EC 5.4.99.25)
fig.69042.12.peg.2422	hypothetical protein
fig.69042.12.peg.995	Arylesterase-like protein slr1119
fig.69042.12.peg.1911	hypothetical protein
fig.69042.12.peg.1920	Shikimate kinase I (EC 2.7.1.71)
fig.69042.12.peg.2853	Glycosyl transferase, family 2
fig.69042.12.peg.2275	hypothetical protein
fig.69042.12.peg.1943	hypothetical protein
fig.69042.12.peg.2007	Uncharacterized protein, similar to the N-terminal domain of Lon protease
fig.69042.12.peg.1353	Uncharacterized membrane protein YuiD
fig.69042.12.peg.2200	hypothetical protein
fig.69042.12.peg.2069	Thioredoxin-like protein TxlA
fig.69042.12.peg.2093	Peptidoglycan lipid II flippase MurJ
fig.69042.12.peg.2550	Histidyl-tRNA synthetase (EC 6.1.1.21)
fig.69042.12.peg.2917	hypothetical protein
fig.69042.12.peg.593	hypothetical protein
fig.69042.12.peg.228	Efflux ABC transporter, permease protein
fig.69042.12.peg.383	NAD-dependent epimerase/dehydratase
fig.69042.12.peg.2698	Uroporphyrinogen-III methyltransferase (EC 2.1.1.107)
fig.69042.12.peg.838	FAD/FMN-containing dehydrogenase
fig.69042.12.peg.2417	Mobile element protein
fig.69042.12.peg.2276	Molybdopterin synthase catalytic subunit MoaE (EC 2.8.1.12)
fig.69042.12.peg.2138	hypothetical protein
fig.69042.12.peg.1354	RecD-like DNA helicase Atu2026
fig.69042.12.peg.2166	hypothetical protein
fig.69042.12.peg.935	Photosystem I subunit III, plastocyanin (cyt c553) docking protein (PsaF)
fig.69042.12.peg.1000	ABC transporter, ATP-binding protein
fig.69042.12.peg.2793	hypothetical protein
fig.69042.12.peg.2154	Molybdenum ABC transporter, substrate-binding protein ModA
fig.69042.12.peg.969	hypothetical protein
fig.69042.12.peg.2544	Group 2 RNA polymerase sigma factor @ Cyanobacteria-specific RpoD-like sigma factor, type-7
fig.69042.12.peg.1582	hypothetical protein
fig.69042.12.peg.432	Cobalt-precorrin-7 (C5)-methyltransferase (EC 2.1.1.289) / Cobalt-precorrin-6B C15-methyltransferase [decarboxylating] (EC 2.1.1.196)
fig.69042.12.peg.2738	hypothetical protein
fig.69042.12.peg.723	hypothetical protein
fig.69042.12.peg.661	AAA+ ATPase superfamily protein YifB/ComM, associated with DNA recombination
fig.69042.12.peg.455	SOS-response repressor and protease LexA (EC 3.4.21.88)
fig.69042.12.peg.2099	IMP cyclohydrolase (EC 3.5.4.10) / Phosphoribosylaminoimidazolecarboxamide formyltransferase (EC 2.1.2.3)
fig.69042.12.peg.2904	ATP-utilizing enzyme of the PP-loop superfamily
fig.69042.12.peg.2316	hypothetical protein
fig.69042.12.peg.2856	Alanine racemase (EC 5.1.1.1)
fig.69042.12.peg.1587	hypothetical protein
fig.69042.12.peg.867	hypothetical protein
fig.69042.12.peg.849	hypothetical protein
fig.69042.12.peg.2445	tRNA threonylcarbamoyladenosine biosynthesis protein TsaE
fig.69042.12.peg.2492	16S rRNA processing protein RimM
fig.69042.12.peg.1559	Possible alpha/beta hydrolase superfamily, slr1916 homolog
fig.69042.12.peg.550	hypothetical protein
fig.69042.12.peg.993	ABC transporter, ATP-binding protein
fig.69042.12.peg.2473	Urea ABC transporter, substrate-binding protein UrtA
fig.69042.12.peg.543	hypothetical protein
fig.69042.12.peg.2130	hypothetical protein
fig.69042.12.peg.2954	Slr0244 protein
fig.69042.12.peg.631	GTP-binding protein Obg
fig.69042.12.peg.1231	Glutamate 5-kinase (EC 2.7.2.11) / RNA-binding C-terminal domain PUA
fig.69042.12.peg.2354	Nucleoside-diphosphate-sugar epimerases
fig.69042.12.peg.1248	CDP-diacylglycerol--glycerol-3-phosphate 3-phosphatidyltransferase (EC 2.7.8.5)
fig.69042.12.peg.1950	Lead, cadmium, zinc and mercury transporting ATPase (EC 3.6.3.3) (EC 3.6.3.5); Copper-translocating P-type ATPase (EC 3.6.3.4)
fig.69042.12.peg.2139	hypothetical protein
fig.69042.12.peg.497	Lipid-A-disaccharide synthase (EC 2.4.1.182)
fig.69042.12.peg.1623	hypothetical protein
fig.69042.12.peg.2965	Multisubunit-sodium/proton-antiporter-like complex, protein D
fig.69042.12.peg.994	ABC transporter, permease protein
fig.69042.12.peg.2859	Peptide chain release factor 1
fig.69042.12.peg.716	Di/tricarboxylate transporter
fig.69042.12.peg.2384	Cell division trigger factor (EC 5.2.1.8)
fig.69042.12.peg.1494	Nickel-binding accessory protein UreJ-HupE
fig.69042.12.peg.2713	GTP 3',8-cyclase (EC 4.1.99.22)
fig.69042.12.peg.68	NAD-reducing [NiFe] hydrogenase HoxFUYH(E), subunit delta (HoxY) (EC 1.12.1.2)
fig.69042.12.peg.1468	hypothetical protein
fig.69042.12.peg.314	Short-chain dehydrogenase/reductase family enzyme
fig.69042.12.peg.651	Lipid-A-disaccharide synthase (EC 2.4.1.182)
fig.69042.12.peg.2731	Helicase, SNF2/RAD54 family
fig.69042.12.peg.837	Cytosine deaminase (EC 3.5.4.1)
fig.69042.12.peg.814	hypothetical protein
fig.69042.12.peg.480	Octanoate-[acyl-carrier-protein]-protein-N-octanoyltransferase (EC 2.3.1.181)
fig.69042.12.peg.558	NAD synthetase (EC 6.3.1.5) / Glutamine amidotransferase chain of NAD synthetase
fig.69042.12.peg.1941	hypothetical protein
fig.69042.12.peg.2692	Orotate phosphoribosyltransferase (EC 2.4.2.10)
fig.69042.12.peg.2324	Phosphoribosylformylglycinamidine synthase, synthetase subunit (EC 6.3.5.3)
fig.69042.12.peg.2953	Photosystem II protein PsbM
fig.69042.12.peg.1116	hypothetical protein
fig.69042.12.peg.850	UDP-N-acetylmuramoyl-dipeptide--2,6-diaminopimelate ligase (EC 6.3.2.13)
fig.69042.12.peg.2033	Aspartate carbamoyltransferase (EC 2.1.3.2)
fig.69042.12.peg.2863	tRNA pseudouridine(38-40) synthase (EC 5.4.99.12)
fig.69042.12.peg.166	N-acetyl-gamma-glutamyl-phosphate reductase (EC 1.2.1.38)
fig.69042.12.peg.1027	Permease of the drug/metabolite transporter (DMT) superfamily
fig.69042.12.peg.1284	SAM-dependent methyltransferase, MidA
fig.69042.12.peg.1586	hypothetical protein
fig.69042.12.peg.874	hypothetical protein
fig.69042.12.peg.2019	hypothetical protein
fig.69042.12.peg.2370	Glycosyltransferase
fig.69042.12.peg.1145	hypothetical protein
fig.69042.12.peg.2536	hypothetical protein
fig.69042.12.peg.1955	3-oxoacyl-[acyl-carrier-protein] synthase, KASIII (EC 2.3.1.180)
fig.69042.12.peg.1127	Exodeoxyribonuclease V alpha chain (EC 3.1.11.5)
fig.69042.12.peg.902	Riboflavin synthase eubacterial/eukaryotic (EC 2.5.1.9)
fig.69042.12.peg.426	hypothetical protein
fig.69042.12.peg.1625	hypothetical protein
fig.69042.12.peg.919	Potassium channel protein
fig.69042.12.peg.2930	Phycocyanobilin lyase alpha subunit
fig.69042.12.peg.2452	ABC transporter, substrate-binding protein (cluster 1, maltose/g3p/polyamine/iron)
fig.69042.12.peg.2728	Molybdenum cofactor biosynthesis protein MoaB
fig.69042.12.peg.947	Dipeptide ABC transporter, permease protein DppB (TC 3.A.1.5.2)
fig.69042.12.peg.2399	6,7-dimethyl-8-ribityllumazine synthase (EC 2.5.1.78)
fig.69042.12.peg.2323	hypothetical protein
fig.69042.12.peg.918	3-oxoacyl-[acyl-carrier protein] reductase (EC 1.1.1.100), FadG
fig.69042.12.peg.2800	Quinolinate phosphoribosyltransferase [decarboxylating] (EC 2.4.2.19)
fig.69042.12.peg.2676	hypothetical protein
fig.69042.12.peg.1942	hypothetical protein
fig.69042.12.peg.2812	hypothetical protein
fig.69042.12.peg.945	hypothetical protein
fig.69042.12.peg.76	3'(2'),5'-bisphosphate nucleotidase (EC 3.1.3.7)
fig.69042.12.peg.2129	hypothetical protein
fig.69042.12.peg.997	hypothetical protein
fig.69042.12.peg.2535	Peptidyl-tRNA hydrolase ArfB (EC 3.1.1.29)
fig.69042.12.peg.2087	ADP-ribose pyrophosphatase of COG1058 family (EC 3.6.1.13) / Nicotinamide-nucleotide amidase (EC 3.5.1.42)
fig.69042.12.peg.1917	hypothetical protein
fig.69042.12.peg.2104	Queuine tRNA-ribosyltransferase (EC 2.4.2.29)
fig.69042.12.peg.2966	Multisubunit-sodium/proton-antiporter-like complex, protein C
fig.69042.12.peg.2652	Phosphoenolpyruvate-dihydroxyacetone phosphotransferase (EC 2.7.1.121), ADP-binding subunit DhaL
fig.69042.12.peg.2729	hypothetical protein
fig.69042.12.peg.1323	Probable 2-phosphosulfolactate phosphatase (EC 3.1.3.71)
fig.69042.12.peg.548	hypothetical protein
fig.69042.12.peg.2150	Glycolate dehydrogenase (EC 1.1.99.14), iron-sulfur subunit GlcF
fig.69042.12.peg.2062	Possible bicarbonate transporter, ICT family
fig.69042.12.peg.2841	hypothetical protein
fig.69042.12.peg.922	Muramoyltetrapeptide carboxypeptidase (EC 3.4.17.13)
fig.69042.12.peg.18	Transmembrane component of energizing module of ECF transporters in Cyanobacteria
fig.69042.12.peg.1211	Photosystem II reaction center protein ycf12
fig.69042.12.peg.1852	hypothetical protein
fig.69042.12.peg.525	UDP-N-acetylmuramoyl-L-alanine--D-glutamate ligase (EC 6.3.2.9)
fig.69042.12.peg.560	hypothetical protein
fig.69042.12.peg.2791	ABC transporter, ATP-binding protein (cluster 5, nickel/peptides/opines) / ABC transporter, ATP-binding protein (cluster 5, nickel/peptides/opines)
fig.69042.12.peg.2789	LSU rRNA pseudouridine(1911/1915/1917) synthase (EC 5.4.99.23)
fig.69042.12.peg.2717	Glutamine synthetase (EC 6.3.1.2), putative
fig.69042.12.peg.1121	hypothetical protein
fig.69042.12.peg.852	Cysteine desulfurase (EC 2.8.1.7)
fig.69042.12.peg.11	tRNA-(ms[2]io[6]A)-hydroxylase
fig.69042.12.peg.2060	hypothetical protein
fig.69042.12.peg.1995	hypothetical protein
fig.69042.12.peg.2121	Phycobiliprotein lyase, HEAT subunit
fig.69042.12.peg.2210	DedA family protein, putative
fig.69042.12.peg.2699	hypothetical protein
fig.69042.12.peg.589	hypothetical protein
fig.69042.12.peg.2463	7-cyano-7-deazaguanine synthase (EC 6.3.4.20)
fig.69042.12.peg.2480	Sodium:galactoside symporter family protein
fig.69042.12.peg.74	hypothetical protein
fig.69042.12.peg.932	hypothetical protein
fig.69042.12.peg.1492	hypothetical protein
fig.69042.12.peg.2394	Aspartokinase (EC 2.7.2.4)
fig.69042.12.peg.2128	3-deoxy-manno-octulosonate cytidylyltransferase (EC 2.7.7.38)
fig.69042.12.peg.1994	Uncharacterized UPF0118 membrane protein
fig.69042.12.peg.2580	FUPA30 P-type ATPase
fig.69042.12.peg.221	hypothetical protein
fig.69042.12.peg.504	Phosphoribosylamine--glycine ligase (EC 6.3.4.13)
fig.69042.12.peg.2349	Thiamine-monophosphate kinase (EC 2.7.4.16)
fig.69042.12.peg.2892	HAD superfamily hydrolase
fig.69042.12.peg.1927	Possible glycosyltransferase 2 fused to TPR-repeat domain
fig.69042.12.peg.2373	Thiazole synthase (EC 2.8.1.10)
fig.69042.12.peg.2309	hypothetical protein
fig.69042.12.peg.1928	Uroporphyrinogen-III synthase (EC 4.2.1.75)
fig.69042.12.peg.2442	A/G-specific adenine glycosylase (EC 3.2.2.-)
fig.69042.12.peg.2295	Chloride channel protein
fig.69042.12.peg.2628	hypothetical protein
fig.69042.12.peg.2134	hypothetical protein
fig.69042.12.peg.25	hypothetical protein
fig.69042.12.peg.2328	Epoxyqueuosine reductase (EC 1.17.99.6) QueG
fig.69042.12.peg.57	[NiFe] hydrogenase metallocenter assembly protein HypE
fig.69042.12.peg.828	hypothetical protein
fig.69042.12.peg.2459	SAM-dependent methyltransferase
fig.69042.12.peg.2001	hypothetical protein
fig.69042.12.peg.2961	Multisubunit-sodium/proton-antiporter-like complex, protein X
fig.69042.12.peg.2481	Urease gamma subunit (EC 3.5.1.5)
fig.69042.12.peg.2090	hypothetical protein
fig.69042.12.peg.2787	hypothetical protein
fig.69042.12.peg.2051	hypothetical protein
fig.69042.12.peg.2144	2-Keto-3-deoxy-D-manno-octulosonate-8-phosphate synthase (EC 2.5.1.55)
fig.69042.12.peg.2298	Lipid A core O-antigen ligase related Slr0728
fig.69042.12.peg.2690	DNA repair enzyme, contains HhH domain and nuclease of RecB family
fig.69042.12.peg.885	UDP-glucose:tetrahydrobiopterin glucosyltransferase [EC:2.4.1.-]
fig.69042.12.peg.472	hypothetical protein
fig.69042.12.peg.984	hypothetical protein
fig.69042.12.peg.2675	hypothetical protein
fig.69042.12.peg.2840	Cysteine desulfurase (EC 2.8.1.7)
fig.69042.12.peg.1975	5,10-methylenetetrahydrofolate reductase (EC 1.5.1.20)
fig.69042.12.peg.2506	Glutamine synthetase type III (EC 6.3.1.2)
fig.69042.12.peg.2234	Short-chain dehydrogenase/reductase (SDR) superfamily
fig.69042.12.peg.2262	hypothetical protein
fig.69042.12.peg.2159	2,5-diketo-D-gluconic acid reductase (EC 1.1.1.-)
fig.69042.12.peg.2656	hypothetical protein
fig.69042.12.peg.1973	Segregation and condensation protein A
fig.69042.12.peg.2254	Homoserine O-acetyltransferase (EC 2.3.1.31)
fig.69042.12.peg.1099	Sodium-dependent phosphate transporter
fig.69042.12.peg.746	hypothetical protein
fig.69042.12.peg.2103	Cobalamin synthase (EC 2.7.8.26)
fig.69042.12.peg.2462	Serine/threonine kinase
fig.69042.12.peg.2660	2-amino-4-hydroxy-6-hydroxymethyldihydropteridine pyrophosphokinase (EC 2.7.6.3)
fig.69042.12.peg.2519	hypothetical protein
fig.69042.12.peg.2353	4-hydroxythreonine-4-phosphate dehydrogenase (EC 1.1.1.262)
fig.69042.12.peg.819	Glycosyltransferase
fig.69042.12.peg.923	4-hydroxybenzoate polyprenyltransferase (EC 2.5.1.39)
fig.69042.12.peg.2537	Spermidine synthase (EC 2.5.1.16)
fig.69042.12.peg.2034	DNA-3-methyladenine glycosylase II (EC 3.2.2.21)
fig.69042.12.peg.660	hypothetical protein
fig.69042.12.peg.9	Aldehyde dehydrogenase (EC 1.2.1.3)
fig.69042.12.peg.2752	hypothetical protein
fig.69042.12.peg.2127	D-arabinose-5-phosphate isomerase (EC 5.3.1.13)
fig.69042.12.peg.2655	Amine oxidase [flavin-containing] A (EC 1.4.3.4)
fig.69042.12.peg.2570	Inner membrane protein YccF
fig.69042.12.peg.2571	hypothetical protein
fig.69042.12.peg.711	Pantothenate kinase type III, CoaX-like (EC 2.7.1.33)
fig.69042.12.peg.980	hypothetical protein
fig.69042.12.peg.2901	hypothetical protein
fig.69042.12.peg.1045	Putative regulatory protein
fig.69042.12.peg.2504	hypothetical protein
fig.69042.12.peg.6	hypothetical protein
fig.69042.12.peg.1165	Distant similarity with leukotriene C4 synthase (microsomal glutathione S-transferase)
fig.69042.12.peg.954	hypothetical protein
fig.69042.12.peg.802	Adenine phosphoribosyltransferase (EC 2.4.2.7)
fig.69042.12.peg.742	hypothetical protein
fig.69042.12.peg.2897	Arogenate dehydrogenase (EC 1.3.1.43)
fig.69042.12.peg.2512	hypothetical protein
fig.69042.12.peg.2008	2-methyl-6-phytyl-1,4-hydroquinone methyltransferase (EC 2.1.1.295) @ 2-methyl-6-solanyl-1,4-benzoquinol methyltransferase
fig.69042.12.peg.2489	UDP-glucose 4-epimerase (EC 5.1.3.2)
fig.69042.12.peg.24	Slr0731 protein
fig.69042.12.peg.1956	Malonyl CoA-acyl carrier protein transacylase (EC 2.3.1.39)
fig.69042.12.peg.2286	hypothetical protein
fig.69042.12.peg.2819	Inactivated Zn-dependent hydrolase of the beta-lactamase fold
fig.69042.12.peg.1996	N5-carboxyaminoimidazole ribonucleotide mutase (EC 5.4.99.18)
fig.69042.12.peg.1128	Exodeoxyribonuclease V beta chain (EC 3.1.11.5)
fig.69042.12.peg.62	Acylphosphate phosphohydrolase (EC 3.6.1.7) / [NiFe] hydrogenase metallocenter assembly protein HypF
fig.69042.12.peg.2094	Sugar fermentation stimulation protein SfsA
fig.69042.12.peg.2667	hypothetical protein
fig.69042.12.peg.1887	Exoribonuclease II (EC 3.1.13.1)
fig.69042.12.peg.391	hypothetical protein
fig.69042.12.peg.2172	hypothetical protein
fig.69042.12.peg.2207	DNA ligase (NAD(+)) (EC 6.5.1.2)
fig.69042.12.peg.709	hypothetical protein
fig.69042.12.peg.1922	hypothetical protein
fig.69042.12.peg.2945	Carbohydrate kinase, FGGY family
fig.69042.12.peg.1129	Exodeoxyribonuclease V gamma chain (EC 3.1.11.5)
fig.69042.12.peg.821	Adenosylcobinamide-phosphate synthase (EC 6.3.1.10)
fig.69042.12.peg.2662	Deoxyribodipyrimidine photolyase (EC 4.1.99.3)
fig.69042.12.peg.2976	hypothetical protein
fig.69042.12.peg.667	Sodium/glutamate symporter
fig.69042.12.peg.2505	[NiFe] hydrogenase nickel incorporation-associated protein HypB
fig.69042.12.peg.2703	hypothetical protein
fig.69042.12.peg.1957	Acyl-CoA:1-acyl-sn-glycerol-3-phosphate acyltransferase (EC 2.3.1.51)
fig.69042.12.peg.1948	DNA polymerase III delta prime subunit (EC 2.7.7.7)
fig.69042.12.peg.2668	Deoxyribodipyrimidine photolyase (EC 4.1.99.3), short
fig.69042.12.peg.2937	hypothetical protein
fig.69042.12.peg.921	2-C-methyl-D-erythritol 4-phosphate cytidylyltransferase (EC 2.7.7.60)
fig.69042.12.peg.549	hypothetical protein
fig.69042.12.peg.2629	hypothetical protein
fig.69042.12.peg.112	2-phytyl-1,4-naphtoquinone methyltransferase (EC 2.1.1.n12) @ Demethylmenaquinone methyltransferase (EC 2.1.1.163)
fig.69042.12.peg.87	hypothetical protein
fig.69042.12.peg.953	hypothetical protein
fig.69042.12.peg.2538	Agmatinase (EC 3.5.3.11)
fig.69042.12.peg.2846	Uncharacterized protein slr1624
fig.69042.12.peg.547	hypothetical protein
fig.69042.12.peg.2142	hypothetical protein
fig.69042.12.peg.2749	Dephospho-CoA kinase (EC 2.7.1.24)
fig.69042.12.peg.2345	UDP-N-acetylenolpyruvoylglucosamine reductase (EC 1.3.1.98)
fig.69042.12.peg.2469	Urea ABC transporter, ATPase protein UrtE
fig.69042.12.peg.2511	hypothetical protein
fig.69042.12.peg.2788	LSU ribosomal maturation GTPase RbgA (B. subtilis YlqF)
fig.69042.12.peg.990	Aspartate aminotransferase (EC 2.6.1.1)
fig.69042.12.peg.2398	Photosystem II protein PsbZ
fig.69042.12.peg.2577	hypothetical protein
fig.69042.12.peg.2231	hypothetical protein
fig.69042.12.peg.978	putative sodium-dependent bicarbonate transporter
fig.69042.12.peg.688	hypothetical protein
fig.69042.12.peg.2255	Glutamine synthetase type III (EC 6.3.1.2)
fig.69042.12.peg.52	hypothetical protein
fig.69042.12.peg.2783	cyanobacterial hypothetical protein
fig.69042.12.peg.2078	Peptidyl-tRNA hydrolase (EC 3.1.1.29)
fig.69042.12.peg.2909	Anthranilate synthase, aminase component (EC 4.1.3.27)
fig.69042.12.peg.13	Cobalt-precorrin-2 C(20)-methyltransferase (EC 2.1.1.151)
fig.69042.12.peg.2510	hypothetical protein
fig.69042.12.peg.1833	Manganese ABC transporter, periplasmic-binding protein SitA
fig.69042.12.peg.2430	tRNA dimethylallyltransferase (EC 2.5.1.75)
fig.69042.12.peg.106	16S rRNA (cytosine(967)-C(5))-methyltransferase (EC 2.1.1.176)
fig.69042.12.peg.2064	Phosphoglucosamine mutase (EC 5.4.2.10)
fig.69042.12.peg.70	NAD-reducing [NiFe] hydrogenase HoxFUYH(E), subunit alpha (HoxF) (EC 1.12.1.2)
fig.69042.12.peg.1960	hypothetical protein
fig.69042.12.peg.2712	hypothetical protein
fig.69042.12.peg.1084	hypothetical protein
fig.69042.12.peg.2898	Neurosporene C-3',4' desaturase
fig.69042.12.peg.1031	Holliday junction ATP-dependent DNA helicase RuvA (EC 3.6.4.12)
fig.69042.12.peg.433	hypothetical protein
fig.69042.12.peg.102	hypothetical protein
fig.69042.12.peg.2465	Aminodeoxychorismate lyase (EC 4.1.3.38)
fig.69042.12.peg.2164	Metallo-beta-lactamase superfamily hydrolase
fig.69042.12.peg.2563	FIG002813: LPPG:FO 2-phospho-L-lactate transferase like, CofD-like
fig.69042.12.peg.2795	hypothetical protein
fig.69042.12.peg.2914	hypothetical protein
fig.69042.12.peg.772	DNA primase traC (EC 2.7.7.-)
fig.69042.12.peg.844	Uncharacterized RNA methyltransferase YsgA
fig.69042.12.peg.900	Aldo/keto reductase slr1520, 4Fe-4S-containing
fig.69042.12.peg.2657	hypothetical protein
fig.69042.12.peg.2301	hypothetical protein
fig.69042.12.peg.2854	hypothetical protein
fig.69042.12.peg.2572	hypothetical protein
fig.69042.12.peg.2082	alpha-mannosidase
fig.69042.12.peg.955	5-formyltetrahydrofolate cyclo-ligase (EC 6.3.3.2)
fig.69042.12.peg.2509	Urea carboxylase-related ABC transporter, ATP-binding protein
fig.69042.12.peg.2365	Cobalt-precorrin-5B (C1)-methyltransferase (EC 2.1.1.195)
fig.69042.12.peg.1423	hypothetical protein
fig.69042.12.peg.2312	hypothetical protein
fig.69042.12.peg.66	hypothetical protein
fig.69042.12.peg.2889	Putative subunit of NAD(P)H:quinone oxidoreductase
fig.69042.12.peg.544	hypothetical protein
fig.69042.12.peg.768	hypothetical protein formerly called flagellar hook-length control protein FliK
fig.69042.12.peg.1493	hypothetical protein
fig.69042.12.peg.2843	Similar to ribosomal large subunit pseudouridine synthase D, group RluD11
fig.69042.12.peg.2343	Ribosome small subunit biogenesis RbfA-release protein RsgA
fig.69042.12.peg.2845	Cobalt-precorrin 5A hydrolase (EC 3.7.1.12) / Cobalt-precorrin-3 C(17)-methyltransferase (EC 2.1.1.272)
fig.69042.12.peg.851	Aquaporin Z
fig.69042.12.peg.2153	Molybdenum ABC transporter permease protein ModB
fig.69042.12.peg.1033	hypothetical protein
fig.69042.12.peg.2133	hypothetical protein
fig.69042.12.peg.191	Photosystem I subunit X (PsaK, PsaK1)
fig.69042.12.peg.2063	hypothetical protein
fig.69042.12.peg.2666	hypothetical protein
fig.69042.12.peg.2638	Deoxycytidine triphosphate deaminase (EC 3.5.4.13)
fig.69042.12.peg.2243	hypothetical protein
fig.69042.12.peg.2575	Naringenin-chalcone synthase (EC 2.3.1.74)
fig.69042.12.peg.2131	hypothetical protein
fig.69042.12.peg.2261	hypothetical protein
fig.69042.12.peg.482	Deoxyribose-phosphate aldolase (EC 4.1.2.4)
fig.69042.12.peg.2277	Molybdopterin molybdenumtransferase (EC 2.10.1.1)
fig.69042.12.peg.2336	HI0933-like protein
fig.69042.12.peg.2389	tRNA(Ile)-lysidine synthetase (EC 6.3.4.19)
fig.69042.12.peg.15	tRNA-dihydrouridine synthase DusB
fig.69042.12.peg.2955	hypothetical protein
fig.69042.12.peg.2701	Ferredoxin--nitrite reductase (EC 1.7.7.1)
fig.69042.12.peg.2782	UDP-N-acetylglucosamine--N-acetylmuramyl-(pentapeptide) pyrophosphoryl-undecaprenol N-acetylglucosamine transferase (EC 2.4.1.227)
fig.69042.12.peg.2890	Light dependent period modulator LdpA
fig.69042.12.peg.2534	Nucleoside triphosphate pyrophosphohydrolase MazG (EC 3.6.1.8)
fig.69042.12.peg.2132	hypothetical protein
fig.69042.12.peg.2670	Carbonic anhydrase, beta class (EC 4.2.1.1)
fig.69042.12.peg.2457	hypothetical protein
fig.69042.12.peg.2641	ABC transporter, substrate-binding protein (cluster 3, basic aa/glutamine/opines)
fig.69042.12.peg.75	16S rRNA (cytidine(1402)-2'-O)-methyltransferase (EC 2.1.1.198)
fig.69042.12.peg.1986	hypothetical protein
fig.69042.12.peg.2499	hypothetical protein
fig.69042.12.peg.587	8-amino-7-oxononanoate synthase (EC 2.3.1.47)
fig.69042.12.peg.2395	DNA polymerase III delta subunit (EC 2.7.7.7)
fig.69042.12.peg.1997	N-acetylglucosamine-6-phosphate deacetylase (EC 3.5.1.25)
fig.69042.12.peg.2781	L-threonine 3-O-phosphate decarboxylase (EC 4.1.1.81)
fig.69042.12.peg.1427	hypothetical protein
fig.69042.12.peg.2335	tRNA-dihydrouridine(20/20a) synthase (EC 1.3.1.91)
fig.69042.12.peg.523	hypothetical protein
fig.69042.12.peg.2151	D-erythronate kinase, candidate
fig.69042.12.peg.2831	hypothetical protein
fig.69042.12.peg.2253	Probable hydrocarbon oxygenase MocD
fig.69042.12.peg.2304	Shikimate 5-dehydrogenase I alpha (EC 1.1.1.25)
fig.69042.12.peg.2152	Glycolate dehydrogenase (EC 1.1.99.14), FAD-binding subunit GlcE
fig.69042.12.peg.546	hypothetical protein
fig.69042.12.peg.595	16S rRNA (guanine(527)-N(7))-methyltransferase (EC 2.1.1.170)
fig.69042.12.peg.1901	Histidinol-phosphatase [alternative form] (EC 3.1.3.15)
fig.69042.12.peg.2074	Global nitrogen regulatory protein, CRP family of transcriptional regulators
fig.69042.12.peg.2643	Diguanylate cyclase (GGDEF domain) with GAF sensor
fig.69042.12.peg.2508	Urea carboxylase-related ABC transporter, permease protein
fig.69042.12.peg.2397	DNA mismatch repair protein MutS
fig.69042.12.peg.2576	hypothetical protein
fig.69042.12.peg.1909	L-aspartate oxidase (EC 1.4.3.16)
fig.69042.12.peg.2292	hypothetical protein
fig.69042.12.peg.2146	hypothetical protein
fig.69042.12.peg.2179	Rubrerythrin
fig.69042.12.peg.2959	hypothetical protein
fig.69042.12.peg.2314	Formate-dependent phosphoribosylglycinamide formyltransferase
fig.69042.12.peg.524	Putative RNA-binding protein YlmH
fig.69042.12.peg.2260	hypothetical protein
fig.69042.12.peg.2893	RecA protein
fig.69042.12.peg.2928	Low molecular weight protein tyrosine phosphatase (EC 3.1.3.48)
fig.69042.12.peg.588	hypothetical protein
fig.69042.12.peg.23	Acyl-phosphate:glycerol-3-phosphate O-acyltransferase PlsY (EC 2.3.1.n3)
fig.69042.12.peg.2066	Soluble lytic murein transglycosylase (EC 4.2.2.n1)
fig.69042.12.peg.2065	hypothetical protein
fig.69042.12.peg.2832	O-succinylbenzoic acid--CoA ligase (EC 6.2.1.26)
fig.69042.12.peg.2486	Protein containing transglutaminase-like domain, putative cysteine protease
fig.69042.12.peg.2287	hypothetical protein
fig.69042.12.peg.2143	3-deoxy-D-manno-octulosonate 8-phosphate phosphatase (EC 3.1.3.45)
fig.69042.12.peg.105	DNA base-flipping protein
fig.69042.12.peg.114	hypothetical protein
fig.69042.12.peg.2503	Arginase/agmatinase/formimionoglutamate hydrolase, arginase family
fig.69042.12.peg.899	hypothetical protein
fig.69042.12.peg.2451	hypothetical protein
fig.69042.12.peg.2940	Phycobilisome rod-core linker polypeptide, phycocyanin-associated
fig.69042.12.peg.2839	hypothetical protein
fig.69042.12.peg.2333	Serine phosphatase RsbU, regulator of sigma subunit
fig.69042.12.peg.64	hypothetical protein
fig.69042.12.peg.2642	hypothetical protein
fig.69042.12.peg.2727	hypothetical protein
fig.69042.12.peg.7	ATP-dependent DNA helicase RecQ
fig.69042.12.peg.2665	hypothetical protein
fig.69042.12.peg.818	hypothetical protein
fig.69042.12.peg.2661	ADP-ribose pyrophosphatase (EC 3.6.1.13)
fig.69042.12.peg.88	hypothetical protein
fig.69042.12.peg.767	hypothetical protein
fig.69042.12.peg.2929	Phycocyanobilin lyase beta subunit
fig.69042.12.peg.2197	Transglutaminase-like enzyme, putative cysteine protease
fig.69042.12.peg.1985	Phosphohistidine phosphatase SixA
fig.69042.12.peg.1621	hypothetical protein
fig.69042.12.peg.2464	Para-aminobenzoate synthase, aminase component (EC 2.6.1.85)
fig.69042.12.peg.2658	hypothetical protein
fig.69042.12.peg.2637	PQQ-dependent oxidoreductase, gdhB family
fig.69042.12.peg.2091	hypothetical protein
fig.69042.12.peg.2181	Pirin
fig.69042.12.peg.1617	Possible porin precursor
fig.69042.12.peg.2479	Urease accessory protein UreD
fig.69042.12.peg.1042	Anthranilate phosphoribosyltransferase (EC 2.4.2.18)
fig.69042.12.peg.2396	Cobalt-precorrin-8 methylmutase (EC 5.4.99.60)
fig.69042.12.peg.1421	hypothetical protein
fig.69042.12.peg.2490	Selenide,water dikinase (EC 2.7.9.3)
fig.69042.12.peg.2827	Potassium voltage-gated channel subfamily KQT; possible potassium channel, VIC family
fig.69042.12.peg.2311	Phospho-N-acetylmuramoyl-pentapeptide-transferase (EC 2.7.8.13)
fig.69042.12.peg.770	hypothetical protein
fig.69042.12.peg.1906	Undecaprenyl-diphosphatase (EC 3.6.1.27)
fig.69042.12.peg.2829	1,4-dihydroxy-2-naphthoate polyprenyltransferase (EC 2.5.1.74)
fig.69042.12.peg.2180	NADH:flavin oxidoreductases, Old Yellow Enzyme family
fig.69042.12.peg.2010	Nucleoside-diphosphate-sugar pyrophosphorylase involved in lipopolysaccharide biosynthesis/translation initiation factor 2B, gamma/epsilon subunits (eIF-2Bgamma/eIF-2Bepsilon)
fig.69042.12.peg.2245	Putative membrane-spanning protein
fig.69042.12.peg.2533	hypothetical protein
fig.69042.12.peg.2456	putative membrane protein
fig.69042.12.peg.2645	hypothetical protein
fig.69042.12.peg.2122	hypothetical protein
fig.69042.12.peg.2541	hypothetical protein
fig.69042.12.peg.2247	Selenophosphate synthetase-related protein MJ0640
fig.69042.12.peg.2958	Threonylcarbamoyl-AMP synthase (EC 2.7.7.87)
fig.69042.12.peg.483	hypothetical protein
fig.69042.12.peg.2450	Rod shape-determining protein MreC
fig.69042.12.peg.2077	hypothetical protein
fig.69042.12.peg.65	hypothetical protein
fig.69042.12.peg.2732	hypothetical protein
fig.69042.12.peg.1622	hypothetical protein
fig.69042.12.peg.2957	Peptide chain release factor N(5)-glutamine methyltransferase (EC 2.1.1.297)
fig.69042.12.peg.115	DNA internalization-related competence protein ComEC/Rec2
fig.69042.12.peg.771	hypothetical protein
fig.69042.12.peg.2183	hypothetical protein
fig.69042.12.peg.2184	hypothetical protein
fig.69042.12.peg.2828	Isochorismate synthase (EC 5.4.4.2) @ Phylloquinone-specific isochorismate synthase (EC 5.4.4.2)
fig.69042.12.peg.1832	Photosystem II protein D1 (PsbA)
fig.69042.12.peg.2830	O-succinylbenzoate synthase (EC 4.2.1.113)
fig.69042.12.peg.2248	Histone acetyltransferase HPA2 and related acetyltransferases
fig.69042.12.peg.1444	Error-prone repair protein UmuD
fig.69042.12.peg.1443	Error-prone, lesion bypass DNA polymerase V (UmuC)
fig.69042.12.peg.2182	hypothetical protein
fig.69042.12.peg.2246	NAD/NADP transhydrogenase alpha subunit
fig.69042.12.peg.2357	hypothetical protein
fig.69042.12.peg.2355	hypothetical protein
fig.69042.12.peg.2956	SMF protein
fig.69042.12.peg.2478	Urease accessory protein UreE
