# Supplementary material for: Synechococcus Under Stress: Contrasting Physiological and Transcriptional Responses to Salinity and Temperature in Marine Versus Euryhaline Strains
Source: Environ Microbiol Rep. 2026 Jan 26;18(1):e70273. doi: 10.1111/1758-2229.70273 (PMC12834511; doi:10.1111/1758-2229.70273)
Supplement: Supplementary file 7 — Table S6: Likelihood ratio test (LRT) results of gene expression analysis in RS9907 without considering temperature effect (a), at optimal temperature (b) and at low temperature (c). Gene IDs according to the Bacterial and Viral Bioinformatics Resource Center (BV‐BRC) are shown. The genes listed are significantly regulated by salinity according to LRT results (p‐adj < 0.01). [file EMI4-18-e70273-s007.xlsx]

## Sheet: RS9907_LRT
Gene ID	Gene Product
fig|221350.3.peg.1380	hypothetical protein
fig|221350.3.peg.791	hypothetical protein
fig|221350.3.peg.2651	Possible porin precursor
fig|221350.3.peg.1741	Zinc ABC transporter, substrate-binding protein ZnuA
fig|221350.3.peg.331	SSU ribosomal protein S8p (S15Ae)
fig|221350.3.peg.334	LSU ribosomal protein L14p (L23e)
fig|221350.3.peg.570	Heat shock protein 60 kDa family chaperone GroEL
fig|221350.3.peg.2660	Photosystem II protein D2 (PsbD)
fig|221350.3.peg.1831	possible high light inducible protein
fig|221350.3.peg.339	LSU ribosomal protein L22p (L17e)
fig|221350.3.peg.2841	putative high light inducible protein
fig|221350.3.peg.338	SSU ribosomal protein S3p (S3e)
fig|221350.3.peg.358	putative metal-dependent ubiquitin isopeptidase
fig|221350.3.peg.1473	hypothetical protein
fig|221350.3.peg.2283	hypothetical protein
fig|221350.3.peg.2075	Uncharacterized conserved protein, contains double-stranded beta-helix domain
fig|221350.3.peg.2285	FIG01154434: hypothetical protein
fig|221350.3.peg.1990	hypothetical protein
fig|221350.3.peg.2745	Phosphoglycerate kinase (EC 2.7.2.3)
fig|221350.3.peg.2184	Photosystem II protein D2 (PsbD)
fig|221350.3.peg.2680	NAD(P)H-plastoquinone oxidoreductase subunit M, NdhM
fig|221350.3.peg.2342	hypothetical protein
fig|221350.3.peg.1449	Putative peptidase
fig|221350.3.peg.1666	hypothetical protein
fig|221350.3.peg.1699	hypothetical protein
fig|221350.3.peg.226	Serine hydroxymethyltransferase (EC 2.1.2.1)
fig|221350.3.peg.118	Phosphomethylpyrimidine synthase ThiC (EC 4.1.99.17)
fig|221350.3.peg.1332	Fructose-1,6-bisphosphatase, GlpX type (EC 3.1.3.11) @ Sedoheptulose-1,7-bisphosphatase (EC 3.1.3.37)
fig|221350.3.peg.1489	Cysteine desulfurase (EC 2.8.1.7)
fig|221350.3.peg.1580	hypothetical protein
fig|221350.3.peg.833	ATP-dependent Clp protease proteolytic subunit ClpP (EC 3.4.21.92)
fig|221350.3.peg.1758	Phosphate regulon transcriptional regulatory protein PhoB (SphR)
fig|221350.3.peg.2910	Molybdenum cofactor biosynthesis protein MoaB
fig|221350.3.peg.2643	TPR-repeat protein, specific for cyanobacteria
fig|221350.3.peg.1327	cAMP phosphodiesterase
fig|221350.3.peg.1731	hypothetical protein
fig|221350.3.peg.174	Photosystem II stability/assembly factor HCF136/Ycf48
fig|221350.3.peg.1382	Ribonucleotide reductase of class II (coenzyme B12-dependent) (EC 1.17.4.1)
fig|221350.3.peg.2937	SSU ribosomal protein S6p
fig|221350.3.peg.1183	CopG protein
fig|221350.3.peg.1723	Possible porin precursor
fig|221350.3.peg.2890	putative membrane protein
fig|221350.3.peg.1788	Mannose-6-phosphate isomerase (EC 5.3.1.8)
fig|221350.3.peg.2688	Mannose-1-phosphate guanylyltransferase (EC 2.7.7.13 )
fig|221350.3.peg.2506	hypothetical protein
fig|221350.3.peg.2422	hypothetical protein
fig|221350.3.peg.2882	FIG01151693: hypothetical protein
fig|221350.3.peg.1390	16S rRNA (uracil(1498)-N(3))-methyltransferase (EC 2.1.1.193)
fig|221350.3.peg.382	hypothetical protein
fig|221350.3.peg.1522	Maltodextrin ABC transporter, permease protein MdxF
fig|221350.3.peg.851	UDP-N-acetylglucosamine 1-carboxyvinyltransferase (EC 2.5.1.7)
fig|221350.3.peg.2029	Two-component system response regulator OmpR
fig|221350.3.peg.2486	hypothetical protein
fig|221350.3.peg.2488	hypothetical protein
fig|221350.3.peg.705	Carboxysome shell protein CsoS1
fig|221350.3.peg.2740	Guanosine-3',5'-bis(diphosphate) 3'-pyrophosphohydrolase (EC 3.1.7.2) / GTP pyrophosphokinase (EC 2.7.6.5), (p)ppGpp synthetase II
fig|221350.3.peg.2840	hypothetical protein
fig|221350.3.peg.2701	Heat-inducible transcription repressor HrcA
fig|221350.3.peg.2487	hypothetical protein
fig|221350.3.peg.1581	hypothetical protein
fig|221350.3.peg.442	Ferredoxin
fig|221350.3.peg.14	RNA-binding region RNP-1 (RNA recognition motif)
fig|221350.3.peg.306	RND efflux system, inner membrane transporter
fig|221350.3.peg.1751	Ribose-phosphate pyrophosphokinase (EC 2.7.6.1)
fig|221350.3.peg.2011	Sodium:alanine symporter family protein
fig|221350.3.peg.1860	Glucosylglycerol-phosphate phosphatase (EC 3.1.3.69)
fig|221350.3.peg.381	hypothetical protein
fig|221350.3.peg.2739	hypothetical protein
fig|221350.3.peg.1835	hypothetical protein
fig|221350.3.peg.1854	hypothetical protein
fig|221350.3.peg.2857	CTP synthase (EC 6.3.4.2)
fig|221350.3.peg.314	HNH endonuclease family protein
fig|221350.3.peg.2146	hypothetical protein
fig|221350.3.peg.2309	Cytosol aminopeptidase PepA (EC 3.4.11.1)
fig|221350.3.peg.2603	CAB/ELIP/HLIP family protein
fig|221350.3.peg.1281	SAM-dependent methyltransferase
fig|221350.3.peg.267	hypothetical protein
fig|221350.3.peg.1198	hypothetical protein
fig|221350.3.peg.418	T-type phycobiliprotein lyase
fig|221350.3.peg.2927	2-keto-3-deoxy-D-arabino-heptulosonate-7-phosphate synthase I alpha (EC 2.5.1.54)
fig|221350.3.peg.852	hypothetical protein
fig|221350.3.peg.2854	Aminomethyltransferase (glycine cleavage system T protein) (EC 2.1.2.10)
fig|221350.3.peg.1182	hypothetical protein
fig|221350.3.peg.1342	Putative lumenal protein, contains 8 pentapeptide repeats, sll0577 homolog
fig|221350.3.peg.99	Adenosylhomocysteinase (EC 3.3.1.1)
fig|221350.3.peg.467	ATP-dependent DNA helicase RecQ
fig|221350.3.peg.2683	15-cis-zeta-carotene isomerase (EC 5.2.1.12)
fig|221350.3.peg.1298	Glycosyl transferase, family 2
fig|221350.3.peg.391	Phosphoribosylformylglycinamidine cyclo-ligase (EC 6.3.3.1)
fig|221350.3.peg.2746	hypothetical protein
fig|221350.3.peg.981	Uncharacterized MFS-type transporter
fig|221350.3.peg.383	hypothetical protein
fig|221350.3.peg.2127	Glycogen branching enzyme, GH-57-type, archaeal (EC 2.4.1.18)
fig|221350.3.peg.2030	hypothetical protein
fig|221350.3.peg.1660	possible Phosphate-binding protein
fig|221350.3.peg.1197	Glycogen synthase, ADP-glucose transglucosylase (EC 2.4.1.21)
fig|221350.3.peg.2827	DNA ligase (NAD(+)) (EC 6.5.1.2)
fig|221350.3.peg.2212	hypothetical protein
fig|221350.3.peg.1020	hypothetical protein
fig|221350.3.peg.377	hypothetical protein
fig|221350.3.peg.1037	hypothetical protein
fig|221350.3.peg.1521	ABC transporter, substrate-binding protein (cluster 1, maltose/g3p/polyamine/iron)
fig|221350.3.peg.2658	hypothetical protein
fig|221350.3.peg.2035	MFS-type efflux pump ArsJ specific for 1-arseno-3-phosphoglycerate
fig|221350.3.peg.2419	Glycosyltransferase, group 1 family protein
fig|221350.3.peg.831	Adenosylcobinamide-phosphate synthase (EC 6.3.1.10)
fig|221350.3.peg.657	FIG138056: a glutathione-dependent thiol reductase
fig|221350.3.peg.2420	hypothetical protein
fig|221350.3.peg.1500	FIG01153618: hypothetical protein
fig|221350.3.peg.2348	UDP-N-acetylmuramoyl-L-alanine--D-glutamate ligase (EC 6.3.2.9)
fig|221350.3.peg.189	Universal stress protein UspA and related nucleotide-binding proteins
fig|221350.3.peg.517	hypothetical protein
fig|221350.3.peg.552	DNA topoisomerase I (EC 5.99.1.2)
fig|221350.3.peg.1769	Diadenylate cyclase spyDAC; Bacterial checkpoint controller DisA with nucleotide-binding domain
fig|221350.3.peg.1184	CopG protein
fig|221350.3.peg.1914	hypothetical protein
fig|221350.3.peg.1925	hypothetical protein
fig|221350.3.peg.1584	hypothetical protein
fig|221350.3.peg.1598	hypothetical protein
fig|221350.3.peg.1972	Ribosomal protein S6--L-glutamate ligase
fig|221350.3.peg.94	Cyanobacteria-specific RpoD-like sigma factor, type-6
fig|221350.3.peg.841	D-alanine--D-alanine ligase (EC 6.3.2.4)
fig|221350.3.peg.55	CAB/ELIP/HLIP family protein
fig|221350.3.peg.1878	ABC transporter, ATP-binding protein (cluster 3, basic aa/glutamine/opines)
fig|221350.3.peg.1650	AbrB family transciptional regulator
fig|221350.3.peg.2206	SepF, FtsZ-interacting protein related to cell division
fig|221350.3.peg.206	Putative oxidoreductase
fig|221350.3.peg.1385	conserved hypotheticals
fig|221350.3.peg.2223	hypothetical protein
fig|221350.3.peg.1606	Endonuclease III (EC 4.2.99.18)
fig|221350.3.peg.1264	hypothetical protein
fig|221350.3.peg.2757	Ribonuclease HI (EC 3.1.26.4)
fig|221350.3.peg.2013	Lipid A export permease/ATP-binding protein MsbA
fig|221350.3.peg.190	Deoxyribodipyrimidine photolyase (EC 4.1.99.3), short
fig|221350.3.peg.853	Uncharacterized RNA methyltransferase YsgA
fig|221350.3.peg.999	Cyanobacteria-specific RpoD-like sigma factor, type-14
fig|221350.3.peg.1178	hypothetical protein
fig|221350.3.peg.2221	Capsular polysaccharide export system inner membrane protein KpsE
fig|221350.3.peg.2598	possible serine protease
fig|221350.3.peg.886	Two-component transcriptional response regulator, LuxR family
fig|221350.3.peg.181	Possible ABC transporter precursor
fig|221350.3.peg.1179	hypothetical protein
fig|221350.3.peg.529	FIG01269488: protein, clustered with ribosomal protein L32p
fig|221350.3.peg.1880	ABC transporter, permease protein (cluster 3, basic aa/glutamine/opines)
fig|221350.3.peg.1836	AbrB family transciptional regulator
fig|221350.3.peg.198	Gll1939 protein
fig|221350.3.peg.1010	Cytochrome C553 (soluble cytochrome f)
fig|221350.3.peg.266	hypothetical protein
fig|221350.3.peg.1368	hypothetical protein
fig|221350.3.peg.1549	hypothetical protein
fig|221350.3.peg.197	Branched-chain amino acid dehydrogenase [deaminating] (EC 1.4.1.9)(EC 1.4.1.23)
fig|221350.3.peg.2607	hypothetical protein
fig|221350.3.peg.1520	Glucosylglycerol-phosphate synthase (EC 2.4.1.213)
fig|221350.3.peg.2847	Nucleoside triphosphate pyrophosphohydrolase MazG (EC 3.6.1.8)
fig|221350.3.peg.196	Sarcosine oxidase (EC 1.5.3.1)
fig|221350.3.peg.546	Putative peptidase
fig|221350.3.peg.97	Fructokinase (EC 2.7.1.4)
fig|221350.3.peg.1116	hypothetical protein
fig|221350.3.peg.2255	Ribose-5-phosphate isomerase A (EC 5.3.1.6)
fig|221350.3.peg.1539	Uncharacterized protein Caur_1846
fig|221350.3.peg.2790	Proteins incorrectly called adenylate cyclase
fig|221350.3.peg.1002	L,D-transpeptidase
fig|221350.3.peg.665	Transaldolase (EC 2.2.1.2)
fig|221350.3.peg.2351	hypothetical protein
fig|221350.3.peg.1597	hypothetical protein
fig|221350.3.peg.2887	Aspartate carbamoyltransferase (EC 2.1.3.2)
fig|221350.3.peg.349	HAD superfamily hydrolase
fig|221350.3.peg.483	hypothetical protein
fig|221350.3.peg.2933	D-amino acid dehydrogenase (EC 1.4.99.6)
fig|221350.3.peg.1678	hypothetical protein
fig|221350.3.peg.877	FIG01150987: hypothetical protein
fig|221350.3.peg.1815	hypothetical protein
fig|221350.3.peg.1115	hypothetical protein
fig|221350.3.peg.1086	Arginase/agmatinase/formimionoglutamate hydrolase, arginase family
fig|221350.3.peg.2216	Glucose-1-phosphate thymidylyltransferase (EC 2.7.7.24)
fig|221350.3.peg.611	Nucleoside 2-deoxyribosyltransferase
fig|221350.3.peg.1709	FIG01156487: hypothetical protein
fig|221350.3.peg.2925	Cyanobacteria-specific RpoD-like sigma factor, type-13
fig|221350.3.peg.37	HNH endonuclease:HNH nuclease
fig|221350.3.peg.498	hypothetical protein
fig|221350.3.peg.1555	SAM-dependent methyltransferase, MidA
fig|221350.3.peg.753	FIG01156327: hypothetical protein
fig|221350.3.peg.1128	Photosystem II protein D1 (PsbA)
fig|221350.3.peg.2898	Nitrate/nitrite transporter Npun_R1527
fig|221350.3.peg.1214	hypothetical protein
fig|221350.3.peg.1566	hypothetical protein
fig|221350.3.peg.1127	hypothetical protein
fig|221350.3.peg.1980	hypothetical protein

## Sheet: RS9907_LRT_optimalT
Gene ID	Gene Product
fig|221350.3.peg.1700	hypothetical protein
fig|221350.3.peg.1380	hypothetical protein
fig|221350.3.peg.1665	hypothetical protein
fig|221350.3.peg.1063	FIG01153215: hypothetical protein
fig|221350.3.peg.1701	hypothetical protein
fig|221350.3.peg.1718	hypothetical protein
fig|221350.3.peg.1569	hypothetical protein
fig|221350.3.peg.410	hypothetical protein
fig|221350.3.peg.426	Phycobilisome rod-core linker polypeptide, phycocyanin-associated
fig|221350.3.peg.1106	hypothetical protein
fig|221350.3.peg.527	hypothetical protein
fig|221350.3.peg.1659	Phycobilisome rod linker polypeptide, phycocyanin-associated
fig|221350.3.peg.144	hypothetical protein
fig|221350.3.peg.1042	hypothetical protein
fig|221350.3.peg.400	hypothetical protein
fig|221350.3.peg.1703	Phycobilisome phycoerythrin-associated linker polypeptide
fig|221350.3.peg.2171	hypothetical protein
fig|221350.3.peg.464	Formamidopyrimidine-DNA glycosylase (EC 3.2.2.23)
fig|221350.3.peg.419	Phycobiliprotein lyase
fig|221350.3.peg.638	Porphobilinogen deaminase (EC 2.5.1.61)
fig|221350.3.peg.2390	Methyltransferase type 12
fig|221350.3.peg.1520	Glucosylglycerol-phosphate synthase (EC 2.4.1.213)
fig|221350.3.peg.372	Coproporphyrinogen III oxidase, aerobic (EC 1.3.3.3)
fig|221350.3.peg.399	Phycocyanin beta chain
fig|221350.3.peg.444	Slr0244 protein
fig|221350.3.peg.1607	soluble [2Fe-2S] ferredoxin
fig|221350.3.peg.1013	Uroporphyrinogen III decarboxylase (EC 4.1.1.37)
fig|221350.3.peg.2405	Nitrogen regulatory protein P-II
fig|221350.3.peg.1179	hypothetical protein
fig|221350.3.peg.143	Heme oxygenase (EC 1.14.99.3)
fig|221350.3.peg.198	Gll1939 protein
fig|221350.3.peg.891	hypothetical protein
fig|221350.3.peg.697	conserved membrane protein
fig|221350.3.peg.1012	hypothetical protein
fig|221350.3.peg.55	CAB/ELIP/HLIP family protein
fig|221350.3.peg.422	Phycobilisome phycoerythrin-associated linker polypeptide
fig|221350.3.peg.1872	hypothetical protein
fig|221350.3.peg.1598	hypothetical protein
fig|221350.3.peg.1549	hypothetical protein
fig|221350.3.peg.1391	FIG01151016: hypothetical protein
fig|221350.3.peg.307	Photosystem I subunit XI (PsaL)
fig|221350.3.peg.197	Branched-chain amino acid dehydrogenase [deaminating] (EC 1.4.1.9)(EC 1.4.1.23)
fig|221350.3.peg.406	Phycoerythrin alpha chain
fig|221350.3.peg.405	Phycoerythrin beta chain
fig|221350.3.peg.425	hypothetical protein
fig|221350.3.peg.1528	Photosystem I subunit X (PsaK, PsaK1)
fig|221350.3.peg.2620	L-aspartate oxidase (EC 1.4.3.16)
fig|221350.3.peg.302	Photosystem I P700 chlorophyll a apoprotein subunit Ia (PsaA)
fig|221350.3.peg.398	Phycocyanin alpha chain
fig|221350.3.peg.308	Photosystem I subunit VIII (PsaI)
fig|221350.3.peg.402	15,16-dihydrobiliverdin:ferredoxin oxidoreductase PebA (EC 1.3.7.2)
fig|221350.3.peg.1264	hypothetical protein
fig|221350.3.peg.266	hypothetical protein
fig|221350.3.peg.424	Phycobilisome rod linker polypeptide, phycocyanin-associated
fig|221350.3.peg.122	Photosystem I iron-sulfur center (EC 1.97.1.12)
fig|221350.3.peg.404	FIG01152490: hypothetical protein
fig|221350.3.peg.303	Photosystem I P700 chlorophyll a apoprotein subunit Ib (PsaB)
fig|221350.3.peg.2317	putative membrane protein
fig|221350.3.peg.588	Photosystem I subunit IX (PsaJ)
fig|221350.3.peg.1709	FIG01156487: hypothetical protein
fig|221350.3.peg.2562	Phycobilisome rod-core linker polypeptide, phycocyanin-associated
fig|221350.3.peg.1283	Phycobilisome core component
fig|221350.3.peg.403	Phycobiliprotein lyase
fig|221350.3.peg.2103	Clock-associated two-component sensor histidine kinase SasA
fig|221350.3.peg.517	hypothetical protein
fig|221350.3.peg.2217	dTDP-4-dehydrorhamnose 3,5-epimerase (EC 5.1.3.13)
fig|221350.3.peg.401	Phycoerythrobilin:ferredoxin oxidoreductase PebB (EC 1.3.7.3)
fig|221350.3.peg.698	Light-dependent protochlorophyllide reductase (EC 1.3.1.33)
fig|221350.3.peg.1182	hypothetical protein
fig|221350.3.peg.1368	hypothetical protein
fig|221350.3.peg.2597	FIG01150919: hypothetical protein
fig|221350.3.peg.1729	Possible porin precursor
fig|221350.3.peg.1038	Photosystem II protein D1 (PsbA)
fig|221350.3.peg.526	Seryl-tRNA synthetase (EC 6.1.1.11)
fig|221350.3.peg.383	hypothetical protein
fig|221350.3.peg.1184	CopG protein
fig|221350.3.peg.381	hypothetical protein
fig|221350.3.peg.1628	hypothetical protein
fig|221350.3.peg.1334	Glucose-1-phosphate adenylyltransferase (EC 2.7.7.27)
fig|221350.3.peg.1473	hypothetical protein
fig|221350.3.peg.2011	Sodium:alanine symporter family protein
fig|221350.3.peg.368	Photosystem I subunit II (PsaD)
fig|221350.3.peg.2658	hypothetical protein
fig|221350.3.peg.1449	Putative peptidase
fig|221350.3.peg.2216	Glucose-1-phosphate thymidylyltransferase (EC 2.7.7.24)
fig|221350.3.peg.2013	Lipid A export permease/ATP-binding protein MsbA
fig|221350.3.peg.778	Type I restriction-modification system, DNA-methyltransferase subunit M (EC 2.1.1.72)
fig|221350.3.peg.2942	Phospho-N-acetylmuramoyl-pentapeptide-transferase (EC 2.7.8.13)
fig|221350.3.peg.2384	ATP synthase delta chain (EC 3.6.3.14)
fig|221350.3.peg.2619	Photosystem II 12 kDa extrinsic protein (PsbU)
fig|221350.3.peg.1064	FIG01156243: hypothetical protein
fig|221350.3.peg.2255	Ribose-5-phosphate isomerase A (EC 5.3.1.6)
fig|221350.3.peg.1566	hypothetical protein
fig|221350.3.peg.2206	SepF, FtsZ-interacting protein related to cell division
fig|221350.3.peg.181	Possible ABC transporter precursor
fig|221350.3.peg.99	Adenosylhomocysteinase (EC 3.3.1.1)
fig|221350.3.peg.2075	Uncharacterized conserved protein, contains double-stranded beta-helix domain
fig|221350.3.peg.2333	SAM-dependent methyltransferase
fig|221350.3.peg.420	hypothetical protein
fig|221350.3.peg.696	photosystem I subunit XII (PsaM)
fig|221350.3.peg.1521	ABC transporter, substrate-binding protein (cluster 1, maltose/g3p/polyamine/iron)
fig|221350.3.peg.141	5'-methylthioadenosine nucleosidase (EC 3.2.2.16) @ S-adenosylhomocysteine nucleosidase (EC 3.2.2.9)
fig|221350.3.peg.2882	FIG01151693: hypothetical protein
fig|221350.3.peg.2348	UDP-N-acetylmuramoyl-L-alanine--D-glutamate ligase (EC 6.3.2.9)
fig|221350.3.peg.206	Putative oxidoreductase
fig|221350.3.peg.2394	Phycobilisome small core linker polypeptide
fig|221350.3.peg.1480	Protoporphyrinogen IX oxidase, novel form, HemJ (EC 1.3.-.-)
fig|221350.3.peg.2419	Glycosyltransferase, group 1 family protein
fig|221350.3.peg.1860	Glucosylglycerol-phosphate phosphatase (EC 3.1.3.69)
fig|221350.3.peg.583	Cytochrome b6-f complex iron-sulfur subunit PetC1 (Rieske iron sulfur protein EC 1.10.9.1)
fig|221350.3.peg.92	Glutathione peroxidase (EC 1.11.1.9) @ Thioredoxin peroxidase (EC 1.11.1.15)
fig|221350.3.peg.2074	hypothetical protein
fig|221350.3.peg.703	hypothetical protein
fig|221350.3.peg.283	L,L-diaminopimelate aminotransferase (EC 2.6.1.83)
fig|221350.3.peg.582	Cytochrome b6-f complex subunit, apocytochrome f
fig|221350.3.peg.2854	Aminomethyltransferase (glycine cleavage system T protein) (EC 2.1.2.10)
fig|221350.3.peg.1037	hypothetical protein
fig|221350.3.peg.1678	hypothetical protein
fig|221350.3.peg.349	HAD superfamily hydrolase
fig|221350.3.peg.201	DNA repair enzyme, contains HhH domain and nuclease of RecB family
fig|221350.3.peg.1324	Lipopolysaccharide ABC transporter, ATP-binding protein LptB
fig|221350.3.peg.213	hypothetical protein
fig|221350.3.peg.2637	Possible glycosyltransferase 2 fused to TPR-repeat domain
fig|221350.3.peg.1346	conserved hypothetical inner membrane protein
fig|221350.3.peg.2576	Phosphoglucomutase (EC 5.4.2.2)
fig|221350.3.peg.655	Inorganic pyrophosphatase (EC 3.6.1.1)
fig|221350.3.peg.1014	1,4-alpha-glucan (glycogen) branching enzyme, GH-13-type (EC 2.4.1.18)
fig|221350.3.peg.1197	Glycogen synthase, ADP-glucose transglucosylase (EC 2.4.1.21)
fig|221350.3.peg.186	Aminotransferase, DegT/DnrJ/EryC1/StrS family
fig|221350.3.peg.1848	hypothetical protein
fig|221350.3.peg.2809	hypothetical protein
fig|221350.3.peg.2745	Phosphoglycerate kinase (EC 2.7.2.3)
fig|221350.3.peg.2456	UDP-glucose 6-dehydrogenase (EC 1.1.1.22)
fig|221350.3.peg.1198	hypothetical protein
fig|221350.3.peg.1977	hypothetical protein
fig|221350.3.peg.532	Ribonuclease P protein component (EC 3.1.26.5)
fig|221350.3.peg.1434	3'-to-5' exoribonuclease RNase R
fig|221350.3.peg.320	LSU ribosomal protein L17p
fig|221350.3.peg.2054	Glutamate 5-kinase (EC 2.7.2.11) / RNA-binding C-terminal domain PUA
fig|221350.3.peg.301	Uncharacterized protein slr1624
fig|221350.3.peg.159	D-arabinose-5-phosphate isomerase (EC 5.3.1.13)
fig|221350.3.peg.1530	1-deoxy-D-xylulose 5-phosphate synthase (EC 2.2.1.7)
fig|221350.3.peg.1447	Alkyl hydroperoxide reductase subunit C-like protein
fig|221350.3.peg.330	LSU ribosomal protein L6p (L9e)
fig|221350.3.peg.1488	All3116 protein
fig|221350.3.peg.344	LSU ribosomal protein L3p (L3e)
fig|221350.3.peg.2937	SSU ribosomal protein S6p
fig|221350.3.peg.2833	ABC-type sugar transport system periplasmic component-like
fig|221350.3.peg.2486	hypothetical protein
fig|221350.3.peg.1231	DNA polymerase III alpha subunit (EC 2.7.7.7)
fig|221350.3.peg.2544	CAB/ELIP/HLIP family protein
fig|221350.3.peg.22	Chaperone protein DnaJ
fig|221350.3.peg.1292	FIG015547: peptidase, M16 family
fig|221350.3.peg.467	ATP-dependent DNA helicase RecQ
fig|221350.3.peg.29	NAD(P)-dependent glyceraldehyde-3-phosphate dehydrogenase (EC 1.2.1.59)
fig|221350.3.peg.348	Putative regulatory protein, contains AAA+ NTPase domain and putative R3H ssDNA-binding domain
fig|221350.3.peg.1216	Phosphate ABC transporter, substrate-binding protein PstS (TC 3.A.1.7.1)
fig|221350.3.peg.343	LSU ribosomal protein L4p (L1e)
fig|221350.3.peg.552	DNA topoisomerase I (EC 5.99.1.2)
fig|221350.3.peg.57	hypothetical protein
fig|221350.3.peg.1639	Selenoprotein O and cysteine-containing homologs
fig|221350.3.peg.2762	LSU ribosomal protein L11p (L12e)
fig|221350.3.peg.101	Single-stranded DNA-binding protein
fig|221350.3.peg.1342	Putative lumenal protein, contains 8 pentapeptide repeats, sll0577 homolog
fig|221350.3.peg.869	hypothetical protein
fig|221350.3.peg.2581	hypothetical protein
fig|221350.3.peg.2806	hypothetical protein
fig|221350.3.peg.2488	hypothetical protein
fig|221350.3.peg.2563	hypothetical protein
fig|221350.3.peg.339	LSU ribosomal protein L22p (L17e)
fig|221350.3.peg.2285	FIG01154434: hypothetical protein
fig|221350.3.peg.2713	Similar to ribosomal large subunit pseudouridine synthase D, group RluD11
fig|221350.3.peg.331	SSU ribosomal protein S8p (S15Ae)
fig|221350.3.peg.851	UDP-N-acetylglucosamine 1-carboxyvinyltransferase (EC 2.5.1.7)
fig|221350.3.peg.2701	Heat-inducible transcription repressor HrcA
fig|221350.3.peg.489	FIG01149664: hypothetical protein
fig|221350.3.peg.1758	Phosphate regulon transcriptional regulatory protein PhoB (SphR)
fig|221350.3.peg.1503	3,4-dihydroxy-2-butanone 4-phosphate synthase (EC 4.1.99.12) / GTP cyclohydrolase II (EC 3.5.4.25) / C-terminal extension specific for cyanobacteria
fig|221350.3.peg.1980	hypothetical protein
fig|221350.3.peg.2807	Pirin
fig|221350.3.peg.1757	Phosphate regulon sensor protein PhoR (SphS) (EC 2.7.13.3)
fig|221350.3.peg.1016	Hydrolase, alpha/beta fold family
fig|221350.3.peg.218	hypothetical protein
fig|221350.3.peg.366	hypothetical protein
fig|221350.3.peg.2651	Possible porin precursor
fig|221350.3.peg.1772	hypothetical protein
fig|221350.3.peg.1823	putative conserved membrane protein
fig|221350.3.peg.2135	Cytochrome c, class I
fig|221350.3.peg.585	Twin-arginine translocation protein TatC
fig|221350.3.peg.134	Possible alpha/beta hydrolase superfamily, slr1235 homolog
fig|221350.3.peg.274	Cell division-associated, ATP-dependent zinc metalloprotease FtsH
fig|221350.3.peg.1489	Cysteine desulfurase (EC 2.8.1.7)
fig|221350.3.peg.306	RND efflux system, inner membrane transporter
fig|221350.3.peg.2351	hypothetical protein
fig|221350.3.peg.358	putative metal-dependent ubiquitin isopeptidase
fig|221350.3.peg.1281	SAM-dependent methyltransferase
fig|221350.3.peg.2629	6-pyruvoyl tetrahydrobiopterin synthase (EC 4.2.3.12)
fig|221350.3.peg.2149	Uncharacterized MFS-type transporter
fig|221350.3.peg.877	FIG01150987: hypothetical protein
fig|221350.3.peg.1624	Nucleoside-diphosphate-sugar epimerases
fig|221350.3.peg.2238	DnaJ-like protein
fig|221350.3.peg.902	Cell division-associated, ATP-dependent zinc metalloprotease FtsH
fig|221350.3.peg.1127	hypothetical protein
fig|221350.3.peg.477	DnaJ-class molecular chaperone CbpA
fig|221350.3.peg.2028	FIG01149724: hypothetical protein
fig|221350.3.peg.1741	Zinc ABC transporter, substrate-binding protein ZnuA
fig|221350.3.peg.1538	Cell division-associated, ATP-dependent zinc metalloprotease FtsH
fig|221350.3.peg.2805	Rubrerythrin
fig|221350.3.peg.1005	Chaperone protein ClpB (ATP-dependent unfoldase)
fig|221350.3.peg.2366	Heat shock protein 10 kDa family chaperone GroES
fig|221350.3.peg.2898	Nitrate/nitrite transporter Npun_R1527
fig|221350.3.peg.2030	hypothetical protein
fig|221350.3.peg.1471	Putative short-chain dehydrogenase
fig|221350.3.peg.2029	Two-component system response regulator OmpR
fig|221350.3.peg.1128	Photosystem II protein D1 (PsbA)
fig|221350.3.peg.2283	hypothetical protein
fig|221350.3.peg.1932	hypothetical protein
fig|221350.3.peg.2022	2-polyprenyl-6-methoxyphenol hydroxylase
fig|221350.3.peg.442	Ferredoxin
fig|221350.3.peg.2660	Photosystem II protein D2 (PsbD)
fig|221350.3.peg.1979	hypothetical protein
fig|221350.3.peg.998	Cyanobacteria-specific RpoD-like sigma factor, type-14
fig|221350.3.peg.1385	conserved hypotheticals
fig|221350.3.peg.1972	Ribosomal protein S6--L-glutamate ligase
fig|221350.3.peg.1660	possible Phosphate-binding protein
fig|221350.3.peg.1075	hypothetical protein
fig|221350.3.peg.999	Cyanobacteria-specific RpoD-like sigma factor, type-14
fig|221350.3.peg.1584	hypothetical protein
fig|221350.3.peg.2800	Small heat shock protein
fig|221350.3.peg.2021	CAB/ELIP/HLIP family protein
fig|221350.3.peg.1055	putative membrane protein
fig|221350.3.peg.2746	hypothetical protein
fig|221350.3.peg.190	Deoxyribodipyrimidine photolyase (EC 4.1.99.3), short
fig|221350.3.peg.2841	putative high light inducible protein
fig|221350.3.peg.1669	hypothetical protein
fig|221350.3.peg.1116	hypothetical protein
fig|221350.3.peg.1655	hypothetical protein
fig|221350.3.peg.94	Cyanobacteria-specific RpoD-like sigma factor, type-6
fig|221350.3.peg.1831	possible high light inducible protein
fig|221350.3.peg.1581	hypothetical protein
fig|221350.3.peg.2598	possible serine protease
fig|221350.3.peg.791	hypothetical protein
fig|221350.3.peg.1580	hypothetical protein
fig|221350.3.peg.1327	cAMP phosphodiesterase

## Sheet: RS9907_LRT_lowT
Gene ID	Gene Product
fig|221350.3.peg.2102	hypothetical protein
fig|221350.3.peg.1520	Glucosylglycerol-phosphate synthase (EC 2.4.1.213)
fig|221350.3.peg.1709	FIG01156487: hypothetical protein
fig|221350.3.peg.1836	AbrB family transciptional regulator
fig|221350.3.peg.1735	FIG01153127: hypothetical protein
fig|221350.3.peg.1380	hypothetical protein
fig|221350.3.peg.1982	hypothetical protein
fig|221350.3.peg.1009	FIG01149944: hypothetical protein
fig|221350.3.peg.2887	Aspartate carbamoyltransferase (EC 2.1.3.2)
fig|221350.3.peg.1866	hypothetical protein
fig|221350.3.peg.196	Sarcosine oxidase (EC 1.5.3.1)
fig|221350.3.peg.1361	hypothetical protein
fig|221350.3.peg.1396	hypothetical protein
fig|221350.3.peg.1499	hypothetical protein
fig|221350.3.peg.726	Membrane protein insertion efficiency factor YidD
fig|221350.3.peg.704	Nucleoside 5-triphosphatase RdgB (dHAPTP, dITP, XTP-specific) (EC 3.6.1.66)
fig|221350.3.peg.1644	FIG01152457: hypothetical protein
fig|221350.3.peg.1521	ABC transporter, substrate-binding protein (cluster 1, maltose/g3p/polyamine/iron)
fig|221350.3.peg.1927	hypothetical protein
fig|221350.3.peg.2035	MFS-type efflux pump ArsJ specific for 1-arseno-3-phosphoglycerate
fig|221350.3.peg.1473	hypothetical protein
fig|221350.3.peg.1050	hypothetical protein
fig|221350.3.peg.2228	hypothetical protein
fig|221350.3.peg.2221	Capsular polysaccharide export system inner membrane protein KpsE
fig|221350.3.peg.1298	Glycosyl transferase, family 2
fig|221350.3.peg.2311	hypothetical protein
fig|221350.3.peg.2506	hypothetical protein
fig|221350.3.peg.1811	Methylenetetrahydrofolate--tRNA-(uracil-5-)-methyltransferase TrmFO (EC 2.1.1.74)
fig|221350.3.peg.1769	Diadenylate cyclase spyDAC; Bacterial checkpoint controller DisA with nucleotide-binding domain
fig|221350.3.peg.563	Cytochrome c oxidase polypeptide II (EC 1.9.3.1)
fig|221350.3.peg.2520	hypothetical protein
fig|221350.3.peg.1214	hypothetical protein
fig|221350.3.peg.483	hypothetical protein
fig|221350.3.peg.830	Undecaprenyl-phosphate galactosephosphotransferase (EC 2.7.8.6)
fig|221350.3.peg.2886	Asparagine synthetase [glutamine-hydrolyzing] (EC 6.3.5.4)
fig|221350.3.peg.753	FIG01156327: hypothetical protein
fig|221350.3.peg.458	putative neutral invertase-like protein
fig|221350.3.peg.692	Metal dependent membrane associated protease, S2P family
fig|221350.3.peg.214	hypothetical protein
fig|221350.3.peg.1785	FIG01152029: hypothetical protein
fig|221350.3.peg.2216	Glucose-1-phosphate thymidylyltransferase (EC 2.7.7.24)
fig|221350.3.peg.2552	FIG01150858: hypothetical protein
fig|221350.3.peg.1990	hypothetical protein
fig|221350.3.peg.1950	Phage protein
fig|221350.3.peg.2440	hypothetical protein
fig|221350.3.peg.1783	hypothetical protein
fig|221350.3.peg.1500	FIG01153618: hypothetical protein
fig|221350.3.peg.999	Cyanobacteria-specific RpoD-like sigma factor, type-14
fig|221350.3.peg.702	hypothetical protein
fig|221350.3.peg.638	Porphobilinogen deaminase (EC 2.5.1.61)
fig|221350.3.peg.998	Cyanobacteria-specific RpoD-like sigma factor, type-14
fig|221350.3.peg.2885	N-carbamoyl-L-amino acid hydrolase (EC 3.5.1.87)
fig|221350.3.peg.1678	hypothetical protein
fig|221350.3.peg.2593	hypothetical protein
fig|221350.3.peg.2338	Glucosamine-6-phosphate deaminase (EC 3.5.99.6)
fig|221350.3.peg.1730	Nickel-binding accessory protein UreJ-HupE
fig|221350.3.peg.855	Indole-3-glycerol phosphate synthase (EC 4.1.1.48)
fig|221350.3.peg.2827	DNA ligase (NAD(+)) (EC 6.5.1.2)
fig|221350.3.peg.1608	hypothetical protein
fig|221350.3.peg.2126	2-isopropylmalate synthase (EC 2.3.3.13)
fig|221350.3.peg.2727	Glutaredoxin 3
fig|221350.3.peg.2805	Rubrerythrin
fig|221350.3.peg.1034	hypothetical protein
fig|221350.3.peg.1852	3',5'-cyclic-nucleotide phosphodiesterase (EC 3.1.4.17)
fig|221350.3.peg.833	ATP-dependent Clp protease proteolytic subunit ClpP (EC 3.4.21.92)
fig|221350.3.peg.1634	FIG01150682: hypothetical protein
fig|221350.3.peg.1382	Ribonucleotide reductase of class II (coenzyme B12-dependent) (EC 1.17.4.1)
fig|221350.3.peg.1619	hypothetical protein
fig|221350.3.peg.2651	Possible porin precursor
fig|221350.3.peg.332	LSU ribosomal protein L5p (L11e)
fig|221350.3.peg.2672	Acyl-CoA:1-acyl-sn-glycerol-3-phosphate acyltransferase (EC 2.3.1.51)
fig|221350.3.peg.1332	Fructose-1,6-bisphosphatase, GlpX type (EC 3.1.3.11) @ Sedoheptulose-1,7-bisphosphatase (EC 3.1.3.37)
fig|221350.3.peg.328	SSU ribosomal protein S5p (S2e)
fig|221350.3.peg.2127	Glycogen branching enzyme, GH-57-type, archaeal (EC 2.4.1.18)
fig|221350.3.peg.314	HNH endonuclease family protein
fig|221350.3.peg.699	Light-independent protochlorophyllide reductase iron-sulfur ATP-binding protein ChlL (EC 1.3.7.7)
fig|221350.3.peg.2628	2,5-diamino-6-ribosylamino-pyrimidinone 5-phosphate reductase (EC 1.1.1.302) homolog
fig|221350.3.peg.614	Glutamate-1-semialdehyde 2,1-aminomutase (EC 5.4.3.8)
fig|221350.3.peg.2351	hypothetical protein
fig|221350.3.peg.1539	Uncharacterized protein Caur_1846
fig|221350.3.peg.2185	Photosystem II CP43 protein (PsbC)
fig|221350.3.peg.522	3'(2'),5'-bisphosphate nucleotidase (EC 3.1.3.7)
fig|221350.3.peg.331	SSU ribosomal protein S8p (S15Ae)
fig|221350.3.peg.2683	15-cis-zeta-carotene isomerase (EC 5.2.1.12)
fig|221350.3.peg.2671	Malonyl CoA-acyl carrier protein transacylase (EC 2.3.1.39)
fig|221350.3.peg.709	Carboxysome shell protein CsoS3
fig|221350.3.peg.1654	hypothetical protein
fig|221350.3.peg.467	ATP-dependent DNA helicase RecQ
fig|221350.3.peg.2283	hypothetical protein
fig|221350.3.peg.2184	Photosystem II protein D2 (PsbD)
fig|221350.3.peg.2529	FIG01156473: hypothetical protein
fig|221350.3.peg.2212	hypothetical protein
fig|221350.3.peg.1330	hypothetical protein
fig|221350.3.peg.707	Ribulose bisphosphate carboxylase small chain (EC 4.1.1.39)
fig|221350.3.peg.358	putative metal-dependent ubiquitin isopeptidase
fig|221350.3.peg.2660	Photosystem II protein D2 (PsbD)
fig|221350.3.peg.2487	hypothetical protein
fig|221350.3.peg.713	Carboxysome shell protein CsoS1
fig|221350.3.peg.407	Bilin biosynthesis protein CpeZ
fig|221350.3.peg.1854	hypothetical protein
fig|221350.3.peg.1596	ABC transporter, ATP-binding protein
fig|221350.3.peg.1640	FIG01153149: hypothetical protein
fig|221350.3.peg.1629	Superoxide dismutase [Cu-Zn] precursor (EC 1.15.1.1)
fig|221350.3.peg.524	SSU ribosomal protein S14p (S29e) @ SSU ribosomal protein S14p (S29e), zinc-independent
fig|221350.3.peg.1556	hypothetical protein
fig|221350.3.peg.706	Ribulose bisphosphate carboxylase large chain (EC 4.1.1.39)
fig|221350.3.peg.708	Carboxysome shell protein CsoS2
fig|221350.3.peg.533	LSU ribosomal protein L34p
fig|221350.3.peg.2808	hypothetical protein
fig|221350.3.peg.1972	Ribosomal protein S6--L-glutamate ligase
fig|221350.3.peg.189	Universal stress protein UspA and related nucleotide-binding proteins
fig|221350.3.peg.2916	FIG01152789: hypothetical protein
fig|221350.3.peg.116	FIG01149755: hypothetical protein
fig|221350.3.peg.190	Deoxyribodipyrimidine photolyase (EC 4.1.99.3), short
fig|221350.3.peg.705	Carboxysome shell protein CsoS1
fig|221350.3.peg.1580	hypothetical protein
fig|221350.3.peg.1327	cAMP phosphodiesterase
fig|221350.3.peg.2598	possible serine protease
fig|221350.3.peg.1679	hypothetical protein
